# Supplementary material for: Topological analysis of multicellular complexity in the plant hypocotyl
Source: eLife. 2017 Jul 6;6:e26023. doi: 10.7554/eLife.26023 (PMC5499946; doi:10.7554/eLife.26023)
Supplement: Supplementary file 1. — Cells are represented by arbitrary labels, and interaction size (μm2) and cell types for each cell-cell interaction are included in additional columns. Details are explained in the associated readme file. Biological triplicate samples for each genetic background are labelled sequentially. DOI: http://dx.doi.org/10.7554/eLife.26023.028 [file elife-26023-supp1.zip]

Archive with 25 entries (25 files):
- poppy_1.csv
- poppy_2.csv
- poppy_3.csv
- readme.txt
- ara_cdka1_1.csv
- ara_cdka1_2.csv
- ara_cdka1_3.csv
- ara_col_1.csv
- ara_col_2.csv
- ara_col_3.csv
- ara_cvi_1.csv
- ara_cvi_2.csv
- ara_cvi_3.csv
- ara_laterne_1.csv
- ara_laterne_2.csv
- ara_laterne_3.csv
- ara_ler_1.csv
- ara_ler_2.csv
- ara_ler_3.csv
- ara_monopteros_1.csv
- ara_monopteros_2.csv
- ara_monopteros_3.csv
- foxglove_1.csv
- foxglove_2.csv
- foxglove_3.csv
