# Supplementary material for: Topological analysis of multicellular complexity in the plant hypocotyl
Source: eLife. 2017 Jul 6;6:e26023. doi: 10.7554/eLife.26023 (PMC5499946; doi:10.7554/eLife.26023)
Supplement: Supplementary file 1. — Cells are represented by arbitrary labels, and interaction size (μm2) and cell types for each cell-cell interaction are included in additional columns. Details are explained in the associated readme file. Biological triplicate samples for each genetic background are labelled sequentially. DOI: http://dx.doi.org/10.7554/eLife.26023.028 [file elife-26023-supp1.zip › poppy_1.csv]

Label	Neighbour	Shared_Wall_Area	Label_Cell_Type	Neighbour_Cell_Type
1	160	13.0312	2	2
1	279	3.0118	2	3
1	709	43.525	2	9
1	1262	48.4852	2	2
1	1309	58.8495	2	1
1	1487	431.517	2	2
1	1564	27.4591	2	2
1	1774	13.9076	2	2
1	2244	17.1211	2	9
1	2315	22.8753	2	1
1	2666	9.6843	2	1
1	2998	416.853	2	2
1	3130	35.9856	2	9
1	3291	74.2596	2	3
2	318	129.896	10	10
2	774	64.8851	10	10
2	873	3.0237	10	10
2	1317	23.1381	10	10
2	1457	20.0579	10	3
2	1570	12.2555	10	3
2	1601	33.2282	10	10
2	1671	27.284	10	10
2	1965	4.9557	10	10
2	3104	75.2411	10	4
2	3121	20.8198	10	10
2	3172	26.1155	10	5
2	3245	26.8673	10	10
3	189	37.3961	1	9
3	952	27.8433	1	10
3	1333	5.568	1	2
3	1544	254.616	1	1
3	1648	54.5181	1	10
3	3009	43.9835	1	10
3	3132	207.167	1	10
5	422	114.415	10	1
5	664	109.744	10	10
5	825	2.1684	10	9
5	1131	54.2819	10	9
5	2281	128.846	10	10
5	2495	32.4785	10	2
5	2759	44.6246	10	10
5	3145	77.4527	10	10
6	435	30.6401	1	2
6	482	26.6203	1	2
6	1318	76.887	1	9
6	1715	34.2801	1	1
6	2062	184.094	1	1
6	2641	60.5158	1	1
6	2941	212.193	1	1
7	242	44.453	5	5
7	528	93.37	5	4
7	891	54.3208	5	5
7	928	21.8383	5	5
7	1104	33.7325	5	5
7	1212	38.3105	5	5
7	1716	24.8676	5	5
7	1891	12.7912	5	5
7	2081	11.0522	5	5
7	2303	46.5191	5	5
7	2353	15.4498	5	5
7	2853	35.4387	5	5
7	3052	21.7407	5	5
7	3164	10.2695	5	5
8	11	11.1051	2	9
8	334	17.7644	2	9
8	384	369.021	2	2
8	566	2.4505	2	1
8	621	103.013	2	1
8	953	383.367	2	2
8	1053	71.9293	2	1
8	1132	16.7734	2	2
8	1329	122.614	2	3
8	1348	56.2335	2	3
8	1446	22.3001	2	9
8	1821	7.2634	2	2
8	2046	4.5895	2	3
8	2627	11.575	2	2
8	2710	43.1855	2	9
8	3103	35.6063	2	2
9	136	4.0385	5	5
9	1450	2.2337	5	5
9	2830	5.8947	5	5
10	278	61.9025	2	1
10	386	39.4388	2	2
10	405	5.6502	2	9
10	593	133.917	2	3
10	764	23.1655	2	9
10	842	375.007	2	2
10	919	81.6524	2	1
10	1018	15.0288	2	2
10	1200	65.8049	2	3
10	2208	437.012	2	2
10	2421	48.56	2	2
10	2988	8.2546	2	2
10	3211	44.1838	2	9
10	3256	45.8163	2	9
11	384	46.4361	9	2
11	1053	60.4462	9	1
11	1132	52.2702	9	2
11	2490	15.4772	9	2
11	2710	260.503	9	9
11	2737	20.9872	9	1
11	3013	286.675	9	9
11	3316	54.9557	9	1
13	81	217.336	1	1
13	610	63.0822	1	9
13	708	254.063	1	1
13	1052	75.2948	1	9
13	1731	49.7899	1	2
13	1838	19.22	1	9
13	1853	12.6237	1	2
14	372	192.725	1	9
14	526	69.9115	1	1
14	557	109.659	1	1
14	1106	11.3599	1	2
14	1156	13.5773	1	9
14	1438	87.2973	1	9
14	1740	3.6173	1	2
14	2154	110.886	1	1
14	2212	36.1879	1	2
15	436	46.1246	1	9
15	912	19.8938	1	2
15	1404	16.1281	1	9
15	2159	34.6337	1	2
15	2769	18.0636	1	1
15	3110	260.585	1	1
15	3153	52.2276	1	1
15	3252	235.015	1	1
17	276	2.1129	5	5
17	663	1.9098	5	5
17	945	24.1782	5	4
17	981	36.0534	5	5
17	1084	12.2704	5	5
17	1968	25.4494	5	5
17	2522	27.0775	5	4
17	2609	20.1247	5	5
17	2612	34.3569	5	5
17	2842	34.9563	5	4
17	2845	6.3847	5	5
17	2884	7.7737	5	5
17	3217	0.872	5	5
17	3224	4.5444	5	4
17	3300	8.7108	5	5
18	249	49.0662	10	10
18	559	63.1361	10	10
18	886	35.5276	10	10
18	896	9.2552	10	10
18	1114	56.4086	10	10
18	1298	44.0879	10	10
18	2586	15.1447	10	10
18	3197	49.0376	10	10
18	3249	45.4943	10	10
19	295	192.883	9	9
19	632	67.9563	9	1
19	669	98.9654	9	1
19	734	213.645	9	9
19	1515	2.0694	9	2
19	2107	30.0548	9	2
19	2377	22.3113	9	2
19	2750	10.9396	9	1
19	3193	39.9888	9	2
20	320	26.3289	5	5
20	501	71.5917	5	4
20	552	8.452	5	5
20	889	5.9427	5	5
20	1104	28.0921	5	5
20	1209	22.8206	5	4
20	1212	28.6501	5	5
20	1323	0.7249	5	5
20	1539	7.2459	5	5
20	1646	13.9677	5	5
20	1827	50.0201	5	5
20	1891	50.6571	5	5
20	1935	31.831	5	5
20	1958	26.5608	5	5
20	2853	40.9264	5	5
21	150	19.0998	9	2
21	550	70.8585	9	2
21	708	67.6971	9	1
21	1052	235.584	9	9
21	1335	82.0811	9	9
21	1369	230.125	9	1
21	1824	31.3525	9	2
21	2629	94.8255	9	1
21	2841	75.8983	9	9
22	314	1.2575	5	5
22	1087	6.396	5	5
22	1282	3.3848	5	5
22	1400	2.568	5	5
22	1622	9.8328	5	5
22	1705	3.0194	5	5
22	2393	9.1754	5	5
25	76	30.5421	1	2
25	199	200.65	1	1
25	388	18.6877	1	2
25	792	235.971	1	1
25	1468	28.3486	1	1
25	1918	38.9973	1	9
25	2917	48.1218	1	9
25	2932	59.1519	1	1
26	260	4.2089	5	10
26	850	14.1398	5	5
26	1751	28.1151	5	5
26	1801	46.6709	5	5
26	1943	49.2106	5	10
26	2259	30.559	5	10
26	2455	40.401	5	10
26	2572	12.4537	5	10
26	2674	11.9701	5	5
26	2792	2.6579	5	10
26	3003	62.6122	5	10
26	3192	31.4979	5	5
29	571	77.7747	10	10
29	658	20.8767	10	10
29	1088	23.395	10	10
29	1425	32.395	10	10
29	1532	8.8642	10	10
29	2676	50.7006	10	10
29	3075	34.887	10	10
29	3267	15.9162	10	10
29	3317	40.7558	10	10
32	361	4.1145	9	2
32	471	57.465	9	2
32	561	113.653	9	9
32	899	17.6036	9	2
32	1300	243.395	9	9
32	1519	17.7548	9	2
32	2868	197.787	9	9
32	2921	106.283	9	1
34	96	92.0922	3	2
34	126	5.0199	3	4
34	230	72.0057	3	2
34	365	34.6071	3	4
34	460	189.468	3	3
34	536	12.3823	3	3
34	644	186.169	3	4
34	909	13.3833	3	3
34	963	40.3422	3	3
34	1169	83.5974	3	2
34	1879	11.9838	3	3
34	2090	12.3255	3	2
34	3014	142.723	3	3
35	66	9.808	9	2
35	411	43.0636	9	1
35	529	89.0098	9	1
35	564	143.584	9	9
35	580	15.6975	9	2
35	828	51.5337	9	1
35	1221	55.6691	9	2
35	1582	15.516	9	2
35	1609	147.961	9	1
35	1680	107.386	9	1
36	250	7.1044	10	10
36	1290	6.7407	10	10
36	1847	14.7139	10	10
36	2273	12.0101	10	10
36	2597	4.4589	10	10
36	2751	10.8622	10	10
36	3187	11.6825	10	10
37	857	25.7907	5	5
37	1069	6.2071	5	5
37	1267	1.6691	5	5
37	1380	4.1494	5	4
37	1409	3.7908	5	5
37	1687	105.199	5	5
37	1736	54.1408	5	4
37	1818	21.9911	5	4
37	1831	0.5943	5	5
37	2086	3.3284	5	5
37	2199	25.622	5	4
37	2298	40.0618	5	5
38	464	29.0153	10	10
38	1095	151.486	10	10
38	1433	4.8416	10	10
38	1497	3.2851	10	10
38	1671	3.4378	10	10
38	2333	162.675	10	10
38	2897	20.7996	10	10
38	2952	10.7757	10	10
38	3163	24.2536	10	10
39	41	207.356	10	10
39	194	53.8419	10	10
39	1032	44.7217	10	10
39	1509	241.765	10	10
39	1530	15.5065	10	10
39	1952	34.9908	10	10
39	2073	41.1375	10	10
39	2358	25.2923	10	10
39	3253	82.694	10	10
40	725	46.1502	10	10
40	1278	19.0369	10	10
40	1429	17.786	10	10
40	1764	36.8206	10	10
40	2143	31.5437	10	10
40	2449	28.4834	10	10
40	2815	13.8497	10	10
41	194	55.4103	10	10
41	595	46.4542	10	10
41	1032	24.8979	10	10
41	1393	33.1813	10	10
41	1506	32.7564	10	1
41	1664	2.2512	10	2
41	2073	34.7996	10	10
41	2173	230.714	10	10
41	3028	55.1231	10	10
41	3253	116.788	10	10
44	162	1.499	5	5
44	254	18.3141	5	5
44	750	8.1169	5	5
44	780	5.7355	5	5
44	1365	78.8441	5	5
44	1513	5.5533	5	5
44	1516	21.1696	5	5
44	1846	0.7527	5	5
44	2329	24.801	5	5
44	2353	34.8949	5	5
44	2431	26.6204	5	5
44	2891	62.8306	5	5
44	2947	70.7579	5	5
44	2980	12.7974	5	5
44	3257	16.5175	5	5
45	252	29.9218	3	2
45	1097	296.797	3	3
45	1287	25.3017	3	2
45	1288	28.0415	3	4
45	1443	25.2683	3	3
45	1602	34.7493	3	2
45	2028	44.54	3	4
45	2080	269.613	3	3
45	2618	40.9148	3	2
45	2722	43.6189	3	4
45	2857	8.516	3	4
45	3170	13.4584	3	3
46	431	5.1431	5	5
46	787	6.3015	5	5
46	999	7.2247	5	5
46	1059	8.8682	5	5
46	1188	8.1237	5	5
46	1257	8.2127	5	5
46	1289	4.5531	5	5
46	1657	17.1816	5	5
46	2506	7.039	5	5
46	2772	12.6256	5	5
46	3020	0.471	5	5
46	3239	3.3254	5	5
46	3286	42.851	5	5
47	87	133.936	1	1
47	230	11.7015	1	2
47	885	135.768	1	1
47	1301	34.6741	1	2
47	1467	4.7354	1	2
47	1552	68.2225	1	9
47	1887	59.9781	1	2
47	1951	132.156	1	9
47	2397	33.5548	1	9
47	2584	81.5175	1	9
47	2781	84.2296	1	1
47	3136	3.4805	1	1
48	63	51.5434	1	9
48	458	78.3723	1	9
48	1248	57.6337	1	2
48	1338	104.451	1	9
48	1793	4.5503	1	2
48	2078	43.6164	1	2
48	2883	33.7707	1	9
48	2898	201.932	1	1
48	3313	220.947	1	1
50	70	24.2004	4	5
50	184	81.0049	4	5
50	369	32.789	4	5
50	872	15.3205	4	4
50	958	100.655	4	4
50	1000	88.3396	4	3
50	1080	36.2719	4	4
50	1520	70.8078	4	3
50	1798	5.2937	4	5
50	2063	14.4332	4	5
50	2087	7.0315	4	5
50	2126	3.9058	4	5
50	2450	16.4029	4	5
50	2557	33.7005	4	3
50	2807	32.7695	4	4
50	2980	40.4908	4	5
50	2985	38.9986	4	3
50	3164	3.375	4	5
52	184	1.1033	5	5
52	443	12.3544	5	5
52	453	34.7477	5	5
52	608	5.9777	5	5
52	718	36.2102	5	5
52	850	25.287	5	5
52	1073	20.2171	5	5
52	1105	25.3067	5	5
52	1151	90.8301	5	5
52	1180	13.9007	5	5
52	1266	26.8151	5	5
52	1402	20.2438	5	5
52	1445	0.7219	5	5
52	1612	59.5216	5	5
52	2140	32.2895	5	5
52	2206	3.6602	5	5
52	2366	22.0319	5	5
52	2774	19.1654	5	5
52	3237	16.5697	5	5
52	3302	65.5362	5	5
53	56	23.6344	10	3
53	247	48.0701	10	10
53	620	27.4255	10	10
53	797	239.059	10	10
53	1213	10.419	10	10
53	2121	34.3796	10	10
53	2123	63.234	10	10
53	2229	312.9	10	2
53	2408	8.417	10	9
53	2652	23.5373	10	10
53	3028	28.7438	10	10
54	124	19.2217	9	2
54	373	16.7143	9	2
54	564	70.6365	9	9
54	578	172.802	9	9
54	765	24.4755	9	9
54	1221	27.3743	9	2
54	1362	191.968	9	9
54	1582	86.2259	9	2
54	1680	101.981	9	1
54	2010	16.0151	9	2
54	2566	224.186	9	1
54	3116	5.1009	9	2
55	293	6.9685	10	10
55	645	15.7159	10	10
55	835	97.3963	10	10
55	906	108.087	10	10
55	935	47.2727	10	10
55	1030	11.1173	10	10
55	1081	155.47	10	10
55	1428	7.5826	10	10
55	1869	7.995	10	10
55	1904	5.5187	10	10
55	1913	39.324	10	10
55	2665	10.6049	10	10
55	2694	27.6977	10	10
55	2810	23.1694	10	10
55	2815	25.0861	10	10
55	3229	17.4063	10	10
55	3307	87.5459	10	10
56	247	4.2776	3	10
56	253	71.6898	3	4
56	406	70.6339	3	10
56	1213	66.8991	3	10
56	1359	4.217	3	3
56	1518	30.051	3	4
56	1664	39.8654	3	2
56	2229	38.3051	3	2
56	2273	58.1098	3	10
56	2394	33.8846	3	4
56	2512	22.8505	3	10
56	2621	25.6057	3	10
56	3028	88.8975	3	10
56	3280	129.508	3	3
58	160	25.9545	9	2
58	165	18.5864	9	2
58	236	54.5897	9	1
58	1029	231.153	9	9
58	1198	59.5088	9	1
58	1262	55.3651	9	2
58	1406	28.6024	9	2
58	1668	28.5374	9	1
58	2766	40.6088	9	1
58	3142	226.879	9	9
61	183	15.4268	10	10
61	634	20.5829	10	10
61	833	277.17	10	10
61	1001	228.534	10	10
61	1334	15.3123	10	10
61	1591	58.3074	10	10
61	1802	10.215	10	10
61	2121	26.7684	10	10
61	2423	27.0555	10	10
61	2635	87.7829	10	10
61	2645	39.194	10	10
61	2797	4.6771	10	10
61	2882	27.0599	10	10
61	3202	22.4683	10	10
63	168	287.981	9	9
63	420	43.2251	9	1
63	458	247.243	9	9
63	1027	37.2511	9	2
63	1248	22.5543	9	2
63	1506	16.2379	9	1
63	1793	14.4732	9	2
63	2627	9.7066	9	2
63	2898	11.2171	9	1
64	189	234.755	9	9
64	616	56.2564	9	2
64	1333	20.9393	9	2
64	1544	54.5707	9	1
64	2113	57.9414	9	2
64	2134	29.6351	9	1
64	2426	279.947	9	9
64	2552	12.3066	9	2
64	2754	82.6294	9	1
64	2955	50.8936	9	1
65	1171	23.269	10	10
65	1662	10.5641	10	10
65	2647	13.3988	10	10
65	2984	37.506	10	10
66	80	326.046	2	2
66	336	15.5294	2	9
66	345	11.768	2	3
66	529	64.353	2	1
66	564	24.4942	2	9
66	1221	287.519	2	2
66	1471	23.4157	2	1
66	1582	88.648	2	2
66	1744	40.1868	2	9
66	1799	25.8866	2	3
66	1814	22.7083	2	2
66	2056	44.7509	2	3
66	2288	46.1919	2	3
66	2712	26.4918	2	2
67	409	27.8973	10	10
67	1847	5.2689	10	10
67	1895	24.4962	10	10
67	2182	19.1229	10	10
67	2375	5.8681	10	10
67	2597	6.3656	10	10
67	2671	6.9231	10	10
67	3122	18.9709	10	10
67	3128	11.5494	10	10
68	798	3.9914	1	2
68	1170	29.6821	1	2
68	1224	59.0149	1	1
68	1384	130.067	1	9
68	1803	132.167	1	9
68	1848	31.6543	1	9
68	1967	114.583	1	1
68	2231	31.5495	1	2
68	2420	125.328	1	1
70	184	4.1379	5	5
70	242	7.6437	5	5
70	608	13.4367	5	5
70	1073	15.879	5	5
70	2126	5.6935	5	5
70	2450	64.9009	5	5
70	2980	69.7032	5	5
70	3164	20.2596	5	5
70	3237	35.7102	5	5
71	402	8.8054	10	10
71	1942	3.3578	10	5
71	1996	10.2971	10	10
71	2550	58.395	10	10
71	2604	37.0955	10	10
71	2838	33.4018	10	10
71	3190	17.66	10	10
72	200	3.9323	10	10
72	250	9.2142	10	10
72	1847	3.9133	10	10
72	2937	2.4378	10	10
73	196	19.4658	2	1
73	379	35.5212	2	3
73	380	39.5128	2	1
73	514	45.293	2	3
73	888	11.4957	2	1
73	965	33.3237	2	9
73	1020	35.2824	2	1
73	1142	15.0968	2	9
73	1156	4.8485	2	9
73	1349	38.3237	2	3
73	1421	30.1214	2	2
73	1565	17.2567	2	2
73	1905	34.579	2	1
73	2208	8.8106	2	2
73	2392	587.345	2	2
73	2565	14.3916	2	2
73	3111	588.724	2	2
74	344	13.6662	5	5
74	743	32.8875	5	5
74	794	15.5639	5	5
74	1160	9.9011	5	5
74	1249	0.3058	5	5
74	1535	41.3261	5	5
74	1613	4.0999	5	5
74	2380	94.4589	5	5
74	2509	43.2737	5	5
74	2911	10.1552	5	5
74	3106	5.3083	5	5
74	3133	12.7391	5	5
74	3214	62.4329	5	5
75	84	13.0518	1	2
75	456	181.655	1	9
75	998	132.989	1	1
75	1367	93.3035	1	9
75	1702	29.0523	1	9
75	1816	71.4007	1	2
75	1882	75.2052	1	1
75	2061	69.1188	1	1
76	388	614.418	2	2
76	555	39.94	2	9
76	733	10.7311	2	2
76	792	7.4862	2	1
76	809	47.2853	2	1
76	839	21.3687	2	9
76	1067	12.8894	2	2
76	1205	61.8627	2	3
76	1215	23.0656	2	3
76	1412	24.9959	2	3
76	1462	42.5845	2	2
76	1468	13.3578	2	1
76	1918	13.3944	2	9
76	1978	75.3293	2	3
76	2400	610.377	2	2
76	2487	26.4325	2	3
76	2728	12.1561	2	3
76	2746	22.9455	2	2
76	2932	18.3384	2	1
78	303	25.3008	5	5
78	1116	0.3603	5	5
78	1469	8.6163	5	5
78	1782	14.2316	5	5
78	2077	90.6608	5	5
78	2145	11.3271	5	5
78	2404	15.4714	5	10
78	2864	25.4942	5	5
78	3084	19.7837	5	5
78	3113	7.7706	5	5
78	3311	54.0645	5	5
79	306	7.1956	5	10
79	549	4.8888	5	5
79	609	21.0312	5	5
79	673	25.9303	5	5
79	1504	10.5129	5	10
79	2242	5.824	5	10
79	2388	31.1002	5	10
79	2530	46.0459	5	5
79	2535	9.4618	5	10
79	2640	23.1896	5	10
79	2866	51.032	5	4
79	3298	62.456	5	4
80	333	49.2862	2	3
80	345	34.9482	2	3
80	373	101.272	2	2
80	765	15.9279	2	9
80	791	34.7662	2	1
80	932	275.854	2	2
80	1471	35.3808	2	1
80	1744	12.2116	2	9
80	1799	30.3527	2	3
80	2515	4.4278	2	9
80	2712	21.9195	2	2
80	2747	15.684	2	3
80	2977	47.5707	2	9
80	3306	45.0306	2	2
81	361	14.5134	1	2
81	561	70.4037	1	9
81	610	24.2593	1	9
81	1052	34.2564	1	9
81	1731	86.7055	1	2
81	2426	69.1598	1	9
81	2955	253.229	1	1
82	662	29.6149	10	10
82	814	125.208	10	10
82	826	19.8168	10	10
82	1871	68.0242	10	10
82	2253	169.088	10	10
82	2341	2.1684	10	10
82	2871	56.0098	10	10
82	3184	39.6783	10	10
82	3185	25.4961	10	10
83	554	90.1259	1	9
83	648	50.6569	1	2
83	1280	201.755	1	1
83	1368	80.7217	1	1
83	1679	18.9828	1	9
83	1874	178.242	1	1
83	2814	52.1987	1	2
83	3303	12.4937	1	1
84	154	30.4723	2	2
84	852	36.568	2	9
84	998	36.7414	2	1
84	1210	37.8956	2	2
84	1585	20.1746	2	2
84	1702	35.3429	2	9
84	1816	376.25	2	2
84	2061	46.1068	2	1
84	2131	60.5107	2	3
84	2187	17.2312	2	2
84	2287	329.443	2	2
84	2669	61.6803	2	3
86	119	17.7209	5	5
86	172	22.145	5	5
86	475	34.8821	5	5
86	579	7.0702	5	4
86	587	15.5788	5	4
86	779	37.3031	5	5
86	1070	11.1736	5	5
86	1214	46.1881	5	5
86	1797	4.4213	5	5
86	2713	53.4655	5	5
86	2718	44.618	5	4
86	2770	2.6125	5	5
86	2909	50.3581	5	5
86	2919	2.4318	5	4
86	2976	73.6034	5	4
87	230	62.6461	1	2
87	628	167.149	1	1
87	1169	42.1072	1	2
87	1875	174.739	1	1
87	1877	42.9503	1	9
87	2090	35.9147	1	2
87	2260	118.278	1	9
87	2397	63.9818	1	9
87	2781	55.7857	1	1
88	154	7.3856	9	2
88	444	46.149	9	2
88	916	40.0618	9	2
88	1263	61.5301	9	1
88	1487	32.9373	9	2
88	1774	4.7292	9	2
88	2066	72.3955	9	1
88	2666	55.6028	9	1
88	3130	212.1	9	9
88	3294	179.604	9	9
88	3301	70.5192	9	1
89	232	352.17	2	2
89	359	32.6871	2	1
89	435	38.7404	2	2
89	580	30.2549	2	2
89	617	22.4584	2	2
89	657	58.729	2	9
89	821	56.7443	2	3
89	876	21.7656	2	2
89	1312	64.3651	2	9
89	1822	31.141	2	1
89	2416	49.8258	2	3
89	2457	372.05	2	2
90	150	3.229	3	2
90	599	267.013	3	3
90	615	24.8106	3	4
90	958	53.4833	3	4
90	1000	14.6629	3	3
90	1078	25.9634	3	2
90	1080	2.1426	3	4
90	1554	76.2364	3	2
90	1824	59.317	3	2
90	2119	256.83	3	3
90	2985	38.8476	3	3
90	3029	39.7461	3	3
90	3141	35.891	3	4
91	1675	14.1772	10	10
91	1834	16.0382	10	10
91	2638	13.3423	10	10
93	486	0.6506	5	5
93	502	24.5665	5	4
93	800	7.6663	5	4
93	976	34.0467	5	5
93	1241	61.0707	5	5
93	1321	3.0783	5	5
93	2052	19.0481	5	5
93	2354	39.6968	5	5
93	2359	24.9332	5	5
93	2480	75.9882	5	4
93	2708	21.132	5	5
93	3118	14.2266	5	4
93	3213	2.7043	5	5
93	3297	63.5667	5	5
94	534	257.668	10	9
94	819	3.8792	10	10
94	1061	64.5175	10	10
94	2015	73.0262	10	10
94	2241	225.953	10	10
94	2307	19.8683	10	10
94	2427	27.3198	10	10
94	2936	6.2246	10	10
95	592	32.2211	1	9
95	730	83.5671	1	9
95	1230	29.9318	1	9
95	1382	98.0915	1	1
95	1890	73.6727	1	1
95	2130	82.6829	1	2
95	2222	16.197	1	2
95	2707	146.648	1	1
95	3309	162.5	1	1
96	230	46.3281	2	2
96	536	93.4454	2	3
96	537	240.359	2	2
96	894	61.7523	2	1
96	909	34.3004	2	3
96	1169	32.5685	2	2
96	1252	17.0608	2	2
96	1877	34.268	2	9
96	2090	47.8741	2	2
96	2122	34.9474	2	9
96	2260	98.0789	2	9
96	2272	118.382	2	9
96	2397	20.4529	2	9
96	2421	157.697	2	2
96	2988	246.725	2	2
96	3014	39.0304	2	3
99	212	16.6662	10	10
99	504	2.1452	10	10
99	516	18.1397	10	10
99	1540	20.9212	10	10
99	1847	33.114	10	10
99	2681	15.0893	10	10
99	3128	4.6405	10	10
100	140	43.1474	10	10
100	397	27.9571	10	10
100	574	178.163	10	10
100	1114	23.6999	10	10
100	1381	37.3637	10	10
100	1661	32.0724	10	10
100	1805	65.2265	10	10
100	2840	63.9268	10	10
101	794	0.5397	5	5
101	1613	2.2955	5	5
101	1894	0.3251	5	5
102	338	33.1601	2	2
102	485	72.9178	2	2
102	1025	60.5826	2	3
102	1083	417.863	2	2
102	1404	32.4295	2	9
102	1729	112.118	2	3
102	1974	15.5596	2	2
102	2029	61.2237	2	1
102	2043	77.7815	2	3
102	2159	6.741	2	2
102	2165	2.6596	2	9
102	2170	34.5473	2	9
102	2490	385.924	2	2
102	2614	52.4924	2	1
102	2704	34.1202	2	1
102	3030	31.8641	2	9
105	144	69.9124	1	2
105	791	193.294	1	1
105	932	70.2031	1	2
105	1118	109.321	1	9
105	1375	82.3733	1	9
105	1963	227.1	1	1
105	2515	20.4224	1	9
105	2836	54.4623	1	9
106	138	70.9663	10	10
106	416	17.6575	10	10
106	513	22.6984	10	10
106	586	13.0757	10	10
106	591	310.594	10	10
106	1039	29.8066	10	10
106	1686	20.2617	10	10
106	2044	41.5723	10	10
106	2153	9.4218	10	10
106	2628	33.2583	10	10
106	3173	135.723	10	10
106	3250	347.727	10	10
106	3310	7.7869	10	10
106	3318	28.5968	10	10
108	330	52.4081	2	1
108	345	24.8574	2	3
108	729	38.1532	2	9
108	804	507.824	2	2
108	890	32.1996	2	9
108	1660	42.7155	2	2
108	1830	21.9078	2	1
108	1922	15.5364	2	9
108	2327	66.8801	2	3
108	2712	13.5557	2	2
108	2747	3.058	2	3
108	2971	31.645	2	3
108	3125	486.064	2	2
108	3306	40.0245	2	2
110	137	9.0689	10	10
110	271	10.1699	10	10
110	910	15.4093	10	10
110	1186	41.1036	10	10
110	1235	22.7217	10	10
110	1678	24.7792	10	10
110	1721	71.6057	10	10
110	1885	29.6225	10	10
110	1904	12.0552	10	10
110	2035	97.8432	10	10
110	2143	17.0266	10	10
110	2230	32.0221	10	10
110	2448	21.2817	10	10
110	2449	49.5425	10	10
110	2723	107.155	10	10
111	580	37.4654	3	2
111	617	22.2264	3	2
111	840	72.9477	3	2
111	1398	60.2046	3	4
111	1537	23.0205	3	4
111	1737	73.8275	3	3
111	1761	152.646	3	3
111	1902	200.807	3	3
111	1983	108.181	3	4
111	2288	19.3747	3	3
111	3015	94.0729	3	2
111	3062	10.8352	3	3
111	3223	21.5795	3	2
111	3296	27.0207	3	3
112	245	15.6606	5	5
112	307	3.801	5	5
112	609	23.3234	5	5
112	1363	34.0912	5	5
112	1594	9.621	5	5
112	1917	0.7422	5	5
112	2824	1.776	5	5
113	114	26.3169	1	1
113	527	53.7253	1	2
113	1620	57.349	1	2
113	1927	113.68	1	9
113	1994	160.041	1	1
113	2316	123.781	1	1
113	2585	32.9216	1	1
113	3038	121.963	1	1
114	1620	52.3898	1	2
114	1994	109.37	1	1
114	2316	134.676	1	1
114	2343	116.498	1	9
114	2396	29.3187	1	2
114	2468	163.796	1	1
114	2602	46.753	1	9
115	328	50.24	5	5
115	344	33.8539	5	5
115	683	66.7112	5	5
115	731	2.521	5	5
115	1704	20.328	5	5
115	1810	4.1719	5	5
115	1831	2.6968	5	5
115	1884	36.0364	5	5
115	2911	27.1728	5	5
115	3133	0.9452	5	5
115	3315	9.3868	5	5
116	572	54.5118	4	4
116	938	2.8678	4	4
116	1275	118.428	4	5
116	1345	13.7239	4	4
116	1412	28.7693	4	3
116	1783	23.4779	4	3
116	1921	16.6789	4	4
116	2365	82.4021	4	3
116	2548	2.5901	4	4
116	2720	10.6803	4	5
116	2728	28.5886	4	3
116	2771	62.548	4	4
119	587	30.0342	5	4
119	762	29.4316	5	5
119	779	11.5689	5	5
119	793	2.0938	5	4
119	1070	20.4989	5	5
119	1214	2.0108	5	5
119	1637	41.8417	5	5
119	1773	35.5952	5	5
119	1983	33.3683	5	4
119	2414	16.4998	5	5
119	2718	37.2776	5	4
119	2770	29.1089	5	5
120	1586	7.5148	5	5
120	2234	1.83	5	5
120	2880	3.9352	5	5
120	2975	4.0462	5	5
121	574	61.0617	10	10
121	818	40.5816	10	10
121	1192	18.4529	10	10
121	1381	125.282	10	10
121	1741	65.3206	10	10
121	2788	55.118	10	10
122	255	46.249	5	5
122	1341	13.3562	5	10
122	1658	108.717	5	10
122	1851	29.081	5	4
122	2959	74.6359	5	5
122	2963	5.7498	5	4
122	3077	3.3877	5	5
122	3186	6.1293	5	4
124	840	504.322	2	2
124	1170	5.097	2	2
124	1221	12.9786	2	2
124	1582	22.7211	2	2
124	1819	48.4362	2	1
124	1902	105.225	2	3
124	2010	447.452	2	2
124	2231	45.4917	2	2
124	2382	50.8399	2	1
124	2566	41.8166	2	1
124	2633	5.4101	2	9
124	2875	22.7576	2	9
124	3062	59.6495	2	3
125	453	5.6043	5	5
125	637	2.091	5	5
125	677	6.7814	5	5
125	850	47.1168	5	5
125	1993	41.8304	5	10
125	2072	57.7309	5	5
125	2106	63.3202	5	5
125	2186	63.8064	5	10
125	2373	44.8057	5	5
125	2572	13.0467	5	10
125	2674	44.4988	5	5
125	2792	46.4581	5	10
125	3151	22.7423	5	5
125	3197	3.016	5	10
126	365	31.6177	4	4
126	460	50.0919	4	3
126	528	158.692	4	4
126	540	20.442	4	3
126	622	19.1372	4	4
126	644	3.9371	4	4
126	749	24.6003	4	4
126	1065	113.689	4	3
126	1879	89.4702	4	3
126	1891	41.6631	4	5
126	1959	3.0859	4	3
126	1992	34.7128	4	4
126	2673	7.2186	4	3
127	1583	31.7143	10	10
127	1597	25.5106	10	10
127	1608	3.7935	10	10
127	1636	7.5527	10	10
127	2133	6.7101	10	10
127	2726	5.7262	10	10
127	2792	72.0563	10	10
127	3260	3.9124	10	10
130	164	169.635	1	1
130	525	2.4152	1	9
130	1189	27.4853	1	2
130	1711	69.4549	1	1
130	1860	54.4014	1	1
130	2332	28.9986	1	2
130	2420	135.405	1	1
130	2533	113.747	1	9
132	235	13.2342	9	1
132	534	246.426	9	9
132	1179	11.9894	9	1
132	1470	108.708	9	1
132	1546	42.6048	9	2
132	2118	29.391	9	2
132	2278	18.847	9	2
132	3042	12.7611	9	2
132	3051	273.654	9	9
132	3123	70.3622	9	1
133	290	145.962	10	10
133	367	75.8589	10	10
133	1489	37.7531	10	10
133	1811	42.0841	10	10
133	1857	52.2495	10	10
133	2057	177.802	10	10
133	2358	32.0204	10	10
133	2606	19.8807	10	10
133	2833	66.9663	10	10
134	173	536.725	2	2
134	628	21.965	2	1
134	688	2.1173	2	3
134	695	83.4976	2	3
134	843	28.0831	2	9
134	856	29.6007	2	2
134	937	11.5536	2	1
134	1012	6.3947	2	1
134	1184	44.7805	2	2
134	1252	468.193	2	2
134	2902	14.4286	2	1
134	2949	54.3191	2	9
134	2988	14.6836	2	2
134	3064	39.0097	2	1
134	3269	29.6372	2	3
135	448	2.1707	10	10
135	477	26.4952	10	10
135	896	4.9157	10	10
135	1108	4.1999	10	10
135	1171	10.9602	10	10
135	1211	74.4078	10	10
135	1376	2.0123	10	10
135	1575	47.1867	10	10
135	1608	48.8773	10	10
135	1933	9.0815	10	10
135	1957	29.5162	10	10
135	2059	44.6148	10	10
135	2497	32.3486	10	10
135	3027	30.8795	10	10
136	419	20.4173	5	5
136	741	2.09	5	5
136	743	4.2417	5	5
136	1154	22.0472	5	5
136	1249	0.2938	5	5
136	1314	8.2554	5	5
136	1450	22.7419	5	5
136	1498	2.0275	5	5
136	1894	15.9694	5	5
136	2380	2.8838	5	5
136	2731	8.4694	5	5
136	2830	15.5008	5	5
136	2906	19.0063	5	5
137	398	36.7242	10	10
137	875	7.5829	10	10
137	1278	21.2527	10	10
137	1721	5.3149	10	10
137	1885	66.9765	10	10
137	1954	104.47	10	10
137	2094	21.6795	10	10
137	2230	22.7888	10	10
137	2449	11.704	10	10
137	2624	55.692	10	10
138	416	18.8145	10	10
138	513	17.5684	10	10
138	523	95.1407	10	10
138	591	170.952	10	10
138	1387	11.2481	10	10
138	1686	10.0174	10	10
138	1862	31.042	10	10
138	2085	74.0387	10	10
138	2496	11.1932	10	10
138	2504	46.3029	10	10
138	3032	239.36	10	10
138	3124	7.2583	10	10
138	3310	41.094	10	10
138	3318	33.949	10	10
139	385	4.8461	5	5
139	653	0.7033	5	5
139	836	5.6158	5	5
139	943	0.3782	5	5
139	1573	24.9221	5	5
139	1823	0.2231	5	5
139	1955	0.9863	5	5
139	1988	5.0914	5	5
139	2022	13.5356	5	5
139	2079	3.7068	5	5
139	2930	23.7976	5	5
139	3071	0.6964	5	5
139	3254	29.74	5	5
139	3271	8.121	5	5
139	3315	5.4764	5	5
140	248	21.5218	10	10
140	397	49.6866	10	10
140	513	28.194	10	10
140	682	94.6968	10	10
140	1054	5.7986	10	10
140	1152	55.2608	10	10
140	1661	50.0829	10	10
140	1747	68.1457	10	10
140	1805	27.1821	10	10
140	2031	43.5975	10	10
140	2610	12.3664	10	10
140	2628	22.54	10	10
140	2692	52.9988	10	10
140	2840	179.163	10	10
140	3146	26.6718	10	10
144	269	19.2802	2	9
144	472	16.2379	2	2
144	802	13.3105	2	3
144	918	76.2422	2	3
144	932	285.258	2	2
144	1046	41.5551	2	2
144	1118	67.6926	2	9
144	1149	51.3835	2	3
144	1313	247.139	2	2
144	1375	19.6561	2	9
144	1619	79.1924	2	2
144	1672	8.609	2	9
144	1872	47.954	2	3
144	1963	57.6039	2	1
144	2265	50.9073	2	2
145	1158	0.6922	5	5
145	1276	13.2054	5	5
145	1461	0.427	5	5
145	1962	7.4173	5	5
145	2481	1.861	5	5
145	2547	13.9794	5	5
145	2740	1.0919	5	5
146	270	184.493	9	9
146	482	26.3321	9	2
146	1740	23.35	9	2
146	2277	78.9876	9	1
146	2641	34.0233	9	1
146	2721	18.8809	9	2
146	3070	204.616	9	9
146	3094	68.6459	9	1
147	586	21.0745	10	10
147	817	129.268	10	10
147	1173	97.1085	10	10
147	1328	129.684	10	10
147	1483	9.9921	10	10
147	1840	14.0099	10	10
147	2055	3.2559	10	10
147	2161	150.402	10	10
147	2171	39.0053	10	10
147	2250	37.0467	10	10
147	2489	11.6834	10	10
148	461	27.8667	5	5
148	684	0.9882	5	5
148	1704	5.0178	5	5
148	2145	4.7396	5	5
148	2513	12.683	5	5
148	3254	22.0769	5	5
149	749	24.346	3	4
149	963	27.8298	3	3
149	1067	29.6265	3	2
149	1215	40.3392	3	3
149	1520	252.159	3	3
149	2258	95.5298	3	2
149	2487	18.4623	3	3
149	2557	117.841	3	3
149	2632	200.506	3	3
149	2746	42.0977	3	2
149	2807	46.0945	3	4
149	3082	2.4024	3	3
149	3274	38.1645	3	2
150	321	32.936	2	3
150	550	213.185	2	2
150	599	44.4573	2	3
150	651	11.1972	2	3
150	839	8.8908	2	9
150	1078	22.6546	2	2
150	1176	17.4965	2	2
150	1202	41.5176	2	9
150	1226	3.5	2	1
150	1369	34.6262	2	1
150	1554	3.7668	2	2
150	1824	375.27	2	2
150	1978	75.3863	2	3
150	2400	621.48	2	2
150	2452	56.2823	2	1
150	2529	12.858	2	2
150	2629	66.2411	2	1
150	2841	31.0613	2	9
150	3011	37.5216	2	2
150	3029	78.6046	2	3
150	3167	24.346	2	9
151	245	2.0063	5	5
151	738	1.9751	5	5
151	862	3.2567	5	5
151	2824	3.6073	5	5
152	1037	37.2172	1	2
152	1287	20.2307	1	2
152	1304	54.3966	1	9
152	1384	95.6947	1	9
152	1484	120.646	1	1
152	1555	55.3527	1	1
152	1788	178.13	1	1
152	1803	35.0273	1	9
152	2378	180.547	1	1
152	2618	87.5392	1	2
153	747	6.4913	5	4
153	1634	1.8044	5	5
153	1791	2.0998	5	5
153	3000	6.4222	5	5
154	444	33.1007	2	2
154	611	45.2798	2	1
154	763	48.0766	2	3
154	816	51.2113	2	1
154	852	40.4559	2	9
154	916	540.8	2	2
154	995	21.4319	2	2
154	2187	491.226	2	2
154	2669	61.7912	2	3
154	3294	23.8541	2	9
154	3301	44.6993	2	1
155	166	26.8104	3	2
155	736	105.019	3	2
155	798	43.919	3	2
155	1347	309.09	3	3
155	1355	20.7505	3	3
155	1467	3.0199	3	2
155	1737	21.5593	3	3
155	1750	15.5012	3	2
155	1959	261.421	3	3
155	1992	73.1168	3	4
155	2654	38.2898	3	4
155	2673	11.9229	3	3
156	254	143.197	5	5
156	468	9.5438	5	5
156	1276	74.3811	5	5
156	1461	24.1207	5	5
156	1516	57.3992	5	5
156	1535	6.4247	5	5
156	1589	8.0011	5	5
156	1775	106.942	5	5
156	1827	20.9969	5	5
156	2142	72.5266	5	5
156	2326	5.2082	5	5
156	2451	64.881	5	5
156	2617	15.0333	5	5
156	2740	18.3732	5	5
156	2979	2.4209	5	5
156	3052	38.4471	5	5
156	3169	41.2396	5	5
156	3219	8.9267	5	5
157	952	213.166	10	10
157	1745	6.9059	10	10
157	1865	38.6064	10	10
157	2147	16.1308	10	10
157	2218	39.523	10	10
157	2369	41.0995	10	10
157	2435	17.6614	10	10
157	2526	44.9663	10	10
157	2578	207.845	10	10
157	3132	106.687	10	10
157	3320	6.8919	10	10
158	163	13.4269	3	4
158	488	40.3861	3	3
158	489	52.0234	3	2
158	763	281.693	3	3
158	786	59.9908	3	4
158	790	340.422	3	10
158	1201	84.3187	3	2
158	1401	44.0838	3	2
158	1481	19.8908	3	3
158	1616	9.8965	3	3
158	2008	12.3623	3	2
158	2187	25.3281	3	2
158	2216	143.497	3	4
158	2263	12.463	3	2
158	2669	14.5092	3	3
158	2775	47.2941	3	4
158	2826	28.7258	3	2
159	864	15.3612	5	5
159	1613	16.8425	5	5
159	1894	0.8935	5	5
159	3101	2.0342	5	5
160	236	67.7649	2	1
160	295	30.6786	2	9
160	366	144.807	2	3
160	709	23.7532	2	9
160	1029	38.4896	2	9
160	1262	458.642	2	2
160	1406	68.0367	2	2
160	1515	476.684	2	2
160	2377	7.9105	2	2
160	2750	20.9917	2	1
160	2873	15.9566	2	1
160	2998	57.4266	2	2
160	3085	34.0406	2	1
160	3138	53.8871	2	3
160	3291	15.3064	2	3
162	216	0.3627	5	5
162	369	13.8741	5	5
162	619	25.7757	5	5
162	750	64.5971	5	5
162	1365	0.2458	5	5
162	1798	44.4457	5	5
162	1809	71.7899	5	5
162	2431	48.8837	5	5
162	2980	38.4136	5	5
162	3257	12.7159	5	5
163	416	58.5758	4	10
163	786	38.5761	4	4
163	790	13.3007	4	10
163	1481	47.972	4	3
163	1742	4.4825	4	10
163	1971	29.5193	4	5
163	2216	7.0441	4	4
163	2858	28.032	4	5
164	525	141.015	1	9
164	1189	38.2372	1	2
164	1336	129.041	1	1
164	1545	105.327	1	1
164	1711	20.3364	1	1
164	2920	7.6802	1	9
164	3274	21.0743	1	2
165	362	38.8055	2	9
165	366	56.7874	2	3
165	610	29.393	2	9
165	1198	5.8576	2	1
165	1204	26.7504	2	3
165	1229	29.666	2	1
165	1254	30.3958	2	1
165	1262	63.552	2	2
165	1406	293.774	2	2
165	1654	92.1475	2	3
165	1668	51.1815	2	1
165	1731	68.1061	2	2
165	2134	20.6411	2	1
165	2426	6.3609	2	9
165	2476	276.766	2	2
165	2499	45.6253	2	1
165	2552	619.737	2	2
165	2887	4.6313	2	2
165	2958	115.006	2	3
165	3126	44.1918	2	1
165	3142	16.8291	2	9
166	613	13.339	2	2
166	714	20.5332	2	2
166	736	33.3513	2	2
166	848	35.3385	2	9
166	1048	17.2159	2	9
166	1355	94.0042	2	3
166	1467	380.643	2	2
166	1951	17.0927	2	9
166	2466	33.2811	2	1
166	2764	7.37	2	1
166	2862	408.028	2	2
166	3136	53.0895	2	1
167	174	42.0561	10	10
167	542	15.2362	10	10
167	636	68.8094	10	10
167	1850	73.4962	10	10
167	2044	3.2933	10	10
167	2153	55.4371	10	10
167	2384	217.666	10	10
167	2403	13.8665	10	10
167	2461	98.8134	10	10
167	2524	159.887	10	9
167	2659	24.879	10	10
167	2682	15.5739	10	10
167	2832	169.487	10	10
168	620	252.861	9	10
168	1027	3.908	9	2
168	1506	83.1054	9	1
168	1664	46.8135	9	2
168	1793	26.0364	9	2
168	2229	16.3689	9	2
168	2898	65.1834	9	1
170	279	29.2192	3	3
170	356	67.2223	3	2
170	763	11.4676	3	3
170	901	45.9889	3	4
170	916	104.881	3	2
170	1564	84.0133	3	2
170	1694	11.0841	3	4
170	1774	90.0412	3	2
170	1777	170.644	3	3
170	1816	65.9408	3	2
170	1851	42.6979	3	4
170	2065	186.248	3	4
170	2131	3.2624	3	3
170	2573	39.6123	3	4
170	2669	147.066	3	3
170	2727	58.0799	3	3
170	3291	42.2823	3	3
171	174	23.8032	10	10
171	214	149.67	10	10
171	1623	17.1777	10	10
171	1727	153.039	10	10
171	2093	33.3577	10	10
171	2319	62.2616	10	10
171	2832	174.317	10	10
171	3017	42.905	10	10
171	3230	62.6179	10	10
171	3248	82.107	10	10
172	475	28.6634	5	5
172	476	1.7486	5	5
172	579	60.3864	5	4
172	633	22.7863	5	5
172	740	38.9458	5	5
172	904	39.0811	5	5
172	951	2.0877	5	4
172	1378	19.3947	5	5
172	1797	24.576	5	5
172	1855	27.7544	5	4
172	2114	6.6923	5	4
172	2474	4.8923	5	4
172	2713	22.2248	5	5
172	2909	2.4118	5	5
172	2976	19.3805	5	4
172	3129	22.7013	5	5
173	370	73.3187	2	3
173	527	39.3896	2	2
173	688	28.9944	2	3
173	695	25.2077	2	3
173	856	5.4169	2	2
173	869	3.0925	2	2
173	914	21.3188	2	9
173	937	59.1641	2	1
173	1012	32.6138	2	1
173	1223	498.698	2	2
173	1259	30.2902	2	1
173	2033	30.6954	2	9
173	2107	56.9761	2	2
173	3064	5.3016	2	1
174	1623	35.2258	10	10
174	2044	57.7769	10	10
174	2319	122.772	10	10
174	2384	108.452	10	10
174	2656	119.815	10	10
174	2832	154.114	10	10
174	2916	78.7266	10	10
175	179	72.9691	4	4
175	927	49.8616	4	5
175	1186	27.9596	4	10
175	1235	24.7606	4	10
175	1568	82.2427	4	3
175	1836	10.6958	4	10
175	2589	3.1884	4	4
176	378	32.2393	10	10
176	1217	7.454	10	10
176	2021	48.7036	10	10
176	2526	50.4102	10	10
176	2553	15.9156	10	10
176	2578	161.908	10	10
176	2940	8.8316	10	10
176	3166	66.5793	10	10
176	3258	34.1292	10	10
179	302	21.6525	4	4
179	858	20.8671	4	3
179	1134	41.4696	4	10
179	1235	26.6984	4	10
179	1454	26.4444	4	4
179	1493	14.7719	4	3
179	1568	121.862	4	3
179	1607	48.6533	4	5
179	1836	4.1166	4	10
179	2589	14.342	4	4
179	2929	5.8221	4	3
179	2945	35.4962	4	4
179	3105	42.2709	4	4
181	275	59.9267	10	10
181	285	553.354	10	10
181	656	74.1856	10	10
181	689	7.3573	10	10
181	783	30.8782	10	10
181	1054	121.201	10	10
181	1098	18.3611	10	10
181	1143	53.33	10	10
181	1146	27.1022	10	10
181	1991	10.8302	10	10
181	2042	12.3511	10	10
181	2281	44.9261	10	10
181	2398	38.3742	10	10
181	2596	14.4411	10	10
181	2692	35.4707	10	10
181	3091	8.3116	10	10
181	3295	515.947	10	10
182	281	35.5523	10	10
182	439	79.9735	10	10
182	474	54.7871	10	10
182	656	26.9679	10	10
182	1054	90.0846	10	10
182	1091	7.2342	10	10
182	1114	4.8792	10	10
182	1379	92.3276	10	10
182	1449	75.8445	10	10
182	1661	32.074	10	10
182	1741	97.8849	10	10
182	1792	17.6297	10	10
182	1915	33.9543	10	10
182	2032	8.1349	10	10
182	3078	9.5067	10	10
182	3098	39.2504	10	10
182	3197	55.183	10	10
182	3260	10.5872	10	10
183	1001	119.02	10	10
183	1030	38.2054	10	10
183	1031	5.4057	10	10
183	1123	27.5127	10	10
183	1181	16.1947	10	10
183	1425	40.7597	10	10
183	1739	78.4293	10	10
183	2096	125.153	10	10
183	2635	115.107	10	10
183	2797	37.9586	10	10
183	2860	56.6736	10	10
183	2878	65.6275	10	10
183	2989	8.3585	10	10
183	3202	11.0396	10	10
184	369	6.5573	5	5
184	619	24.855	5	5
184	781	38.56	5	5
184	964	23.7416	5	5
184	1073	76.9876	5	5
184	1080	67.2756	5	4
184	1105	25.9463	5	5
184	1266	63.9706	5	5
184	1402	24.0264	5	5
184	1699	5.0731	5	5
184	2063	29.2902	5	5
184	2087	6.722	5	5
184	2366	11.3275	5	5
184	2430	2.9398	5	5
184	2980	18.1018	5	5
184	3282	6.8321	5	5
186	513	2.8049	10	10
186	627	32.6919	10	10
186	698	175.003	10	10
186	985	14.647	10	10
186	1127	24.9673	10	10
186	1298	74.1959	10	10
186	1557	56.1559	10	10
186	1658	3.385	10	10
186	1747	36.3457	10	10
186	3077	27.1047	10	5
186	3318	19.5018	10	10
188	272	14.5658	5	5
188	287	2.0631	5	5
188	693	12.6673	5	5
188	994	0.2924	5	5
188	2167	3.3957	5	5
188	3150	13.2324	5	5
189	952	261.96	9	10
189	1333	39.5105	9	2
189	1544	41.8428	9	1
189	1865	61.0571	9	10
189	2113	3.8826	9	2
189	2754	33.8309	9	1
189	3009	7.9756	9	10
189	3156	41.3836	9	2
191	313	216.871	10	10
191	724	38.728	10	10
191	925	16.8818	10	10
191	1181	35.8259	10	10
191	2685	38.4778	10	10
191	2972	69.2212	10	10
191	2994	80.0313	10	10
192	491	99.1241	1	1
192	1523	133.747	1	9
192	2051	27.6943	1	2
192	2382	124.964	1	1
192	2633	9.3709	1	9
192	2885	31.0598	1	1
192	2974	104.305	1	1
192	3116	40.6179	1	2
193	618	0.6223	5	5
193	731	1.103	5	5
193	954	10.5311	5	5
193	1033	65.9831	5	5
193	1045	4.8259	5	5
193	1246	3.5653	5	5
193	1451	2.5834	5	5
193	1473	0.6093	5	5
193	1622	39.0922	5	5
193	1712	10.7172	5	5
193	1884	2.5163	5	5
193	2036	0.7898	5	5
193	2099	8.9833	5	5
193	2454	22.9591	5	5
193	2611	8.0137	5	5
193	2613	4.7068	5	5
193	3133	21.7092	5	5
194	595	8.4408	10	10
194	1393	197.513	10	10
194	1489	95.4694	10	10
194	1952	185.393	10	10
194	2073	108.972	10	10
195	266	31.6456	10	10
195	383	27.9312	10	10
195	1092	34.086	10	10
195	1161	33.7789	10	10
195	1328	31.5035	10	10
195	1483	390.618	10	10
195	1728	79.6997	10	10
195	1989	44.2117	10	10
195	2014	472.955	10	10
195	2021	96.3179	10	10
195	2161	2.4057	10	10
195	2489	41.9627	10	10
195	2498	19.0285	10	10
195	2504	33.3887	10	10
195	2940	18.955	10	10
195	3093	46.933	10	10
196	380	94.3764	1	1
196	668	182.784	1	1
196	776	39.5867	1	1
196	1020	78.1514	1	1
196	1905	205.033	1	1
196	1964	28.2232	1	1
196	3111	55.9683	1	2
198	328	35.6465	5	5
198	684	11.2234	5	5
198	731	3.4108	5	5
198	1206	6.2541	5	5
198	1473	0.7081	5	5
198	1558	15.3591	5	5
198	1571	7.9138	5	5
198	1704	1.6048	5	5
198	1884	23.0298	5	5
198	1909	0.2994	5	5
198	2099	42.6129	5	5
198	2513	5.7142	5	5
198	2609	26.5774	5	5
198	2611	4.1782	5	5
199	388	50.6281	1	2
199	2412	53.5359	1	9
199	2590	229.145	1	1
199	2800	58.5387	1	1
199	2917	17.8066	1	9
199	2932	42.3142	1	1
199	3161	15.4634	1	2
200	250	113.939	10	10
200	1088	49.6586	10	10
200	1150	19.178	10	10
200	1540	81.9574	10	10
200	1633	42.9265	10	10
200	1847	24.1345	10	10
200	1940	67.7033	10	10
200	2177	43.1532	10	10
200	2375	12.2457	10	10
200	2827	19.6617	10	10
200	2937	5.2054	10	10
200	3075	13.6382	10	10
200	3187	43.8405	10	10
203	499	38.4151	10	10
203	1238	19.5624	10	10
203	2117	72.0658	10	10
203	2218	23.293	10	10
203	2534	198.19	10	10
203	2839	60.6242	10	10
203	3166	32.8166	10	10
203	3258	8.0008	10	10
203	3320	33.089	10	10
204	308	10.6468	4	5
204	427	109.19	4	3
204	507	4.1095	4	5
204	851	42.4738	4	5
204	895	95.7321	4	4
204	1208	8.6131	4	4
204	1279	40.621	4	5
204	1607	29.3056	4	5
204	2024	5.2686	4	5
204	2071	67.172	4	3
204	2115	12.1453	4	4
204	2370	8.0074	4	4
204	2709	50.5811	4	5
204	2732	31.5669	4	5
204	2945	54.1329	4	4
204	3105	38.7421	4	4
204	3170	87.5453	4	3
206	309	15.5304	1	10
206	601	75.2581	1	9
206	930	35.9493	1	10
206	1390	26.3476	1	2
206	1842	132.674	1	10
206	2364	36.2688	1	2
206	2753	64.0778	1	9
206	3045	61.7007	1	10
206	3225	111.44	1	1
206	3262	24.3749	1	9
207	322	68.7886	10	10
207	716	69.5209	10	10
207	1181	7.5003	10	10
207	1781	31.6263	10	10
207	2162	22.9947	10	10
207	2399	125.665	10	10
207	2539	10.0778	10	10
207	2685	35.0691	10	10
207	2989	45.7767	10	10
210	402	74.0651	10	10
210	1414	22.6029	10	4
210	1448	22.7376	10	10
210	1601	20.0039	10	10
210	1766	19.9313	10	10
210	1791	6.8532	10	5
210	1931	19.0475	10	4
210	2511	4.6467	10	5
210	2550	48.0554	10	10
210	2604	31.9489	10	10
210	3172	30.9896	10	5
210	3245	99.4786	10	10
210	3281	29.1355	10	5
211	402	3.6067	5	10
211	686	1.6444	5	5
211	933	5.792	5	5
211	1791	31.457	5	5
211	2077	24.006	5	5
211	2475	2.5352	5	5
211	3000	26.9737	5	5
211	3200	3.8208	5	5
211	3311	10.2729	5	5
212	287	12.3768	10	5
212	312	39.0704	10	10
212	504	24.5624	10	10
212	516	26.3834	10	10
212	558	18.767	10	10
212	994	6.3234	10	5
212	1674	18.3368	10	10
212	1800	53.5269	10	10
212	2593	55.2431	10	10
212	2681	15.4025	10	10
212	2993	14.1715	10	10
212	3037	18.5943	10	10
213	332	7.2717	10	10
213	565	7.3082	10	10
213	605	5.9708	10	10
213	907	7.5823	10	10
213	1203	97.0076	10	10
213	1675	18.693	10	10
213	1698	67.1557	10	10
213	1901	22.9221	10	10
213	1965	6.487	10	10
213	2030	38.7757	10	10
213	2049	49.7562	10	10
213	2309	87.2385	10	10
213	2425	9.6132	10	10
213	2604	11.4011	10	10
213	3025	40.2007	10	10
214	1727	36.1431	10	10
214	2050	8.8933	10	10
214	2238	177.308	10	10
214	2603	52.8261	10	10
214	2659	105.236	10	10
214	2832	59.0651	10	10
214	3017	60.3186	10	10
214	3173	4.4893	10	10
214	3230	56.3639	10	10
215	1433	50.0028	10	10
215	1766	14.5611	10	10
215	2092	55.2836	10	10
215	2432	102.457	10	10
215	2897	11.1446	10	10
215	2952	51.7756	10	10
215	3305	4.423	10	10
216	619	16.7832	5	5
216	683	67.7299	5	5
216	750	6.4786	5	5
216	781	27.3457	5	5
216	1934	55.6695	5	5
216	2058	19.5511	5	5
216	2431	17.323	5	5
216	2509	0.5985	5	5
216	2617	1.2624	5	5
216	2758	25.4754	5	5
216	3302	50.5636	5	5
217	276	33.0655	5	5
217	311	7.4904	5	5
217	337	12.7257	5	5
217	368	53.7482	5	5
217	624	9.888	5	5
217	1527	39.2032	5	5
217	1558	47.7451	5	5
217	1934	39.4989	5	5
217	2284	9.1961	5	5
217	2294	18.9511	5	5
217	2884	6.5128	5	5
219	1067	19.0592	1	2
219	1176	22.8684	1	2
219	1432	34.6311	1	1
219	1549	102.785	1	1
219	1635	95.3866	1	1
219	2110	99.3211	1	1
219	2780	120.685	1	1
220	742	55.0909	10	10
220	785	15.3707	10	10
220	1141	10.8545	10	10
220	1784	245.065	10	10
220	1825	207.945	10	10
220	2423	45.4747	10	10
220	2861	46.5013	10	10
221	422	37.3788	9	1
221	573	44.8765	9	1
221	767	71.6197	9	1
221	825	195.144	9	9
221	956	29.6246	9	2
221	1094	22.6004	9	2
221	1210	64.38	9	2
221	2176	233.127	9	9
221	2468	26.7796	9	1
222	774	29.5434	4	10
222	1003	4.3623	4	10
222	1485	47.5477	4	5
222	1570	41.4128	4	3
222	1795	44.392	4	3
222	1982	24.4275	4	5
222	2664	58.3093	4	4
222	2745	11.839	4	3
222	3104	7.5534	4	4
222	3121	58.7795	4	10
222	3215	11.9046	4	10
223	343	117.094	10	10
223	949	147.915	10	10
223	1098	39.3529	10	10
223	1949	81.6539	10	10
223	2015	86.8207	10	10
223	2398	50.4994	10	10
223	2427	11.9138	10	10
223	2675	138.16	10	10
223	2936	39.7083	10	10
223	3115	154.665	10	10
225	1081	3.3478	10	10
225	1134	23.9112	10	10
225	1235	27.2853	10	10
225	1454	42.2357	10	4
225	1561	78.5031	10	10
225	2242	74.5838	10	10
225	2251	65.5641	10	10
225	2789	33.5151	10	10
225	2811	7.9591	10	10
227	759	31.0096	1	2
227	845	61.5723	1	2
227	1502	152.184	1	1
227	1833	162.916	1	1
227	2343	79.6841	1	9
227	2602	109.701	1	9
227	3043	119.883	1	1
227	3205	10.3297	1	1
228	601	160.752	9	9
228	1229	166.77	9	1
228	1254	78.3832	9	1
228	1273	32.2454	9	2
228	2113	16.4849	9	2
228	2552	31.1016	9	2
228	2577	44.3674	9	1
228	2672	41.0483	9	1
228	3225	50.4554	9	1
229	339	14.4654	5	5
229	2052	6.0596	5	5
229	2708	10.6541	5	5
229	2806	5.1479	5	5
229	3213	14.5657	5	5
229	3285	2.6252	5	5
230	460	34.6541	2	3
230	537	15.6984	2	2
230	730	5.5359	2	9
230	963	8.5332	2	3
230	1169	435.695	2	2
230	1230	20.3942	2	9
230	1463	36.7975	2	2
230	1748	70.2076	2	1
230	1875	26.6547	2	1
230	1879	33.5019	2	3
230	1887	476.382	2	2
230	2130	31.1961	2	2
230	2260	14.024	2	9
230	2397	44.7738	2	9
230	2781	53.1628	2	1
231	541	24.3759	10	10
231	607	5.2666	10	10
231	999	6.9737	10	5
231	1219	8.8621	10	5
231	1293	7.5179	10	10
231	1469	12.1517	10	5
231	1792	32.8067	10	10
231	2133	26.2433	10	10
231	2186	78.6436	10	10
231	2772	50.4606	10	5
231	3286	11.4102	10	5
232	359	49.926	2	1
232	433	7.147	2	1
232	435	32.8204	2	2
232	482	54.2223	2	2
232	617	14.1043	2	2
232	1062	36.4367	2	9
232	1312	17.9777	2	9
232	2412	29.9083	2	9
232	2416	156.78	2	3
232	2721	419.544	2	2
232	2728	24.2218	2	3
232	3070	47.041	2	9
232	3161	39.7864	2	2
233	662	79.7885	10	10
233	758	69.7344	10	10
233	913	12.8891	10	10
233	1182	134.263	10	10
233	1395	51.9211	10	10
233	1407	8.2544	10	10
233	2871	60.2264	10	10
233	2890	61.9247	10	10
234	690	14.8049	5	5
234	1399	56.8693	5	4
234	1414	16.2967	5	4
234	1507	219.417	5	4
234	1512	2.5412	5	5
234	1629	3.1954	5	4
234	1632	19.4806	5	4
234	1722	12.4048	5	5
234	1791	5.2775	5	5
234	1968	22.513	5	5
234	2295	76.5282	5	5
234	2548	20.472	5	4
234	2842	23.8328	5	4
234	2845	36.8924	5	5
234	3224	6.0677	5	4
234	3281	10.7747	5	5
234	3312	84.9461	5	5
235	534	85.9867	1	9
235	1546	24.9969	1	2
235	2015	153.114	1	10
235	2367	22.7878	1	2
235	3115	81.0757	1	10
235	3123	192.438	1	1
236	1029	34.4884	1	9
236	1262	17.12	1	2
236	2750	34.6376	1	1
236	2766	190.164	1	1
236	2873	170.194	1	1
236	3085	78.8938	1	1
239	290	7.1844	10	10
239	1344	75.5382	10	10
239	1952	188.011	10	10
239	2255	75.403	10	10
239	2606	28.2886	10	10
240	302	23.7121	5	4
240	468	23.4342	5	5
240	585	5.1343	5	5
240	604	5.6153	5	5
240	1086	6.7775	5	5
240	1153	2.263	5	5
240	1297	19.5275	5	5
240	1410	6.9056	5	5
240	1589	59.1236	5	5
240	1709	7.8193	5	5
240	1900	51.6408	5	5
240	1923	9.3133	5	5
240	2025	11.7013	5	5
240	2148	16.0802	5	5
240	2160	14.4323	5	5
240	2740	53.31	5	5
240	2867	27.1015	5	5
240	3219	7.5179	5	5
240	3227	3.8216	5	5
241	361	16.6296	3	2
241	393	50.7676	3	3
241	616	33.7759	3	2
241	1204	9.1078	3	3
241	1273	27.3389	3	2
241	1333	5.701	3	2
[truncated: 12,432 more rows]
