# Supplementary material for: Topological analysis of multicellular complexity in the plant hypocotyl
Source: eLife. 2017 Jul 6;6:e26023. doi: 10.7554/eLife.26023 (PMC5499946; doi:10.7554/eLife.26023)
Supplement: Supplementary file 1. — Cells are represented by arbitrary labels, and interaction size (μm2) and cell types for each cell-cell interaction are included in additional columns. Details are explained in the associated readme file. Biological triplicate samples for each genetic background are labelled sequentially. DOI: http://dx.doi.org/10.7554/eLife.26023.028 [file elife-26023-supp1.zip › poppy_2.csv]

Label	Neighbour	Shared_Wall_Area	Label_Cell_Type	Neighbour_Cell_Type
2	654	9.3201	10	10
2	1043	51.5525	10	10
2	1106	26.8394	10	10
2	1190	53.0512	10	10
2	2432	18.109	10	10
2	2555	3.0236	10	10
2	2643	30.0297	10	10
2	3671	91.4334	10	10
2	4309	10.8928	10	10
2	4491	12.241	10	10
2	4780	24.3162	10	10
4	1242	20.9335	5	5
4	1645	20.6877	5	5
4	2019	19.2676	5	5
4	2147	4.4094	5	5
4	2192	4.6859	5	5
4	2863	8.8406	5	5
4	3565	0.6093	5	5
4	3656	0.3266	5	5
4	4624	24.4106	5	5
6	1696	183.668	10	10
6	1897	14.72	10	10
6	2701	49.0648	10	10
6	2759	73.0155	10	10
6	2916	53.5174	10	10
6	3228	49.0214	10	10
6	3260	52.1724	10	10
7	660	142.646	9	9
7	1237	55.9747	9	1
7	1244	124.008	9	1
7	1663	133.161	9	9
7	2898	32.1965	9	2
7	2909	14.6153	9	1
7	4137	93.5496	9	1
7	4320	52.478	9	2
7	4682	13.9868	9	2
7	4843	16.7397	9	2
8	270	92.153	10	10
8	1352	50.0507	10	10
8	1814	44.2936	10	10
8	2322	31.23	10	10
8	2467	134.841	10	10
8	3442	20.0486	10	10
8	4023	100.867	10	1
8	4684	21.7196	10	10
9	617	222.032	1	1
9	690	70.8994	1	1
9	795	39.6649	1	1
9	1085	27.6302	1	2
9	1917	42.0239	1	9
9	2446	56.5098	1	2
9	2820	22.8216	1	2
9	3438	17.8453	1	1
9	3683	50.1723	1	9
9	3909	217.869	1	1
10	1575	10.3979	4	3
10	2286	49.2225	4	4
10	2990	43.2595	4	4
11	274	0.337	5	5
11	537	0.3161	5	5
11	980	11.3399	5	5
11	2439	0.5697	5	5
11	2773	12.5611	5	5
11	3449	3.7985	5	5
14	581	14.6056	5	5
14	1045	6.4758	5	5
14	1187	9.7316	5	5
14	1370	38.0727	5	5
14	1684	0.6359	5	5
14	1755	30.961	5	5
14	2278	3.7118	5	5
14	2280	9.35	5	5
14	2318	0.9132	5	5
14	2529	7.3319	5	5
14	3854	20.4695	5	5
14	4049	22.4092	5	5
14	4059	36.1704	5	5
14	4563	6.2405	5	5
15	1008	0.4492	5	5
15	2100	6.562	5	5
15	2426	3.4143	5	5
15	2809	3.1785	5	5
15	3434	1.255	5	5
15	4008	8.7371	5	5
15	4254	1.5005	5	5
15	4260	17.0773	5	5
15	4550	31.3036	5	5
15	4717	6.6148	5	5
17	271	29.9023	5	5
17	1260	2.0742	5	5
17	1293	30.7509	5	5
17	1719	11.9345	5	10
17	2025	2.3343	5	5
17	2317	25.3699	5	5
17	2375	2.7568	5	4
17	2920	2.5185	5	5
17	3146	9.4931	5	5
17	3687	18.9383	5	5
17	4855	41.8187	5	5
21	179	9.6816	10	10
21	302	2.1065	10	5
21	676	6.7781	10	5
21	875	7.055	10	10
21	993	14.1028	10	10
21	1118	7.2299	10	10
21	1171	53.0059	10	10
21	1986	11.9874	10	10
21	2258	7.1065	10	5
21	2279	6.8379	10	10
21	3221	8.6427	10	10
21	3755	3.5883	10	5
21	3915	88.4295	10	10
21	4166	12.2127	10	10
21	4269	6.859	10	5
21	4399	29.5567	10	10
23	1016	33.6528	1	1
23	1543	140.062	1	1
23	1678	7.1892	1	9
23	2596	84.2696	1	9
23	2658	48.6517	1	2
23	3030	19.6381	1	2
23	4142	11.1517	1	2
23	4360	173.546	1	1
23	4521	50.6118	1	1
24	481	2.7339	10	10
24	826	388.602	10	10
24	1454	65.557	10	10
24	1845	30.2411	10	10
24	1866	13.3944	10	10
24	2409	24.6463	10	10
24	2486	19.2796	10	10
24	2573	2.0126	10	10
24	2671	57.0126	10	10
24	2994	67.6976	10	10
24	3004	25.717	10	10
24	3168	45.7533	10	10
24	3197	20.6316	10	10
24	3201	44.623	10	10
24	3563	129.644	10	10
24	3886	60.7498	10	10
24	4202	323.261	10	10
24	4334	46.495	10	10
25	429	18.2127	10	4
25	860	8.4347	10	10
25	1913	5.2485	10	10
25	1958	4.6005	10	10
25	2046	8.858	10	10
25	2982	16.9647	10	4
25	3746	19.0692	10	10
25	3980	2.7011	10	10
25	4384	22.9076	10	10
26	345	1.5494	5	5
26	1424	8.6212	5	5
26	2622	5.9479	5	5
26	3841	3.2912	5	5
26	3893	6.0332	5	5
26	4234	1.7332	5	5
26	4426	0.2362	5	5
26	4534	28.508	5	5
26	4696	0.8605	5	5
27	450	32.2	5	10
27	528	23.5959	5	10
27	854	27.0605	5	4
27	1015	17.3193	5	4
27	1063	16.829	5	4
27	1339	7.5103	5	5
27	2749	42.6593	5	5
27	3258	14.664	5	5
27	3480	8.6733	5	10
27	4483	5.7847	5	5
27	4597	2.9738	5	5
27	4707	42.3301	5	5
28	46	10.731	10	10
28	294	14.6383	10	10
28	1192	31.3255	10	10
28	1200	23.007	10	10
28	1655	4.3453	10	10
28	2060	2.1518	10	10
28	3221	4.5704	10	10
28	3642	20.8472	10	10
28	3810	8.2773	10	10
28	4038	23.8673	10	10
31	202	16.5094	5	5
31	1013	0.4431	5	5
31	2712	7.7728	5	5
31	3244	11.8695	5	10
31	3513	6.98	5	10
31	4120	9.0102	5	5
31	4180	7.3476	5	10
31	4280	7.5343	5	5
31	4444	9.3664	5	5
32	119	8.8658	5	5
32	299	0.3013	5	5
32	1992	6.2726	5	5
32	2537	5.523	5	5
32	2546	14.5087	5	5
32	4045	4.603	5	5
33	729	165.484	1	1
33	2158	195.037	1	1
33	3098	4.2826	1	2
33	3125	100.357	1	1
33	4553	87.2624	1	9
33	4599	73.71	1	2
34	246	33.4618	2	1
34	910	60.1221	2	2
34	1256	33.0265	2	1
34	1618	359.536	2	2
34	1813	23.0288	2	1
34	2041	4.7451	2	1
34	2204	35.3548	2	2
34	2438	6.6886	2	2
34	2851	21.5274	2	9
34	3481	37.3256	2	3
34	3588	41.3744	2	9
34	4238	48.577	2	3
34	4310	29.8399	2	9
34	4467	331.817	2	2
36	1169	51.1628	1	2
36	1467	30.2752	1	9
36	1833	81.151	1	1
36	2032	145.064	1	1
36	3164	68.4961	1	9
36	3418	18.4254	1	2
36	3986	12.5712	1	1
36	4807	128.627	1	1
37	284	18.0939	5	5
37	577	34.3049	5	5
37	582	0.3205	5	5
37	1071	8.3437	5	5
37	1645	41.1923	5	5
37	1827	32.6462	5	4
37	2071	11.7596	5	5
37	2198	8.6477	5	5
37	3112	2.6174	5	5
37	3310	36.1439	5	5
37	4039	1.2056	5	5
37	4167	0.2148	5	5
37	4228	2.9265	5	5
37	4329	0.4674	5	5
37	4341	32.3178	5	5
37	4715	5.2623	5	5
38	809	30.3017	9	2
38	1514	9.7154	9	2
38	1543	48.9146	9	1
38	1706	28.6562	9	1
38	2596	235.881	9	9
38	3030	76.0956	9	2
38	3693	246.912	9	9
38	3848	34.3934	9	2
38	4681	6.6551	9	1
38	4833	85.0797	9	1
39	482	1.7099	5	5
39	577	6.6419	5	5
39	1242	9.3183	5	5
39	1645	15.2128	5	5
39	2327	5.4045	5	5
39	2863	1.9517	5	5
39	3411	16.1969	5	5
39	3565	10.267	5	5
39	4497	9.1535	5	5
40	262	148.113	9	9
40	702	16.378	9	2
40	779	107.477	9	1
40	1145	42.2945	9	2
40	1472	89.3072	9	1
40	2076	16.345	9	2
40	2680	125.527	9	9
40	3419	33.8206	9	1
40	3878	73.7754	9	2
40	4425	94.6929	9	1
41	357	68.9407	1	2
41	392	52.0929	1	2
41	1150	187.298	1	1
41	1238	44.7795	1	9
41	1516	12.0373	1	9
41	3791	110.329	1	9
41	3909	236.965	1	1
41	4358	72.3887	1	9
43	2250	2.5229	10	10
43	2774	27.0005	10	10
43	2846	2.6593	10	10
43	3834	25.0842	10	10
44	148	48.2805	10	10
44	205	73.8324	10	10
44	962	120.642	10	10
44	1576	31.0401	10	10
44	2182	54.1433	10	10
44	3128	59.4254	10	10
44	4278	157.245	10	1
44	4706	152.141	10	10
44	4768	32.7509	10	10
46	111	4.0187	10	10
46	191	6.705	10	10
46	1422	16.4425	10	10
46	1509	34.3356	10	10
46	1655	19.48	10	10
46	2297	14.0341	10	10
46	3077	26.6139	10	10
46	3742	9.2807	10	10
46	3800	11.1331	10	10
46	3810	18.5217	10	10
46	4399	2.18	10	10
47	370	193.62	1	10
47	485	221.851	1	1
47	520	27.8133	1	2
47	569	38.8645	1	10
47	2588	7.9299	1	10
47	2905	103.47	1	1
47	3138	81.786	1	9
47	3203	20.6884	1	9
47	3398	83.611	1	2
48	566	14.0774	5	5
48	1039	3.1741	5	5
48	1232	27.1985	5	4
48	3248	9.4987	5	5
48	3851	27.3897	5	5
48	4195	14.839	5	4
48	4333	5.1223	5	5
49	223	62.3346	1	1
49	835	175.427	1	1
49	1470	68.8612	1	1
49	1699	155.954	1	1
49	2267	25.0336	1	9
49	3262	70.3139	1	2
49	3475	85.8751	1	9
49	4514	32.0142	1	2
50	596	15.7953	5	5
50	1306	15.867	5	5
50	1368	10.7288	5	5
50	1984	15.0239	5	5
50	2007	0.9821	5	5
50	2568	45.7661	5	5
50	3139	2.8635	5	5
50	3428	0.7692	5	5
50	3489	6.7672	5	5
50	4764	8.3233	5	5
51	453	33.2188	9	1
51	567	34.767	9	2
51	756	31.0123	9	2
51	1715	7.4146	9	2
51	2026	24.8671	9	2
51	2031	247.847	9	9
51	2138	6.4514	9	2
51	3045	203.618	9	9
51	3150	34.3238	9	1
51	3643	44.5279	9	1
51	4051	22.735	9	2
51	4760	39.541	9	1
52	387	32.7133	10	10
52	1318	18.8376	10	10
52	1407	73.7115	10	10
52	2001	27.7718	10	10
52	2405	191.253	10	10
52	3114	32.5827	10	10
52	4386	4.2155	10	10
52	4772	4.459	10	10
53	137	21.0935	5	4
53	441	19.6713	5	5
53	745	5.3478	5	5
53	1086	68.5987	5	5
53	1595	161.68	5	4
53	1935	14.8018	5	5
53	2061	27.7582	5	5
53	2085	22.4321	5	5
53	2193	9.0532	5	5
53	2629	7.7861	5	4
53	3222	38.8508	5	5
53	3752	19.2243	5	5
53	3857	12.6842	5	5
53	4798	2.8151	5	4
54	286	44.6101	10	10
54	1174	21.8347	10	10
54	1511	15.0028	10	10
54	1804	25.7922	10	10
54	2657	20.6393	10	10
54	2823	28.5983	10	10
54	3534	28.9896	10	10
54	3607	20.5455	10	10
54	4486	13.3339	10	10
54	4631	3.0821	10	10
54	4771	6.0693	10	10
56	208	74.0405	10	10
56	1040	23.1829	10	10
56	1735	7.4733	10	10
56	2284	59.5736	10	10
56	2616	91.239	10	10
56	2839	56.837	10	10
56	3641	51.0451	10	10
56	3725	153.507	10	10
56	4373	58.3696	10	10
58	146	43.3151	10	10
58	1088	12.3311	10	10
58	1314	16.0175	10	10
58	1879	16.0344	10	10
58	2615	5.7571	10	10
58	2977	26.6116	10	10
58	3706	345.992	10	10
59	1239	31.3438	1	1
59	1786	234.601	1	1
59	3454	24.4519	1	1
59	3501	26.2112	1	9
59	4194	56.6188	1	2
59	4362	233.617	1	1
59	4782	13.584	1	9
62	904	4.7049	5	5
62	1058	2.0679	5	5
62	2670	0.3166	5	5
62	2708	8.0221	5	5
62	2773	5.4833	5	5
62	4398	0.6087	5	5
62	4580	0.3444	5	5
63	1042	17.1271	4	3
63	1148	6.4689	4	5
63	1595	4.5855	4	4
63	1886	18.3376	4	3
63	2169	3.7115	4	5
63	2193	89.1904	4	5
63	2407	68.0152	4	3
63	3237	60.2235	4	4
63	3600	39.4633	4	4
63	3889	8.6218	4	3
63	4326	14.282	4	4
64	76	9.1583	10	10
64	1328	6.5048	10	10
64	2738	17.6942	10	10
64	4030	29.4276	10	10
64	4463	8.0117	10	10
65	778	0.716	5	5
65	2250	23.8278	5	10
65	2564	7.8058	5	4
65	2774	7.3455	5	10
65	2790	53.0344	5	10
65	3320	36.567	5	10
65	4081	29.2777	5	5
65	4285	2.7984	5	5
66	272	41.2048	2	1
66	358	16.0646	2	2
66	496	11.7342	2	1
66	520	24.0001	2	2
66	738	16.2197	2	9
66	786	36.9792	2	2
66	1269	17.4333	2	3
66	1377	22.5121	2	9
66	2360	12.5418	2	9
66	2930	33.386	2	1
66	3135	446.074	2	2
66	3138	17.4057	2	9
66	4027	411.911	2	2
66	4162	81.1514	2	3
68	161	18.3295	3	3
68	428	5.652	3	3
68	444	108.765	3	2
68	567	9.7544	3	2
68	1199	33.5305	3	2
68	1269	144.425	3	3
68	1346	32.1497	3	3
68	1427	20.4731	3	2
68	1611	178.181	3	3
68	1715	30.3275	3	2
68	2471	82.0959	3	4
68	3144	4.9064	3	2
68	3162	9.8832	3	3
68	3270	100.581	3	4
68	4312	24.6065	3	2
68	4414	40.8658	3	2
69	652	81.3491	9	1
69	2330	170.548	9	10
69	2370	15.3586	9	9
69	2550	99.3077	9	1
69	3048	21.4847	9	1
69	3483	36.3698	9	2
69	3739	40.5357	9	2
69	3868	25.3506	9	1
69	4020	21.7311	9	2
69	4316	178.43	9	9
69	4598	8.713	9	1
70	113	75.3568	9	1
70	485	2.9623	9	1
70	705	109.78	9	1
70	738	256.953	9	9
70	1183	5.5794	9	1
70	1199	47.545	9	2
70	2566	256.602	9	9
70	2828	20.77	9	2
70	3144	24.669	9	2
70	3636	75.537	9	2
70	3823	8.5291	9	1
72	1740	5.048	10	10
72	2109	10.0838	10	10
72	2428	37.5336	10	10
72	3455	11.1284	10	10
72	3954	21.6171	10	10
72	3971	8.2692	10	10
72	4298	2.5282	10	10
72	4662	40.8675	10	10
72	4742	25.8343	10	10
72	4808	58.5038	10	10
72	4838	4.3221	10	10
73	517	10.1492	10	10
73	675	7.4422	10	10
73	1235	8.4061	10	10
73	1515	15.7216	10	10
73	1578	247.128	10	10
73	1953	136.371	10	10
73	2486	16.9471	10	10
73	2671	22.6012	10	10
73	3886	61.5696	10	10
73	4029	25.6987	10	10
73	4163	118.409	10	10
73	4247	12.2939	10	10
73	4561	88.8993	10	10
73	4607	134.783	10	10
73	4666	231.465	10	10
74	1739	52.9639	10	10
74	2182	20.6579	10	10
74	2246	59.0196	10	10
74	2615	40.3682	10	10
74	3720	161.549	10	10
74	4307	179.225	10	10
74	4668	73.9113	10	10
74	4756	10.0701	10	10
75	302	7.1413	5	5
75	382	0.4405	5	5
75	427	0.2153	5	5
75	676	16.2627	5	5
75	891	1.1629	5	5
75	2477	21.1486	5	5
75	3755	3.6805	5	5
75	4574	1.9195	5	5
76	1319	3.2519	10	10
76	1323	3.928	10	10
76	1594	67.343	10	10
76	2615	54.8403	10	10
76	2738	28.9899	10	10
76	3960	3.4084	10	10
76	4030	23.6318	10	10
76	4508	2.9387	10	10
76	4803	6.0349	10	10
77	2009	0.6523	5	5
77	2210	1.6844	5	5
77	2600	1.5932	5	5
77	3449	3.0019	5	5
77	3904	0.6662	5	5
78	712	53.9734	9	2
78	1029	19.5944	9	1
78	1159	8.3762	9	2
78	1280	204.241	9	9
78	1513	54.0143	9	1
78	1623	6.8741	9	2
78	1947	41.6549	9	2
78	2048	66.7894	9	1
78	3883	240.623	9	9
78	4831	39.5663	9	1
80	205	31.2842	10	10
80	504	26.8033	10	2
80	689	10.7912	10	3
80	998	77.6308	10	2
80	1132	134.977	10	3
80	1596	3.4382	10	3
80	1664	48.9659	10	4
80	2154	30.6845	10	10
80	2248	8.2054	10	10
80	2437	7.1918	10	4
80	2675	39.9656	10	4
80	2746	78.7599	10	10
80	2812	74.2725	10	10
80	3413	9.6179	10	10
80	3662	15.6493	10	10
80	3691	73.1047	10	10
80	3724	29.6461	10	10
80	3749	27.6362	10	10
80	3932	23.7029	10	10
80	4040	25.5235	10	5
80	4110	2.7872	10	10
80	4224	9.3811	10	4
80	4407	11.0746	10	10
80	4768	96.6804	10	10
80	4826	42.495	10	10
82	350	33.6356	10	10
82	691	14.5419	10	10
82	950	26.0983	10	10
82	1749	39.5063	10	10
82	2802	16.6354	10	10
82	2812	7.465	10	10
82	2866	7.5028	10	10
82	3544	6.1128	10	10
82	3834	10.8299	10	10
83	168	32.2261	5	5
83	214	16.2103	5	5
83	233	5.2055	5	5
83	326	44.7179	5	5
83	966	68.5178	5	5
83	1124	37.7332	5	5
83	1411	0.3167	5	5
83	1432	44.7469	5	5
83	1963	23.1199	5	5
83	2029	23.9555	5	5
83	2487	1.4588	5	5
83	3018	42.8961	5	5
83	3174	12.472	5	5
83	3556	89.1496	5	5
83	3705	9.6725	5	5
83	3897	0.5907	5	5
83	4078	35.9419	5	5
83	4100	1.9201	5	5
83	4313	9.5266	5	5
83	4531	13.0961	5	5
83	4560	6.5968	5	5
83	4743	0.636	5	5
84	381	2.628	4	4
84	847	27.9603	4	5
84	1634	10.8536	4	5
84	1999	4.5575	4	4
84	2590	84.5682	4	3
84	2990	13.9539	4	4
84	4207	22.6154	4	5
84	4590	109.851	4	4
84	4832	97.8844	4	4
86	303	10.3003	5	5
86	452	9.2542	5	5
86	623	9.6345	5	5
86	1844	13.155	5	5
86	2063	23.666	5	5
86	2294	7.1355	5	5
86	3654	4.1979	5	5
86	3744	2.4638	5	5
86	4663	18.0493	5	5
88	579	4.7145	10	10
88	946	17.0271	10	10
88	1378	34.7484	10	10
88	1381	4.1584	10	10
88	1748	6.8126	10	10
88	1808	7.7578	10	10
88	1990	53.2035	10	10
88	2538	19.2227	10	10
88	2553	33.2188	10	10
88	3321	75.0306	10	10
88	4221	18.6327	10	10
88	4604	9.4277	10	10
89	928	19.5505	10	10
89	1497	5.5051	10	10
89	3104	11.0316	10	10
89	3445	3.0577	10	10
91	214	8.4629	5	5
91	1697	4.9598	5	5
91	2112	0.7154	5	5
91	3018	4.379	5	5
91	4175	7.087	5	5
92	125	23.035	10	10
92	1539	30.277	10	10
92	1694	3.7156	10	10
92	2395	36.0583	10	10
92	2823	13.9916	10	10
92	3077	2.3221	10	10
92	3742	27.3508	10	10
92	3813	55.7698	10	10
92	3834	40.662	10	10
92	4463	51.1471	10	10
92	4566	47.6301	10	10
92	4583	5.1912	10	10
95	105	47.6307	10	10
95	535	7.5671	10	10
95	769	43.102	10	10
95	877	13.9917	10	10
95	1717	17.2265	10	10
95	1721	8.5026	10	10
95	2187	14.1477	10	10
95	2428	17.2985	10	10
95	2474	16.5227	10	10
95	2853	11.6711	10	10
95	4572	85.9466	10	10
96	275	13.3123	9	2
96	293	18.177	9	2
96	669	39.7557	9	1
96	990	85.9423	9	1
96	1577	218.772	9	9
96	2084	241.238	9	9
96	2221	61.8804	9	1
96	2991	38.0873	9	2
96	3294	38.5244	9	1
96	3612	42.4256	9	2
96	4071	4.1869	9	2
98	583	51.8437	1	1
98	682	20.9508	1	2
98	697	62.6577	1	9
98	1009	76.8545	1	9
98	1358	215.786	1	1
98	2386	74.4315	1	1
98	2456	27.5592	1	2
98	2954	207.073	1	1
98	3342	43.3583	1	2
99	1973	15.0737	10	10
99	2183	21.9159	10	10
99	3421	2.1011	10	10
100	661	14.1207	10	10
100	1248	19.7226	10	10
100	1675	2.9652	10	10
100	1958	99.5421	10	10
100	3235	9.6444	10	10
100	3432	8.4301	10	10
100	3816	4.9757	10	10
100	4601	77.1995	10	10
101	280	19.8649	10	10
101	771	35.52	10	10
101	1631	40.5095	10	10
101	1632	41.1981	10	10
101	1696	176.176	10	10
101	1910	68.2376	10	10
101	1983	206.449	10	10
101	2257	14.1178	10	10
101	2449	11.4842	10	10
103	531	54.0483	4	3
103	540	10.7753	4	5
103	717	25.9337	4	5
103	1354	8.8051	4	5
103	1524	48.783	4	4
103	1568	12.8714	4	3
103	1622	16.5667	4	4
103	1690	14.6955	4	5
103	1730	5.4058	4	4
103	2008	53.2993	4	5
103	2293	56.0402	4	5
103	2384	28.1859	4	5
103	2526	4.9643	4	4
103	2762	49.9146	4	4
103	2792	83.776	4	3
103	2870	17.7418	4	4
103	3092	121.59	4	3
103	3240	24.7372	4	5
103	4149	25.2541	4	3
103	4335	2.6919	4	4
103	4447	10.2566	4	5
103	4538	2.8703	4	4
103	4693	23.913	4	4
104	105	3.0234	10	10
104	751	4.9187	10	10
104	1721	2.0011	10	10
104	3902	18.6433	10	10
104	4092	7.5857	10	10
104	4172	27.0192	10	10
104	4746	14.9441	10	10
105	646	26.0168	10	10
105	751	2.0549	10	10
105	769	28.9358	10	10
105	949	3.95	10	10
105	1721	17.8403	10	10
105	2129	21.685	10	10
105	2474	5.9853	10	10
105	2836	8.2425	10	10
105	3902	66.2823	10	10
105	4070	25.4881	10	10
105	4304	2.8805	10	10
107	376	11.172	10	10
107	406	9.5929	10	10
107	964	27.3818	10	10
107	1221	2.5182	10	10
107	1505	5.5768	10	10
107	4508	4.3361	10	10
108	446	28.6078	3	2
108	556	19.6733	3	3
108	628	185.341	3	3
108	1816	226.228	3	3
108	2123	6.591	3	3
108	2647	66.2016	3	2
108	3027	148.553	3	4
108	3052	4.1773	3	2
108	3098	46.6813	3	2
108	3323	135.266	3	2
108	3453	95.9495	3	4
108	3564	13.2362	3	4
108	3596	31.1899	3	4
108	4629	29.1629	3	3
110	280	30.9598	10	10
110	718	160.99	10	10
110	1927	24.5419	10	10
110	2449	2.6849	10	10
110	2763	72.5949	10	10
110	3788	101.509	10	10
110	3998	18.352	10	10
110	4084	25.0914	10	10
110	4621	133.899	10	10
111	294	2.9707	10	10
111	455	20.1653	10	10
111	562	2.6131	10	10
111	610	81.866	10	10
111	862	50.1595	10	10
111	947	4.1453	10	10
111	969	54.4914	10	10
111	1413	9.2907	10	10
111	1509	4.4589	10	10
111	2478	32.0154	10	10
111	2816	25.2294	10	10
111	2859	3.1642	10	10
111	2887	5.3405	10	10
111	2913	10.3941	10	10
111	3132	2.8091	10	10
111	3406	2.1431	10	10
111	3800	9.9699	10	10
111	3871	39.0415	10	10
111	4030	10.2965	10	10
111	4154	4.6418	10	10
111	4463	88.4675	10	10
111	4519	12.444	10	10
112	417	389.854	10	2
112	1050	23.3155	10	10
112	1520	6.878	10	10
112	1589	41.2142	10	10
112	1866	25.7892	10	10
112	1949	72.6608	10	2
112	2161	44.3129	10	3
112	2207	45.7283	10	2
112	2367	54.2615	10	10
112	2542	10.4271	10	1
112	3121	37.2675	10	10
112	3168	18.6419	10	10
112	3563	346.537	10	10
112	3739	13.5525	10	2
112	4202	47.6931	10	10
112	4249	29.4438	10	10
112	4602	23.007	10	9
112	4623	61.9546	10	3
112	4857	72.4187	10	10
113	1183	244.989	1	1
113	1199	31.6131	1	2
113	1806	6.2953	1	1
113	2696	78.8266	1	1
113	3144	13.3581	1	2
113	3823	219.521	1	1
115	178	29.1225	4	3
115	817	6.1475	4	4
115	1132	2.0875	4	3
115	1223	8.0321	4	4
115	1232	54.0122	4	4
115	1271	71.3251	4	4
115	1652	33.8528	4	5
115	3497	39.7604	4	3
115	3608	15.2562	4	5
115	3925	7.2104	4	5
115	4042	27.0534	4	5
115	4224	48.2148	4	4
115	4333	43.4893	4	5
115	4690	30.1088	4	4
116	152	10.8662	4	5
116	547	7.654	4	5
116	882	2.8248	4	5
116	2226	33.9476	4	4
116	2402	32.0937	4	4
116	2824	42.746	4	4
116	2891	28.2071	4	5
116	3272	34.2889	4	4
116	3351	39.1751	4	5
116	3376	28.766	4	3
116	3379	18.6063	4	4
116	3566	11.4783	4	3
116	4584	4.8477	4	4
116	4713	88.0175	4	3
117	127	10.8814	5	5
117	356	19.6184	5	5
117	596	9.8777	5	5
117	951	2.6763	5	5
117	1306	58.5092	5	5
117	1368	1.8151	5	5
117	1398	3.6204	5	5
117	1565	32.8225	5	5
117	1751	7.0966	5	5
117	2053	10.2272	5	5
117	2348	9.5393	5	5
117	2351	30.4906	5	5
117	2734	18.7436	5	5
117	2758	0.7771	5	5
117	2776	36.9307	5	5
117	2834	43.5004	5	5
117	3428	0.4108	5	5
117	3489	0.935	5	5
117	3715	29.4626	5	5
117	3771	0.2084	5	5
117	3904	4.6724	5	5
117	4062	26.4434	5	5
117	4204	3.6449	5	5
117	4764	1.7359	5	5
118	920	98.4528	1	2
118	1711	62.3754	1	1
118	1924	105.234	1	1
118	2035	193.517	1	1
118	2188	199.437	1	1
118	3233	11.36	1	2
118	3858	52.8373	1	1
119	162	1.5732	5	5
119	379	0.1853	5	5
119	507	15.892	5	5
119	708	12.3294	5	5
119	913	11.0295	5	5
119	926	33.4782	5	5
119	2546	15.681	5	5
119	2822	20.7222	5	5
119	3322	12.3052	5	5
119	3338	10.1913	5	5
119	3804	0.6082	5	5
119	4045	37.6129	5	5
119	4378	4.8713	5	5
121	293	20.7644	9	2
121	807	112.6	9	1
121	1465	13.8531	9	2
121	1518	9.2913	9	2
121	2234	186.08	9	9
121	2411	34.6571	9	2
121	3062	8.4761	9	1
121	3184	212.237	9	9
121	4518	117.351	9	1
122	465	5.6254	5	5
122	2815	5.5691	5	5
124	722	166.688	9	9
124	910	41.6492	9	2
124	1164	10.7905	9	2
124	2640	223.317	9	9
124	3183	23.2447	9	2
124	3504	117.072	9	1
124	4296	27.6183	9	2
124	4479	93.4438	9	1
125	286	10.599	10	10
125	3077	29.9146	10	10
125	3534	6.7089	10	10
125	3813	8.4224	10	10
125	3834	12.2155	10	10
125	4463	3.0469	10	10
126	240	7.4509	4	5
126	502	6.1642	4	5
126	788	10.4925	4	4
126	1015	13.5109	4	4
126	1231	11.2991	4	5
126	1364	12.5864	4	4
126	1430	4.0581	4	5
126	1547	11.2378	4	5
126	1608	7.684	4	5
126	1936	34.8843	4	10
126	1950	25.3946	4	5
126	2108	229.502	4	4
126	2649	18.2035	4	5
126	2769	31.5569	4	5
126	2904	23.8945	4	5
126	3020	7.6509	4	5
126	3192	21.5713	4	5
126	3375	19.8146	4	3
126	3577	8.9141	4	5
126	3586	36.7678	4	5
126	3661	2.0725	4	5
126	4242	2.332	4	5
126	4276	2.3628	4	4
127	264	16.5316	5	5
127	494	21.65	5	5
127	539	32.411	5	5
127	551	1.2108	5	5
127	644	32.7018	5	5
127	833	27.154	5	5
127	1034	21.1263	5	5
127	1075	18.501	5	5
127	1535	59.3747	5	5
127	1549	19.5689	5	5
127	1593	24.4434	5	5
127	1620	18.7259	5	5
127	2025	5.1992	5	5
127	2053	20.8285	5	5
127	2254	25.8477	5	5
127	2317	21.369	5	5
127	2348	80.3432	5	5
127	2758	89.9624	5	5
127	2776	9.725	5	5
127	2902	7.5564	5	5
127	3129	4.8271	5	5
127	3327	10.6625	5	5
127	3771	45.6928	5	5
127	3865	6.0367	5	5
127	4061	1.8378	5	5
127	4062	2.7318	5	5
127	4472	8.1609	5	5
128	945	80.0024	3	2
128	1169	22.0223	3	2
128	1387	166.742	3	2
128	1506	79.9672	3	4
128	1639	16.3812	3	4
128	1745	16.8939	3	3
128	1792	59.6482	3	2
128	2068	55.724	3	4
128	2200	31.2016	3	4
128	2288	114.959	3	4
128	2964	249.243	3	3
128	3685	214.624	3	3
128	3928	24.1433	3	3
128	4319	4.9766	3	3
128	4461	21.0767	3	3
129	1425	3.9546	1	2
129	1678	55.831	1	9
129	2403	177.404	1	1
129	2596	35.7422	1	9
129	2617	63.6904	1	2
129	3073	102.346	1	1
129	4473	195.925	1	1
131	396	18.5379	3	3
131	595	371.387	3	3
131	1059	9.6414	3	2
131	1803	29.3184	3	4
131	1840	21.0372	3	3
131	2131	402.931	3	3
131	2268	62.8846	3	2
131	2319	9.8219	3	4
131	2595	93.5852	3	4
131	2898	16.0628	3	2
131	3277	83.6778	3	2
131	3777	19.7065	3	4
131	4079	3.0006	3	4
131	4408	34.9787	3	2
131	4517	16.4519	3	2
131	4682	19.249	3	2
132	334	5.7676	5	5
132	479	9.3742	5	5
132	847	0.2983	5	5
132	1288	24.4021	5	5
132	1667	14.4577	5	5
132	2504	0.2266	5	5
132	3973	18.769	5	5
132	4446	1.2152	5	5
132	4489	5.6612	5	5
134	641	6.4469	5	4
134	790	0.6146	5	5
134	979	0.3945	5	5
134	1103	2.9471	5	4
134	1410	13.3768	5	5
134	1742	28.7202	5	5
134	2078	4.5475	5	4
134	2511	20.7442	5	5
134	2815	0.6796	5	5
134	2960	0.3668	5	5
134	3751	33.6872	5	5
134	4318	8.4364	5	5
135	347	25.1967	10	10
135	412	9.7724	10	5
135	578	39.1899	10	10
135	806	13.9005	10	10
135	1004	4.6624	10	10
135	1102	51.6229	10	10
135	1255	9.8079	10	10
135	1258	29.5082	10	10
135	1972	17.5642	10	10
135	2095	10.3015	10	10
135	2110	61.3224	10	10
135	2186	46.2434	10	10
135	2461	12.1246	10	10
135	2713	3.6662	10	5
135	2781	20.5459	10	10
135	2850	21.897	10	10
135	3316	37.0579	10	10
135	3624	16.7416	10	10
135	3839	11.5732	10	10
135	3938	42.9431	10	10
135	4098	22.3007	10	5
135	4111	27.3937	10	10
135	4122	9.2615	10	10
135	4158	13.7304	10	5
135	4295	33.0808	10	10
135	4573	76.0453	10	10
135	4640	17.2965	10	10
137	1253	37.0265	4	4
137	1595	28.2212	4	4
137	1629	98.9922	4	3
137	1935	17.1827	4	5
137	1975	25.6805	4	4
137	2061	7.9851	4	5
137	2347	35.1928	4	3
137	2543	2.9602	4	5
137	2629	60.3933	4	4
137	2915	38.8798	4	5
137	3752	40.309	4	5
137	3910	14.7435	4	5
137	4103	3.6747	4	4
138	302	0.7174	5	5
138	506	0.3258	5	5
138	1028	13.2567	5	4
138	1223	41.5843	5	4
138	1664	51.7499	5	4
138	2211	27.563	5	4
138	2213	0.5339	5	5
138	2277	17.162	5	5
138	2842	0.2192	5	5
138	3206	0.6109	5	5
138	3290	23.3681	5	5
138	3925	39.1567	5	5
138	3975	1.4435	5	5
138	4042	32.0775	5	5
139	1178	57.9225	1	2
139	1198	53.1271	1	9
139	1295	69.2013	1	1
139	2669	204.922	1	1
139	3392	41.3159	1	2
139	4037	41.6074	1	1
139	4165	203.86	1	1
139	4487	67.1938	1	9
140	1348	80.5955	1	1
140	1387	46.874	1	2
140	1532	25.4175	1	2
140	1699	204.605	1	1
140	1917	46.9856	1	9
140	2285	167.897	1	1
140	3683	9.8247	1	9
141	837	110.989	10	10
141	1824	221.272	10	3
141	1936	71.0843	10	10
141	1952	292.292	10	10
141	2257	106.846	10	10
141	2805	4.5458	10	10
141	2956	21.4899	10	10
141	3412	25.48	10	10
141	3424	54.6139	10	10
141	3468	5.3598	10	3
141	3819	70.3486	10	2
141	4046	75.2857	10	2
141	4384	38.112	10	10
142	214	4.2597	5	5
142	527	0.706	5	5
144	2201	24.7128	10	10
144	2368	16.781	10	10
144	2428	7.0999	10	10
144	3443	27.5415	10	10
144	3773	12.753	10	10
144	3843	37.3144	10	10
144	4055	2.8073	10	10
144	4588	2.2441	10	10
144	4705	10.4875	10	10
144	4838	14.7259	10	10
145	149	11.9556	10	10
145	1221	12.4321	10	10
145	1319	6.4964	10	10
145	3169	7.1271	10	10
145	3541	32.5883	10	10
145	3657	6.3658	10	10
146	1879	63.3805	10	10
146	2230	208.038	10	10
146	2246	48.5454	10	10
146	3706	25.5174	10	10
148	205	334.57	10	10
148	426	14.3723	10	10
148	848	5.816	10	10
148	853	31.2869	10	10
148	962	39.3391	10	10
148	1739	22.6711	10	10
148	1878	14.414	10	10
148	2182	34.8707	10	10
148	2499	9.3256	10	10
148	2957	282.695	10	10
148	3127	6.4293	10	10
148	3691	3.5454	10	10
148	4173	9.357	10	10
148	4199	18.5606	10	10
148	4627	5.7258	10	10
148	4706	8.5995	10	10
149	295	2.6788	10	10
149	862	40.1823	10	10
149	969	15.9007	10	10
149	3657	10.4735	10	10
149	3707	19.1963	10	10
149	3764	9.9843	10	10
149	4030	3.5914	10	10
149	4076	7.0771	10	10
149	4613	25.8066	10	10
150	1570	152.576	1	1
150	1623	31.4068	1	2
150	2017	56.0162	1	1
150	3010	28.2886	1	9
150	3279	57.2474	1	2
150	3623	158.676	1	1
150	3684	60.4919	1	9
150	4745	96.0453	1	1
151	165	193.259	10	10
151	533	50.3479	10	10
151	561	92.4136	10	10
151	2360	222.096	10	9
151	2606	98.7575	10	10
151	3315	16.6989	10	10
151	4027	8.4335	10	2
152	227	1.3648	5	5
152	547	32.4626	5	5
152	841	15.2733	5	5
152	879	8.2106	5	5
152	997	22.2433	5	5
152	1036	18.8951	5	4
152	1372	10.8174	5	5
152	1438	10.4805	5	5
152	1544	31.8794	5	5
152	1700	0.4963	5	5
152	1734	13.545	5	4
152	1750	16.1741	5	5
152	1902	29.1785	5	5
152	1989	25.0373	5	5
152	2226	6.2891	5	4
152	2776	6.6131	5	5
152	3194	56.9269	5	5
152	3272	79.0888	5	4
152	3336	0.4437	5	5
152	3351	10.7389	5	5
152	3379	81.1779	5	4
152	3999	25.091	5	5
152	4409	4.9776	5	4
152	4725	1.3099	5	5
152	4810	12.477	5	5
153	877	12.5284	10	10
153	955	3.4988	10	10
153	1635	7.8489	10	10
153	1717	98.7829	10	10
153	1980	34.3699	10	10
153	2376	26.5892	10	10
153	2559	22.4943	10	10
153	3140	18.6596	10	10
153	3480	6.733	10	10
153	3496	169.434	10	10
153	4477	25.0955	10	10
153	4512	34.0444	10	10
153	4572	42.1333	10	10
154	426	44.5791	10	10
154	853	35.6012	10	10
154	1181	63.219	10	10
154	1919	125.682	10	10
154	2082	142.649	10	10
154	2700	44.0181	10	10
154	3875	51.6411	10	10
154	4638	45.8984	10	10
156	366	2.7298	5	5
156	2336	1.719	5	5
156	2681	3.6854	5	5
156	2926	13.785	5	4
156	3968	12.5546	5	5
156	4325	6.607	5	5
156	4542	4.827	5	5
156	4678	11.2832	5	5
157	173	12.4654	5	5
157	672	21.3694	5	5
157	936	16.9018	5	5
157	1193	20.8298	5	5
157	1877	1.4055	5	5
157	2725	23.9666	5	5
157	2733	16.8548	5	5
157	2881	11.5521	5	5
157	3031	5.3755	5	5
157	3074	23.4171	5	4
157	3689	30.1325	5	5
157	4150	0.3184	5	5
157	4753	14.9519	5	5
158	1180	38.5837	4	4
158	1215	61.5711	4	3
158	1279	2.0664	4	4
158	1471	29.9271	4	5
158	1629	2.0303	4	3
158	1679	13.2083	4	3
158	1795	4.2633	4	5
158	1975	34.8798	4	4
158	2473	89.4105	4	3
158	2629	38.6206	4	4
158	2975	38.937	4	5
158	3204	56.0014	4	3
158	3995	3.4717	4	4
158	4277	65.3134	4	3
158	4351	17.4891	4	5
158	4422	28.5597	4	5
158	4796	19.3617	4	5
159	444	31.8517	1	2
159	605	211.358	1	1
159	786	11.3005	1	2
159	1377	74.8945	1	9
159	1561	19.3394	1	9
159	3396	205.432	1	1
159	3573	35.4052	1	9
159	4414	62.665	1	2
159	4748	62.265	1	9
160	188	23.8899	5	5
160	224	22.3717	5	5
160	555	3.9943	5	5
160	1621	3.2223	5	5
160	1622	2.0314	5	4
160	1858	6.3319	5	4
160	1988	7.923	5	5
160	2008	2.4043	5	5
160	2646	7.528	5	5
161	428	216.701	3	3
161	894	89.1859	3	4
161	1362	14.1813	3	4
161	1476	14.4657	3	4
161	1611	18.4964	3	3
161	1715	81.0155	3	2
161	2026	75.5243	3	2
161	2272	16.2837	3	4
161	2471	30.3419	3	4
161	2526	4.8432	3	4
161	2677	189.359	3	3
161	3092	6.0655	3	3
161	3436	5.6044	3	4
161	4149	16.8651	3	3
161	4151	42.6222	3	4
161	4156	89.8422	3	4
161	4312	187.647	3	2
161	4704	38.0065	3	2
162	202	0.5845	5	5
162	248	4.9609	5	5
162	918	60.0925	5	5
162	1210	22.3112	5	5
162	1365	14.2421	5	5
162	2028	14.8582	5	5
162	2340	23.4791	5	5
162	2426	2.8246	5	5
162	2822	2.6715	5	5
162	3338	50.9251	5	5
162	3513	22.9281	5	10
162	3654	28.4149	5	5
162	3704	17.2261	5	5
162	3845	0.3587	5	5
162	4045	37.2544	5	5
162	4350	5.1804	5	5
162	4537	9.0583	5	5
162	4815	4.0938	5	5
163	283	10.6099	5	5
163	1671	0.9442	5	5
163	1995	5.2533	5	5
163	2098	0.2834	5	5
163	3569	37.2476	5	5
163	3826	17.148	5	5
163	3951	7.331	5	5
163	4167	0.6533	5	5
163	4341	1.6788	5	5
164	282	194.095	4	5
164	389	31.0707	4	4
164	396	24.6064	4	3
164	1099	144.064	4	3
164	1452	10.5873	4	5
164	1556	5.9467	4	4
164	1687	64.7357	4	3
164	1780	4.8485	4	3
164	2255	17.5186	4	4
164	2326	4.8304	4	4
164	2955	19.7605	4	4
164	3797	46.0858	4	4
165	175	16.1264	10	10
165	533	3.4108	10	10
165	561	51.5811	10	10
165	2350	101.097	10	10
165	2393	25.0029	10	10
165	2434	77.7465	10	10
165	3315	31.4153	10	10
165	3592	123.025	10	10
165	4628	30.9479	10	10
165	4851	61.9364	10	10
167	180	0.5403	5	5
167	550	0.3486	5	5
167	555	7.0666	5	5
167	1652	5.8554	5	5
167	2689	0.2668	5	5
167	3067	1.5447	5	5
167	3205	0.2889	5	5
167	4074	0.6594	5	5
167	4274	1.7698	5	5
168	173	18.4243	5	5
168	233	24.6215	5	5
168	936	3.0584	5	5
168	966	1.1911	5	5
168	1172	58.7913	5	5
168	1432	94.591	5	5
168	1491	2.4714	5	5
168	1597	0.575	5	5
168	1765	42.225	5	5
168	1963	48.9799	5	5
168	2054	1.4348	5	5
168	3031	24.2618	5	5
168	3211	28.3738	5	5
168	3556	34.323	5	5
168	3913	3.1511	5	5
168	4442	42.2249	5	5
168	4603	7.1545	5	5
173	936	14.584	5	5
173	1172	9.5939	5	5
173	1193	12.9829	5	5
173	1491	0.3216	5	5
173	2733	19.7228	5	5
173	3031	8.5776	5	5
174	327	4.9164	5	5
174	502	4.4091	5	5
174	846	35.7653	5	5
174	858	1.5775	5	5
174	918	31.8654	5	5
174	2028	27.5149	5	5
174	2206	26.5523	5	5
174	2373	17.0558	5	5
174	2383	16.1432	5	5
174	2769	1.2543	5	5
174	2897	9.8562	5	5
174	2904	1.9688	5	5
174	3577	40.6995	5	5
174	3704	30.6921	5	5
174	4350	9.8941	5	5
175	1088	291.616	10	10
175	1879	35.1347	10	10
175	1939	68.5367	10	10
175	2325	44.0007	10	10
175	2393	52.7131	10	10
175	2434	27.812	10	10
175	3329	133.597	10	10
175	3706	11.45	10	10
175	4533	10.7522	10	10
175	4628	340.515	10	10
175	4708	13.7772	10	10
176	331	2.61	4	3
176	1367	5.632	4	4
176	1506	3.5412	4	4
176	1918	6.5144	4	5
176	2288	73.9275	4	4
176	3180	56.0358	4	5
176	3285	89.2578	4	4
176	3404	16.9041	4	3
176	3685	81.6726	4	3
176	4255	19.6621	4	5
176	4642	3.6338	4	4
177	265	4.8915	5	5
177	527	12.1057	5	5
177	603	12.388	5	5
177	975	0.3444	5	5
177	1583	6.1183	5	5
177	1963	0.4708	5	5
177	3241	2.1948	5	5
177	3340	0.9578	5	5
177	3799	2.0356	5	5
178	424	191.174	3	3
178	817	9.5671	3	4
178	895	2.3833	3	3
178	920	6.479	3	2
178	930	3.8858	3	4
178	1232	10.1374	3	4
178	1271	40.7942	3	4
178	2208	7.9742	3	3
178	2354	40.7632	3	4
178	2918	4.2734	3	4
178	3126	8.5515	3	3
178	3233	39.4828	3	2
178	3497	145.222	3	3
178	3614	77.0848	3	2
178	3796	4.815	3	2
178	4195	9.4723	3	4
178	4476	34.9395	3	2
178	4567	22.5893	3	3
178	4599	127.721	3	2
178	4702	86.5584	3	4
179	302	21.5915	10	5
179	836	29.273	10	5
179	875	22.4947	10	10
179	891	12.2091	10	5
179	947	16.0043	10	10
179	993	10.9856	10	10
179	1664	32.1096	10	4
179	1977	44.3184	10	10
179	2045	4.8024	10	5
179	2154	6.4093	10	10
179	2213	35.0483	10	5
179	2244	2.2721	10	10
179	2478	19.3428	10	10
179	3132	4.664	10	10
179	3724	18.2479	10	10
179	3915	23.8289	10	10
179	4042	7.0892	10	5
179	4110	12.1965	10	10
179	4323	41.3549	10	5
179	4391	40.9396	10	10
180	203	5.0449	5	5
180	492	44.7888	5	5
180	540	13.6106	5	5
180	555	0.7631	5	5
180	608	4.5877	5	5
180	1324	17.809	5	5
180	1881	3.2671	5	5
180	2052	0.8219	5	5
180	2587	2.6366	5	5
180	2646	45.3775	5	5
180	2689	18.9292	5	5
180	2877	3.0393	5	5
180	3067	4.1281	5	5
180	3709	7.8	5	5
180	4074	12.7817	5	5
180	4274	14.5024	5	5
180	4724	3.78	5	5
180	4841	1.5162	5	5
181	696	155.224	1	9
181	945	39.8622	1	2
181	1243	95.3582	1	1
181	1467	36.8825	1	9
181	1521	62.4064	1	2
181	1929	114.346	1	1
181	2032	112.289	1	1
181	3550	68.411	1	1
181	4547	3.804	1	2
182	1008	5.2125	5	5
182	1058	4.5486	5	5
182	1093	4.6462	5	5
182	1695	32.3895	5	5
182	1758	26.3571	5	5
182	1762	6.9064	5	5
182	2698	1.1192	5	5
182	3597	13.098	5	5
182	4008	16.1504	5	5
182	4260	9.683	5	5
183	773	0.352	5	5
183	940	4.0671	5	5
183	1788	11.5869	5	5
183	2245	14.4324	5	5
183	3367	6.3624	5	5
183	3911	15.7528	5	5
183	4010	0.6142	5	5
183	4534	6.2843	5	5
186	932	9.7345	5	5
186	1435	6.0406	5	5
186	1574	4.1029	5	4
186	2196	70.1313	5	5
186	3027	8.4745	5	4
186	3453	5.8764	5	4
186	3494	41.3976	5	5
186	3564	23.0828	5	4
186	3582	6.1866	5	5
186	3748	16.7488	5	5
186	3943	32.9775	5	5
186	3961	11.3009	5	5
186	4303	6.3181	5	5
186	4306	0.6889	5	5
188	333	26.9187	5	5
188	703	1.9659	5	5
188	1621	20.8892	5	5
188	1622	13.3463	5	4
188	1683	24.0374	5	4
188	1730	13.2071	5	4
188	1858	30.166	5	4
188	1881	35.1155	5	5
188	2008	11.4275	5	5
188	2052	16.712	5	5
188	2384	19.795	5	5
188	2646	0.3027	5	5
188	3298	5.0593	5	5
188	3333	3.4309	5	5
188	4636	6.4191	5	4
189	1758	20.5829	5	5
189	1762	10.9066	5	5
189	1771	21.4331	5	5
189	2009	3.9019	5	5
189	2809	7.5133	5	5
189	3597	2.3495	5	5
189	3744	3.0786	5	5
189	4330	5.4629	5	5
189	4350	44.0645	5	5
189	4815	49.8638	5	5
190	603	3.6067	5	5
190	1027	18.2761	5	5
190	1287	1.1965	5	5
190	1432	16.4261	5	5
190	2607	1.1494	5	5
190	3241	6.3187	5	5
190	3303	0.4712	5	5
190	3705	13.7097	5	5
190	4526	1.0408	5	5
191	649	6.263	10	10
193	495	4.3126	5	5
193	2164	0.3818	5	5
193	3828	6.3585	5	5
193	4261	3.6289	5	5
196	1373	2.3163	5	5
196	2639	0.2234	5	5
196	2990	6.474	5	4
196	3060	1.7859	5	5
196	3245	13.3401	5	5
196	3532	2.6473	5	5
196	3860	10.7957	5	5
196	4377	17.1021	5	5
196	4642	17.5283	5	4
197	508	13.308	10	10
197	510	3.2735	10	10
197	733	59.1585	10	10
197	760	38.8992	10	10
197	1334	16.8986	10	10
197	1399	3.7667	10	10
197	1566	8.8825	10	10
197	2074	2.6046	10	10
197	2121	14.3479	10	10
197	2176	9.8345	10	10
197	2216	115.681	10	10
197	2300	65.0483	10	10
197	3104	35.0949	10	10
197	3167	18.5808	10	10
197	3776	6.6817	10	10
197	3922	3.4766	10	10
197	4343	88.7666	10	10
197	4830	55.7624	10	10
200	369	5.4849	10	10
200	1060	5.5686	10	10
200	2156	10.6518	10	10
200	4746	6.6179	10	10
201	290	8.798	9	1
201	809	10.6507	9	2
201	1107	17.8341	9	2
201	2096	137.993	9	9
201	3848	49.9349	9	2
201	4209	41.263	9	2
201	4218	23.2751	9	1
201	4429	173.499	9	9
201	4532	127.571	9	1
201	4711	109.092	9	1
202	918	0.4177	5	5
202	2028	14.1016	5	5
202	2206	7.3827	5	5
202	2712	12.9422	5	5
202	3338	2.7269	5	5
202	3513	9.5904	5	10
202	3586	22.2281	5	5
202	3666	24.0393	5	5
202	4120	0.8845	5	5
202	4280	7.5053	5	5
203	492	15.1947	5	5
203	2029	16.5908	5	5
203	2166	1.4275	5	5
203	4724	18.1776	5	5
204	452	1.2752	5	5
204	623	2.0901	5	5
204	1210	4.7878	5	5
204	1365	12.7656	5	5
204	1992	36.8878	5	5
204	2011	25.3771	5	5
204	2205	11.2181	5	5
204	3047	11.6657	5	5
204	3165	32.3662	5	5
204	3654	25.1314	5	5
204	4045	12.7358	5	5
204	4550	26.8206	5	5
204	4663	18.3915	5	5
204	4754	13.3197	5	5
205	848	57.5159	10	10
205	962	51.3318	10	10
205	1227	2.536	10	10
205	1576	8.3589	10	10
205	2499	33.562	10	10
205	3128	19.0874	10	10
205	3413	32.9763	10	10
205	3691	91.4165	10	10
205	3749	30.3087	10	10
205	4199	5.2354	10	10
205	4768	307.689	10	10
206	477	67.9621	9	1
206	869	2.9355	9	2
206	945	17.2417	9	2
206	1521	7.6347	9	2
206	2040	148.075	9	9
206	2465	35.6543	9	2
206	2740	102.25	9	1
206	3803	136.188	9	9
206	4448	28.5823	9	1
206	4530	23.1528	9	2
208	651	106.848	10	10
208	1135	12.1015	10	10
208	1189	174.442	10	10
208	1735	14.0806	10	10
208	2481	32.9909	10	10
208	3641	42.7636	10	10
208	4373	131.584	10	10
209	457	82.6033	5	5
209	602	4.6055	5	5
209	868	13.4309	5	4
209	1336	73.6107	5	4
209	1551	32.3618	5	5
209	1705	23.9564	5	10
209	2027	16.8994	5	5
209	2937	3.661	5	4
209	3555	13.772	5	5
209	3951	23.8336	5	5
209	4263	4.4365	5	5
209	4611	33.1523	5	5
209	4643	58.2721	5	4
210	599	16.0312	1	2
210	688	132.191	1	1
210	785	73.5953	1	1
210	807	119.483	1	1
210	890	30.7421	1	2
210	1219	208.557	1	9
210	2767	113.311	1	9
210	3109	14.3089	1	2
210	3184	34.0696	1	9
211	1153	147.302	10	10
211	1522	8.174	10	10
211	1675	29.7386	10	10
211	1839	59.8182	10	10
211	1923	3.3657	10	10
211	1958	14.8028	10	10
211	2731	88.573	10	10
211	3124	59.0077	10	10
211	3424	30.1001	10	10
211	3732	36.235	10	10
211	4006	52.8185	10	10
211	4011	69.0019	10	10
211	4215	57.5165	10	10
212	686	9.7225	10	5
212	843	21.731	10	10
212	908	2.7516	10	5
212	1831	33.8463	10	10
212	2119	27.0264	10	10
212	2374	23.6276	10	5
212	2464	13.0507	10	10
212	2993	17.3064	10	10
212	3242	3.5933	10	10
213	859	121.946	10	10
213	1092	32.3961	10	10
213	1737	99.0237	10	10
213	1789	75.0064	10	10
213	1802	10.6671	10	10
213	2142	36.8907	10	10
213	2467	122.766	10	10
213	2741	23.1525	10	10
213	3818	20.048	10	10
213	4737	51.4398	10	10
214	265	23.7457	5	5
214	527	5.0431	5	5
214	1124	49.6529	5	5
214	1246	3.8217	5	5
214	1439	10.913	5	5
214	1508	0.6877	5	5
214	1697	0.9586	5	5
214	2107	0.7014	5	5
214	2625	2.3047	5	5
214	3018	10.6558	5	5
214	3202	0.3584	5	5
214	3493	2.4361	5	5
214	3907	3.7121	5	5
214	4078	17.9292	5	5
214	4100	12.5704	5	5
214	4175	54.962	5	5
214	4196	52.3746	5	5
214	4313	16.5514	5	5
214	4498	64.65	5	5
215	398	6.7569	10	10
215	1032	30.1243	10	10
215	1194	24.2121	10	10
215	1342	2.2822	10	10
215	1380	49.6467	10	10
215	2593	12.7175	10	10
215	3087	156.417	10	10
215	3363	10.4786	10	10
215	3382	8.7713	10	10
215	3642	26.5194	10	10
215	3764	12.9017	10	10
215	3801	49.994	10	10
215	4197	13.9362	10	10
215	4379	65.8857	10	10
215	4451	32.6695	10	10
216	351	6.7691	5	5
216	408	0.4968	5	5
216	587	17.5949	5	5
216	1385	15.3715	5	5
216	1751	12.9413	5	5
216	2601	12.511	5	5
216	2780	26.865	5	5
216	2919	30.2343	5	5
216	3060	27.3779	5	5
216	3180	4.6395	5	5
216	4053	6.25	5	5
216	4169	6.0676	5	5
217	245	13.985	2	2
217	591	51.4178	2	9
217	976	13.5433	2	1
217	1131	16.056	2	2
217	1142	77.1609	2	1
217	1156	31.4475	2	9
217	1162	29.5195	2	3
217	1428	8.9596	2	9
217	1824	36.3667	2	3
217	2614	502.865	2	2
217	2641	46.2031	2	1
217	3375	88.8974	2	3
217	3639	23.6335	2	2
217	3870	25.1139	2	2
217	3970	44.2563	2	1
217	4025	56.2779	2	9
217	4046	476.57	2	2
217	4324	30.9312	2	3
217	4457	36.9598	2	2
218	422	0.6356	5	5
218	1105	3.9452	5	5
218	1703	3.2306	5	4
218	1750	0.3939	5	5
218	3115	0.8172	5	5
218	3194	20.3354	5	5
218	3272	14.1538	5	4
218	4054	12.8253	5	5
220	464	29.2815	10	2
220	848	218.29	10	10
220	998	23.2289	10	2
220	1227	37.8676	10	10
220	1576	50.9573	10	10
220	2541	7.7709	10	1
220	2572	68.7165	10	1
220	2687	59.3006	10	2
220	3154	105.924	10	10
220	3605	226.457	10	9
220	4768	7.1756	10	10
221	231	69.0137	5	5
221	2953	8.0608	5	5
221	3281	24.1751	5	5
221	3303	55.1766	5	5
221	3340	8.2623	5	5
221	3343	5.1488	5	5
221	3832	27.6922	5	5
223	234	30.9322	1	9
223	835	31.2633	1	1
223	1470	172.863	1	1
223	3164	84.9155	1	9
223	3262	27.0002	1	2
223	3785	196.675	1	1
223	4514	60.3919	1	2
224	314	0.2791	5	5
224	434	16.0661	5	4
224	550	3.4368	5	5
224	555	11.3478	5	5
224	1622	6.3738	5	4
224	1858	18.0929	5	4
224	1988	14.4598	5	5
224	2008	23.1543	5	5
224	2249	15.472	5	5
224	2646	45.0917	5	5
224	3103	43.9577	5	4
224	3439	28.3077	5	5
224	3663	15.3197	5	5
224	4728	2.8854	5	5
225	1043	41.7592	10	10
225	1091	51.1966	10	10
225	1525	134.317	10	10
225	2312	91.848	10	10
225	2688	176.08	10	10
225	2934	8.2313	10	10
225	3471	146.197	10	10
225	3807	105.398	10	10
225	4216	24.9062	10	10
225	4309	110.694	10	10
227	1075	11.9843	5	5
227	1438	8.904	5	5
227	2174	0.9087	5	5
227	3194	5.8769	5	5
227	3515	28.6309	5	5
227	3516	0.3428	5	5
227	3903	7.6254	5	5
227	3999	24.4511	5	5
227	4725	8.8893	5	5
228	292	60.5659	5	5
228	2238	2.4261	5	5
228	2539	35.9862	5	5
228	2988	37.0223	5	5
228	3082	4.8212	5	5
228	3161	9.6147	5	5
228	3388	12.3242	5	5
228	3601	23.1391	5	5
228	3673	21.6776	5	5
228	3762	8.5473	5	5
228	4382	5.5901	5	5
229	534	7.2206	5	5
229	1024	5.353	5	5
229	3031	0.3018	5	5
229	4032	0.4251	5	5
230	450	69.2387	10	10
230	812	30.7048	10	10
230	2742	5.1683	10	10
230	3235	24.6599	10	10
230	3244	52.078	10	10
230	3355	3.3267	10	10
230	3513	49.4177	10	10
230	3740	2.2902	10	10
230	4120	19.3082	10	5
231	467	3.4972	5	5
231	603	17.4767	5	5
231	710	17.829	5	5
231	907	11.0389	5	5
231	975	12.8434	5	5
231	1519	11.937	5	5
231	1700	0.6408	5	5
231	2953	0.7362	5	5
231	3281	18.0327	5	5
231	3303	10.403	5	5
231	3340	0.2685	5	5
231	3343	14.185	5	5
231	3344	0.7883	5	5
231	3422	59.0755	5	5
231	3512	18.4439	5	5
231	3832	6.7458	5	5
231	4259	24.5497	5	5
231	4849	88.134	5	5
233	310	5.5089	5	5
233	966	39.1706	5	5
233	1432	11.8835	5	5
233	1491	26.063	5	5
233	1834	2.1291	5	5
233	3031	44.5082	5	5
233	3723	0.7372	5	5
233	4531	74.2907	5	5
233	4736	9.0654	5	5
234	716	19.037	9	2
234	720	204.543	9	9
234	2416	12.2423	9	2
234	2661	113.952	9	1
234	3164	177.652	9	9
234	3785	74.5813	9	1
234	3926	69.2994	9	2
234	4083	28.2489	9	2
234	4514	5.5256	9	2
234	4807	40.4346	9	1
235	615	41.6727	9	2
235	1286	90.2449	9	1
235	1475	50.1508	9	1
235	1555	19.3567	9	2
235	3288	158.249	9	9
235	3508	194.494	9	9
235	3719	10.5576	9	2
235	4593	38.8706	9	2
235	4850	102.174	9	1
236	292	166.528	4	5
236	1330	15.9364	4	4
236	2707	23.5651	4	4
236	2728	102.117	4	3
236	2906	34.015	4	3
236	3481	40.7029	4	3
236	3945	8.8036	4	4
236	4103	33.1469	4	4
236	4238	53.1005	4	3
236	4437	37.7575	4	4
236	4744	26.605	4	3
240	1608	0.6046	5	5
240	2769	8.9209	5	5
240	3020	16.0955	5	5
240	3338	8.1942	5	5
240	3586	0.6914	5	5
240	4231	14.0547	5	5
241	811	15.4526	5	5
241	833	4.6511	5	5
241	870	33.6431	5	5
241	1175	29.3019	5	5
241	1437	29.1729	5	5
241	1549	54.5214	5	5
241	1599	64.4399	5	5
241	1760	5.5941	5	5
241	1771	20.9395	5	5
241	2348	1.3094	5	5
241	2378	3.3864	5	5
241	2385	0.5019	5	5
241	2575	28.9777	5	5
241	3744	51.0399	5	5
241	3835	18.4683	5	5
241	4058	1.8413	5	5
241	4062	0.369	5	5
241	4179	33.9924	5	5
241	4260	35.7566	5	5
241	4454	34.8291	5	5
242	433	231.547	10	10
242	445	181.481	10	10
242	1341	71.9051	10	10
242	2333	32.2505	10	10
242	2933	29.9843	10	10
242	4561	62.752	10	10
242	4664	3.6169	10	10
242	4812	86.2861	10	10
243	441	19.6989	5	5
243	557	0.3087	5	5
243	935	6.7719	5	5
243	1424	0.2096	5	5
243	1542	33.4717	5	5
243	1673	13.5202	5	5
243	1935	16.1675	5	5
243	3678	10.1448	5	5
243	3752	13.6286	5	5
243	4015	1.796	5	5
243	4145	8.8216	5	5
243	4152	54.0546	5	5
243	4418	4.8269	5	5
243	4605	10.8915	5	5
243	4696	30.4938	5	5
244	572	3.7252	5	5
244	1161	1.5657	5	5
245	478	66.5258	2	1
245	512	6.0467	2	1
245	1162	72.6763	2	3
245	1198	10.0415	2	9
245	2569	52.1378	2	1
245	2614	33.7513	2	2
245	2821	30.487	2	3
245	3483	59.8555	2	2
245	3572	8.3431	2	9
245	4025	34.3527	2	9
245	4043	403.235	2	2
245	4165	13.7757	2	1
245	4297	41.0513	2	9
245	4457	360.509	2	2
246	1256	59.7672	1	1
246	1618	23.1082	1	2
246	1813	192.074	1	1
246	2851	80.7602	1	9
246	3588	5.003	1	9
246	4252	146.782	1	1
248	2426	0.2688	5	5
248	2809	17.6541	5	5
[truncated: 17,922 more rows]
