# Supplementary material for: Topological analysis of multicellular complexity in the plant hypocotyl
Source: eLife. 2017 Jul 6;6:e26023. doi: 10.7554/eLife.26023 (PMC5499946; doi:10.7554/eLife.26023)
Supplement: Supplementary file 1. — Cells are represented by arbitrary labels, and interaction size (μm2) and cell types for each cell-cell interaction are included in additional columns. Details are explained in the associated readme file. Biological triplicate samples for each genetic background are labelled sequentially. DOI: http://dx.doi.org/10.7554/eLife.26023.028 [file elife-26023-supp1.zip › poppy_3.csv]

Label	Neighbour	Shared_Wall_Area	Label_Cell_Type	Neighbour_Cell_Type
1	275	42.1834	5	5
1	540	26.2695	5	5
1	869	6.8795	5	5
1	1185	0.4178	5	5
1	1973	5.0135	5	5
1	3237	10.9236	5	5
1	3241	1.7613	5	5
1	3394	40.6023	5	4
1	4540	1.6711	5	5
1	6917	10.9304	5	5
1	7576	16.5029	5	4
1	7990	21.4098	5	5
1	8202	6.9303	5	5
1	8448	4.1542	5	5
1	8895	0.3858	5	5
2	586	29.2539	10	10
2	959	51.7749	10	10
2	987	6.6545	10	10
2	1189	4.6469	10	10
2	1631	11.1183	10	10
2	2232	15.1499	10	10
2	3868	4.3257	10	10
2	4944	11.5978	10	10
2	6218	10.1254	10	10
2	7356	18.2908	10	10
2	8128	64.8274	10	10
2	8370	47.9082	10	10
2	8590	12.8751	10	10
2	9153	3.6621	10	10
4	545	45.6892	10	10
4	660	39.5763	10	10
4	961	291.762	10	10
4	1245	79.5451	10	10
4	3404	17.4535	10	10
4	6416	68.7472	10	10
4	6444	16.8331	10	10
4	6691	208.193	10	10
4	7953	16.4268	10	10
5	142	61.3976	4	4
5	796	8.5128	4	5
5	1536	52.1731	4	5
5	2200	10.5901	4	4
5	2267	88.8356	4	3
5	2368	12.5731	4	4
5	3504	4.2075	4	5
5	3739	55.9732	4	5
5	4437	15.1202	4	5
5	4547	127.229	4	4
5	4596	31.9562	4	3
5	4742	50.0498	4	3
5	4748	4.6518	4	5
5	5200	8.6729	4	4
5	5235	23.8039	4	5
5	5320	165.53	4	3
5	6391	5.3609	4	4
5	6522	2.2216	4	4
5	6560	46.1968	4	4
5	7067	121.902	4	5
5	7155	30.5603	4	5
5	7570	69.6411	4	3
5	7619	12.3141	4	4
5	8254	31.2971	4	4
5	8325	28.1687	4	5
8	508	50.6348	2	1
8	769	8.8838	2	1
8	1196	35.7697	2	3
8	2789	79.0474	2	1
8	2869	13.9127	2	9
8	3210	18.1949	2	2
8	3219	514.364	2	2
8	3719	14.9753	2	9
8	4258	33.6216	2	9
8	4324	34.7596	2	3
8	4515	24.9801	2	2
8	4765	67.0844	2	3
8	4856	12.0319	2	2
8	6973	10.1078	2	2
8	7015	4.3325	2	3
8	7211	446.283	2	2
9	87	2.403	10	10
9	1516	2.6167	10	10
9	2916	13.3131	10	10
9	4338	15.8695	10	10
9	4398	21.9001	10	10
9	6061	8.836	10	10
9	8508	25.1678	10	10
9	8747	3.6064	10	10
10	261	25.3082	10	10
10	3154	14.5696	10	10
10	3440	4.578	10	10
10	3872	163.106	10	10
10	3967	2.9408	10	10
10	4104	27.3519	10	10
10	4106	33.039	10	10
10	4369	29.1074	10	10
10	4849	113.386	10	10
10	5461	9.2641	10	10
10	5594	21.47	10	10
10	5851	7.7112	10	10
10	6068	87.6807	10	10
10	6262	44.6795	10	10
10	7510	375.246	10	10
10	7714	332.968	10	10
10	8685	25.687	10	10
10	9098	38.6476	10	10
12	4262	5.5848	10	10
16	628	23.9794	5	5
16	651	31.3185	5	5
16	1456	24.9369	5	5
16	2343	1.434	5	5
16	2753	9.3816	5	5
16	4348	7.4917	5	5
16	4443	15.4276	5	5
16	4697	7.7439	5	5
16	4711	18.9196	5	5
16	4802	18.9626	5	5
16	4853	13.0961	5	5
16	5952	32.3982	5	5
16	6067	4.1773	5	5
16	6506	4.1731	5	5
17	225	160.335	9	1
17	584	164.968	9	1
17	2402	26.0359	9	2
17	2756	45.4668	9	2
17	2873	3.1001	9	2
17	4200	34.9649	9	2
17	4701	86.3797	9	9
17	6408	224.054	9	9
17	8115	24.2676	9	1
17	8349	139.621	9	1
17	8874	13.5335	9	2
18	1632	8.1768	5	5
18	3483	10.1742	5	5
18	4185	1.1903	5	5
18	4275	45.4967	5	5
18	4774	40.4796	5	5
18	4904	21.3896	5	5
18	5442	54.7879	5	5
18	6900	14.2003	5	5
18	8759	0.7352	5	5
18	9437	7.5873	5	5
20	849	25.4103	5	10
20	1383	4.6043	5	10
20	1947	9.0884	5	5
20	5620	7.928	5	4
20	5703	4.2728	5	5
20	7268	7.1861	5	10
20	8317	12.2617	5	5
23	199	16.5571	10	10
23	1252	7.9467	10	10
23	1482	7.506	10	10
23	1733	4.4543	10	10
23	2101	4.862	10	10
23	2688	6.8793	10	10
23	3595	3.457	10	10
23	3935	30.4653	10	10
23	5405	11.4091	10	10
23	5910	21.2546	10	10
23	6601	6.431	10	10
23	6669	19.4859	10	10
23	6902	45.9902	10	10
23	8119	7.7016	10	10
23	8361	4.2309	10	10
23	8921	3.3583	10	10
23	8969	19.6164	10	10
24	1715	8.5444	10	10
24	3395	11.1762	10	10
24	5242	2.6915	10	10
24	6216	5.8636	10	10
24	7147	3.961	10	10
24	7682	20.9725	10	10
24	8009	4.9354	10	10
25	78	79.4728	1	1
25	1592	12.64	1	2
25	2201	28.3881	1	1
25	3055	21.2472	1	2
25	4046	27.0188	1	2
25	4937	143.417	1	9
25	6592	12.7867	1	9
25	6853	143.853	1	1
25	7817	126.61	1	1
26	600	37.7306	1	1
26	3076	30.4708	1	2
26	5084	146.046	1	1
26	6308	41.3762	1	2
26	6455	19.2575	1	2
26	6592	134.468	1	9
26	7101	131.281	1	1
26	7687	34.4625	1	9
26	9316	127.548	1	1
27	634	2.298	5	5
27	1948	0.3222	5	5
27	2801	0.5857	5	5
27	4123	0.2726	5	5
27	5124	13.8784	5	5
27	5135	2.8736	5	5
27	5219	17.5099	5	5
27	7873	6.1567	5	5
27	9306	10.22	5	5
28	798	162.684	1	1
28	2913	43.1011	1	1
28	4389	89.8882	1	1
28	5399	21.5372	1	1
28	5673	116.993	1	1
28	6415	98.1066	1	2
28	6525	31.6199	1	1
28	6951	139.44	1	1
28	8396	43.3992	1	2
28	8717	43.3692	1	9
30	705	30.0356	10	10
30	842	46.1881	10	10
30	1063	420.015	10	10
30	1568	39.8851	10	10
30	1752	59.6581	10	10
30	2169	14.2473	10	10
30	2536	85.9245	10	10
30	2866	18.5817	10	10
30	3368	22.9701	10	10
30	3466	463.179	10	10
30	4320	25.5601	10	10
30	4816	70.6531	10	10
30	5256	58.7985	10	10
30	7277	58.3549	10	10
30	7295	133.414	10	10
30	7492	21.6716	10	10
30	7558	86.5465	10	10
30	8232	18.194	10	10
30	9229	66.402	10	10
31	39	135.788	1	1
31	1483	15.7218	1	9
31	2360	30.5903	1	1
31	3871	41.2673	1	2
31	4282	19.1597	1	2
31	4781	61.2017	1	1
31	8864	86.7202	1	9
31	9016	167.988	1	1
34	864	5.9377	5	5
34	2428	2.9627	5	5
34	2451	14.6128	5	5
34	4450	12.6795	5	5
34	4934	1.9088	5	5
34	7041	0.5826	5	5
34	8576	10.0303	5	5
34	9159	0.7133	5	5
35	322	8.2434	5	4
35	4774	8.2719	5	5
35	7941	1.1477	5	5
35	9352	3.8037	5	5
38	800	129.003	1	9
38	3131	56.5743	1	1
38	3850	2.0251	1	2
38	4907	95.5102	1	1
38	5156	152.893	1	1
38	5637	44.4678	1	2
38	6955	8.2418	1	2
38	6970	118.242	1	1
39	2659	10.4158	1	1
39	4282	64.7368	1	2
39	4621	65.9073	1	9
39	4736	165.701	1	1
39	4781	39.4427	1	1
39	5114	70.774	1	1
39	8010	20.5753	1	2
39	8864	43.0708	1	9
43	2674	7.4703	10	10
43	5577	3.2011	10	10
43	7143	6.1426	10	10
44	2376	20.6419	1	2
44	4075	53.1551	1	1
44	5626	80.7788	1	9
44	7044	125.924	1	1
44	7840	164.234	1	1
45	754	13.1799	5	5
45	1860	2.7429	5	5
45	2139	4.0086	5	4
45	3377	7.0728	5	5
45	3581	18.0224	5	4
45	3836	10.406	5	5
45	5237	4.0753	5	5
45	6976	0.5183	5	5
45	7239	22.0043	5	5
45	8686	13.3489	5	5
45	8702	7.7188	5	5
46	118	35.8436	2	2
46	905	38.4707	2	2
46	1151	11.5662	2	3
46	1790	395.685	2	2
46	1938	20.6141	2	10
46	2134	31.1487	2	1
46	2646	70.2453	2	3
46	3013	42.3742	2	3
46	3066	31.6291	2	1
46	3279	32.9328	2	2
46	3353	30.6181	2	2
46	4003	4.3205	2	10
46	6558	366.134	2	2
46	8722	42.7736	2	9
46	8799	22.0929	2	9
46	9284	64.5041	2	9
46	9384	33.6492	2	1
47	807	15.0839	1	2
47	1696	54.4044	1	2
47	5643	80.0904	1	1
47	6220	25.6319	1	9
47	6268	88.0404	1	9
47	6656	136.995	1	9
47	8655	60.6184	1	1
47	8750	162.915	1	1
49	1007	7.3811	4	3
49	1739	47.9576	4	5
49	1848	37.4058	4	3
49	1854	12.4262	4	5
49	1948	56.8939	4	5
49	2139	56.9024	4	4
49	2200	30.4298	4	4
49	3084	2.2404	4	5
49	3117	2.0425	4	4
49	3856	6.784	4	4
49	4142	61.3656	4	4
49	4596	53.2193	4	3
49	5900	100.375	4	3
49	6391	24.1401	4	4
49	6994	2.0268	4	5
49	7337	7.3479	4	4
49	7380	2.5616	4	5
49	7384	2.7161	4	5
49	7570	18.0164	4	3
49	7651	15.7202	4	4
49	7719	4.8651	4	5
49	8833	4.2595	4	5
49	9003	63.8697	4	3
49	9179	11.7855	4	5
49	9187	8.2588	4	5
51	624	79.4881	10	10
51	1382	82.5012	10	10
51	2635	47.7311	10	10
51	2817	100.948	10	10
51	3865	45.1313	10	10
51	5318	21.2756	10	10
51	7056	115.528	10	10
51	9229	41.8334	10	10
52	392	25.7521	10	10
52	490	155.992	10	9
52	1952	122.265	10	10
52	2755	13.2747	10	10
52	5044	204.333	10	10
52	6760	40.9815	10	10
52	6982	10.6207	10	2
52	8781	88.5883	10	10
52	9036	24.9582	10	10
54	154	74.9166	4	3
54	678	13.014	4	4
54	755	56.5768	4	4
54	2306	7.6665	4	4
54	2741	14.5803	4	5
54	2960	33.8619	4	4
54	3647	39.4122	4	3
54	5174	5.5123	4	5
54	6107	33.6516	4	5
54	7137	24.3314	4	5
56	542	6.0261	10	10
56	1665	8.2857	10	10
56	1821	4.7567	10	10
56	2220	15.8952	10	10
56	2381	4.9219	10	10
56	2586	9.5695	10	10
56	3023	9.9719	10	10
56	4323	35.3741	10	10
56	4398	43.7424	10	10
56	4960	2.1117	10	10
56	5819	15.7545	10	10
56	6490	7.2773	10	10
56	8747	23.3835	10	10
56	8939	33.968	10	10
56	9150	2.0689	10	10
57	752	92.0652	10	10
57	2424	12.1571	10	10
57	2835	57.5916	10	10
57	3373	24.1467	10	10
57	4033	58.7073	10	10
57	5361	229.28	10	10
57	6416	217.495	10	10
57	6691	38.9605	10	10
57	7393	86.9251	10	10
57	7412	111.918	10	10
57	8014	48.3127	10	10
58	720	31.2084	1	1
58	789	13.5905	1	9
58	1645	219.732	1	1
58	2506	102.873	1	9
58	2676	35.4627	1	2
58	5131	147.041	1	1
58	5753	19.4297	1	2
58	7447	25.3351	1	9
63	1025	4.065	10	10
63	3045	6.9871	10	10
63	6861	5.2165	10	10
64	140	41.4476	10	10
64	597	13.9475	10	10
64	1219	20.2634	10	10
64	2374	43.9158	10	10
64	2604	28.521	10	10
64	2777	43.8845	10	10
64	4263	358.407	10	10
64	5203	9.2094	10	10
64	5233	3.3663	10	10
64	5671	26.7901	10	10
64	6167	32.1505	10	10
64	6206	35.5703	10	10
64	6601	43.2565	10	10
64	8718	368.688	10	10
64	8756	25.4824	10	10
68	462	24.7339	5	5
68	588	9.8732	5	5
68	979	8.051	5	5
68	1027	16.5033	5	5
68	1367	6.6144	5	5
68	1372	2.2763	5	5
68	1456	6.9434	5	5
68	1485	13.8714	5	5
68	2574	70.2549	5	5
68	3378	28.1227	5	5
68	4511	18.9073	5	5
68	5074	10.5606	5	5
68	6499	16.8162	5	5
68	6764	33.0921	5	5
68	7020	14.0566	5	5
68	7639	18.7735	5	5
68	7920	5.809	5	5
68	8947	0.499	5	5
68	9032	22.1085	5	5
68	9346	9.8565	5	5
71	443	1.5772	5	5
71	3914	2.3302	5	5
71	4084	2.402	5	5
71	4198	0.621	5	5
71	4788	4.7446	5	5
71	7018	8.4743	5	5
71	7987	1.8014	5	5
71	8062	0.615	5	5
72	1981	3.3126	10	10
72	3047	3.6526	10	10
72	6728	3.6039	10	10
72	8929	12.074	10	10
73	769	51.9415	1	1
73	2789	280.08	1	1
73	3228	268.137	1	1
73	3719	32.3679	1	9
73	3834	42.8715	1	1
73	4585	78.2527	1	9
73	7211	92.3877	1	2
75	664	2.2349	5	5
75	1026	1.1211	5	5
75	4800	2.5339	5	4
75	5714	12.3937	5	5
75	5962	6.2215	5	4
75	6056	8.5671	5	4
75	8317	11.0074	5	5
78	179	20.1486	1	1
78	4046	52.5512	1	2
78	4453	16.6187	1	9
78	4937	47.9646	1	9
78	7415	66.4463	1	9
78	7817	25.2972	1	1
78	7932	127.326	1	1
78	8316	57.3232	1	9
80	487	11.0074	5	5
80	947	13.6464	5	5
80	1045	4.8262	5	5
80	1817	43.0899	5	5
80	1932	26.2492	5	5
80	2166	21.0522	5	5
80	2990	4.5097	5	4
80	3064	29.7621	5	5
80	3677	6.4945	5	4
80	5467	4.8093	5	5
80	7483	41.9342	5	5
80	8202	0.6335	5	5
80	8302	29.9743	5	5
80	9252	2.7755	5	5
80	9322	7.7657	5	5
83	2419	10.4395	10	10
83	2605	7.0301	10	10
83	6132	4.8625	10	10
83	6517	8.5372	10	10
87	1516	2.979	10	10
87	8747	5.2864	10	10
88	728	0.2529	5	5
88	1032	6.6221	5	5
88	1574	2.3229	5	5
88	1983	10.5598	5	5
88	2829	0.8881	5	5
88	4348	44.3493	5	5
88	4443	1.4513	5	5
88	4612	36.7972	5	5
88	5492	86.0865	5	5
88	5876	7.0652	5	5
88	5902	4.0274	5	5
88	6706	25.3883	5	5
88	7167	19.5947	5	5
88	8976	7.914	5	5
88	8977	35.3704	5	5
89	1219	18.575	10	10
89	2345	12.0873	10	2
89	2444	56.0114	10	1
89	3749	24.0699	10	2
89	4354	134.847	10	1
89	6039	104.638	10	9
89	6239	69.2772	10	2
89	7684	116.127	10	10
89	8278	99.1927	10	10
89	9133	128.56	10	10
91	667	9.4009	4	3
91	669	6.9054	4	4
91	1993	2.6294	4	5
91	4637	7.3897	4	4
91	5145	3.3714	4	4
91	8399	12.7622	4	5
92	420	22.1812	10	10
92	581	17.3097	10	10
92	1994	32.0487	10	10
92	2964	6.5545	10	10
92	3303	7.3653	10	10
92	4098	8.6719	10	10
92	4632	30.0497	10	10
92	5125	4.8942	10	10
92	6100	39.0371	10	10
92	8189	34.0884	10	10
93	134	1.4891	5	5
93	1123	0.4396	5	5
93	1444	0.7558	5	5
93	1854	5.3079	5	5
93	2353	0.4002	5	5
93	2614	1.6977	5	5
93	3029	4.9961	5	5
93	3117	12.2311	5	4
93	3301	7.4389	5	5
93	3423	3.3388	5	5
93	3523	22.2442	5	5
93	3856	17.8328	5	4
93	4176	18.8997	5	5
93	5135	0.9017	5	5
93	5162	29.744	5	5
93	6214	19.3342	5	5
93	6354	4.8252	5	5
93	8653	9.5083	5	5
93	8677	30.5727	5	5
94	299	11.8423	10	10
94	1806	13.2225	10	10
94	2317	15.5228	10	10
94	3652	4.0408	10	10
94	5564	15.3954	10	10
94	7265	2.6761	10	10
94	8196	4.0272	10	10
94	9329	6.631	10	10
95	157	10.9972	5	5
95	1997	12.2009	5	5
95	2030	33.1526	5	5
95	2349	5.0658	5	5
95	2815	6.0098	5	5
95	4085	6.511	5	5
95	4154	24.4048	5	5
95	4176	14.6604	5	5
95	4694	7.1434	5	5
95	5285	4.4344	5	5
95	6291	1.3148	5	5
95	6316	20.7297	5	5
95	7198	11.0434	5	5
95	8311	5.2904	5	5
95	8496	0.3488	5	5
97	443	12.5253	5	5
97	850	17.6526	5	5
97	4084	8.9339	5	5
97	4690	1.9782	5	5
97	4788	6.8473	5	5
97	5264	4.7946	5	5
97	6908	12.3962	5	5
97	8540	3.2537	5	5
101	4292	0.6171	5	5
101	7272	0.956	5	5
101	7423	0.2179	5	5
102	218	0.7871	5	5
102	481	20.3141	5	5
102	1035	1.7454	5	5
102	2390	3.9744	5	5
102	3627	5.7677	5	5
102	4247	28.5638	5	5
102	6753	3.7827	5	5
102	7054	9.2141	5	5
102	7614	7.2367	5	5
102	7621	13.395	5	5
102	9046	5.8501	5	5
102	9215	21.7306	5	5
104	680	0.2653	5	5
104	2497	2.1572	5	5
104	2939	3.73	5	5
104	3863	34.1721	5	5
104	4202	16.9216	5	5
104	5082	24.4403	5	5
104	5367	27.8435	5	5
104	5397	2.2502	5	5
104	5924	7.7165	5	4
104	5988	8.9491	5	5
104	6830	0.3531	5	5
104	6910	6.742	5	5
104	6926	23.0263	5	4
104	7810	0.7961	5	5
104	7904	3.3742	5	5
104	8399	4.9467	5	5
104	8631	2.9374	5	4
105	583	11.1399	10	10
105	2243	99.0456	10	10
105	2476	73.1564	10	10
105	2954	94.7559	10	10
105	4095	5.6309	10	10
105	4985	71.5419	10	10
105	6037	35.5299	10	10
105	8080	90.9088	10	10
105	9379	110.529	10	10
108	435	0.7874	5	5
108	1166	18.3887	5	5
108	1422	0.7639	5	5
108	1850	0.5292	5	5
108	1967	0.8463	5	5
108	4479	5.4055	5	5
108	5218	2.606	5	5
108	6014	0.3675	5	5
108	6094	11.5192	5	5
108	8299	16.1639	10	5
108	8793	3.7705	5	5
109	395	16.2657	10	10
109	1698	12.324	10	10
109	3694	30.2689	10	10
109	6162	2.0943	10	10
109	7728	14.5205	10	10
109	8189	9.489	10	10
109	8409	40.2351	10	10
112	183	22.4221	10	10
112	2133	36.7845	10	10
112	3737	22.7646	10	10
112	3774	245.242	10	10
112	6184	33.3922	10	10
112	7050	2.5821	10	10
113	1637	13.3965	5	5
113	3517	7.5475	5	5
113	3663	11.7057	5	5
113	4459	13.3993	5	5
113	7190	0.2942	5	5
113	8241	3.9484	5	5
113	8894	3.752	5	5
117	169	23.2708	9	2
117	1220	35.3006	9	2
117	2520	192.239	9	9
117	4408	21.2476	9	1
117	6224	52.3556	9	1
117	7352	236.951	9	9
117	8487	37.5336	9	1
117	8785	81.4515	9	1
118	667	18.1361	2	3
118	905	367.083	2	2
118	1551	13.8395	2	1
118	1946	27.5869	2	10
118	3013	38.5843	2	3
118	4317	19.7616	2	10
118	5746	35.4342	2	1
118	6299	5.953	2	10
118	6412	25.0576	2	10
118	7344	396.098	2	10
118	9051	25.6454	2	10
118	9284	5.9305	2	9
119	1827	20.9054	1	2
119	1918	50.8029	1	1
119	4354	39.4407	1	1
119	4393	134.634	1	1
119	4676	30.0352	1	2
119	5464	158.095	1	1
119	7044	49.0265	1	1
119	7115	33.3572	1	1
121	600	80.4877	9	1
121	1255	74.6349	9	1
121	1639	48.3912	9	2
121	2537	91.2108	9	1
121	2651	2.5394	9	2
121	3076	51.3016	9	2
121	4610	13.53	9	1
121	5942	211.589	9	9
121	6308	16.8858	9	2
121	7418	197.908	9	9
121	8386	13.6893	9	2
121	9316	61.333	9	1
123	1146	3.1778	10	10
123	2137	5.8284	10	10
123	3771	6.5463	10	10
123	5171	7.0645	10	10
123	5331	6.3189	10	10
123	6041	25.1438	10	10
127	2433	6.5117	5	4
127	5956	2.6118	5	5
127	6011	0.4585	5	5
127	6460	3.1594	5	4
127	7973	7.0735	5	5
128	1972	4.2744	5	5
128	4176	2.4716	5	5
128	7651	14.5724	5	4
128	9187	17.1425	5	5
129	694	6.2892	3	4
129	1151	2.9771	3	3
129	1154	114.975	3	10
129	1219	51.3848	3	10
129	2670	7.4539	3	4
129	3279	23.253	3	2
129	3353	18.0283	3	2
129	4351	11.3756	3	4
129	5230	38.1708	3	4
129	5248	5.1232	3	4
129	5800	19.9959	3	3
129	6055	170.5	3	10
129	6167	4.1232	3	10
129	6239	21.1834	3	2
129	6259	16.5203	3	4
129	6789	2.7192	3	3
129	7290	4.0112	3	3
129	7437	19.3636	3	3
129	7444	36.4011	3	2
129	8293	175.051	3	10
129	9099	252.5	3	3
132	462	0.684	5	5
132	2037	4.8533	5	5
132	2045	3.1424	5	5
132	2681	6.9788	5	5
132	4306	28.8734	5	5
132	5226	0.8494	5	5
132	7197	0.7653	5	5
132	8976	5.2241	5	5
132	9006	17.3078	5	5
132	9159	16.1242	5	5
134	1444	0.2837	5	5
134	1948	2.1603	5	5
134	2550	0.8872	5	5
134	3523	3.5697	5	5
138	1151	9.9529	4	3
138	1555	3.6393	4	4
138	2670	11.38	4	4
138	9035	3.2302	4	4
139	888	0.3885	5	5
139	1475	2.5586	5	5
139	2397	23.97	5	5
139	2772	1.492	5	5
139	2982	5.2739	5	5
139	4459	5.2729	5	5
139	7273	37.5741	5	4
139	8185	8.1014	5	5
139	8379	7.7053	5	4
139	8691	1.3279	5	5
139	8894	32.3006	5	5
140	552	208.987	10	10
140	597	17.9887	10	10
140	1219	23.6604	10	10
140	1819	94.1952	10	10
140	2604	82.4076	10	10
140	4263	28.6032	10	10
140	5203	29.0165	10	10
140	7148	230.239	10	10
142	2296	12.3387	4	4
142	2368	13.5208	4	4
142	3172	100.231	4	3
142	3487	7.1973	4	5
142	3530	33.344	4	5
142	4508	11.1102	4	5
142	4742	24.1084	4	3
142	5200	9.3147	4	4
142	5444	23.0341	4	4
142	6689	8.5068	4	5
142	6771	5.2136	4	4
142	7155	63.9787	4	5
142	7374	74.4052	4	4
142	8254	12.4441	4	4
143	1724	63.5716	10	10
143	2598	181.801	10	10
143	3962	28.9955	10	10
143	6754	30.1177	10	10
143	7009	2.8743	10	10
143	7902	62.4798	10	10
143	9267	124.287	10	10
145	635	16.1847	5	5
145	1023	14.454	5	4
145	3516	4.7406	5	4
145	3717	4.2989	5	5
145	4805	13.9096	5	5
145	7048	23.66	5	4
145	9394	7.0863	5	5
148	193	61.7581	10	10
148	385	72.6665	10	10
148	614	88.1701	10	10
148	872	75.0378	10	10
148	6483	52.5179	10	10
148	6735	280.954	10	10
148	9040	272.754	10	10
150	601	7.9295	10	10
150	3310	2.4928	10	10
150	5611	3.137	10	10
150	6571	3.1003	10	10
150	7123	3.7712	10	10
150	8052	6.7931	10	10
150	8128	7.8326	10	10
154	322	18.4739	3	4
154	678	46.7358	3	4
154	1818	6.0984	3	4
154	1940	99.1339	3	2
154	2306	2.022	3	4
154	2316	18.1746	3	4
154	2575	33.823	3	2
154	2960	128.343	3	4
154	3210	94.2184	3	2
154	3647	154.476	3	3
154	3656	31.9507	3	3
154	4324	17.1366	3	3
154	4765	24.9536	3	3
154	4856	122.279	3	2
154	4943	77.5688	3	3
154	6241	297.013	3	3
154	6909	16.9392	3	3
157	801	11.9437	5	5
157	953	9.9654	5	5
157	1997	5.1211	5	5
157	2030	0.4739	5	5
157	2658	2.8141	5	5
157	4694	6.851	5	5
157	4812	0.5245	5	5
157	6806	9.3139	5	5
157	7514	16.6315	5	5
157	7823	5.9127	5	5
157	8311	25.7517	5	5
157	8318	0.8161	5	5
157	9271	2.3181	5	5
157	9360	1.7669	5	5
157	9437	38.8409	5	5
159	597	14.5805	10	10
159	1219	11.6739	10	10
159	2326	22.1634	10	10
159	2765	4.8707	10	10
159	2805	44.3105	10	10
159	3229	50.1898	10	10
159	3279	6.4008	10	2
159	4739	34.6544	10	10
159	5398	17.7682	10	10
159	6055	144.775	10	10
159	7158	401.56	10	10
159	8293	378.26	10	10
161	1188	74.0505	10	10
161	2688	10.7888	10	10
161	2831	32.4112	10	10
161	4160	39.5224	10	10
161	4376	77.3444	10	10
161	6175	20.4819	10	10
161	7153	25.5227	10	10
161	7926	17.0122	10	10
161	8585	8.7764	10	10
163	1080	5.7363	10	10
163	1921	33.2072	10	10
163	3401	44.3875	10	10
163	3849	185.998	10	10
163	6095	30.494	10	10
163	6110	75.0262	10	10
163	7720	13.0185	10	10
163	7860	58.5217	10	10
163	7942	94.817	10	10
163	8033	30.3873	10	10
163	9110	19.2992	10	10
165	1185	16.8736	5	5
165	3241	4.4071	5	5
165	4664	1.9217	5	5
165	7662	23.0938	5	4
168	1563	4.0963	10	10
168	2149	13.118	10	10
168	2190	14.6579	10	10
168	2818	16.4847	10	10
168	3697	21.0223	10	10
168	3872	7.6269	10	10
168	5014	5.7998	10	10
168	5786	25.6579	10	10
168	6247	2.5251	10	10
168	7005	13.1679	10	10
168	8794	3.6054	10	10
168	9098	4.8059	10	10
169	548	58.1656	3	2
169	781	32.1805	2	2
169	1220	75.9007	2	2
169	1263	55.6074	2	2
169	2484	17.5571	2	1
169	2520	21.8443	2	9
169	2978	21.0605	2	9
169	4570	23.8341	2	2
169	4759	284.531	2	2
169	4989	73.4226	2	3
169	5006	3.4658	2	2
169	5798	369.582	2	2
169	6224	58.7606	2	1
169	7420	44.5539	2	1
169	8487	12.906	2	1
169	8893	3.0724	9	2
169	9248	46.5483	2	9
172	1372	4.6086	5	5
172	4064	13.5998	5	4
172	4424	7.3944	5	5
172	6764	4.7358	5	5
172	6960	10.2214	5	5
172	7868	0.2105	5	5
172	8157	4.5724	5	4
175	911	47.0936	4	3
175	1113	50.5366	4	4
175	1125	41.3385	4	4
175	2354	56.8184	4	3
175	2997	2.8764	4	4
175	4802	15.9222	4	5
175	4853	20.2758	4	5
175	5952	2.5172	4	5
175	6506	50.7646	4	5
175	8296	40.7659	4	4
175	8982	21.8997	4	4
175	9135	2.4379	4	5
175	9144	17.7114	4	5
175	9235	4.6609	4	5
176	2003	29.5609	9	2
176	2928	119.177	9	9
176	3420	70.6383	9	1
176	5060	77.7449	9	1
176	7880	79.1624	9	1
176	8749	200.177	9	9
176	8936	12.433	9	2
178	877	8.7815	5	5
178	1929	4.9122	5	5
178	1976	23.4151	5	5
178	2343	31.2293	5	5
178	2997	61.8944	5	4
178	3575	1.6531	5	5
178	5952	15.0152	5	5
178	6836	7.8941	5	5
178	7951	7.2128	5	5
178	9069	14.1188	5	5
178	9235	12.1295	5	5
179	1807	50.4082	1	1
179	3873	92.9132	1	2
179	4046	32.432	1	2
179	7399	104.384	1	9
179	7932	73.1856	1	1
179	8316	165.099	9	1
179	8838	59.6844	1	1
179	9194	135.859	1	1
182	2207	47.4508	4	5
182	2296	34.9608	4	4
182	3286	7.566	4	3
182	3995	6.7499	4	5
182	5761	49.9562	4	3
182	6503	11.2168	4	4
182	7678	23.6976	4	3
182	8516	39.5551	4	4
183	961	227.353	10	10
183	3673	22.7621	10	10
183	3774	47.7967	10	10
183	6416	5.5865	10	10
183	7800	35.9654	10	10
183	8266	14.8433	10	10
185	3429	13.8816	10	10
185	3729	3.8056	10	10
185	3972	4.1069	10	10
185	8900	3.0251	10	10
187	753	9.437	9	2
187	2253	39.9498	1	2
187	2483	23.1826	2	2
187	3866	243.806	2	2
187	4059	22.6776	3	2
187	6480	15.1858	2	2
187	8386	57.1163	2	2
187	8394	18.6626	1	2
187	8575	25.7859	9	2
187	8751	281.921	2	2
187	8884	50.6828	9	2
187	9077	56.5605	3	2
188	591	166.298	1	1
188	1791	31.0103	1	2
188	1809	113.01	1	1
188	2040	45.9894	1	1
188	4566	73.1171	1	9
188	4722	46.5459	1	2
188	8252	174.883	1	1
188	9000	58.4684	1	9
190	523	26.8363	2	1
190	738	18.5195	2	1
190	1256	4.1136	2	3
190	1406	469.506	2	2
190	1764	479.574	2	2
190	2086	6.0543	2	1
190	2594	133.284	2	3
190	2770	44.8591	2	2
190	4590	54.7225	2	3
190	5885	48.5006	2	9
190	6396	32.8775	2	1
190	6545	31.307	2	2
190	6749	14.1407	2	2
190	6875	51.1278	2	1
190	8022	19.6428	2	2
190	9121	13.0012	2	9
190	9417	36.3752	2	9
193	385	30.9268	10	10
193	614	257.843	10	10
193	752	61.2164	10	10
193	1986	269.536	10	10
193	2255	89.6977	10	10
193	4019	24.4375	10	10
193	4477	5.1565	10	10
193	8140	30.3317	10	10
193	9040	106.481	10	10
193	9051	35.7311	10	10
194	1323	8.0585	10	10
194	1870	8.4344	10	10
194	2620	4.4715	10	10
194	4356	8.9576	10	10
194	5799	3.9514	10	10
194	8679	5.7051	10	10
194	8942	7.6149	10	10
194	9162	17.436	10	10
197	215	13.2555	2	9
197	372	13.8838	2	2
197	539	44.8631	2	2
197	570	4.5359	2	3
197	1358	40.1638	2	1
197	1483	45.0351	2	9
197	1750	61.5483	2	1
197	1803	40.8955	2	9
197	3097	32.1953	2	3
197	3150	6.7934	2	1
197	3772	24.1344	2	1
197	3871	21.6762	2	2
197	4730	54.2084	2	1
197	6101	20.3538	2	2
197	6356	19.0987	2	9
197	6425	443.199	2	2
197	7213	223.828	2	3
197	7282	66.8767	2	1
197	7980	456.751	2	2
197	8525	27.2739	2	2
198	698	17.526	10	10
198	2598	155.768	10	10
198	3271	34.1859	10	10
198	5867	41.9235	10	10
198	6648	28.6269	10	10
198	9436	17.5321	10	10
199	1482	13.7909	10	10
199	1733	3.9529	10	10
199	2044	10.6256	10	10
199	2518	6.4482	10	10
199	5641	17.3357	10	10
201	245	17.9024	5	5
201	428	0.2312	5	5
201	2626	6.4813	5	5
201	3226	4.0691	5	5
201	4421	2.6786	5	10
201	4565	4.7946	5	5
201	6813	0.53	5	5
201	7062	2.7607	5	5
201	7346	12.9658	5	10
201	7406	3.3657	5	10
201	7616	1.7637	5	5
206	667	31.1952	2	3
206	709	4.8359	2	2
206	905	34.7618	2	2
206	949	470.692	2	2
206	1638	50.8655	2	1
206	1986	64.933	2	10
206	1989	8.2466	2	3
206	2255	8.6779	2	10
206	2538	15.581	2	2
206	3351	21.8072	2	9
206	3376	71.7878	2	3
206	4477	28.5493	2	10
206	5836	81.3739	2	10
206	6412	11.8149	2	10
206	6452	80.3765	2	3
206	9051	480.048	2	10
207	1098	88.0701	9	1
207	1353	50.7885	1	2
207	4152	41.5812	1	1
207	4671	49.5838	1	1
207	5013	62.779	1	1
207	5186	164.425	1	1
207	6431	62.786	1	2
207	8765	45.646	9	1
207	8766	163.784	1	1
211	447	14.8401	4	5
211	529	7.8215	4	4
211	774	38.1728	4	5
211	847	4.3113	4	5
211	1099	43.3382	4	4
211	1284	69.5636	4	3
211	2252	58.2872	4	3
211	2277	23.4507	4	5
211	3672	6.5791	4	3
211	4164	33.6194	4	5
211	4167	9.9863	4	5
211	4529	66.053	4	3
211	4919	28.8978	4	4
211	6536	5.8959	4	5
211	7381	3.3047	4	4
211	7961	5.8017	4	5
211	8695	10.4622	4	4
211	8802	59.7011	4	5
213	2068	24.1629	1	2
213	5250	47.5479	1	1
213	5308	158.103	1	1
213	5592	135.373	1	1
213	6502	53.2184	1	9
213	6552	32.5586	1	2
213	7032	38.1068	1	9
213	8954	66.4796	1	1
214	269	15.7781	9	2
214	5515	225.682	9	9
214	6673	54.9897	9	1
214	7151	6.5364	9	2
214	7848	14.4754	9	2
214	8081	13.6865	9	2
214	8124	249.59	9	9
214	9448	51.8328	9	1
215	372	44.5529	9	2
215	402	11.3384	9	1
215	1483	218.985	9	9
215	3103	31.1185	9	2
215	3297	99.936	9	1
215	3772	95.0313	9	1
215	4130	14.7432	9	1
215	6101	2.9388	9	2
215	6425	40.5643	9	2
215	7612	175.573	9	9
215	9016	23.6998	9	1
216	3729	5.6703	10	10
216	4952	8.2568	10	10
217	950	12.9217	10	10
217	1523	22.1256	10	10
217	2059	9.1832	10	10
217	2394	28.8535	10	10
217	4655	9.2222	10	10
217	6184	41.2667	10	10
217	7129	2.5492	10	10
217	7653	4.9027	10	10
218	481	18.9969	5	5
218	2467	23.329	5	5
218	2498	6.1007	5	5
218	4247	9.9135	5	5
218	5241	6.5902	5	5
218	6753	6.8002	5	5
218	7614	5.6	5	5
218	7691	0.2846	5	5
218	8021	3.1078	5	10
218	8188	0.669	5	5
218	8276	2.6721	5	5
218	9046	6.0503	5	5
218	9311	3.7568	5	5
218	9313	65.4452	5	5
218	9439	0.2925	5	5
220	1184	13.409	10	10
220	1351	12.92	10	10
220	1482	14.5094	10	10
220	1735	20.2091	10	10
220	2507	2.4759	10	10
220	2534	19.9685	10	10
220	2603	13.9774	10	10
220	4259	30.2171	10	10
220	5461	2.3096	10	10
220	5487	5.707	10	10
220	6055	173.82	10	10
220	7090	12.0493	10	10
220	7158	61.0535	10	10
220	7510	85.8088	10	10
220	8666	37.4627	10	10
220	8957	9.4991	10	10
220	9098	176.229	10	10
220	9266	40.1448	10	10
222	1892	0.7059	5	5
222	3026	13.8056	5	5
222	5705	16.3441	5	5
222	5832	9.4106	5	5
222	7674	1.5066	5	5
222	8297	14.9459	5	5
223	1516	129.95	10	10
223	2835	2.2492	10	10
223	4033	92.8693	10	10
223	4094	11.1971	10	10
223	4255	69.7634	10	10
223	4317	190.154	10	10
223	4338	73.8182	10	10
223	4652	14.7113	10	10
223	4866	3.867	10	10
223	4996	10.1499	10	10
223	5304	22.7549	10	10
223	5973	38.6604	10	10
223	6035	17.8524	10	10
223	6429	79.7715	10	10
223	7163	12.5107	10	10
223	7344	31.3296	10	10
223	8140	55.0743	10	10
223	8508	24.0246	10	10
224	607	7.6639	10	10
224	1075	9.0105	10	10
224	2425	12.5247	10	10
224	2527	27.1256	10	10
224	4020	8.4768	10	10
224	4254	32.1033	10	10
224	5731	28.6718	10	10
224	6942	14.7375	10	10
224	7138	9.54	10	10
224	8083	4.7268	10	10
224	8672	2.6765	10	10
224	9138	3.8723	10	10
225	317	36.3392	1	1
225	4200	10.4821	1	2
225	4539	110.838	1	1
225	4701	74.8962	1	9
225	5342	107.542	1	1
225	6408	5.7687	1	9
225	8874	29.7489	1	2
228	291	2.3171	10	10
228	931	5.7216	10	5
228	1339	14.7827	10	5
228	2094	15.2922	10	10
228	4008	31.6348	10	10
228	4170	3.6625	10	5
228	4472	11.9821	10	10
228	6031	25.1793	10	10
228	7605	20.9903	10	5
228	8074	5.5745	10	10
228	8097	15.1992	10	5
228	9167	34.438	10	5
229	962	5.5091	5	5
229	2178	5.7745	5	5
229	2829	4.4348	5	5
229	3041	6.4316	5	5
229	4592	7.3575	5	5
229	4805	12.2568	5	5
229	5939	1.3819	5	5
229	7769	13.3507	5	5
229	8045	0.9865	5	5
229	8977	14.5744	5	5
229	9372	0.3743	5	5
234	637	63.0914	10	10
234	788	60.8758	10	10
234	1188	57.9342	10	10
234	1452	44.0728	10	10
234	1586	37.6702	10	10
234	1641	5.5993	10	10
234	2831	15.2623	10	10
234	5257	53.9191	10	10
234	6297	55.9136	10	10
234	6942	9.7134	10	10
234	7926	55.0033	10	10
234	8351	26.4773	10	10
236	722	30.577	9	2
236	1395	48.0912	9	1
236	1864	28.3214	9	1
236	2528	105.388	9	1
236	2713	80.0253	9	1
236	2820	190.427	9	9
236	5167	56.133	9	1
236	7648	168.153	9	9
236	7659	34.752	9	2
236	7811	34.085	9	2
236	9031	57.6302	9	2
236	9390	3.3505	9	2
237	1115	36.862	10	10
237	1693	12.3084	10	10
237	1757	10.0162	10	5
237	3734	10.108	10	5
237	3870	29.3127	10	10
237	6640	34.9529	10	10
237	6963	19.4993	10	10
237	7241	2.4182	10	10
237	8556	6.6076	10	10
237	8917	13.4919	10	5
240	781	13.6764	1	2
240	1263	61.3187	1	2
240	1886	147.858	1	1
240	2528	18.3819	1	1
240	3785	121.644	1	1
240	5275	11.6031	1	1
240	5518	58.6118	1	1
240	7683	163.665	1	1
240	8483	70.8491	1	1
241	2002	210.093	1	1
241	2760	16.9923	1	9
241	2996	181.252	1	1
241	3054	83.7929	1	2
241	5571	104.405	1	9
241	5596	30.3819	1	9
241	7966	35.5383	1	2
241	8923	110.941	1	9
245	428	8.5375	5	5
245	2245	12.2939	5	5
245	2785	13.9223	5	5
245	2935	15.0215	5	5
245	3226	8.1707	5	5
245	4565	2.8272	5	5
245	7406	2.0552	5	10
245	7616	2.1433	5	5
247	4476	4.3637	5	4
247	5966	1.5569	5	5
247	6457	5.0999	5	4
251	349	38.077	2	1
251	1353	27.075	2	2
251	2032	440.012	2	2
251	3934	13.1427	2	1
251	4048	477.368	2	2
251	4766	60.4457	2	1
251	6692	23.5365	2	1
251	7165	94.6113	2	3
251	7640	39.929	2	9
251	8765	32.3051	2	9
251	8837	39.3061	2	3
251	9447	32.8118	2	2
254	277	35.8426	3	4
254	306	197.699	3	3
254	1317	13.8278	3	2
254	3148	251.716	3	3
254	4059	60.967	3	3
254	6074	92.175	3	2
254	6170	55.9227	3	4
254	6455	73.6954	3	2
254	6949	87.5591	3	4
254	7716	19.8772	3	4
254	8386	45.8832	2	3
254	8624	51.2081	3	3
257	1404	11.4061	4	4
257	1717	7.8822	4	5
257	1856	9.0643	4	3
257	1935	12.3729	4	5
257	2526	6.8671	4	5
257	2563	39.2436	4	3
257	2771	26.0524	4	5
257	2990	15.7178	4	4
257	3677	19.3908	4	4
257	4328	4.3983	4	4
257	4688	101.525	4	3
257	5143	17.7378	4	5
257	5163	72.3747	4	4
257	5401	3.434	4	5
257	5443	72.9888	4	3
257	6467	10.1504	4	5
257	6479	8.1685	4	5
257	7004	6.6444	4	5
257	7048	38.0592	4	4
257	7312	42.8553	4	5
257	8060	9.6787	4	5
257	8811	12.8348	4	5
257	9236	31.452	4	3
259	726	2.9658	10	10
259	1693	6.227	10	10
259	2066	7.7572	10	10
259	4952	18.9315	10	10
259	6636	34.265	10	10
259	6788	13.6519	10	10
259	6887	6.3151	10	10
259	6963	13.2191	10	10
259	8518	4.1844	10	10
261	3967	24.1895	10	10
261	5461	3.7964	10	10
261	6068	35.8283	10	10
261	6262	48.3159	10	10
261	7438	63.422	10	10
261	7510	4.9486	10	10
261	8685	267.011	10	10
261	8995	306.532	10	10
264	1048	21.3761	5	10
264	3012	18.4374	5	5
264	3870	7.6264	5	10
264	4226	10.5174	5	4
264	6157	22.6495	5	4
266	6221	7.2946	10	10
266	6890	3.755	10	10
266	7188	8.073	10	10
266	7398	16.096	10	10
266	8053	3.0188	10	10
266	8286	7.2141	10	10
266	8815	5.4291	10	10
269	2380	34.7178	2	9
269	2395	3.0937	2	9
269	4200	49.0127	2	2
269	5515	25.9516	2	9
269	5929	18.3521	2	3
269	7151	84.5574	2	2
269	7386	29.0075	2	3
269	7833	368.471	2	2
269	7848	21.4671	2	2
269	8081	276.651	2	2
269	8320	42.4212	3	2
269	8874	11.0412	2	2
269	9448	38.8222	2	1
273	291	4.2104	10	10
273	2118	5.3934	10	10
273	2295	14.5356	10	10
273	6165	2.6359	10	10
273	6636	8.759	10	10
273	8074	3.5064	10	10
273	8435	7.4905	10	10
273	8557	24.4548	10	10
274	2471	18.9206	10	10
274	2482	8.4833	10	10
274	3152	9.7284	10	10
274	4299	5.4182	10	10
274	5982	3.3519	10	10
274	6433	2.6884	10	10
274	8258	3.1524	10	10
274	8742	43.4574	10	10
275	329	4.6637	5	5
275	478	14.0953	5	5
275	1150	7.5696	5	5
275	1185	6.2759	5	5
275	1768	2.2281	5	5
275	1973	33.4797	5	5
275	2073	0.829	5	5
275	2567	32.0842	5	5
275	3237	7.4472	5	5
275	4540	22.7119	5	5
275	5586	10.9388	5	5
275	6945	14.0472	5	5
275	7576	26.4016	5	4
275	7990	2.3321	5	5
275	9372	6.1614	5	5
276	1123	4.0467	5	5
276	2572	10.7041	5	5
276	2763	35.9519	5	4
276	3144	17.9213	5	4
276	3590	8.4116	5	5
276	5062	3.8848	5	5
276	6214	4.5963	5	5
276	6354	3.9111	5	5
276	8195	9.5227	5	5
276	8355	27.3732	5	5
276	8481	18.6143	5	5
276	8759	9.6363	5	5
276	8777	4.7912	5	5
277	306	16.5216	4	3
277	956	24.748	4	4
277	2986	74.2542	4	5
277	2997	4.3834	4	4
277	3148	11.7793	4	3
277	4059	162.173	4	3
277	4466	14.9906	4	4
277	5874	70.4349	4	3
277	6098	64.888	4	4
277	6170	35.2373	4	4
277	6406	63.8768	4	5
277	6503	6.4545	4	4
277	7716	21.8432	4	4
277	9077	25.9147	4	3
277	9348	6.5083	4	4
279	1033	8.1994	5	5
279	1836	14.6692	5	5
279	2455	23.3088	5	5
279	5535	0.3562	5	5
279	5775	20.2861	5	5
279	8097	6.504	5	5
279	8385	0.2892	5	5
279	8966	7.0969	5	5
279	9321	12.4106	5	5
280	1343	3.285	10	10
280	1522	28.2134	10	10
280	2232	17.4201	10	10
280	3514	7.6073	10	10
280	4008	2.0584	10	10
280	4944	13.3825	10	10
280	5569	6.2342	10	10
280	6122	43.9678	10	10
280	6196	56.4219	10	10
280	7609	89.1901	10	10
280	7758	23.1292	10	10
280	8588	44.9585	10	10
280	9176	81.3253	10	10
284	2813	5.6948	10	10
284	5134	8.8128	10	10
284	5160	8.9676	10	10
284	7083	2.8278	10	10
285	2217	4.489	5	5
285	5395	19.5186	5	5
285	5501	1.4453	5	5
285	5854	3.5796	5	5
285	6316	5.8979	5	5
285	6839	6.6828	5	5
285	7125	5.4837	5	5
285	7592	3.5162	5	5
285	8297	0.627	5	5
287	1048	84.3099	10	10
287	1906	37.5828	10	10
287	3186	44.7214	10	3
287	3870	16.7385	10	10
287	4857	9.3514	10	10
287	5618	2.7577	10	4
287	6122	16.6418	10	10
287	6157	47.6417	10	4
287	6913	4.9664	10	10
287	9176	24.5672	10	10
287	9208	85.6605	10	3
288	376	6.9296	10	10
288	1797	7.8853	10	10
288	2381	34.8468	10	10
288	3268	9.0693	10	10
288	6886	10.956	10	10
288	8615	11.1299	10	10
290	1612	2.6596	5	5
290	4855	5.7028	5	4
290	6393	7.0037	5	5
290	6604	36.7239	5	5
290	7026	49.1558	5	4
290	7253	6.0313	5	10
290	7867	0.3742	5	5
291	559	3.1883	10	10
291	931	22.4387	10	5
291	2295	23.0824	10	10
291	3087	12.427	10	10
291	3507	13.165	10	10
291	4472	4.047	10	10
291	6031	7.2218	10	10
291	6819	17.2831	10	10
291	7133	13.0136	10	10
291	8051	7.3194	10	10
291	8074	15.6158	10	10
297	497	27.2184	10	10
297	2407	16.9306	10	10
297	2714	13.591	10	10
297	5171	23.2779	10	10
297	5981	14.9053	10	10
297	7615	11.462	10	10
297	7794	5.9508	10	10
297	8489	9.958	10	10
298	391	6.5309	5	5
298	850	1.3406	5	5
298	1618	2.6242	5	5
298	2005	10.2957	5	5
298	2935	1.6859	5	5
298	3898	22.7341	5	5
298	5315	3.9814	5	5
298	6672	11.8386	5	5
299	501	6.3977	10	10
299	1806	8.8401	10	10
299	2317	8.3425	10	10
299	2446	4.7838	10	10
299	2856	15.3055	10	10
299	4353	13.3703	10	10
299	8351	17.133	10	10
300	1281	9.9427	10	10
300	1814	2.7315	10	10
300	2111	3.525	10	10
300	2531	4.2218	10	10
300	5636	12.9695	10	10
305	856	3.2507	5	5
305	1488	8.1408	5	5
305	2051	12.4434	5	5
305	2062	5.7807	5	5
305	3665	16.6209	5	5
305	4040	15.1092	5	5
305	4233	2.8663	5	5
305	4462	6.7737	5	5
305	6045	7.081	5	5
305	6059	2.3077	5	5
305	6674	33.4143	5	5
305	7207	14.5372	5	5
305	7626	11.9744	5	5
305	7664	5.2226	5	5
305	8533	3.322	5	5
305	8793	0.5671	5	5
305	8813	0.7292	5	5
305	9188	3.1269	5	5
306	1754	23.5925	3	3
306	4059	14.525	3	3
306	4064	2.3543	3	4
306	6308	36.8937	3	2
306	6455	20.0408	3	2
306	6949	38.6471	3	4
306	7716	36.2339	3	4
306	7806	241.169	3	3
306	8157	25.2076	3	4
306	8386	107.543	2	3
306	9077	31.2923	3	3
307	1020	39.7683	10	10
307	2712	41.4685	10	10
307	2729	29.1525	10	10
307	2757	233.652	10	9
307	3577	206.081	10	10
307	4358	63.3481	10	1
307	4727	61.708	10	10
307	5396	25.4707	10	2
307	9080	67.9382	10	1
307	9430	39.3092	10	2
317	4539	114.964	1	1
317	4645	12.4049	1	1
317	5342	62.425	1	1
317	8038	68.7504	1	1
317	8387	10.3486	2	1
317	8874	29.5325	1	2
317	9238	158.856	1	10
319	587	2.2117	5	5
319	639	8.5526	5	5
319	857	15.1361	5	5
319	1658	2.3148	5	5
319	2580	2.1813	5	5
319	4142	9.7365	5	4
319	4337	1.2324	5	5
319	5610	1.0114	5	5
319	6589	0.3281	5	5
320	712	29.7577	5	5
320	2334	4.1552	5	5
320	3192	0.3197	5	5
320	3903	5.1954	5	5
320	4213	2.4523	5	5
320	4373	6.1882	5	5
320	5073	0.3131	5	5
320	7516	1.8753	5	5
320	8670	11.2412	5	5
322	678	36.5914	4	4
322	748	12.6963	4	4
322	1441	31.9484	4	3
322	1589	35.838	4	5
322	1666	36.775	4	3
322	1824	45.6737	4	3
322	2433	39.7643	4	4
322	2960	4.109	4	4
322	3534	6.7214	4	5
322	3656	98.3359	4	3
322	4774	3.0972	4	5
322	6011	13.244	4	5
322	6241	34.3251	4	3
322	7663	13.5458	4	4
322	7941	19.3309	4	5
322	7973	2.8125	4	5
322	8037	5.7751	4	4
322	8233	87.8603	3	4
322	9352	114.053	4	5
324	1375	4.9566	10	10
324	1665	13.1058	10	10
324	3375	2.4438	10	10
324	4037	15.5465	10	10
324	4323	4.872	10	10
324	4914	9.9132	10	10
324	5600	16.3779	10	10
324	5905	21.4675	10	10
324	6342	2.293	10	10
324	7954	9.3925	10	10
324	7986	36.4491	10	10
326	2546	3.6635	5	5
326	2654	3.4578	5	10
326	4700	5.276	5	5
326	4710	8.1562	5	10
326	6582	6.5858	5	5
326	9013	10.3522	10	5
327	2909	4.3487	5	5
327	6738	0.341	5	5
327	8090	3.0253	5	5
328	5726	2.326	10	10
328	6400	4.8391	10	10
328	7854	4.8722	10	10
328	8361	2.0359	10	10
329	478	7.7473	5	5
329	507	3.8199	5	5
329	674	18.2814	5	5
329	1391	0.3089	5	5
329	2073	21.9255	5	5
329	3237	69.421	5	5
329	3825	11.8421	5	5
329	5009	6.9187	5	5
329	5452	42.485	5	5
329	6180	0.3323	5	5
329	6507	4.989	5	5
329	6945	8.9827	5	5
329	7216	20.2523	5	5
331	1475	4.2897	5	5
331	2168	28.2477	5	5
331	3088	15.4452	5	5
331	3925	3.244	5	5
331	4504	3.1608	5	5
331	6574	5.403	5	5
331	7273	49.0513	5	4
331	8058	2.2184	5	5
331	8691	14.0458	5	5
336	1476	28.3635	9	1
336	2661	35.8269	9	1
336	6078	26.8181	9	2
336	6632	203.881	9	9
336	7528	91.7111	9	1
336	8621	229.533	9	9
336	9107	15.1527	9	2
336	9447	44.4122	9	2
337	617	27.7589	10	10
337	2236	20.6706	10	10
337	2418	122.956	10	10
337	2880	20.515	10	10
337	3114	26.1029	10	10
337	3962	62.9081	10	10
337	4298	45.3359	10	10
337	5566	27.8761	10	10
337	6193	464.905	10	10
337	6385	9.7304	10	10
337	6646	7.9347	10	10
337	8488	601.208	10	10
337	8721	2.7139	10	10
337	9370	28.3822	10	10
337	9385	29.8549	10	10
337	9395	33.2533	10	10
338	1406	54.2258	1	2
338	1412	45.4374	1	9
338	2086	25.8553	1	1
338	2588	45.7593	1	9
338	3616	214.7	1	1
338	5646	51.1812	1	1
338	5974	25.6877	1	2
338	6396	179.139	1	1
340	717	18.384	10	10
340	1917	109.249	10	10
340	2202	184.363	10	10
340	3431	155.36	10	10
340	4487	49.7155	10	10
340	4776	14.69	10	10
340	5590	4.1994	10	10
340	6546	26.0038	10	10
340	8236	45.5306	10	10
343	1751	0.8365	5	5
343	1882	0.5226	5	5
343	6471	4.0547	5	5
343	8355	5.79	5	5
343	8427	0.6167	5	5
343	8759	48.4697	5	5
343	8943	0.5793	5	5
345	2101	2.7859	10	10
345	3493	3.8523	10	10
345	4516	5.6498	10	10
345	4613	6.18	10	10
345	4656	12.1851	10	10
345	5684	3.8364	10	10
345	8969	3.6859	10	10
346	800	86.3786	1	9
346	1918	111.411	1	1
346	2376	21.6765	1	2
346	3052	26.0939	1	2
346	4075	49.2379	1	1
346	5464	38.7028	1	1
346	8002	161.094	1	1
346	9234	39.4756	1	9
348	993	11.3565	5	5
348	1618	1.1596	5	5
348	2245	0.9014	5	5
348	2758	7.8368	5	5
348	2785	4.055	5	5
348	3034	0.3662	5	5
348	3050	6.0608	5	5
348	3531	16.9681	5	5
348	3663	7.0801	5	5
348	4684	4.3768	5	5
348	6182	5.4068	5	5
348	8241	0.3262	5	5
348	9251	5.0092	5	5
348	9338	14.872	5	5
349	374	210.278	1	1
349	1859	10.2482	1	9
349	3934	51.8048	1	1
349	4048	7.1757	1	2
349	4766	26.0814	1	1
349	6692	211.638	1	1
349	7640	67.4047	1	9
354	2715	5.2312	10	10
354	4008	22.9827	10	10
354	4472	5.5204	10	10
355	671	4.1271	4	5
355	1120	23.1453	4	4
355	4053	5.6744	4	4
355	4530	12.8116	4	5
355	5720	34.1247	4	3
355	5939	15.405	4	5
355	6145	3.668	4	4
355	6283	2.3702	4	3
355	6441	23.6751	4	4
355	6460	4.1186	4	4
355	6894	81.3478	4	3
355	7109	46.3503	4	4
355	7231	22.7868	4	5
356	1411	13.4233	10	10
356	1516	172.598	10	10
356	2010	7.4881	10	10
356	2220	15.7307	10	10
356	2237	11.881	10	10
356	2358	154.546	10	10
356	3373	86.2834	10	10
356	3404	60.8876	10	10
356	3653	18.4813	10	10
356	5819	11.5553	10	10
356	6886	9.2147	10	10
356	7414	9.6505	10	10
356	7953	12.0729	10	10
356	9150	30.0408	10	10
357	1857	116.194	9	1
357	2248	11.077	9	2
357	3513	17.1348	9	2
357	4429	41.9436	9	1
357	5105	23.1549	9	2
357	6368	204.682	9	9
357	7548	46.7308	9	2
357	7870	98.1037	9	1
357	7948	92.1279	9	1
357	8823	167.631	9	9
359	1054	184.79	1	1
359	1940	18.7969	1	2
359	2422	35.8716	1	2
359	4442	39.5165	1	9
359	5660	44.6039	1	9
359	5672	21.4876	1	9
359	6606	154.663	1	1
359	7055	61.7999	1	1
359	8843	59.3096	1	1
366	1607	3.5205	9	1
366	2484	38.8875	9	1
366	8335	48.1062	9	9
366	8719	16.5501	9	1
366	8893	18.2573	9	9
366	9071	39.7487	9	9
367	3504	10.3856	5	5
367	6073	9.8707	5	5
367	6522	19.6563	5	4
367	6560	15.2072	5	4
367	6928	14.9008	5	5
367	9011	16.9292	5	5
368	593	0.2272	5	5
368	2909	0.405	5	5
368	4970	0.3397	5	5
368	7074	1.9213	5	5
369	2558	30.3687	1	2
369	3228	22.3155	1	1
369	3565	47.8851	1	9
369	3614	23.3459	1	2
369	3834	213.047	1	1
369	5021	12.2762	1	1
369	6081	52.8966	1	1
369	7262	253.252	1	1
370	1943	0.9958	5	5
370	2970	16.4504	5	5
370	3147	0.7289	5	5
370	3706	14.2184	5	5
370	3822	15.7036	5	5
370	4108	15.4105	5	5
370	4752	3.5817	5	5
370	5395	21.6785	5	5
370	6316	38.7561	5	5
370	6512	14.8004	5	5
370	7299	2.1821	5	5
371	3034	9.4843	5	5
371	3050	1.3042	5	5
371	3379	8.3255	5	5
371	3517	0.2508	5	5
371	3663	3.4262	5	5
371	4922	4.0156	5	5
371	5022	5.6993	5	5
371	5546	15.6679	5	5
371	5625	3.6452	5	5
371	6079	1.773	5	5
371	7079	0.1805	5	5
371	8894	19.5879	5	5
371	9095	8.699	5	5
372	383	15.2419	2	1
372	570	13.1839	2	3
372	1557	11.6548	2	1
372	2823	79.5454	2	3
372	3103	558.153	2	2
372	3297	37.5272	2	1
372	5276	12.3222	2	9
372	6101	585.707	2	2
372	6425	16.3684	2	2
372	6455	45.3362	2	2
372	7213	13.25	2	3
372	7687	3.6257	2	9
372	8347	51.1892	1	2
372	8624	59.5352	2	3
373	601	15.6245	10	10
373	1003	10.2526	10	10
373	1335	15.4458	10	10
373	2626	10.1452	10	5
373	4565	2.1106	10	5
373	4715	3.9914	10	5
373	5605	9.5858	10	10
373	7981	5.9302	10	5
373	8051	6.5946	10	10
373	9424	3.3453	10	5
374	1859	61.2798	1	9
374	3934	85.4553	1	1
374	3943	30.3215	1	2
374	4048	26.6652	1	2
374	5646	160.186	1	1
374	6168	13.5846	1	9
376	795	15.3747	10	10
376	1550	9.0656	10	10
376	1797	21.1235	10	10
376	2561	5.1424	10	10
376	2641	15.5822	10	10
376	3268	2.4508	10	10
376	4897	3.6022	10	10
376	5532	14.3736	10	10
376	5905	12.8049	10	10
376	6023	4.417	10	10
376	7824	4.0033	10	10
376	8615	49.8423	10	10
377	1112	6.8179	10	10
377	1335	11.035	10	10
377	3796	5.5887	10	10
377	4421	24.9022	10	10
377	6837	8.1009	10	10
380	902	12.8917	5	5
380	1056	0.6376	5	5
380	1226	1.499	5	5
380	1662	32.2414	5	5
380	2246	0.4847	5	5
380	3378	8.015	5	5
380	4063	4.9052	5	5
380	7020	0.5366	5	5
380	7639	15.9152	5	5
380	8918	8.5311	5	5
380	9053	2.5128	5	5
381	1003	6.9997	10	10
381	3226	18.5943	10	5
381	6640	4.9819	10	10
381	6819	10.301	10	10
381	7133	9.2392	10	10
381	7346	9.4508	10	10
381	7406	7.8406	10	10
381	8818	21.8483	10	10
382	3074	144.55	1	9
382	3420	89.9937	1	1
382	3636	30.3102	1	2
382	4327	70.2581	1	9
382	4850	29.1084	1	2
382	5292	10.153	1	1
382	6021	25.2069	1	1
382	6783	239.583	1	1
382	7013	95.0808	1	9
383	1557	126.217	1	1
383	3103	53.8843	1	2
383	5204	51.9864	1	1
383	5276	4.1832	1	9
383	6592	61.7701	1	9
383	6853	133.507	1	1
383	7687	98.8828	1	9
383	8347	91.3004	1	1
385	872	38.4516	10	10
385	3683	31.9555	10	10
385	4019	475.321	10	10
385	4866	114.035	10	10
385	5307	30.0755	10	10
385	6483	442.911	10	10
385	7278	29.4123	10	10
385	8140	35.722	10	10
386	779	2.8005	5	10
386	1468	2.8201	5	10
386	2887	1.0651	5	5
386	4595	33.0476	5	5
386	5116	6.5587	5	10
386	6473	3.2764	5	4
386	6772	14.4459	5	4
386	7801	20.9899	5	4
386	7865	28.8255	5	10
386	8204	11.2102	5	10
386	8735	17.3244	5	5
386	8842	19.3155	5	10
388	1571	24.0331	10	10
388	3683	182.58	10	10
388	4019	30.2976	10	10
388	4359	13.6349	10	10
388	4866	20.2883	10	10
388	6835	15.253	10	10
388	7132	85.5672	10	10
388	7278	3.0385	10	10
388	7672	8.3588	10	10
388	7783	170.19	10	3
388	8204	63.7628	10	10
390	1014	3.5308	4	4
390	1099	8.2703	4	4
390	1561	3.7986	4	5
390	2369	9.0407	4	4
390	3116	63.132	4	5
390	3672	14.5249	4	3
390	4868	96.7514	4	4
390	4890	47.0601	4	4
390	5805	7.4885	4	5
390	6578	6.0987	4	5
390	6711	9.2248	4	5
390	7381	9.3223	4	4
390	7985	7.8676	4	4
390	8658	23.3117	4	5
390	8968	59.7143	4	5
391	443	2.411	5	5
391	850	8.1942	5	5
391	1618	3.3081	5	5
391	2785	3.6756	5	5
391	2935	0.3318	5	5
391	4565	2.0057	5	5
391	4638	7.9419	5	5
391	4684	2.2955	5	5
391	4715	12.0828	5	5
[truncated: 19,868 more rows]
