# Supplementary material for: Topological analysis of multicellular complexity in the plant hypocotyl
Source: eLife. 2017 Jul 6;6:e26023. doi: 10.7554/eLife.26023 (PMC5499946; doi:10.7554/eLife.26023)
Supplement: Supplementary file 1. — Cells are represented by arbitrary labels, and interaction size (μm2) and cell types for each cell-cell interaction are included in additional columns. Details are explained in the associated readme file. Biological triplicate samples for each genetic background are labelled sequentially. DOI: http://dx.doi.org/10.7554/eLife.26023.028 [file elife-26023-supp1.zip › readme.txt]

---------------------------------------------------------------
Hypocotyl networks are comprised of lists of edges and associated metadata.

Label - The unique name of a node/cell.

Neighbour - The unique node/cell name that 'Label' is physically connected to.

Shared_Wall_Area - The absolute physical cell wall area that these connected cells share, calculated in the 3D image analysis software MorphoGraphX.

Label_Cell_Type - The specific cell type of the 'Label' node/cell; see below.

Neighbour_Cell_Type - The specific cell type of the 'Neighbour' node/cell; see below.

Cell Types:

9 - Trichoblast
1 - Atrichoblast
2 - Outer Cortex
3 - Inner Cortex, 2nd Layer
7 - Inner Cortex, 3rd Layer (Foxglove only)
4 - Endodermis
5 - Vasculature
10 - Buffer region cell

---------------------------------------------------------------
