# Supplementary material for: Topological analysis of multicellular complexity in the plant hypocotyl
Source: eLife. 2017 Jul 6;6:e26023. doi: 10.7554/eLife.26023 (PMC5499946; doi:10.7554/eLife.26023)
Supplement: Supplementary file 1. — Cells are represented by arbitrary labels, and interaction size (μm2) and cell types for each cell-cell interaction are included in additional columns. Details are explained in the associated readme file. Biological triplicate samples for each genetic background are labelled sequentially. DOI: http://dx.doi.org/10.7554/eLife.26023.028 [file elife-26023-supp1.zip › ara_cdka1_1.csv]

Label	Neighbour	Shared_Wall_Area	Label_Cell_Type	Neighbour_Cell_Type
1	10	2.5149	10	10
1	404	20.5522	10	10
1	694	2.5906	10	10
1	899	6.023	10	10
1	906	6.0888	10	10
1	1052	2.1628	10	10
1	1148	12.4907	10	10
1	1168	17.268	10	10
1	1316	25.6792	10	10
3	216	116.469	9	1
3	457	186.517	9	10
3	569	137.635	9	2
3	783	151.08	9	1
3	848	304.887	9	10
3	1006	41.5752	9	2
3	1043	282.871	9	9
3	1347	210.267	9	2
3	1566	208.81	9	10
4	66	23.5053	10	10
4	1325	11.3298	10	10
4	1635	9.0944	10	10
5	36	17.9692	5	5
5	90	8.7981	5	5
5	185	28.5379	5	10
5	301	4.881	5	5
5	329	0.2439	5	5
5	352	5.0095	5	5
5	393	4.3511	5	5
5	412	6.0352	5	5
5	513	67.7719	5	4
5	652	24.3266	5	5
5	811	54.9172	5	3
5	837	27.3316	5	5
5	949	23.709	5	5
5	1050	15.8483	5	5
5	1074	4.9693	5	4
5	1134	1.924	5	5
5	1362	19.1786	5	5
5	1547	3.9038	5	5
5	1553	0.4602	5	5
5	1636	3.1274	5	5
5	1714	30.908	5	3
5	1879	4.6832	5	5
6	371	0.2675	5	5
6	476	1.2958	5	5
6	533	0.3603	5	5
6	1235	5.6074	5	5
6	1287	2.5547	5	5
6	1884	0.3717	5	5
7	10	2.9413	10	10
7	353	5.9969	10	10
8	615	11.3247	10	10
8	785	6.8569	10	10
8	1027	7.9007	10	10
8	1798	5.1906	10	10
8	1902	4.7041	10	10
8	1981	8.9447	10	10
9	39	149.741	3	2
9	342	116.141	3	2
9	831	42.5104	3	4
9	953	63.8112	3	3
9	1441	19.9649	3	4
9	1695	40.4169	3	3
9	1718	284.171	3	2
9	1762	76.7582	3	3
9	1824	206.95	3	4
9	1839	84.4357	3	3
9	1953	97.8843	3	4
9	1979	16.1784	3	4
10	694	9.284	10	10
10	1574	5.04	10	10
10	1612	12.1932	10	10
10	1805	2.6498	10	10
11	23	295.526	9	9
11	39	123.17	9	2
11	174	229.692	9	9
11	422	70.305	9	9
11	764	29.7281	9	2
11	1127	120.787	9	2
11	1142	213.431	9	9
11	1430	233.265	9	1
11	1442	250.435	9	2
11	1896	43.264	9	9
12	616	28.247	10	10
12	745	9.5529	10	10
12	1205	3.1991	10	10
12	1445	47.2159	10	10
12	1756	7.0507	10	10
12	1768	2.8526	10	10
13	131	233.779	10	10
13	193	51.5843	10	10
13	284	127.613	10	10
13	473	300.17	10	10
13	571	108.697	10	10
13	1245	185.856	10	10
13	1797	227.317	10	10
13	1939	162.165	10	10
14	116	43.9512	2	1
14	210	200.248	2	9
14	273	540.366	2	2
14	364	174.508	2	1
14	417	61.3229	2	9
14	467	17.6407	2	2
14	625	92.3582	2	9
14	718	234.666	2	2
14	814	216.168	2	4
14	1074	114.036	2	4
14	1182	127.619	2	2
14	1231	158.958	2	9
14	1432	314.929	2	1
14	1581	48.2143	2	3
14	1621	453.308	2	2
14	1890	117.053	2	2
16	22	4.6164	5	5
16	117	4.5639	5	5
16	484	3.6988	5	5
16	755	21.3996	5	5
16	774	0.9121	5	5
16	802	0.6521	5	5
16	877	41.4064	5	5
16	1015	3.0267	5	5
16	1107	10.3538	5	5
16	1138	10.7967	5	5
16	1521	1.4983	5	5
17	193	8.8068	10	10
17	306	5.5696	10	10
17	430	7.1101	10	10
17	1125	2.8851	10	10
17	1809	5.6849	10	10
18	817	1.7782	5	5
18	1057	0.649	5	5
18	1344	0.5922	5	5
18	1864	0.7388	5	5
18	1880	2.6056	5	5
19	55	9.6068	10	10
19	181	13.6011	10	10
19	954	5.6498	10	10
19	1403	3.0851	10	10
21	196	6.7503	5	5
21	269	3.9242	5	5
21	340	6.0578	5	5
21	414	15.9404	5	3
21	1525	6.5578	5	5
21	1913	0.252	5	5
22	484	23.4279	5	5
22	1138	28.5892	5	5
23	39	246.66	9	2
23	309	41.8031	9	2
23	564	144.06	9	1
23	660	4.5163	9	2
23	764	140.405	9	2
23	1430	67.2833	9	1
23	1519	286.073	9	9
23	1896	138.81	9	9
24	83	1.1532	5	5
24	329	0.2337	5	5
24	359	3.609	5	5
24	702	1.2272	5	5
24	756	4.6283	5	5
24	1050	3.9741	5	5
24	1238	7.3328	5	5
24	1263	0.4203	5	5
24	1391	0.3809	5	5
24	1736	2.0232	5	10
25	107	2.0045	10	10
25	599	14.0896	10	10
25	1016	7.7891	10	10
25	1345	9.1882	10	10
27	347	4.1861	10	10
27	425	2.3664	10	10
27	550	6.7741	10	10
27	565	3.8857	10	10
27	728	2.6306	10	10
27	1023	6.4449	10	10
27	1199	57.3113	10	10
27	1809	4.3298	10	10
29	268	5.4335	10	10
30	346	230.917	10	10
30	461	84.3798	10	10
30	541	87.7756	10	10
30	766	35.7851	10	10
30	977	51.0053	10	10
30	1020	47.4415	10	10
30	1072	168.899	10	10
30	1277	42.2696	10	10
30	1710	183.853	10	10
30	1732	267.875	10	10
31	430	5.0568	10	10
31	1372	2.0515	10	10
33	122	2.527	10	10
33	599	12.7181	10	10
33	1016	4.9166	10	10
33	1345	8.3121	10	10
33	1545	2.5842	10	10
35	240	28.1043	10	10
35	376	82.8193	10	10
35	458	36.5107	10	10
35	463	102.145	10	10
35	517	41.3719	10	10
35	542	10.33	10	10
35	615	32.0265	10	10
35	990	33.9911	10	10
35	1072	78.2574	10	10
35	1286	98.7188	10	10
35	1326	61.666	10	10
35	1573	158.873	10	10
36	45	25.0296	5	5
36	296	1.8241	5	5
36	352	115.115	5	5
36	596	8.1007	5	5
36	837	3.3057	5	5
36	888	3.0829	5	5
36	952	16.4925	5	5
36	1057	53.7451	5	5
36	1112	53.5747	5	5
36	1581	21.8266	5	3
36	1584	0.4427	5	5
36	1714	18.0593	5	3
36	1729	6.2251	5	5
36	1767	0.1795	5	5
36	1879	1.7564	5	5
36	1959	15.7289	5	5
37	104	30.4446	10	10
37	442	170.698	10	10
37	566	251.055	10	10
37	897	129.479	10	10
37	916	18.5135	10	10
37	1094	67.6669	10	10
37	1233	77.3328	10	10
37	1760	13.8872	10	10
37	1841	127.577	10	10
37	1972	27.0923	10	10
37	1978	58.4836	10	10
38	135	7.2688	10	10
38	604	2.5712	10	10
38	1030	3.4852	10	10
39	309	52.2967	2	2
39	342	69.0413	2	2
39	554	23.9771	2	3
39	660	347.362	2	2
39	764	286.777	2	2
39	831	104.46	2	4
39	896	41.86	2	3
39	953	2.7995	2	3
39	1142	132.457	2	9
39	1411	18.4327	2	3
39	1442	298.998	2	2
39	1519	3.0267	2	9
39	1718	221.81	2	2
39	1839	2.2802	2	3
39	1896	239.518	2	9
39	1953	147.915	2	4
40	151	108.599	1	9
40	509	141.007	1	9
40	564	26.2578	1	1
40	764	218.34	1	2
40	1127	106.732	1	2
40	1430	155.056	1	1
40	1605	148.574	1	1
40	1874	96.7454	1	1
44	387	176.351	9	9
44	662	133.017	9	10
44	751	93.9027	9	1
44	1162	132.815	9	10
44	1226	29.5805	9	2
44	1576	235.453	9	10
44	1663	101.01	9	2
44	1706	87.6743	9	10
44	1752	113.363	9	10
45	211	1.6859	5	5
45	340	10.2817	5	5
45	352	34.6718	5	5
45	515	0.2606	5	5
45	596	54.3627	5	5
45	754	2.2841	5	5
45	830	2.8296	5	5
45	837	0.2285	5	5
45	966	2.5829	5	5
45	1061	1.0744	5	5
45	1181	0.2793	5	5
45	1525	20.3961	5	5
45	1842	6.3578	5	5
45	1893	14.2787	5	5
45	1906	5.2256	5	5
45	1959	15.8023	5	5
46	47	66.0648	10	10
46	346	85.6114	10	10
46	469	16.3319	10	10
46	541	42.7557	10	10
46	977	209.764	10	10
46	1272	46.5565	10	10
46	1277	20.8295	10	10
46	1523	70.793	10	10
46	1689	104.182	10	10
47	188	95.7675	10	10
47	226	140.086	10	10
47	463	65.286	10	10
47	469	127.009	10	10
47	890	21.9926	10	10
47	977	106.05	10	10
47	990	267.23	10	10
47	1072	17.2011	10	10
47	1174	22.4506	10	10
47	1272	112.309	10	10
47	1274	30.2273	10	10
47	1401	146.246	10	10
47	1689	3.1077	10	10
47	1791	17.1092	10	10
48	290	1.5532	5	5
48	1035	1.3679	5	5
48	1413	2.2542	5	5
48	1884	1.2564	5	5
49	136	73.1069	10	10
49	187	23.2845	10	10
49	257	29.4674	10	10
49	348	27.7468	10	9
49	457	59.098	10	10
49	483	60.0902	10	10
49	570	154.334	10	10
49	659	161.734	10	10
49	936	407.057	10	10
49	1054	68.2063	10	10
49	1137	64.235	10	10
49	1206	81.3789	10	10
49	1394	246.75	10	10
49	1503	183.38	10	10
49	1562	592.141	10	2
49	1616	117.813	10	10
49	1622	228.53	10	10
51	202	6.1523	10	10
51	555	3.2477	10	10
51	603	2.9144	10	10
51	945	30.1506	10	10
51	1279	10.4161	10	10
51	1350	2.7657	10	10
51	1987	4.3133	10	10
53	178	2.0359	10	10
53	720	2.5057	10	10
53	1345	2.418	10	10
53	1545	2.3241	10	10
54	579	12.3154	10	10
54	1428	22.5383	10	10
54	1800	5.8868	10	10
54	1833	5.1093	10	10
54	1847	9.998	10	10
54	1854	7.0392	10	10
55	181	23.781	10	10
55	366	47.8831	10	10
55	747	56.8632	10	10
55	1104	12.5552	10	10
55	1208	4.0948	10	10
55	1403	39.7098	10	10
55	1580	189.721	10	10
55	1698	45.8501	10	10
55	1819	29.4506	10	10
58	313	195.704	10	10
58	337	17.4537	10	10
58	400	154.454	10	10
58	662	145.497	10	10
58	733	75.3382	10	10
58	916	23.8719	10	10
58	959	243.604	10	10
58	965	54.2338	10	10
58	1381	399.52	10	10
58	1576	30.2503	10	10
58	1610	73.3057	10	10
58	1733	254.41	10	10
58	1752	437.254	10	10
58	1841	195.383	10	10
58	1946	192.368	10	10
58	1972	19.5829	10	10
59	189	4.6591	10	10
59	599	2.0131	10	10
59	927	5.4166	10	10
59	965	66.9141	10	10
59	1303	12.6797	10	10
59	1733	10.1449	10	10
59	1736	12.4031	10	10
59	1763	27.0913	10	10
59	1823	14.5832	10	10
59	1877	4.0859	10	10
60	195	8.3803	5	4
60	388	8.148	5	5
60	519	14.1522	5	5
60	576	6.2335	5	4
60	1292	8.4612	5	5
60	1950	2.2694	5	5
61	116	145.262	1	1
61	210	23.6215	1	9
61	273	183.514	1	2
61	1253	159.48	1	9
61	1414	58.7892	1	1
61	1432	134.581	1	1
61	1709	174.654	1	1
61	1796	161.082	1	2
66	699	5.4189	10	10
66	1222	3.4019	10	10
66	1280	3.2218	10	10
66	1366	4.6544	10	10
66	1416	29.6798	10	10
66	1426	3.9357	10	10
66	1624	9.4447	10	10
69	177	14.5806	10	10
69	272	12.1096	10	10
69	318	18.7531	10	10
69	641	2.6104	10	10
69	671	22.2432	10	10
69	719	2.1572	10	10
69	1580	16.8018	10	10
69	1717	13.5286	10	10
69	1883	21.9177	10	10
69	1900	2.312	10	10
70	1945	2.4759	10	10
71	338	223.101	9	10
71	370	129.206	9	10
71	439	40.4284	9	1
71	570	43.2744	9	10
71	1172	81.7191	9	1
71	1237	229.413	9	2
71	1387	228.266	9	9
71	1591	104.41	9	10
71	1626	187.351	9	1
71	1949	224.182	9	2
73	166	2.0673	10	10
73	736	5.7037	10	10
73	1045	10.66	10	10
73	1304	3.1365	10	10
73	1487	3.7	10	10
78	322	34.7838	3	5
78	432	6.74	3	4
78	442	27.0163	3	10
78	488	285.575	3	2
78	612	89.5593	3	3
78	761	13.0958	3	5
78	811	101.018	3	3
78	897	87.4927	3	10
78	1116	4.2682	3	2
78	1162	38.2672	3	10
78	1226	107.384	3	2
78	1229	41.668	3	10
78	1254	124.638	3	3
78	1285	8.2172	3	5
78	1290	17.1117	3	5
78	1334	50.9508	3	2
78	1472	27.1798	3	10
78	1640	78.8901	3	10
78	1714	49.0625	3	3
78	1978	82.3826	3	10
79	138	6.6942	5	5
79	140	0.2768	5	5
79	359	2.6972	5	5
79	599	2.8059	5	10
79	652	14.1055	5	5
79	811	25.5796	5	3
79	1016	7.659	5	10
79	1057	17.3477	5	5
80	81	249.713	10	10
80	328	18.8339	10	10
80	1020	15.1554	10	10
80	1064	107.494	10	10
80	1277	83.1099	10	10
80	1299	113.588	10	10
80	1404	126.737	10	10
80	1512	248.468	10	10
81	270	56.8234	10	10
81	328	119.933	10	10
81	1020	83.6778	10	10
81	1299	44.3422	10	10
81	1404	53.5812	10	10
81	1513	307.839	10	10
81	1623	35.9957	10	10
82	118	22.2827	10	10
82	268	6.0097	10	10
82	493	13.6248	10	10
82	553	15.1379	10	10
82	1051	53.724	10	10
82	1540	15.1938	10	10
82	1606	27.3954	10	10
82	1786	2.0976	10	10
82	1900	20.0941	10	10
82	1952	9.3419	10	10
83	677	1.1835	5	5
83	1238	0.7626	5	5
83	1539	1.1486	5	5
84	181	12.7629	10	10
84	253	6.084	10	10
84	362	14.2166	10	10
84	559	45.701	10	10
84	878	10.1492	10	10
84	945	2.2123	10	10
84	1113	12.6766	10	10
84	1265	21.7661	10	10
84	1277	94.666	10	10
84	1324	4.676	10	10
84	1469	8.0998	10	10
84	1523	94.6319	10	10
84	1552	3.5865	10	10
84	1639	5.0596	10	10
84	1689	13.8827	10	10
84	1931	6.0018	10	10
86	954	7.0806	10	10
87	370	170.803	9	10
87	449	130.168	9	2
87	1172	47.5212	9	1
87	1237	79.6021	9	2
87	1258	249.285	9	9
87	1421	280.437	9	10
87	1471	89.6411	9	10
87	1591	85.551	9	10
87	1697	213.854	9	10
90	301	3.0067	5	5
90	513	23.5522	5	4
90	522	0.2809	5	5
90	1029	12.565	5	5
90	1050	0.3511	5	5
90	1181	3.7246	5	5
90	1636	2.1812	5	5
91	184	163.268	10	10
91	319	115.993	10	10
91	386	88.9142	10	10
91	822	65.5868	10	10
91	973	70.4752	10	10
91	1056	120.509	10	10
91	1283	178.089	10	10
91	1367	33.8583	10	10
92	442	3.021	10	10
93	195	21.6125	5	4
93	229	5.5955	5	4
93	248	7.6726	5	4
93	271	18.3039	5	5
93	460	6.4015	5	5
93	1292	12.39	5	5
93	1305	4.9588	5	5
93	1950	0.377	5	5
94	442	3.9979	10	10
94	916	2.7716	10	10
94	1593	3.4617	10	10
98	257	15.1353	10	10
98	353	9.9227	10	10
98	390	3.6429	10	10
98	492	3.3616	10	10
98	525	10.261	10	10
98	792	8.216	10	10
98	972	13.8688	10	10
98	1574	2.4659	10	10
99	169	0.8013	5	5
99	560	16.3841	5	5
99	863	32.9382	5	5
99	961	6.0154	5	5
99	1201	28.8128	5	5
99	1507	97.1599	5	3
100	223	103.559	9	1
100	288	211.965	9	9
100	636	51.051	9	2
100	678	217.509	9	2
100	1006	68.0874	9	2
100	1248	119.82	9	9
100	1385	100.783	9	2
100	1465	77.7474	9	1
100	1704	266.797	9	9
100	1878	79.2046	9	9
101	230	3.3565	10	10
101	233	21.4524	10	10
101	374	4.5737	10	10
101	531	5.5019	10	10
101	1001	2.9081	10	10
101	1380	67.2847	10	10
101	1526	30.5132	10	10
101	1743	28.9353	10	10
101	1744	12.9718	10	10
101	1921	14.9668	10	10
103	280	199.3	10	10
103	386	117.391	10	10
103	634	129.872	10	10
103	960	48.9861	10	10
103	1266	122.985	10	1
103	1367	80.5009	10	10
104	442	54.2818	10	10
104	624	24.5581	10	10
104	720	16.1275	10	10
104	726	39.4868	10	10
104	897	17.3076	10	10
104	1067	25.0629	10	10
104	1229	21.5165	10	10
104	1233	56.9173	10	10
104	1243	76.2336	10	10
104	1437	25.6867	10	10
104	1472	123.182	10	10
104	1760	9.3141	10	10
104	1812	8.6315	10	10
106	143	50.8305	4	2
106	162	7.8909	4	5
106	183	47.6322	4	4
106	330	55.0592	4	4
106	382	53.2896	4	5
106	467	325.215	4	2
106	592	14.5971	4	5
106	642	79.4385	4	4
106	896	42.5699	4	3
106	1158	88.5402	4	5
106	1411	61.1032	4	3
106	1464	2.1462	4	5
106	1749	51.2171	4	3
106	1827	85.0988	4	3
107	315	16.2162	10	10
107	539	8.7026	10	10
107	599	3.7473	10	10
107	702	3.3085	10	5
107	1345	17.9339	10	10
107	1589	3.0244	10	10
107	1864	4.2781	10	5
108	1487	6.858	10	10
108	1618	6.7032	10	10
110	150	4.1006	5	5
110	165	1.2777	5	5
110	274	7.3498	5	5
110	369	32.71	5	5
110	642	2.9287	5	4
110	862	1.5963	5	5
110	874	3.6408	5	5
110	1155	26.0196	5	5
110	1412	0.2915	5	5
110	1500	4.4954	5	5
110	1587	9.4269	5	5
110	1990	0.4144	5	5
111	1509	2.0301	10	10
114	333	5.3972	5	5
114	518	2.2612	5	5
114	677	0.313	5	5
114	752	13.766	5	5
114	1340	4.4563	5	5
114	1857	8.9176	5	5
115	778	6.2892	10	10
115	1113	4.4387	10	10
115	1459	4.8037	10	10
115	1523	10.6962	10	10
116	273	250.976	1	2
116	364	102.218	1	1
116	1231	226.665	1	9
116	1414	133.602	1	1
116	1432	145.254	1	1
116	1796	33.4113	1	2
116	1830	151.01	1	9
117	212	2.3964	5	5
117	432	38.3418	5	4
117	504	14.9534	5	3
117	597	3.9831	5	5
117	734	20.9814	5	5
117	774	4.6653	5	5
117	795	0.4045	5	5
117	877	1.3535	5	5
117	1089	7.1784	5	5
117	1107	20.0968	5	5
117	1173	3.8021	5	5
117	1254	4.1215	5	3
117	1370	7.3375	5	5
117	1441	55.9206	5	4
117	1521	2.2385	5	5
117	1630	30.7381	5	5
117	1824	57.3626	5	4
117	1968	13.2289	5	5
117	1979	13.6932	5	4
117	1991	19.8023	5	5
118	493	14.9603	10	10
118	568	7.7249	10	10
118	894	6.436	10	10
118	1353	7.406	10	10
118	1932	3.515	10	10
118	1952	6.8292	10	10
119	536	277.43	1	9
119	594	26.7591	1	2
119	680	75.5412	1	1
119	732	200.588	1	1
119	1087	50.7623	1	9
119	1293	250.046	1	2
119	1414	101.068	1	1
119	1766	159.765	1	1
120	545	1.7546	5	5
120	1155	1.662	5	5
120	1158	2.3333	5	5
120	1276	5.4747	5	5
120	1327	8.5643	5	5
120	1778	5.7068	5	5
122	436	2.9934	10	10
122	531	3.204	10	10
123	322	0.383	5	5
123	1057	0.7598	5	5
123	1370	0.6669	5	5
126	248	18.097	5	4
126	460	14.053	5	5
126	1105	0.2499	5	5
126	1305	3.7331	5	5
126	1309	5.6734	5	5
126	1327	9.1783	5	5
126	1492	18.5194	5	3
128	190	7.0454	10	10
128	404	12.5618	10	10
128	568	23.7285	10	10
128	894	7.4647	10	10
128	1066	3.073	10	10
128	1316	13.0394	10	10
128	1353	9.673	10	10
128	1531	4.1904	10	10
128	1782	4.0865	10	10
129	310	5.4765	5	5
129	484	1.1966	5	5
129	1075	1.3601	5	5
129	1138	13.5974	5	5
131	284	213.723	10	10
131	400	73.0089	10	10
131	473	133.36	10	10
131	733	116.388	10	10
131	1579	48.3447	10	10
131	1797	150.161	10	10
132	195	24.9247	4	4
132	576	54.8058	4	4
132	1136	46.8034	4	4
132	1214	7.4764	4	5
132	1268	23.3054	4	5
132	1294	7.8122	4	5
132	1415	9.8438	4	5
132	1761	88.5983	4	3
132	1950	10.4779	4	5
133	920	0.6116	5	5
133	1010	2.4054	5	3
133	1412	0.8285	5	5
134	821	13.8473	5	5
134	1333	2.639	5	5
134	1402	12.8948	5	5
134	1412	5.7418	5	5
134	1818	5.7871	5	5
135	184	273.949	10	10
135	280	99.8004	10	10
135	315	32.6827	10	10
135	337	47.7214	10	10
135	345	26.0309	10	10
135	392	28.1235	10	10
135	480	92.5193	10	10
135	587	35.8309	10	10
135	714	52.1755	10	10
135	959	32.4754	10	10
135	965	117.626	10	10
135	1030	8.7431	10	10
135	1031	120.88	10	3
135	1067	92.7644	10	10
135	1200	2.6649	10	10
135	1218	37.2626	10	10
135	1437	60.8431	10	10
135	1736	43.1769	10	10
135	1774	5.3526	10	10
136	257	191.505	10	10
136	307	113.544	10	10
136	328	30.4836	10	10
136	338	29.1703	10	10
136	570	372.27	10	10
136	936	138.35	10	10
136	1020	292.242	10	10
136	1137	56.9131	10	10
136	1435	59.0755	10	10
136	1503	200.854	10	10
136	1513	113.159	10	10
136	1623	182.51	10	10
136	1638	239.772	10	10
136	1914	175.113	10	10
136	1952	19.7884	10	10
138	632	0.22	5	5
138	652	0.2684	5	5
138	811	2.4527	5	3
138	916	12.0732	5	10
138	1016	5.1679	5	10
138	1903	3.1192	5	10
138	1927	3.1229	5	5
139	212	4.3259	5	5
139	371	30.527	5	5
139	812	4.621	5	5
139	900	5.9117	5	5
139	978	4.1872	5	5
139	1010	13.7022	5	3
139	1230	0.5587	5	5
139	1329	19.367	5	10
139	1492	14.4281	5	3
139	1499	64.7009	5	4
140	687	1.4782	5	5
140	1478	2.3333	5	5
140	1927	2.6805	5	5
141	1363	7.2825	10	10
141	1800	6.5496	10	10
141	1955	9.9084	10	10
142	895	3.8667	5	4
142	935	4.7722	5	10
142	1319	22.3412	5	3
142	1329	2.6551	5	10
142	1544	2.2634	5	10
142	1892	35.1366	5	4
143	183	246.903	2	4
143	275	182.249	2	9
143	303	18.1387	2	1
143	309	86.3679	2	2
143	467	405.41	2	2
143	502	97.7438	2	2
143	809	318.016	2	1
143	1087	282.382	2	9
143	1175	484.834	2	2
143	1293	82.1418	2	2
143	1321	147.181	2	3
143	1393	71.4693	2	9
143	1411	71.8876	2	3
143	1546	21.0478	2	9
143	1745	100.888	2	3
143	1749	44.4289	2	3
143	1796	239.284	2	2
143	1830	66.2839	2	9
145	882	2.5726	10	10
145	943	34.5789	10	10
145	945	52.3628	10	10
145	1272	12.8588	10	10
145	1689	18.3716	10	10
145	1731	9.1205	10	10
145	1781	6.3626	10	10
145	1791	17.5288	10	10
145	1981	4.3481	10	10
145	1993	17.5514	10	10
147	781	9.4573	10	10
147	1487	13.2725	10	10
147	1945	6.2803	10	10
148	677	9.9508	5	5
148	702	1.4893	5	5
148	944	0.2203	5	5
148	991	7.2441	5	5
148	1216	0.2909	5	5
148	1539	1.0284	5	5
148	1784	0.2084	5	5
150	1333	0.4138	5	5
150	1587	1.5112	5	5
150	1778	9.9249	5	5
151	456	138.845	9	1
151	509	201.443	9	9
151	718	232.485	9	2
151	764	11.1117	9	2
151	1060	166.853	9	9
151	1119	50.9184	9	2
151	1127	286.774	9	2
151	1409	30.9677	9	2
151	1738	198.374	9	1
151	1874	200.599	9	1
152	200	4.5507	10	10
152	715	2.7858	10	10
152	1055	9.2568	10	10
152	1326	18.4244	10	10
154	331	55.3785	9	1
154	439	24.1598	9	1
154	551	77.4567	9	2
154	763	303.669	9	2
154	1262	151.258	9	2
154	1297	116.64	9	1
154	1371	122.649	9	1
154	1387	154.43	9	9
154	1514	103.103	9	1
154	1694	184.667	9	1
155	190	7.2883	10	10
155	266	2.9099	10	10
155	815	37.7632	10	10
155	992	15.2162	10	10
155	1106	3.759	10	10
155	1277	4.2849	10	10
155	1316	11.2406	10	10
155	1389	2.8146	10	10
155	1820	30.4884	10	10
155	1931	16.6692	10	10
156	290	2.5167	5	5
156	455	1.5393	5	5
156	460	11.5851	5	5
156	666	1.7182	5	5
156	1305	4.3919	5	5
156	1327	11.7733	5	5
156	1846	1.8231	5	5
158	566	218.075	10	10
158	787	132.814	10	10
158	1028	124.444	10	10
158	1038	112.67	10	10
158	1420	99.1772	10	10
158	1628	182.456	10	10
158	1708	56.7918	10	10
158	1779	145.526	10	10
158	1978	8.3877	10	10
159	212	45.845	5	5
159	516	6.4581	5	3
159	605	10.3556	5	5
159	649	27.9607	5	5
159	835	109.219	5	4
159	871	18.0136	5	5
159	1010	25.2813	5	3
159	1149	7.6864	5	5
159	1193	0.3283	5	5
159	1235	5.9448	5	5
159	1335	3.8709	5	5
159	1455	6.2355	5	5
159	1629	20.3406	5	5
159	1910	0.3373	5	5
161	488	78.094	10	2
161	787	140.41	10	10
161	976	65.5242	10	1
161	1028	208.629	10	10
161	1334	139.858	10	2
161	1410	13.1238	10	1
161	1418	60.3604	10	10
161	1806	131.185	10	10
161	1851	251.683	10	9
161	1978	96.629	10	10
162	191	3.2178	5	5
162	382	2.7451	5	5
162	592	1.6535	5	5
162	1158	5.1965	5	5
164	288	116.717	1	9
164	309	179.613	1	2
164	502	91.0939	1	2
164	564	135.756	1	1
164	1465	100.16	1	1
164	1519	99.4993	1	9
164	1605	27.3522	1	1
164	1656	192.682	1	1
165	255	3.2671	5	5
165	274	46.3857	5	5
165	293	0.6972	5	5
165	596	7.1514	5	5
165	605	19.4102	5	5
165	649	4.5716	5	5
165	768	2.9211	5	5
165	833	6.865	5	5
165	928	1.0886	5	5
165	932	0.4143	5	5
165	1037	1.5611	5	5
165	1155	5.059	5	5
165	1412	59.1677	5	5
165	1724	0.7132	5	5
165	1991	4.5794	5	5
166	1219	11.6703	10	10
166	1618	7.4403	10	10
169	323	1.2324	5	5
169	334	0.4581	5	5
169	841	38.0345	5	5
169	961	37.4819	5	5
169	997	5.7132	5	10
169	1201	0.7754	5	5
169	1507	9.4199	5	3
169	1659	4.6455	5	5
169	1716	5.8347	5	5
170	644	3.2429	10	10
170	656	3.1686	10	10
170	747	12.0338	10	10
170	1113	2.8458	10	10
170	1124	6.4605	10	10
170	1552	17.1412	10	10
171	949	0.2727	5	5
171	1057	0.6134	5	5
172	973	73.9368	10	10
172	1056	110.983	10	10
172	1152	40.6885	10	10
172	1245	215.388	10	10
172	1283	142.255	10	10
172	1571	241.864	10	10
172	1646	90.0834	10	10
173	818	16.2145	10	10
173	935	10.9347	10	10
173	1012	2.8117	10	10
173	1329	2.8003	10	10
173	1833	14.6244	10	10
173	1866	6.1008	10	5
174	422	97.2451	9	9
174	634	235.156	9	10
174	640	125.975	9	9
174	1085	108.556	9	2
174	1127	54.1512	9	2
174	1266	161.445	9	1
174	1409	106.406	9	2
174	1430	55.3607	9	1
174	1442	174.336	9	2
175	501	3.2906	5	5
175	516	7.1049	5	3
175	1865	2.2296	5	5
175	1991	11.1261	5	5
176	558	132.716	1	1
176	825	116.376	1	1
176	986	51.8765	1	1
176	1000	160.517	1	1
176	1371	123.365	1	1
176	1890	257.295	1	2
177	836	2.1782	10	10
177	1580	2.3134	10	10
177	1702	11.0241	10	10
177	1801	8.9382	10	10
178	624	3.1734	10	10
178	696	2.7709	10	10
178	1545	2.8748	10	10
179	345	5.3231	10	10
179	406	3.8071	10	10
179	480	14.3714	10	10
179	1001	5.9205	10	10
179	1111	8.6891	10	10
179	1200	5.3615	10	10
179	1437	62.2063	10	10
179	1526	55.8805	10	10
181	197	18.1692	10	10
181	366	130.976	10	10
181	559	23.4956	10	10
181	713	16.0824	10	10
181	815	53.9859	10	10
181	954	22.6994	10	10
181	1064	6.0679	10	10
181	1104	22.1678	10	10
181	1208	139.332	10	10
181	1251	15.2411	10	10
181	1277	12.0544	10	10
181	1389	36.8717	10	10
181	1459	6.6564	10	10
181	1523	37.0798	10	10
181	1580	27.1375	10	10
181	1631	22.9388	10	10
181	1871	16.1202	10	10
182	415	10.4984	5	5
182	474	0.9503	5	5
182	503	10.7864	5	5
182	902	7.3704	5	5
182	1065	5.4024	5	5
182	1397	2.6783	5	5
182	1439	0.2581	5	5
182	1602	0.6239	5	5
182	1604	1.0467	5	5
183	195	51.0383	4	4
183	229	2.8248	4	4
183	388	56.2586	4	5
183	576	9.8473	4	4
183	593	27.8083	4	5
183	642	9.6872	4	4
183	1044	8.9325	4	5
183	1158	11.3607	4	5
183	1175	39.5965	4	2
183	1292	55.2952	4	5
183	1321	52.0786	4	3
183	1411	10.1324	4	3
183	1464	26.6595	4	5
183	1745	72.9648	4	3
183	1749	31.4347	4	3
184	280	334.58	10	10
184	319	76.3197	10	10
184	337	24.5838	10	10
184	386	109.521	10	10
184	392	248.853	10	10
184	480	117	10	10
184	714	62.8666	10	10
184	822	207.094	10	10
184	905	82.0638	10	10
184	959	240.117	10	10
184	960	104.012	10	10
184	973	285.259	10	10
184	1283	96.5431	10	10
184	1367	172.936	10	10
185	412	13.7249	10	5
185	513	64.557	10	4
185	531	21.3175	10	10
185	587	76.2162	10	10
185	811	48.0419	10	3
185	916	31.6461	10	10
185	965	2.8622	10	10
185	1134	12.8237	10	5
185	1303	10.5216	10	10
185	1391	3.6486	10	5
185	1663	6.6526	10	2
185	1733	32.1006	10	10
185	1752	210.704	10	10
185	1763	20.0477	10	10
186	1219	2.6275	10	10
186	1260	3.2864	10	10
186	1599	2.2153	10	10
187	249	14.8015	10	5
187	257	159.216	10	10
187	492	4.2086	10	10
187	548	17.8997	10	10
187	570	198.418	10	10
187	637	2.5153	10	5
187	684	27.1665	10	5
187	706	37.7932	10	5
187	731	3.0683	10	5
187	807	10.068	10	5
187	958	3.2756	10	5
187	970	10.2755	10	5
187	1076	11.5804	10	5
187	1115	20.7871	10	5
187	1153	2.5824	10	10
187	1237	39.0327	10	2
187	1280	9.248	10	10
187	1319	58.2362	10	3
187	1366	40.479	10	10
187	1394	104.677	10	10
187	1444	13.8035	10	3
187	1492	163.41	10	3
187	1544	22.7165	10	10
187	1558	28.4626	10	5
187	1562	42.2298	10	2
187	1591	164.682	10	10
187	1765	18.6699	10	5
187	1775	36.7207	10	5
187	1892	62.8151	10	4
187	1949	141.796	10	2
188	226	156.919	10	10
188	435	161.323	10	10
188	1174	272.756	10	10
188	1204	109.565	10	10
188	1401	161.62	10	10
189	674	6.1355	10	10
190	568	3.5506	10	10
190	695	5.8033	10	10
190	1700	4.3961	10	10
190	1868	5.6436	10	10
190	1883	8.1687	10	10
191	358	0.573	5	5
191	512	4.4062	5	5
191	563	1.5386	5	5
191	980	6.0075	5	5
191	1500	3.9723	5	5
193	314	124.391	10	10
193	430	4.8179	10	10
193	473	62.8002	10	10
193	571	169.889	10	10
193	745	12.1438	10	10
193	1125	18.5475	10	10
193	1133	9.2424	10	10
193	1445	70.7013	10	10
193	1873	36.6291	10	10
193	1939	299.98	10	10
194	706	6.5832	5	5
194	807	1.4712	5	5
194	933	2.0933	5	5
194	970	0.8674	5	5
194	1083	0.583	5	5
194	1234	10.3475	5	5
194	1748	5.7352	5	5
195	229	51.7818	4	4
195	248	21.8087	4	4
195	271	23.9414	4	5
195	489	18.2116	4	5
195	576	9.4641	4	4
195	725	35.6251	4	4
195	1175	201.423	4	2
195	1268	10.7	4	5
195	1292	22.9678	4	5
195	1761	32.2275	4	3
195	1950	27.2085	4	5
196	298	3.7268	5	5
196	333	2.9945	5	5
196	340	4.6205	5	5
196	414	15.3699	5	3
196	668	0.372	5	5
196	765	0.7003	5	5
196	1419	0.5553	5	5
196	1525	1.1371	5	5
196	1736	4.4162	5	10
196	1913	0.2741	5	5
197	836	8.7814	10	10
197	1104	6.1004	10	10
197	1124	22.3375	10	10
197	1241	2.4121	10	10
197	1389	2.2266	10	10
197	1543	4.5776	10	10
200	553	22.2512	10	10
200	1055	4.4362	10	10
200	1163	2.9076	10	10
200	1209	3.9925	10	10
200	1326	12.8277	10	10
202	873	3.5832	10	10
202	945	15.6488	10	10
202	1184	7.4032	10	10
202	1820	22.0135	10	10
202	1987	5.0651	10	10
205	429	40.3168	10	10
205	521	83.2921	10	10
205	588	4.3852	10	10
205	707	14.8534	10	10
205	726	49.5708	10	10
205	769	50.7799	10	10
205	1199	85.5334	10	10
205	1243	6.3944	10	10
205	1360	25.6775	10	10
205	1515	58.984	10	10
205	1618	13.0897	10	10
205	1753	45.897	10	10
205	1826	151.881	10	10
205	1966	27.5034	10	10
206	525	12.5146	10	10
206	894	3.9256	10	10
206	972	6.3581	10	10
206	1612	18.4125	10	10
208	287	6.5488	10	10
208	361	2.6795	10	10
208	747	41.6881	10	10
208	1005	22.7666	10	10
208	1881	4.6401	10	10
209	273	122.802	3	2
209	339	24.5464	3	5
209	352	78.2003	3	5
209	383	7.5342	3	5
209	501	23.4922	3	5
209	516	119.394	3	3
209	734	3.2717	3	5
209	793	2.2697	3	5
209	814	28.7379	3	4
209	1112	3.8376	3	5
209	1249	46.662	3	5
209	1441	72.0516	3	4
209	1581	93.9747	3	3
209	1630	7.6189	3	5
209	1729	6.3924	3	5
209	1755	17.1316	3	5
209	1762	66.6437	3	3
209	1827	45.3581	3	3
209	1890	248.881	3	2
209	1935	142.47	3	2
210	273	169.285	9	2
210	625	213.244	9	9
210	825	234.264	9	1
210	1182	34.5807	9	2
210	1253	233.467	9	9
210	1432	242.34	9	1
210	1890	147.763	9	2
211	301	3.4365	5	5
212	274	21.4409	5	5
212	504	14.3942	5	3
212	533	0.8189	5	5
212	605	26.0886	5	5
212	835	22.8455	5	4
212	1037	2.0101	5	5
212	1193	19.4087	5	5
212	1230	0.705	5	5
212	1235	29.7244	5	5
212	1310	9.4983	5	5
212	1329	4.6443	5	10
212	1335	20.2354	5	5
212	1499	7.7403	5	4
212	1968	7.9385	5	5
212	1974	36.0578	5	4
212	1979	139.827	5	4
212	1991	1.4478	5	5
213	598	256.12	1	2
213	679	65.4237	1	9
213	839	158.667	1	1
213	1002	49.3294	1	2
213	1141	163.61	1	9
213	1352	92.7921	1	9
213	1406	166.841	1	9
213	1495	143.915	1	1
213	1643	16.6757	1	2
216	303	173.456	1	1
216	457	30.0075	1	10
216	536	95.4277	1	9
216	569	239.443	1	2
216	1043	137.018	1	9
216	1175	53.7672	1	2
216	1270	209.935	1	9
216	1566	136.759	1	10
218	1052	42.458	10	10
218	1118	8.7661	10	10
218	1531	19.9713	10	10
221	233	4.8101	10	10
221	292	8.8428	10	10
221	790	4.4786	10	10
221	850	50.9709	10	10
221	1257	11.0108	10	10
221	1427	5.8915	10	10
221	1763	20.2256	10	10
221	1921	19.0564	10	10
223	263	78.3334	1	1
223	783	84.2617	1	1
223	1006	227.24	1	2
223	1385	34.3306	1	2
223	1465	145.191	1	1
223	1517	153.385	1	10
223	1704	102.91	1	9
224	624	5.4986	10	10
225	478	233.109	9	9
225	724	157.146	9	2
225	1011	152.354	9	1
225	1172	40.205	9	1
225	1258	343.523	9	9
225	1262	164.867	9	2
225	1297	148.525	9	1
226	435	33.9657	10	10
226	469	120.388	10	10
226	890	97.9976	10	10
227	1987	2.7313	10	10
228	410	3.7082	5	5
228	423	12.6961	5	5
228	646	7.0843	5	5
228	941	33.6242	5	5
228	1129	1.3421	5	5
228	1154	8.2201	5	5
228	1216	3.6692	5	5
228	1340	19.1678	5	5
228	1784	0.2811	5	5
228	1959	5.594	5	5
229	248	115.276	4	4
229	1010	54.9907	4	3
229	1175	81.932	4	2
229	1292	72.8146	4	5
229	1293	275.811	4	2
229	1305	23.0054	4	5
229	1327	64.1219	4	5
229	1492	3.3898	4	3
229	1745	81.3836	4	3
230	375	2.5845	10	10
230	531	10.0298	10	10
230	1323	7.8748	10	10
230	1834	2.2184	10	10
230	1972	10.6103	10	10
232	468	4.502	5	5
232	738	2.0613	5	5
232	1013	5.7267	5	5
232	1035	0.7293	5	5
232	1193	1.4874	5	5
232	1214	3.2149	5	5
232	1294	0.7569	5	5
233	292	4.774	10	10
233	1001	2.8633	10	10
233	1763	2.7433	10	10
235	262	24.8723	5	5
235	334	3.9826	5	5
235	411	72.4115	5	5
235	474	24.8674	5	5
235	503	19.8637	5	5
235	567	4.4652	5	5
235	575	0.367	5	5
235	647	2.4347	5	10
235	665	0.2927	5	5
235	731	1.4531	5	5
235	812	2.8813	5	5
235	841	45.2901	5	5
235	970	14.5397	5	5
235	978	6.5928	5	5
235	1035	1.1854	5	5
235	1065	18.0949	5	5
235	1153	6.2223	5	10
235	1185	33.652	5	4
235	1230	0.1896	5	5
235	1315	21.5601	5	5
235	1329	133.441	5	10
235	1374	34.1562	5	5
235	1386	0.2942	5	5
235	1413	0.4257	5	5
235	1449	6.2029	5	5
235	1486	12.3237	5	5
235	1666	10.1026	5	5
235	1748	22.6519	5	5
235	1771	6.9768	5	5
235	1775	3.4012	5	5
235	1833	5.1225	5	10
235	1866	29.6327	5	5
237	623	145.04	10	1
237	710	128.977	10	1
237	861	261.297	10	9
237	1026	132.115	10	10
237	1053	9.8257	10	9
237	1098	83.747	10	10
237	1162	243.152	10	10
237	1226	78.2249	10	2
237	1420	93.5804	10	10
240	376	78.3716	10	10
240	401	60.9551	10	10
240	461	27.3308	10	10
240	615	81.2436	10	10
240	910	119.293	10	10
240	1072	381.514	10	10
240	1471	356.317	10	10
240	1480	170.01	10	10
240	1544	129.445	10	10
240	1572	43.2002	10	10
240	1573	86.5841	10	10
240	1638	237.082	10	10
240	1715	175.302	10	10
240	1732	85.3716	10	10
240	1973	23.0029	10	10
243	550	5.9286	10	10
243	1260	5.7265	10	10
243	1515	16.6152	10	10
243	1618	3.4531	10	10
244	750	4.6413	10	10
244	1945	10.2646	10	10
245	314	7.5374	10	10
245	616	7.7738	10	10
245	1483	3.0074	10	10
245	1753	6.8717	10	10
246	341	3.1513	10	10
246	882	9.794	10	10
246	1279	5.0501	10	10
246	1590	15.4211	10	10
246	1731	3.2634	10	10
247	679	45.7831	1	9
247	717	108.563	1	1
247	859	140.684	1	9
247	884	246.327	1	2
247	1022	137.066	1	1
247	1248	51.0045	1	9
247	1369	40.6414	1	9
247	1651	68.0608	1	2
247	1878	83.7476	1	9
248	569	24.8227	4	2
248	594	177.422	4	2
248	725	28.2701	4	4
248	1175	45.7905	4	2
248	1292	30.0643	4	5
248	1293	13.2483	4	2
248	1305	16.7489	4	5
248	1309	11.37	4	5
248	1444	89.6742	4	3
248	1492	62.4235	4	3
249	419	4.3194	5	5
249	684	12.7809	5	5
249	706	4.4956	5	5
249	1280	3.2439	5	10
249	1394	3.4431	5	10
252	321	174.9	10	10
252	561	216.344	10	10
252	1086	205.509	10	10
252	1628	224.884	10	10
252	1708	38.383	10	10
252	1779	131.271	10	10
253	341	31.4888	10	10
253	778	9.5946	10	10
253	819	13.5716	10	10
253	1113	37.1919	10	10
253	1355	10.3208	10	10
253	1523	24.9323	10	10
253	1552	23.9765	10	10
255	1500	9.2347	5	5
255	1692	3.5069	5	5
255	1724	5.6227	5	5
257	291	3.6427	10	10
257	390	7.1875	10	10
257	416	42.8349	10	10
257	492	35.0614	10	10
257	548	12.3732	10	10
257	570	85.2516	10	10
257	615	12.3055	10	10
257	792	4.0386	10	10
257	876	5.2144	10	10
257	1039	4.1284	10	10
257	1135	10.1096	10	10
257	1137	76.5183	10	10
257	1366	13.0936	10	10
257	1394	21.6968	10	10
257	1435	57.9932	10	10
257	1484	25.0582	10	10
257	1544	89.568	10	10
257	1574	36.5218	10	10
257	1591	34.8257	10	10
257	1638	145.968	10	10
257	1909	12.9679	10	10
262	411	2.0088	5	5
262	895	16.4732	5	4
262	1185	7.5589	5	4
262	1329	2.0148	5	10
263	783	139.154	1	1
263	1006	67.3981	1	2
263	1043	130.489	1	9
263	1385	164.085	1	2
263	1465	76.9063	1	1
263	1546	51.9567	1	9
263	1656	105.195	1	1
264	1412	1.65	5	5
265	720	2.3451	10	10
266	568	8.3947	10	10
266	815	20.1665	10	10
266	894	2.3889	10	10
266	1106	2.5288	10	10
266	1316	18.2711	10	10
266	1952	8.263	10	10
268	318	5.6698	10	10
268	493	5.9274	10	10
268	517	4.0129	10	10
268	553	60.2326	10	10
268	858	43.3162	10	10
268	1209	2.7843	10	10
268	1314	79.4477	10	10
268	1326	29.7576	10	10
268	1650	13.5053	10	10
268	1717	21.0604	10	10
268	1782	5.8713	10	10
268	1786	5.8059	10	10
268	1847	11.3375	10	10
268	1900	12.4289	10	10
268	1988	8.5541	10	10
269	298	4.1883	5	5
269	378	0.2038	5	5
269	414	39.5908	5	3
269	495	3.4545	5	5
269	754	9.6148	5	5
269	1084	3.2075	5	5
269	1138	2.2816	5	5
269	1227	4.1575	5	5
269	1525	19.8792	5	5
269	1533	3.1167	5	5
269	1652	0.9792	5	5
270	328	150.876	10	10
270	936	137.642	10	10
270	1054	53.1577	10	10
270	1187	141.409	10	10
270	1299	93.7951	10	10
270	1503	59.3224	10	10
270	1513	106.557	10	10
270	1622	162.3	10	10
270	1758	71.118	10	10
271	460	11.0816	5	5
271	489	19.6395	5	5
271	519	1.6911	5	5
271	552	13.2105	5	5
271	902	5.6178	5	5
271	1268	2.5154	5	5
271	1292	0.2994	5	5
271	1856	10.4701	5	5
271	1950	10.9714	5	5
272	671	5.6616	10	10
272	836	14.3348	10	10
272	1543	8.2886	10	10
272	1580	33.4902	10	10
273	467	253.741	2	2
273	814	63.2283	2	4
273	1231	114.91	2	9
273	1253	172.881	2	9
273	1432	134.885	2	1
273	1796	497.997	2	2
273	1827	302.274	2	3
273	1830	72.6682	2	9
273	1890	178.196	2	2
273	1935	90.1016	2	2
274	369	4.3408	5	5
274	605	2.4992	5	5
274	1335	2.0502	5	5
274	1548	1.8121	5	5
274	1587	0.2986	5	5
274	1692	6.2352	5	5
274	1968	40.6839	5	5
275	303	14.3055	9	1
275	309	66.2163	9	2
275	502	139.711	9	2
275	809	163.193	9	1
275	1393	245.999	9	9
275	1546	287.873	9	9
275	1656	167.657	9	1
277	954	2.7092	10	10
277	1403	3.318	10	10
277	1462	9.5938	10	10
278	457	106.841	10	10
278	557	59.06	10	2
278	659	61.1566	10	10
278	692	385.411	10	10
278	799	166.483	10	10
278	848	206.822	10	10
278	913	137.667	10	10
278	997	194.904	10	10
278	1034	54.9883	10	10
278	1347	365.18	10	2
278	1433	108.118	10	10
278	1507	25.2236	10	3
278	1517	28.3005	10	10
280	337	240.069	10	10
280	386	345.467	10	10
280	634	102.715	10	10
280	714	225.174	10	10
280	822	46.2855	10	10
280	960	92.2871	10	10
280	1031	296.169	10	3
280	1060	93.2643	10	9
280	1085	92.3102	10	2
280	1119	26.6212	10	2
280	1266	23.8879	10	1
280	1367	67.8661	10	10
280	1409	344.03	10	2
280	1874	8.9136	10	1
280	1899	172.973	10	10
284	473	40.0885	10	10
284	1348	76.0105	10	10
284	1579	133.141	10	10
284	1939	241.881	10	10
285	462	113.355	10	10
285	942	107.024	10	10
285	1152	149.161	10	10
285	1245	307.089	10	10
285	1646	159.397	10	10
285	1797	293.693	10	10
286	1789	3.5789	10	10
287	1005	21.8638	10	10
287	1272	5.9237	10	10
287	1401	30.6399	10	10
287	1645	22.7589	10	10
288	309	19.7519	9	2
288	424	37.0451	9	9
288	502	165.44	9	2
288	636	259.933	9	2
288	660	140.89	9	2
288	1369	150.524	9	9
288	1385	40.5439	9	2
288	1465	142.807	9	1
288	1519	262.185	9	9
288	1878	80.6902	9	9
290	460	32.8209	5	5
290	470	3.9886	5	5
290	519	0.9674	5	5
290	666	0.2615	5	5
290	902	0.6189	5	5
290	1013	6.4635	5	5
290	1413	2.9582	5	5
290	1439	2.0922	5	5
290	1458	7.1658	5	5
290	1846	2.2051	5	5
290	1884	6.3917	5	5
291	416	15.0163	10	10
291	1544	27.3926	10	10
291	1798	8.19	10	10
291	1909	6.4779	10	10
291	1981	5.0689	10	10
292	480	41.1302	10	10
292	794	4.7345	10	10
292	804	16.9672	10	10
292	850	48.3118	10	10
292	965	6.8802	10	10
292	1001	22.0482	10	10
292	1427	2.5347	10	10
292	1493	30.1795	10	10
292	1561	21.1156	10	10
292	1774	5.0471	10	10
292	1888	4.4315	10	10
292	1921	5.4201	10	10
293	833	0.3499	5	5
293	1968	7.2868	5	5
293	1991	0.3268	5	5
294	687	6.04	5	5
294	1640	11.2779	5	10
295	420	6.0102	10	10
295	815	3.1122	10	10
295	1020	20.2783	10	10
295	1106	13.3435	10	10
295	1435	8.6354	10	10
295	1820	5.1226	10	10
295	1952	7.8687	10	10
296	339	0.3073	5	5
296	734	27.7139	5	5
296	802	6.1457	5	5
296	1089	1.1221	5	5
296	1112	3.6969	5	5
296	1581	36.5124	5	3
296	1584	2.0698	5	5
296	1729	4.3726	5	5
297	642	2.4826	5	4
297	1221	0.2435	5	5
297	1500	0.7263	5	5
297	1953	3.3654	5	4
298	333	0.3362	5	5
298	378	1.1702	5	5
298	668	17.1497	5	5
298	762	10.5201	5	5
298	1354	0.2421	5	5
298	1419	0.7138	5	5
298	1913	6.26	5	5
300	416	4.0443	10	10
300	876	2.0797	10	10
300	1673	6.6547	10	10
300	1785	4.62	10	10
300	1833	19.3243	10	10
300	1849	6.8278	10	10
301	352	7.8749	5	5
301	601	7.9681	5	5
301	1029	1.4612	5	5
301	1074	15.0252	5	4
301	1893	2.0438	5	5
302	311	2.2561	10	10
302	624	7.0668	10	10
302	726	11.3475	10	10
302	1111	3.4386	10	10
302	1243	5.3269	10	10
302	1345	6.7762	10	10
302	1437	9.8859	10	10
303	536	221.152	1	9
303	809	145.468	1	1
303	1043	73.1966	1	9
303	1087	40.5736	1	9
303	1175	319.158	1	2
303	1546	153.777	1	9
305	706	0.4763	5	5
305	731	15.6598	5	5
305	807	0.6646	5	5
305	1492	18.2288	5	3
305	1748	1.3233	5	5
307	338	127.076	10	10
307	348	41.6718	10	9
307	570	184.888	10	10
307	1503	185.675	10	10
307	1623	121.52	10	10
307	1626	162.941	10	1
307	1914	49.1483	10	10
308	1010	8.8123	5	3
308	1327	7.1277	5	5
309	467	88.3081	2	2
309	502	358.319	2	2
309	564	125.735	2	1
309	660	275.022	2	2
309	764	390.502	2	2
309	1321	85.1379	2	3
309	1393	252.562	2	9
309	1411	317.706	2	3
309	1519	148.154	2	9
309	1605	153.631	2	1
309	1656	155.627	2	1
310	484	3.8652	5	5
310	711	4.3305	5	4
310	831	8.1266	5	4
310	877	3.3463	5	5
310	1015	1.4174	5	5
310	1129	1.8485	5	5
311	1177	2.3349	10	10
311	1243	8.7477	10	10
311	1345	5.3163	10	10
312	1057	0.7232	5	5
312	1154	0.6407	5	5
313	462	99.7516	10	10
313	491	150.763	10	10
313	662	72.4522	10	10
313	733	156.667	10	10
313	942	177.207	10	10
313	959	184.036	10	10
313	1381	61.5179	10	10
313	1610	193.695	10	10
314	561	217.435	10	10
314	616	6.4919	10	10
314	728	8.4387	10	10
314	745	4.1513	10	10
314	772	13.5316	10	10
314	1086	51.6351	10	10
314	1133	3.6468	10	10
314	1199	35.8726	10	10
314	1445	109.533	10	10
314	1607	13.8237	10	10
314	1708	28.3943	10	10
314	1753	120.808	10	10
314	1873	98.7024	10	10
314	1939	52.0912	10	10
315	604	3.9946	10	10
315	923	16.4163	10	10
315	1003	5.0328	10	5
315	1030	4.0709	10	10
315	1067	25.681	10	10
315	1218	16.5073	10	10
315	1468	3.9049	10	10
315	1812	21.1775	10	10
315	1905	6.6166	10	10
316	821	0.8015	5	5
316	1335	0.9076	5	5
318	517	109.845	10	10
318	641	8.4321	10	10
318	803	91.5425	10	10
318	829	20.3104	10	10
318	1204	4.6256	10	10
318	1314	251.377	10	10
318	1401	34.5524	10	10
318	1470	241.213	10	10
318	1580	34.0449	10	10
318	1588	5.452	10	10
318	1615	5.0523	10	10
318	1650	17.2666	10	10
318	1717	64.2925	10	10
318	1786	98.7149	10	10
318	1801	248.781	10	10
318	1819	2.4664	10	10
318	1988	8.4682	10	10
319	905	184.052	10	10
319	973	94.4508	10	10
319	1056	27.0655	10	10
319	1367	114.473	10	10
319	1575	34.1307	10	10
321	1086	156.069	10	10
321	1210	50.4134	10	10
321	1779	135.056	10	10
322	610	2.3122	5	5
322	1254	9.9698	5	3
322	1282	6.9469	5	5
322	1322	10.8289	5	5
322	1370	3.9656	5	5
322	1522	1.4099	5	5
322	1594	1.4617	5	5
322	1640	21.739	5	10
322	1714	4.1428	5	3
322	1767	10.0619	5	5
323	334	7.5269	5	5
323	818	3.4935	5	10
323	997	21.9876	5	10
323	1716	3.0321	5	5
324	770	2.7111	10	10
326	401	6.5237	10	10
326	458	147.567	10	10
326	517	110.248	10	10
326	829	104.14	10	10
326	890	135.999	10	10
326	987	80.0596	10	10
326	990	24.4569	10	10
326	1174	259.805	10	10
326	1186	97.8657	10	10
326	1573	120.691	10	10
326	1720	246.287	10	10
327	1883	3.1056	10	10
328	815	53.921	10	10
328	936	411.021	10	10
328	1020	103.902	10	10
328	1051	61.7337	10	10
328	1064	350.047	10	10
328	1187	91.3944	10	10
328	1255	90.3619	10	10
328	1299	52.503	10	10
328	1513	63.7947	10	10
328	1758	103.321	10	10
328	1773	58.7465	10	10
328	1786	109.256	10	10
328	1952	213.644	10	10
329	412	0.5696	5	5
329	500	1.792	5	5
329	652	0.9589	5	5
329	1391	1.1855	5	5
330	467	88.75	4	2
330	554	65.7441	4	3
330	718	181.457	4	2
330	814	74.343	4	4
330	853	22.7152	4	5
330	896	53.7147	4	3
330	1158	61.2438	4	5
330	1342	52.9508	4	3
330	1565	48.1266	4	5
330	1728	2.2562	4	5
330	1827	7.1211	4	3
331	763	202.707	1	2
331	986	157.134	1	1
331	1253	104.554	1	9
331	1371	105.066	1	1
331	1461	106.583	1	9
331	1694	128.908	1	1
331	1935	88.6428	1	2
332	727	190.926	10	10
332	857	160.785	10	10
332	1028	122.269	10	10
332	1038	159.592	10	10
332	1130	120.008	10	10
332	1210	15.7649	10	10
332	1233	116.394	10	10
332	1760	208.28	10	10
332	1806	124.884	10	10
332	1826	106.48	10	10
333	646	6.785	5	5
333	752	3.9118	5	5
333	765	3.1086	5	5
333	1271	2.1775	5	5
333	1296	0.9889	5	5
333	1340	0.2785	5	5
333	1419	0.2378	5	5
333	1842	8.578	5	5
334	454	2.3496	5	5
334	647	2.117	5	10
334	841	5.5852	5	5
334	997	11.908	5	10
334	1716	1.1617	5	5
334	1918	3.2317	5	10
335	1618	3.474	10	10
337	485	226.454	10	10
337	491	76.7076	10	10
337	587	259.608	10	10
337	703	81.9729	10	9
337	788	127.916	10	1
337	822	73.0059	10	10
337	959	355.841	10	10
337	965	62.7574	10	10
337	1031	86.1356	10	3
337	1060	28.5806	10	9
337	1119	382.32	10	2
337	1192	44.5117	10	4
337	1610	138.559	10	10
337	1663	62.785	10	2
337	1752	273.454	10	10
337	1899	176.64	10	10
337	1919	223.912	10	1
338	370	90.5042	10	10
338	379	118.036	10	10
338	570	166.167	10	10
338	1591	205.603	10	10
338	1626	29.2403	10	1
338	1638	79.7249	10	10
338	1914	260.285	10	10
339	734	26.6503	5	5
339	793	1.9781	5	5
339	802	2.0574	5	5
339	1112	7.835	5	5
339	1202	0.9387	5	5
339	1729	0.2535	5	5
339	1755	0.4443	5	5
340	754	2.6289	5	5
340	1525	20.6507	5	5
340	1842	2.8002	5	5
340	1913	8.8687	5	5
340	1959	0.3085	5	5
341	882	11.9278	10	10
341	996	3.2959	10	10
341	1355	4.5572	10	10
341	1523	3.397	10	10
342	422	35.0027	2	9
342	1002	39.2384	2	2
342	1116	266.604	2	2
342	1141	15.4853	2	9
342	1142	147.276	2	9
342	1339	128.972	2	1
342	1375	257.377	2	9
342	1442	113.305	2	2
342	1695	86.4631	2	3
342	1718	288.582	2	2
342	1808	124.04	2	2
342	1839	217.225	2	3
342	1969	129.849	2	1
345	480	2.04	10	10
345	826	4.1493	10	10
345	1001	3.0645	10	10
345	1200	6.1679	10	10
345	1481	2.9327	10	10
345	1774	4.9382	10	10
346	541	174.704	10	10
346	977	106.928	10	10
346	1277	60.8813	10	10
346	1523	14.5691	10	10
346	1710	140.162	10	10
348	439	14.7048	9	1
348	570	120.136	9	10
348	594	96.9462	9	2
348	1217	203.683	9	9
348	1503	244.622	9	10
348	1562	196.854	9	2
348	1622	78.1241	9	10
348	1626	190.109	9	1
348	1844	204.791	9	1
348	1949	240.194	9	2
352	383	0.4303	5	5
352	515	30.3514	5	5
352	630	3.8049	5	5
352	814	92.6395	5	4
352	952	0.5201	5	5
352	980	34.4762	5	5
352	1074	83.5592	5	4
352	1158	9.7599	5	5
352	1249	17.5918	5	5
352	1327	0.3479	5	5
352	1473	2.8527	5	5
352	1581	64.5695	5	3
352	1714	14.9329	5	3
352	1729	45.7224	5	5
352	1755	4.7921	5	5
352	1827	55.5232	5	3
352	1893	33.0567	5	5
352	1906	15.9166	5	5
352	1980	7.9002	5	5
353	372	8.404	10	10
353	792	5.3327	10	10
353	1555	7.8601	10	10
353	1635	5.1744	10	10
353	1849	21.0126	10	10
355	1322	3.6473	5	5
355	1640	6.1891	5	10
356	1094	4.6051	10	10
358	369	0.3045	5	5
358	563	1.1479	5	5
358	592	2.8943	5	5
358	642	25.5857	5	4
358	1500	11.1107	5	5
358	1990	3.7996	5	5
359	393	3.0465	5	5
359	652	7.3511	5	5
359	756	1.4012	5	5
359	949	8.5687	5	5
359	1050	6.7137	5	5
359	1057	8.9911	5	5
359	1553	0.4638	5	5
359	1879	0.4507	5	5
359	1959	21.6007	5	5
361	747	3.1363	10	10
361	1881	3.0636	10	10
362	1265	4.4011	10	10
362	1350	2.5511	10	10
364	417	217.323	1	9
364	534	141.394	1	1
364	703	115.582	1	9
364	864	139.895	1	9
364	1231	108.68	1	9
364	1432	242.847	1	1
364	1621	255.707	1	2
365	571	2.9356	10	10
365	794	9.3646	10	10
365	1479	8.2476	10	10
365	1493	12.2433	10	10
365	1888	2.7666	10	10
366	466	26.0959	10	10
[truncated: 3,957 more rows]
