# Supplementary material for: Topological analysis of multicellular complexity in the plant hypocotyl
Source: eLife. 2017 Jul 6;6:e26023. doi: 10.7554/eLife.26023 (PMC5499946; doi:10.7554/eLife.26023)
Supplement: Supplementary file 1. — Cells are represented by arbitrary labels, and interaction size (μm2) and cell types for each cell-cell interaction are included in additional columns. Details are explained in the associated readme file. Biological triplicate samples for each genetic background are labelled sequentially. DOI: http://dx.doi.org/10.7554/eLife.26023.028 [file elife-26023-supp1.zip › ara_cdka1_2.csv]

Label	Neighbour	Shared_Wall_Area	Label_Cell_Type	Neighbour_Cell_Type
1	66	149.254	2	2
1	239	179.213	2	9
1	243	171.229	2	9
1	408	69.341	2	9
1	666	6.9791	2	2
1	759	387.784	2	2
1	2323	118.267	2	2
1	2443	153.961	2	1
1	2609	419.33	2	2
1	2633	40.3509	2	1
1	2793	135.756	2	1
1	2900	71.8589	2	9
1	3119	320.59	2	3
1	3170	104.456	2	1
2	162	0.7384	5	5
2	566	0.4532	5	5
2	573	3.8161	5	5
2	1022	0.4998	5	5
2	1669	1.2388	5	5
2	1758	3.1125	5	5
2	1763	0.6852	5	5
2	1853	2.1057	5	5
2	3094	6.6191	5	10
2	3289	4.0881	5	5
3	261	16.2602	3	3
3	361	120.843	3	2
3	1287	13.7571	3	3
3	1403	146.314	3	3
3	1490	62.2405	3	2
3	1864	35.903	3	3
3	2631	72.9123	3	3
3	2639	145.228	3	3
3	2666	120.839	3	3
3	3167	305.98	3	2
3	3315	100.105	3	2
3	3350	222.761	3	4
5	1059	26.1153	10	10
5	1202	11.6013	10	5
5	1460	19.2849	10	10
5	1573	94.6361	10	10
5	1766	13.7167	10	4
5	1887	13.9691	10	10
5	2344	16.1999	10	10
5	2518	31.6799	10	4
5	2794	38.1063	10	10
5	2805	23.1558	10	5
5	3050	45.2514	10	10
5	3166	50.969	10	10
5	3298	177.732	10	3
5	3318	2.3163	10	4
6	27	179.595	10	10
6	1918	255.816	10	10
6	2058	144.067	10	10
6	2379	4.2539	10	10
6	2641	78.1138	10	10
6	2753	158.064	10	10
6	2914	258.078	10	10
6	3022	72.9954	10	10
10	305	1.5123	5	5
10	1413	3.5038	5	5
10	2601	1.8385	5	5
10	3128	3.2099	5	5
12	1062	11.086	10	10
12	1775	3.5218	10	10
14	139	6.8804	10	10
14	246	3.6189	10	10
14	455	4.7154	10	10
14	519	6.3843	10	10
14	1126	6.9748	10	10
14	1992	5.3132	10	10
14	2264	9.0687	10	10
14	2448	9.2609	10	10
14	2671	3.1277	10	10
19	84	115.519	9	2
19	257	90.9664	9	9
19	274	319.422	9	2
19	369	38.5399	9	2
19	606	290.619	9	9
19	894	185.696	9	9
19	976	126.399	9	1
19	2169	40.172	9	1
19	2178	125.85	9	9
19	2436	157.816	9	1
19	3167	115.391	9	2
20	361	65.1275	9	2
20	951	53.8704	9	1
20	976	159.495	9	1
20	1490	103.022	9	2
20	2178	242.415	9	9
20	2854	274.74	9	1
20	3016	265.186	9	9
20	3041	124.54	9	1
20	3167	291.932	9	2
20	3315	148.755	9	2
21	156	7.939	5	5
21	159	5.1902	5	5
21	437	0.9354	5	5
21	1103	6.9758	5	5
21	1104	38.2574	5	3
21	1225	0.3097	5	5
21	1634	3.7793	5	5
21	1966	13.9065	5	5
21	2496	16.2381	5	5
21	3142	1.5515	5	5
23	253	79.3691	10	10
23	1508	173.753	10	10
23	1533	247.619	10	10
23	1774	152.688	10	10
23	2214	214.458	10	10
23	2388	38.3575	10	10
23	3251	48.7537	10	10
24	1071	3.5008	10	10
24	1266	4.682	10	10
24	2179	7.2064	10	10
24	2251	4.7237	10	10
24	2446	14.1849	10	10
24	2638	3.9332	10	10
24	3442	9.0009	10	10
25	1163	0.6354	5	5
26	514	27.0665	5	5
26	921	0.8701	5	5
26	935	20.8547	5	5
26	964	14.1956	5	5
26	1496	1.2188	5	5
26	1517	29.9184	5	3
27	1108	11.9512	10	10
27	1153	55.7235	10	10
27	1231	167.316	10	10
27	1625	243.862	10	10
27	2330	288.163	10	10
27	2377	183.219	10	10
27	2379	198.785	10	10
27	2641	95.0002	10	10
27	2753	161.1	10	10
27	2914	130.4	10	10
27	3013	236.043	10	10
27	3022	261.725	10	10
27	3237	9.7333	10	10
27	3485	89.6339	10	10
28	776	288.568	10	10
28	792	138.388	10	10
28	977	221.243	10	10
28	1047	45.4972	10	10
28	1725	260.978	10	10
28	2307	117.627	10	10
28	2343	107.032	10	10
28	2489	15.5637	10	10
28	2711	194.867	10	10
28	2737	171.472	10	10
28	2757	100.632	10	10
28	2759	2.3412	10	10
28	2794	150.306	10	10
28	2855	45.5481	10	10
28	3043	93.0477	10	10
28	3484	32.2022	10	10
29	143	4.0837	10	10
29	206	17.7144	10	10
29	615	20.5084	10	10
29	1036	5.3988	10	10
29	1852	5.3482	10	10
29	2258	3.0262	10	10
29	2263	6.7227	10	10
34	541	1.9267	5	5
34	680	0.2659	5	5
34	934	2.2456	5	5
34	940	5.356	5	5
34	1988	2.9484	5	5
34	2148	5.6055	5	5
34	2805	30.5298	5	5
34	2860	17.6429	5	5
34	2899	6.2569	5	5
34	2950	10.6044	5	10
34	3421	4.5974	5	5
37	149	36.7122	10	9
37	690	54.7471	10	9
37	1108	228.702	10	10
37	1493	146.418	10	1
37	2058	125.567	10	10
37	2267	114.89	10	10
37	2753	65.0201	10	10
37	2914	136.159	10	10
40	66	112.547	9	2
40	84	99.3653	9	2
40	1319	97.3679	9	2
40	1572	222.719	9	9
40	1960	190.647	9	1
40	2884	257.597	9	9
40	3223	206.885	9	1
42	706	7.5155	10	10
42	1880	4.5896	10	10
42	2322	17.4364	10	10
42	3270	5.4327	10	10
42	3424	4.3207	10	10
43	99	12.7319	4	3
43	853	30.8573	4	3
43	935	14.4621	4	5
43	1104	24.8677	4	3
43	1634	70.7716	4	5
43	1648	173.93	4	3
43	1686	46.728	4	5
43	2045	31.1864	4	4
43	2048	6.9905	4	4
43	2160	81.5521	4	4
43	2212	157.1	4	3
43	2461	31.1547	4	4
43	2689	22.5509	4	5
43	2868	240.897	4	3
43	2975	18.6258	4	4
43	2990	80.612	4	5
43	3095	20.3307	4	4
43	3172	11.4091	4	5
43	3306	2.7958	4	4
43	3396	160.647	4	5
44	700	14.8877	10	9
44	1245	168.85	10	10
44	1454	52.7607	10	10
44	1670	144.428	10	10
44	1721	55.282	10	2
44	1730	192.559	10	1
44	2623	136.868	10	10
44	2893	192.258	10	10
45	421	2.1675	10	10
45	567	5.7217	10	10
45	1495	6.7216	10	10
45	1992	7.2673	10	10
46	513	5.7086	10	10
46	1398	3.7579	10	10
46	2139	3.8129	10	10
46	2997	3.7495	10	10
46	3066	14.425	10	10
48	180	85.4737	10	10
48	201	339.512	10	10
48	240	73.6855	10	10
48	593	121.283	10	10
48	785	61.5125	10	10
48	1052	485.92	10	10
48	1578	113.814	10	10
48	1934	29.7126	10	10
48	2062	120.064	10	10
48	2127	254.123	10	10
48	2189	95.7763	10	10
48	2213	101.443	10	10
48	2293	180.144	10	10
48	2409	249.56	10	10
48	2457	72.9269	10	10
48	2740	348.409	10	10
48	3059	213.504	10	10
48	3348	83.2406	10	10
48	3359	67.4149	10	10
51	609	211.058	10	10
51	1180	63.8488	10	10
51	1876	173.2	10	10
51	1934	172.148	10	10
51	1947	13.0356	10	10
51	2028	92.4809	10	10
51	2200	232.832	10	10
51	2262	52.6243	10	10
51	3502	211.62	10	10
52	176	14.7225	10	10
52	211	3.996	10	10
52	351	23.4854	10	10
52	511	2.1405	10	10
52	726	7.7672	10	10
52	1220	2.3477	10	10
52	1271	137.953	10	10
52	1419	39.0197	10	10
52	1652	12.2363	10	10
52	1658	91.2497	10	10
52	1704	76.6104	10	10
52	1907	76.4959	10	10
52	1953	57.5452	10	10
52	2028	39.6659	10	10
52	2050	331.774	10	10
52	2322	33.6277	10	10
52	2366	81.5644	10	10
52	2421	208.857	10	10
52	2613	55.9796	10	10
52	2691	160.911	10	10
52	2767	195.244	10	10
52	2918	13.2503	10	10
52	3029	62.4741	10	10
52	3270	14.0925	10	10
52	3445	20.2739	10	10
58	1586	2.3285	5	5
58	2403	1.7083	5	5
60	424	11.0735	10	3
60	567	105.514	10	10
60	661	56.7702	10	10
60	1143	222.59	10	10
60	1175	7.6117	10	2
60	1359	231.132	10	10
60	1369	107.316	10	10
60	1531	103.713	10	10
60	1556	135.038	10	3
60	1769	358.007	10	10
60	2361	106.961	10	9
60	2468	456.517	10	2
60	2951	206.548	10	10
63	354	502.615	10	10
63	1004	62.4121	10	9
63	1037	74.4851	10	2
63	1171	69.0666	10	2
63	1391	654.43	10	2
63	1610	4.1353	10	3
63	1615	125.611	10	10
63	1711	169.244	10	10
63	1755	88.5058	10	10
63	1925	179.504	10	3
63	1929	188.544	10	10
63	2409	67.8926	10	10
63	2714	172.173	10	10
63	2779	138.221	10	10
63	2809	229.325	10	10
63	3265	72.7474	10	9
63	3269	268.075	10	10
64	762	169.78	3	4
64	787	109.858	3	3
64	917	106.388	3	3
64	1345	67.7795	3	2
64	1592	135.098	3	3
64	1641	152.632	3	2
64	1708	138.037	3	3
64	1781	9.3758	3	4
64	1796	314.899	3	2
64	2002	36.1022	3	3
64	2297	70.6049	3	2
64	2705	86.6321	3	4
64	2742	153.672	3	3
64	2743	30.125	3	4
65	855	0.8656	5	5
66	84	202.368	2	2
66	234	317.102	2	3
66	239	265.924	2	9
66	369	18.5106	2	2
66	666	330.615	2	2
66	759	59.4075	2	2
66	1319	341.582	2	2
66	1572	278.423	2	9
66	1848	48.2654	2	3
66	2289	227.509	2	1
66	2900	68.0154	2	9
66	3119	151.996	2	3
66	3223	88.6208	2	1
66	3266	25.2071	2	3
67	218	2.4429	5	5
67	390	9.54	5	5
67	1387	1.5071	5	5
67	1422	8.5267	5	4
67	1822	0.8107	5	5
67	2137	5.5199	5	3
67	2351	0.568	5	5
67	3433	8.2234	5	5
70	852	176.125	10	10
70	861	137.559	10	10
70	1725	131.55	10	10
70	2711	135.005	10	10
70	2759	63.8833	10	10
78	98	2.2092	5	5
78	430	9.4006	5	5
78	643	0.2712	5	5
78	855	3.8525	5	5
78	915	0.3072	5	5
78	2246	0.2698	5	5
81	149	15.0294	2	9
81	266	281.251	2	1
81	431	225.695	2	3
81	483	234.37	2	3
81	503	105.209	2	2
81	769	183.568	2	9
81	770	49.5731	2	2
81	834	60.9744	2	2
81	1039	96.995	2	1
81	1199	183.531	2	2
81	1338	298.808	2	9
81	1619	14.7723	2	2
81	2624	353.346	2	2
81	2773	41.8947	2	1
81	2985	155.511	2	9
81	3013	261.531	2	10
83	1062	8.2305	10	10
83	1098	2.6182	10	10
83	1688	2.4168	10	10
83	3057	8.7696	10	10
83	3472	4.0979	10	10
84	111	94.2451	2	3
84	234	124.04	2	3
84	274	38.942	2	2
84	369	385.155	2	2
84	404	28.1812	2	1
84	894	141.764	2	9
84	1287	306.884	2	3
84	1319	74.7298	2	2
84	1572	96.2726	2	9
84	1848	102.811	2	3
84	1960	332.706	2	1
84	2169	336.907	2	1
84	2436	154.541	2	1
84	2666	94.3342	2	3
84	2884	17.0959	2	9
84	2966	41.2707	2	1
84	3167	127.892	2	2
84	3284	381.723	2	2
85	201	150.657	1	10
85	385	191.16	1	9
85	1269	112.025	1	1
85	1441	75.0819	1	10
85	1578	84.0685	1	10
85	2154	104.059	1	1
85	2521	57.6856	1	2
85	2752	97.5237	1	10
87	247	16.4259	3	3
87	723	216.733	3	3
87	787	116.576	3	3
87	1125	105.001	3	2
87	1345	62.4212	3	2
87	1421	59.3235	3	4
87	1592	138.046	3	3
87	1883	162.024	3	2
87	2160	8.2309	3	4
87	2248	203.702	3	3
87	2598	80.0819	3	3
87	3073	273.999	3	2
87	3306	18.0504	3	4
87	3349	232.856	3	4
88	176	10.2374	10	10
88	511	2.298	10	10
88	1220	6.1493	10	10
88	2322	3.7433	10	10
90	1251	1.7764	5	5
90	1308	3.3686	5	5
90	2027	1.7481	5	5
90	2222	1.3264	5	5
90	2370	2.886	5	5
90	3046	3.6922	5	5
93	635	4.2447	10	10
93	689	7.625	10	10
93	727	11.4381	10	10
93	747	3.2021	10	10
93	805	17.3586	10	5
93	863	54.3789	10	4
93	985	3.2219	10	10
93	1687	19.3086	10	5
93	1758	7.8444	10	5
93	2153	41.3593	10	10
93	2157	6.9975	10	10
93	3094	71.019	10	10
93	3112	29.59	10	4
93	3246	36.515	10	10
93	3288	8.1134	10	5
93	3414	2.0528	10	5
94	934	1.283	5	5
94	2585	0.2057	5	5
94	3428	2.3845	5	5
95	362	5.7944	5	5
95	420	0.9509	5	5
95	1095	7.3662	5	5
95	2491	6.9082	5	5
95	2496	8.2404	5	5
96	479	3.2116	10	10
96	526	9.8015	10	10
96	2416	2.9136	10	10
96	3146	6.6525	10	10
97	601	15.7287	5	5
97	980	3.1029	5	5
97	1586	7.9001	5	5
97	1640	15.771	5	5
97	1763	26.084	5	5
97	2031	3.0671	5	5
97	3094	7.6137	5	10
98	156	1.2373	5	5
98	430	0.303	5	5
98	500	14.0013	5	4
98	761	0.5281	5	5
98	855	42.3759	5	5
98	952	6.159	5	5
98	2124	0.7069	5	5
98	2408	19.1028	5	5
98	2937	1.3478	5	5
98	3131	6.5535	5	5
99	666	99.0716	3	2
99	853	205.082	3	3
99	1104	47.6438	3	3
99	1406	166.603	3	2
99	1631	6.3585	3	4
99	1685	71.519	3	3
99	2212	170.461	3	3
99	2382	2.3968	3	2
99	2461	266.245	3	4
99	2609	252.477	3	2
99	2828	242.986	3	2
99	2868	3.0244	3	3
99	3095	39.9681	3	4
99	3119	166.35	3	3
99	3290	79.448	3	2
101	351	5.1355	10	10
101	548	4.4795	10	10
101	726	9.1767	10	10
101	2372	5.4798	10	10
105	617	0.3335	5	5
105	2899	1.4251	5	5
105	3428	0.6945	5	5
109	450	180.894	10	10
109	550	63.254	10	10
109	1420	269.096	10	10
109	1563	258.789	10	10
109	2988	165.406	10	10
109	3102	108.624	10	10
109	3324	66.5728	10	10
109	3498	33.3679	10	10
110	541	0.3116	5	5
110	1457	3.8571	5	5
110	1553	5.6395	5	5
110	1813	0.2575	5	5
110	2805	9.4883	5	5
110	2950	3.2345	5	10
110	3002	0.6104	5	5
110	3390	4.4784	5	5
111	134	2.7454	3	4
111	234	125.744	3	3
111	274	173.191	3	2
111	369	267.271	3	2
111	853	51.6307	3	3
111	1287	154.592	3	3
111	2525	203.86	3	4
111	2639	27.8772	3	3
111	2742	151.11	3	3
111	2975	42.3239	3	4
111	3095	7.1405	3	4
111	3186	72.4903	3	3
112	197	17.2459	5	5
112	218	0.2914	5	5
112	359	3.7567	5	5
112	601	0.2512	5	5
112	1591	2.5066	5	3
112	1655	16.0255	5	5
112	1810	5.1741	5	5
112	1837	9.0723	5	5
112	1874	2.776	5	5
112	2194	8.7094	5	5
112	2222	31.1993	5	5
112	2249	0.3325	5	5
112	2333	13.089	5	5
112	2349	15.7949	5	5
112	2576	15.1049	5	5
112	2590	2.5412	5	5
112	2850	0.6671	5	5
112	2891	10.8541	5	5
112	2980	16.7074	5	5
112	3158	3.5855	5	5
112	3428	26.5441	5	5
112	3458	17.722	5	5
113	167	5.7436	10	10
113	354	12.2346	10	10
113	1232	156.486	10	10
113	1704	101.018	10	10
113	1929	95.096	10	10
113	1978	38.5861	10	10
113	2365	2.0661	10	10
113	2613	5.403	10	10
113	2691	106.196	10	10
113	2714	62.8482	10	10
113	2779	226.832	10	10
113	3417	76.8026	10	10
113	3493	140.136	10	10
113	3496	55.2429	10	10
116	282	219.502	10	10
116	476	88.2987	10	10
116	711	34.7219	10	10
116	1352	312.312	10	10
116	1416	96.7407	10	10
116	1423	132.591	10	10
116	1663	142.185	10	10
116	1752	81.4482	10	10
116	2083	165.463	10	10
116	2988	149.19	10	10
116	3180	73.2077	10	10
116	3220	148.397	10	10
116	3409	64.2185	10	10
116	3417	190.194	10	10
116	3493	315.831	10	10
117	134	4.6167	5	4
117	189	12.3917	5	5
117	406	9.6269	5	5
117	468	0.4215	5	5
117	740	18.7798	5	5
117	908	15.9596	5	5
117	920	29.7526	5	5
117	1015	3.4909	5	5
117	1189	22.7129	5	5
117	1273	11.9201	5	5
117	1344	14.8374	5	5
117	1819	9.0034	5	5
117	1895	37.633	5	4
117	2090	10.8554	5	5
117	2108	96.1624	5	4
117	2233	17.5284	5	5
117	2347	5.0411	5	5
117	2705	11.2401	5	4
117	2805	12.3925	5	5
117	2846	4.8346	5	5
117	3350	36.9625	5	4
117	3419	12.5043	5	5
130	786	5.7564	10	10
130	1416	14.7599	10	10
130	1505	2.9678	10	10
132	2344	7.1562	10	10
132	3057	8.676	10	10
133	406	1.3223	5	5
133	996	1.4266	5	5
133	1208	1.9799	5	5
134	170	14.1726	4	5
134	468	11.3578	4	5
134	1015	6.6388	4	5
134	2008	20.6914	4	4
134	2525	60.4482	4	4
134	2639	79.5507	4	3
134	2705	34.4179	4	4
134	2742	122.229	4	3
134	3039	3.9296	4	5
134	3249	11.2272	4	5
134	3350	9.8541	4	4
134	3427	71.3685	4	5
135	354	144.832	10	10
135	1240	115.024	10	10
135	1420	42.942	10	10
135	1449	111.137	10	10
135	1978	228.067	10	10
135	2809	81.164	10	10
135	2874	64.6653	10	10
135	3102	132.248	10	10
135	3269	86.6849	10	10
137	1748	4.0378	10	10
137	2064	4.3051	10	10
137	2115	6.7348	10	10
137	2251	3.3095	10	10
139	455	5.2435	10	10
139	689	12.8711	10	10
139	773	29.2627	10	10
139	1437	2.7359	10	10
139	1728	2.984	10	10
139	2264	16.2815	10	10
141	1625	305.895	10	10
141	1774	144.898	10	10
141	2377	191.188	10	10
141	2764	196.098	10	10
141	3251	135.477	10	10
141	3325	131.079	10	10
141	3485	119.597	10	10
143	815	6.3735	10	10
143	1405	7.3823	10	10
143	1911	11.7082	10	10
143	2258	3.0054	10	10
143	2283	21.6188	10	10
143	2513	3.3662	10	10
143	2581	7.9401	10	10
146	247	95.2723	10	3
146	327	241.71	10	10
146	559	86.1937	10	10
146	705	6.5413	10	10
146	1131	192.001	10	1
146	1670	33.7617	10	10
146	1721	86.4883	10	2
146	1745	436.562	10	2
146	1840	247.714	10	10
146	2132	136.66	10	1
146	2206	531.76	10	10
146	2619	364.205	10	10
146	2938	71.389	10	2
146	3055	67.8447	10	10
146	3241	88.9558	10	9
146	3361	164.883	10	10
149	266	67.5129	9	1
149	1108	120.665	9	10
149	1338	265.39	9	9
149	1493	152.379	9	1
149	1619	156.119	9	2
149	2364	131.487	9	1
149	2914	251.058	9	10
149	3013	277.584	9	10
150	1264	2.0677	10	10
150	3499	2.3655	10	10
151	2525	6.5966	5	4
151	3133	0.1854	5	5
151	3427	0.2634	5	5
153	156	0.9395	5	5
153	2684	0.3293	5	5
153	2801	0.6707	5	5
154	1992	2.5378	5	10
156	236	3.7163	5	5
156	467	16.0921	5	5
156	500	66.636	5	4
156	514	74.0175	5	5
156	579	37.3346	5	4
156	681	1.7215	5	5
156	784	13.6735	5	5
156	855	1.343	5	5
156	936	6.1413	5	5
156	958	1.8282	5	5
156	1013	0.7961	5	5
156	1029	5.3811	5	5
156	1104	86.4194	5	3
156	1119	0.2022	5	5
156	1144	0.301	5	5
156	1170	20.0131	5	5
156	1187	12.29	5	5
156	1300	9.9994	5	5
156	1517	72.5913	5	3
156	1532	1.0796	5	5
156	1714	0.9583	5	5
156	1966	0.8272	5	5
156	1985	2.0242	5	5
156	2135	73.0534	5	4
156	2156	15.576	5	5
156	2464	0.7494	5	5
156	2479	4.2128	5	5
156	2496	28.8317	5	5
156	2627	1.2774	5	5
156	2662	2.3361	5	5
156	2684	1.4564	5	5
156	2739	0.7038	5	5
156	2801	8.9454	5	5
156	2889	0.4049	5	5
156	2940	4.6816	5	5
156	3131	27.2795	5	5
156	3136	8.0647	5	5
156	3142	2.9639	5	5
156	3319	19.2741	5	5
156	3446	9.5139	5	5
156	3477	0.3331	5	5
157	997	2.2377	5	5
157	1218	0.285	5	5
157	1586	2.0871	5	5
159	428	0.5386	5	5
159	540	0.2593	5	5
159	1247	0.8447	5	5
159	1401	0.3207	5	5
159	1634	0.9859	5	5
159	1966	0.285	5	5
159	2496	1.7034	5	5
160	273	8.5191	10	5
160	526	6.4113	10	10
160	1000	2.1375	10	10
160	2277	7.9529	10	10
160	2416	4.1291	10	10
160	2714	7.9171	10	10
162	471	0.4809	5	5
162	2092	2.277	5	5
162	2860	2.0817	5	5
162	3190	0.3381	5	5
162	3289	2.2869	5	5
163	1044	0.1728	5	5
165	529	4.7796	10	10
165	563	4.5976	10	10
165	1005	5.1803	10	10
165	1752	15.3896	10	10
165	3175	5.5975	10	10
165	3391	21.7278	10	10
167	327	529.281	10	10
167	559	137.817	10	10
167	1210	7.8677	10	10
167	1227	239.024	10	10
167	1704	422.787	10	10
167	1790	160.334	10	10
167	1929	100.375	10	10
167	1994	125.192	10	10
167	2047	100.192	10	10
167	2050	64.7168	10	10
167	2206	245.624	10	10
167	2365	234.728	10	10
167	2767	32.5378	10	10
167	2779	267.508	10	10
169	481	5.6898	5	5
169	633	0.2316	5	5
169	677	1.7809	5	5
169	1295	1.7718	5	5
169	1311	0.4513	5	5
169	2008	14.4656	5	4
169	2094	1.4252	5	5
169	3406	13.1593	5	5
170	468	2.9307	5	5
170	1917	1.5499	5	5
170	2846	4.7041	5	5
170	3039	1.4533	5	5
172	563	7.6765	10	10
173	886	3.5706	10	10
173	3496	9.3282	10	10
174	455	5.3819	10	10
174	1048	2.3077	10	10
174	1062	9.4616	10	10
176	351	4.2226	10	10
176	511	4.6009	10	10
176	548	16.0413	10	10
176	1523	4.1616	10	10
176	2918	11.8181	10	10
176	3307	2.0802	10	10
176	3445	3.5027	10	10
178	183	0.3652	5	5
178	296	0.3211	5	5
178	434	3.5678	5	10
178	1033	3.9805	5	10
178	1328	0.3122	5	5
180	201	476.369	10	10
180	240	93.0322	10	10
180	580	236.896	10	4
180	1171	116.851	10	2
180	1610	200.413	10	3
180	1615	94.8612	10	10
180	1693	218.8	10	3
180	2159	20.9659	10	10
180	2189	66.1137	10	10
180	2409	71.2706	10	10
180	2521	168.307	10	2
180	2740	172.482	10	10
180	2851	16.9027	10	3
180	3255	76.3162	10	10
183	296	0.2711	5	5
183	306	6.4215	5	5
183	617	5.2362	5	5
183	1328	4.9862	5	5
183	1540	1.4365	5	5
183	1569	0.2137	5	5
183	1826	17.0856	5	5
183	1849	5.8115	5	5
183	1979	0.2275	5	5
183	2030	2.7924	5	5
183	2253	0.3795	5	5
183	3428	12.9158	5	5
187	1203	0.6684	5	5
187	1307	1.1948	5	5
187	1476	0.254	5	5
187	2896	0.9961	5	5
187	3423	1.5035	5	5
188	1728	5.2273	5	10
188	2131	2.9179	5	10
189	586	1.3655	5	5
189	740	0.2771	5	5
189	2090	3.0106	5	5
189	2347	2.7344	5	5
189	2860	13.6374	5	5
189	3419	2.2374	5	5
190	2860	1.8197	5	5
192	1736	6.1952	5	5
192	2576	14.5067	5	5
192	2590	1.136	5	5
192	2905	8.6509	5	5
194	1135	2.0061	5	5
194	2069	17.027	5	5
194	2223	1.1395	5	5
194	2454	0.353	5	5
194	2645	8.3664	5	5
194	3072	0.6003	5	5
195	455	2.3025	10	10
196	334	1.1697	5	5
196	915	10.6193	5	5
196	1358	5.8093	5	5
196	1824	4.3573	5	10
196	1977	6.5693	5	10
196	2147	0.7162	5	5
196	2642	14.3742	5	10
196	3105	0.4963	5	5
197	790	30.7063	5	4
197	874	0.9368	5	5
197	1591	23.3855	5	3
197	1893	8.4121	5	5
197	2025	1.4106	5	5
197	2636	7.6265	5	5
197	2789	8.3479	5	5
197	3428	8.7888	5	5
197	3458	16.7542	5	5
198	301	2.2157	10	10
198	1527	2.7891	10	10
198	2344	2.6864	10	10
201	240	202.406	10	10
201	385	111.818	10	9
201	1171	224.169	10	2
201	1441	152.592	10	10
201	1578	58.957	10	10
201	2062	13.1591	10	10
201	2127	53.3905	10	10
201	2154	49.829	10	1
201	2184	231.747	10	10
201	2409	28.8191	10	10
201	2521	456.822	10	2
201	2752	226.87	10	10
201	3358	42.4094	10	2
203	1037	68.0568	10	2
203	1755	104.145	10	10
203	1994	71.7963	10	10
203	2047	177.505	10	10
203	2721	106.097	10	1
203	2779	218.261	10	10
203	2970	145.489	10	10
203	3265	79.4195	10	9
206	1689	26.0475	10	10
206	1852	4.5138	10	10
206	2368	3.4792	10	10
206	2630	10.8708	10	10
206	2909	4.028	10	10
206	3005	2.0794	10	10
211	1907	24.9571	10	10
211	2420	4.4682	10	10
211	2613	16.285	10	10
215	328	120.387	3	2
215	460	184.995	3	3
215	579	119.95	3	4
215	613	66.898	3	3
215	1104	128.216	3	3
215	1406	25.8161	3	2
215	2002	155.279	3	3
215	2035	227.752	3	2
215	2135	75.1017	3	4
215	2382	141.294	3	2
216	832	0.328	5	5
216	1095	6.4272	5	5
216	3427	2.5911	5	5
217	2006	2.1372	10	10
217	2446	6.3757	10	10
217	3336	4.4298	10	10
218	390	3.6413	5	5
218	420	9.5024	5	5
218	718	0.3771	5	5
218	1159	13.5432	5	5
218	1208	10.5619	5	5
218	1387	7.9853	5	5
218	1829	18.8582	5	5
218	1837	0.6624	5	5
218	1874	1.2162	5	5
218	1879	0.6385	5	5
218	2037	4.4886	5	5
218	2097	4.9426	5	5
218	2142	8.5125	5	5
218	2188	20.5733	5	5
218	2249	27.5104	5	5
218	2491	0.4484	5	5
218	3309	3.3615	5	5
218	3433	4.6194	5	5
218	3458	0.2291	5	5
218	3466	21.9364	5	5
221	2590	0.3926	5	5
221	3046	0.7288	5	5
222	311	5.6398	10	10
222	436	10.228	10	10
222	1515	5.2157	10	10
222	1594	10.0046	10	10
222	3411	17.5674	10	10
223	237	9.3808	10	10
223	297	3.592	10	10
223	1062	7.6809	10	10
223	1574	2.8302	10	10
223	1775	4.2733	10	10
223	1992	5.9867	10	10
223	2064	3.857	10	10
223	2145	14.2914	10	10
223	2251	3.0362	10	10
223	2270	6.3936	10	10
223	2538	2.6735	10	10
223	2763	7.2923	10	10
223	2950	5.9276	10	10
223	3305	17.2649	10	10
226	1652	16.9393	10	10
226	2366	28.3144	10	10
226	3456	3.5709	10	10
230	1316	2.6057	10	10
230	1428	3.8092	10	10
230	1465	9.5551	10	10
233	261	2.2764	5	3
233	973	0.4771	5	5
233	1586	2.0074	5	5
233	2403	1.4419	5	5
234	369	72.9835	3	2
234	666	100.375	3	2
234	835	195.558	3	4
234	853	145.95	3	3
234	1287	97.4407	3	3
234	1848	114.435	3	3
234	2525	48.6386	3	4
234	3095	41.9353	3	4
234	3119	210.725	3	3
234	3266	18.5448	3	3
236	430	6.4516	5	5
236	893	2.0228	5	5
236	1399	2.375	5	5
236	1872	2.0713	5	5
236	2479	2.4396	5	5
239	759	143.593	9	2
239	1319	73.8534	9	2
239	2289	171.638	9	1
239	2633	213.644	9	1
239	2654	219.352	9	9
239	2793	105.297	9	1
239	2900	233.23	9	9
239	3223	159.531	9	1
240	593	381.058	10	10
240	609	42.5354	10	10
240	1118	186.908	10	10
240	1193	68.5706	10	10
240	1259	211.681	10	10
240	1271	18.8414	10	10
240	1419	84.394	10	10
240	1670	233.341	10	10
240	1693	190.568	10	3
240	1721	64.5529	10	2
240	1730	19.4853	10	1
240	2127	113.529	10	10
240	2184	161.679	10	10
240	2189	256.875	10	10
240	2441	122.071	10	10
240	2893	188.789	10	10
240	3103	156.361	10	10
240	3358	509.697	10	2
242	348	6.628	10	10
243	321	199.356	9	1
243	408	234.505	9	9
243	1299	279.152	9	9
243	1406	16.8936	9	2
243	2323	184.354	9	2
243	2443	64.6421	9	1
243	2609	70.2075	9	2
243	3170	153.058	9	1
245	514	1.6292	5	5
245	855	9.6487	5	5
245	964	0.7291	5	5
245	1119	2.2386	5	5
245	1925	7.1761	5	3
246	455	3.9712	10	10
246	2671	3.1613	10	10
247	723	218.662	3	3
247	891	222.877	3	3
247	1721	122.445	3	2
247	1745	411.77	3	2
247	1855	88.845	3	4
247	2248	173.636	3	3
247	2619	306.443	3	10
247	2938	97.4242	3	2
247	3073	65.9875	3	2
247	3306	163.018	3	4
253	2214	9.4346	10	10
257	274	207.521	9	2
257	477	94.2669	9	1
257	606	79.0285	9	9
257	911	291.809	9	9
257	951	71.072	9	1
257	1796	134.916	9	2
257	2178	305.745	9	9
259	790	15.3838	4	4
259	917	31.4999	4	3
259	1091	13.7546	4	5
259	1189	13.5408	4	5
259	1344	17.1825	4	5
259	1403	21.6477	4	3
259	1422	46.7374	4	4
259	1568	15.9837	4	4
259	1708	23.5843	4	3
259	2108	17.0519	4	4
259	2552	165.786	4	5
259	2705	25.3122	4	4
259	2743	27.8126	4	4
259	3252	256.923	4	3
260	563	2.7246	10	10
260	711	30.8377	10	10
260	947	2.362	10	10
260	1886	8.5752	10	10
260	3040	7.1288	10	10
260	3391	2.798	10	10
260	3422	17.4049	10	10
261	973	27.141	3	5
261	1586	21.803	3	5
261	1848	70.1057	3	3
261	2027	45.43	3	5
261	2205	32.1455	3	4
261	2325	16.5633	3	5
261	2631	36.7196	3	3
261	2666	227.569	3	3
261	3014	2.9396	3	3
261	3036	79.0119	3	4
261	3258	146.77	3	3
261	3284	49.779	3	2
261	3350	56.256	3	4
262	1728	3.0851	10	10
262	3078	9.237	10	10
262	3094	7.3659	10	10
262	3178	6.8005	10	10
266	769	89.7936	1	9
266	1039	114.008	1	1
266	1338	138.073	1	9
266	2364	107.582	1	1
266	2773	58.2775	1	1
266	2985	232.099	1	9
266	3013	81.0009	1	10
273	935	3.3484	5	5
273	1925	9.5085	5	3
273	2003	6.0354	5	5
273	2223	20.1799	5	5
273	2277	13.2705	5	10
273	2689	0.8799	5	5
274	369	160.143	2	2
274	606	284.118	2	9
274	911	91.9502	2	9
274	1287	13.8262	2	3
274	1796	248.685	2	2
274	1883	269.189	2	2
274	2026	15.0918	2	2
274	2178	141.639	2	9
274	2639	168.955	2	3
274	2742	309.118	2	3
274	3167	279.574	2	2
274	3186	11.0084	2	3
274	3315	21.8524	2	2
278	751	151.823	9	1
278	951	94.4442	9	1
278	1870	246.54	9	9
278	2297	30.9096	9	2
278	2692	126.111	9	2
278	2854	95.1566	9	1
278	3092	304.233	9	9
278	3315	246.177	9	2
282	476	37.2077	10	10
282	1423	80.2801	10	10
282	1663	40.425	10	10
282	2046	102.728	10	10
282	2988	17.2305	10	10
282	3409	200.606	10	10
283	1237	152.014	10	10
283	1289	109.894	10	10
283	1296	93.9193	10	10
283	1309	94.0753	10	10
283	2284	193.113	10	10
283	2327	209.091	10	10
283	3052	47.8301	10	10
286	788	55.2502	1	9
286	1391	230.848	1	2
286	1646	138.852	1	1
286	2374	80.2758	1	1
286	2809	130.293	1	10
286	3265	143.344	1	9
286	3269	65.0119	1	10
287	982	2.5283	5	3
287	1020	9.9541	5	3
287	1185	4.4121	5	5
287	1967	15.7455	5	4
287	2825	3.708	5	5
287	3128	9.3951	5	5
287	3428	4.1536	5	5
287	3467	6.2929	5	5
288	695	87.4123	9	2
288	990	162.36	9	2
288	1542	254.302	9	9
288	2345	183.813	9	2
288	2511	173.121	9	1
288	2721	49.6429	9	1
288	2756	135.068	9	1
288	2938	97.3363	9	2
288	3028	123.449	9	1
288	3203	217.734	9	9
292	323	110.385	10	10
292	1658	97.1779	10	10
292	1790	128.137	10	10
292	2767	138.688	10	10
292	2783	171.506	10	10
292	2948	161.771	10	10
292	3055	104.971	10	10
292	3162	71.8837	10	10
294	659	210.95	9	2
294	663	99.1347	9	1
294	697	241.96	9	9
294	1009	82.3289	9	2
294	2098	82.1454	9	1
294	2170	101.644	9	2
294	3093	245.849	9	10
294	3211	162.588	9	1
295	2266	13.4147	10	10
295	3391	5.4319	10	10
296	319	1.0637	5	5
296	1033	3.734	5	10
296	1149	4.0708	5	10
296	1950	2.7025	5	5
296	3191	0.2705	5	5
296	3428	5.8875	5	5
297	421	7.2599	10	10
297	1495	2.5153	10	10
297	1775	8.6884	10	10
297	2950	2.7281	10	10
297	3305	20.3828	10	10
301	436	4.2899	10	10
301	1346	13.9885	10	10
301	1748	12.0289	10	10
301	1887	3.7649	10	10
301	2077	2.2609	10	10
301	2344	11.4425	10	10
301	2798	5.5015	10	10
301	3411	15.5582	10	10
302	432	4.2337	5	5
302	517	11.7343	5	5
302	598	5.6149	5	5
302	1668	28.9571	5	5
302	1751	4.0728	5	5
302	2160	39.5808	5	4
302	2164	1.1777	5	5
302	2215	13.785	5	5
302	2376	0.8727	5	5
302	2496	5.121	5	5
302	2720	13.2846	5	5
302	3150	0.7871	5	5
302	3349	51.1482	5	4
302	3375	0.6212	5	5
302	3406	45.8841	5	5
302	3407	0.8744	5	5
304	1052	25.6447	10	10
304	1301	175.247	10	10
304	2051	49.7049	10	10
304	2213	87.5266	10	10
304	2396	89.4349	10	10
304	2457	38.5697	10	10
304	2607	183.756	10	10
304	2682	98.7672	10	10
305	980	3.8074	5	5
305	1163	2.8402	5	5
305	1413	0.8929	5	5
305	1586	1.9879	5	5
305	1850	2.9402	5	5
305	1877	1.2079	5	5
305	2601	3.1679	5	5
305	2838	4.4385	5	5
305	3033	2.706	5	5
305	3094	17.9707	5	10
305	3145	2.4603	5	5
305	3278	1.2772	5	5
305	3371	1.1247	5	5
306	319	0.452	5	5
306	1077	1.5056	5	5
306	1742	0.2454	5	5
306	1801	3.8086	5	5
306	3428	3.1379	5	5
308	1346	8.4576	10	10
308	2064	4.5	10	10
308	2145	4.2357	10	10
308	2251	2.2018	10	10
311	331	4.0307	10	10
311	436	29.7451	10	10
311	620	2.5618	10	10
311	1275	8.579	10	10
311	2344	9.0669	10	10
311	2871	2.7679	10	10
311	3411	32.6709	10	10
311	3469	4.5337	10	10
313	1632	4.9977	5	5
313	1838	3.9397	5	5
313	1855	4.3797	5	4
313	1872	17.2321	5	5
313	2510	4.8548	5	5
313	3146	7.7463	5	10
314	756	6.2015	10	10
314	1955	2.3697	10	10
314	1992	2.4576	10	10
316	328	165.747	1	2
316	710	37.3277	1	9
316	901	179.36	1	1
316	1497	134.886	1	1
316	2035	78.1968	1	2
316	2158	136.885	1	1
316	2777	169.907	1	9
316	2831	89.7118	1	1
317	380	6.4308	10	10
317	689	69.8414	10	10
317	773	8.7521	10	10
317	1126	9.6559	10	10
317	1231	101.826	10	10
317	1384	25.3076	10	10
317	1437	17.5017	10	10
317	1533	116.737	10	10
317	2139	59.4842	10	10
317	2153	6.7832	10	10
317	2285	127.519	10	10
317	2377	47.7893	10	10
317	2446	39.1625	10	10
317	2550	11.5439	10	10
317	2638	30.6836	10	10
317	2670	9.2209	10	10
317	2946	27.8104	10	10
317	2997	7.3491	10	10
317	3066	29.5354	10	10
317	3430	5.9364	10	10
318	455	10.6284	10	10
318	907	3.5868	10	10
318	1728	2.7141	10	10
318	3178	4.6407	10	10
319	1992	4.8117	5	10
319	3362	8.105	5	5
321	408	121.376	1	9
321	968	84.0024	1	1
321	1299	83.8637	1	9
321	1406	153.602	1	2
321	1904	95.4081	1	1
321	2218	17.9238	1	2
321	2323	273.981	1	2
321	2823	236.127	1	1
321	3335	65.6574	1	1
323	768	75.7476	10	10
323	1577	164.07	10	10
323	1658	54.3528	10	10
323	1961	264.519	10	10
323	2783	76.4298	10	10
323	3162	109.513	10	10
327	427	64.1259	10	3
327	559	175.08	10	10
327	891	82.0644	10	3
327	1037	229.755	10	2
327	1210	258.706	10	10
327	1542	28.6979	10	9
327	1929	71.8371	10	10
327	2047	167.951	10	10
327	2206	25.5289	10	10
327	2365	131.784	10	10
327	2619	102.142	10	10
327	2779	16.1217	10	10
327	2938	520.416	10	2
327	3241	109.196	10	9
328	613	173.605	2	3
328	710	97.1081	2	9
328	901	90.0759	2	1
328	1323	161.837	2	9
328	1406	80.144	2	2
328	1414	79.9027	2	9
328	1641	158.313	2	2
328	1708	97.3921	2	3
328	2002	53.2111	2	3
328	2035	677.874	2	2
328	2158	38.9136	2	1
328	2288	510.92	2	2
328	2777	142.047	2	9
328	2831	169.61	2	1
329	542	70.1222	10	10
329	1588	68.8365	10	10
329	1637	9.6862	10	10
329	1689	92.3439	10	10
329	1910	13.8555	10	10
329	1947	111.844	10	10
329	2051	74.9141	10	10
329	2539	48.3733	10	10
329	2853	81.3448	10	10
329	3005	89.3109	10	10
329	3025	3.2698	10	10
329	3404	198.593	10	10
331	1515	3.6526	10	10
331	1868	9.5434	10	10
331	2830	10.9177	10	10
331	3091	15.4952	10	10
331	3411	26.6622	10	10
334	712	2.9106	5	5
334	855	18.335	5	5
334	878	8.7624	5	5
334	1042	0.3545	5	5
334	1166	2.5715	5	5
334	1209	1.32	5	5
334	1713	2.2695	5	5
334	1872	5.4689	5	5
334	2015	20.7046	5	5
334	2034	0.3199	5	5
334	2322	3.6538	5	10
334	2463	0.5915	5	5
334	2841	8.5238	5	5
334	3047	4.4002	5	5
334	3105	0.8041	5	5
334	3354	0.3789	5	5
337	1214	0.2767	5	5
338	365	0.5375	5	5
338	536	1.7402	5	5
338	1801	0.9403	5	5
338	2018	7.7588	5	10
338	2860	8.6067	5	5
338	2899	2.3093	5	5
339	1032	9.7363	5	5
339	1504	0.9704	5	5
339	1522	4.3883	5	5
339	2090	0.7804	5	5
339	2860	12.2429	5	5
339	2950	12.0681	5	10
340	969	234.921	9	9
340	1004	291.401	9	9
340	1171	71.9167	9	2
340	1391	116.558	9	2
340	1697	171.486	9	1
340	2374	141.791	9	1
340	2643	119.117	9	2
340	2776	84.3129	9	2
343	945	3.1694	10	10
343	1252	4.9671	10	10
343	1786	8.271	10	10
343	2339	4.495	10	10
343	2847	5.048	10	10
343	3310	4.5448	10	10
346	1569	9.3698	5	5
346	1573	11.7451	5	10
346	1742	3.768	5	5
346	1950	2.1896	5	5
346	2518	24.696	5	4
346	3254	0.3489	5	5
346	3428	2.6047	5	5
348	438	18.2042	10	10
348	624	16.793	10	10
348	1252	23.7431	10	10
348	2139	6.8883	10	10
348	2152	80.0392	10	10
348	2674	10.3699	10	10
348	3114	6.0766	10	10
351	1330	2.6937	10	10
351	1907	6.4919	10	10
351	3311	7.5772	10	10
354	1229	11.9193	10	10
354	1240	90.9299	10	10
354	1449	159.382	10	10
354	1615	24.7587	10	10
354	1755	46.9761	10	10
354	1929	39.3876	10	10
354	1978	563.765	10	10
354	2409	70.3829	10	10
354	2714	200.739	10	10
354	2779	155.836	10	10
354	2809	73.6366	10	10
354	3269	64.1055	10	10
355	1424	9.4227	10	10
355	1814	2.6048	10	10
355	2122	5.7355	10	10
357	848	3.0606	10	10
359	1203	0.9541	5	5
359	1655	1.8207	5	5
359	1837	0.2516	5	5
359	2576	0.5046	5	5
360	786	2.1812	10	10
360	2413	8.6996	10	10
360	2575	3.2019	10	10
360	3439	2.825	10	10
361	894	40.8755	2	9
361	1463	442.943	2	2
361	1490	188.363	2	2
361	1891	124.544	2	9
361	2631	123.929	2	3
361	2666	65.0451	2	3
361	3016	103.248	2	9
361	3041	227.374	2	1
361	3167	369.914	2	2
361	3258	38.3584	2	3
361	3284	141.159	2	2
362	440	20.4384	5	5
362	920	0.8869	5	5
362	1015	3.5948	5	5
362	1089	0.3388	5	5
362	1095	7.5555	5	5
362	1273	14.6554	5	5
362	1343	2.9349	5	5
362	1541	14.5866	5	5
362	1819	1.5766	5	5
362	1896	0.7376	5	5
362	1917	5.6743	5	5
362	2027	2.0923	5	5
362	2037	0.65	5	5
362	2071	7.6856	5	5
362	2097	7.2674	5	5
362	2142	1.2256	5	5
362	2187	0.3762	5	5
362	2309	0.7085	5	5
362	2474	17.1609	5	5
362	2491	0.9903	5	5
362	2842	0.6342	5	5
362	2846	23.2245	5	5
362	3009	4.1424	5	5
362	3039	6.7744	5	5
362	3074	4.0316	5	5
362	3187	0.7458	5	5
362	3301	2.8334	5	5
362	3427	11.9961	5	5
362	3438	9.9038	5	5
362	3444	11.433	5	5
362	3466	0.757	5	5
363	2280	0.9415	5	5
363	2554	1.1998	5	5
363	2860	0.6303	5	5
363	3414	3.6883	5	5
365	617	2.783	5	5
365	1099	0.6909	5	5
365	2118	5.3393	5	5
365	2661	5.2254	5	5
365	2860	1.9057	5	5
365	2902	5.3401	5	5
369	606	119.392	2	9
369	666	147.091	2	2
369	853	61.9361	2	3
369	1389	24.9567	2	1
369	1572	112.574	2	9
369	1651	28.2939	2	9
369	2026	598.006	2	2
369	2436	257.853	2	1
369	2966	256.324	2	1
369	3186	33.7352	2	3
370	1560	5.3504	10	10
370	1907	2.5774	10	10
370	2556	2.6662	10	10
372	542	9.8499	10	10
372	734	3.0944	10	10
372	2078	9.8888	10	10
372	2400	4.9242	10	10
373	949	3.8854	5	5
373	1672	1.897	5	5
373	1749	1.1078	5	5
373	1813	1.1504	5	5
373	2805	4.9074	5	5
374	2372	2.3223	10	10
374	2993	2.4266	10	10
375	581	4.2616	10	10
376	409	0.2576	5	5
376	2309	1.3285	5	5
376	2990	6.2366	5	5
376	3117	0.5257	5	5
376	3133	7.2987	5	5
376	3438	1.8208	5	5
376	3505	1.8256	5	5
379	784	1.7008	5	5
379	936	1.8841	5	5
379	1392	1.0932	5	5
379	2496	1.3584	5	5
380	528	19.9954	10	10
380	1533	125.674	10	10
380	2126	19.4239	10	10
380	2139	118.604	10	10
380	2251	2.0906	10	10
380	2285	111.631	10	10
380	2388	210.092	10	10
380	2446	97.8824	10	10
380	2830	76.8726	10	10
380	3316	126.31	10	10
382	437	0.3116	5	5
382	611	1.1027	5	5
382	1634	0.7584	5	5
382	2496	5.142	5	5
382	2684	12.4478	5	5
384	784	0.8049	5	5
384	838	2.5462	5	5
384	1386	1.2783	5	5
384	2801	2.5565	5	5
384	2889	0.6172	5	5
385	1171	188.279	9	2
385	1269	60.0084	9	1
385	1441	290.251	9	10
385	2209	250.847	9	9
385	2402	132.025	9	10
385	2521	163.316	9	2
385	2643	54.8474	9	2
385	3032	142.314	9	1
386	1144	3.3921	5	5
386	1998	0.3896	5	5
386	2202	0.2091	5	5
386	2635	5.5288	5	5
386	3262	0.2827	5	5
386	3406	7.2022	5	5
390	420	1.9254	5	5
390	691	1.6733	5	5
390	1422	27.0572	5	4
390	1685	5.8973	5	3
390	1822	1.8216	5	5
390	2137	7.6434	5	3
390	2249	15.9504	5	5
390	2491	9.9947	5	5
390	2527	0.7413	5	5
390	2983	7.3866	5	5
396	1044	5.0317	5	5
396	1675	0.1591	5	5
396	2009	8.9747	5	5
396	2967	0.2985	5	5
396	2990	2.3595	5	5
396	3427	1.2168	5	5
398	872	247.865	10	10
398	1369	94.0361	10	10
398	1767	126.089	10	10
398	1769	117.729	10	10
398	2737	126.149	10	10
398	2757	205.489	10	10
398	2855	151.173	10	10
398	3067	264.669	10	10
398	3316	48.1418	10	10
398	3351	266.298	10	10
403	514	13.7245	5	5
403	794	1.4716	5	5
403	857	1.8359	5	5
403	1353	4.2532	5	5
403	1668	0.2393	5	5
403	1703	0.3467	5	5
403	2255	1.1718	5	5
403	2352	9.7326	5	5
403	2496	18.2622	5	5
403	2509	4.1421	5	5
403	3200	1.3992	5	5
403	3273	0.3898	5	5
403	3319	8.3446	5	5
403	3377	7.6898	5	5
403	3381	0.3187	5	5
403	3393	1.1604	5	5
404	530	74.7361	1	9
404	1666	136.382	1	1
404	1960	129.869	1	1
404	2169	93.5033	1	1
404	2814	115.882	1	1
404	2884	276.273	1	9
404	3284	299.84	1	2
405	638	62.556	1	9
405	968	126.974	1	1
405	1535	71.4972	1	1
405	1646	119.331	1	1
405	2134	184.402	1	9
405	2382	234.787	1	2
405	2776	64.6675	1	2
405	3125	125.937	1	1
406	468	2.4141	5	5
406	784	14.7111	5	5
406	920	1.2275	5	5
406	1189	11.8878	5	5
406	1208	0.5368	5	5
406	1273	1.6044	5	5
406	1344	3.9602	5	5
406	2491	3.5723	5	5
406	2552	5.756	5	5
406	2846	0.3822	5	5
406	3466	17.9259	5	5
407	1059	6.7374	10	10
407	2344	5.1123	10	10
407	2751	8.2213	10	10
407	3297	5.8342	10	10
407	3472	3.5793	10	10
408	759	90.7291	9	2
408	2218	138.975	9	2
408	2323	63.1999	9	2
408	2443	191.732	9	1
408	2572	257.605	9	9
408	3335	47.7156	9	1
409	1044	5.1536	5	5
409	1489	2.4811	5	5
409	2309	0.2502	5	5
409	2496	0.2455	5	5
409	2514	2.8507	5	5
409	2600	1.8849	5	5
409	2975	7.1166	5	4
409	2982	1.5355	5	5
409	2990	14.016	5	5
409	3427	1.5882	5	5
409	3438	17.5981	5	5
409	3505	0.5433	5	5
410	425	0.3446	5	5
410	1879	0.3727	5	5
412	1852	2.3857	10	10
412	2334	4.5971	10	10
412	2563	5.65	10	10
412	2693	2.1572	10	10
413	1428	3.9694	10	10
413	1465	3.6043	10	10
413	1786	11.7516	10	10
413	2963	7.1318	10	10
416	777	2.8601	10	10
416	2614	6.7153	10	10
417	1211	1.2099	5	5
417	1260	1.136	5	5
417	1553	0.8343	5	5
417	2860	4.4234	5	5
417	2950	2.2907	5	10
417	3421	3.0321	5	5
420	2249	18.3844	5	5
420	2491	15.3792	5	5
420	2496	5.06	5	5
420	2562	5.3841	5	5
420	2983	0.2257	5	5
420	3074	1.1434	5	5
421	1992	28.2826	10	10
421	3305	25.8086	10	10
422	955	3.9329	10	10
422	3312	4.2821	10	10
422	3496	7.4084	10	10
424	863	301.413	3	4
424	1175	447.597	3	2
424	1463	34.1733	3	2
424	1531	138.938	3	10
424	1556	32.3239	3	3
424	2468	134.188	3	2
424	2512	102.042	3	3
424	3014	161.617	3	3
424	3112	18.9176	3	4
424	3246	31.0855	3	10
424	3258	89.8842	3	3
424	3485	6.9447	3	10
425	1095	35.5585	5	5
425	1110	1.5741	5	5
425	1681	24.2904	5	5
425	1727	9.3341	5	5
425	1962	1.4056	5	5
425	2036	3.9921	5	5
425	2525	14.1509	5	4
425	2842	0.591	5	5
425	3009	0.8353	5	5
427	695	336.547	3	2
427	891	308.04	3	3
427	990	44.836	3	2
427	1037	206.899	3	2
427	1391	147.268	3	2
427	1517	91.5221	3	3
427	1648	84.2269	3	3
427	1925	56.7957	3	3
427	1929	151.68	3	10
427	2048	257.817	3	4
427	2277	8.8619	3	10
427	2365	2.9584	3	10
427	2776	93.1886	3	2
427	2938	108.608	3	2
430	704	0.7055	5	5
430	893	5.0743	5	5
430	915	24.1366	5	5
430	1399	0.6393	5	5
430	1421	10.0286	5	4
430	2246	12.1063	5	5
430	3131	1.5318	5	5
431	483	142.138	3	3
431	503	37.3564	3	2
431	770	92.3352	3	2
431	1020	52.324	3	3
431	1199	120.553	3	2
431	1329	14.5311	3	4
431	1591	16.2334	3	3
431	1848	56.6254	3	3
431	1939	214.238	3	4
431	2624	136.319	3	2
431	3014	93.4074	3	3
431	3036	26.8737	3	4
431	3266	124.397	3	3
432	517	9.6191	5	5
432	596	6.5728	5	5
432	1784	4.2615	5	5
432	2215	0.9093	5	5
432	2236	4.5985	5	5
432	2326	1.1045	5	5
432	2496	7.7533	5	5
432	3406	12.3301	5	5
433	635	4.3759	10	10
433	2157	2.2382	10	10
433	2991	2.1649	10	10
434	455	34.6555	10	10
434	907	2.7548	10	10
434	982	50.2044	10	3
434	1062	19.8688	10	10
434	1102	66.2749	10	10
434	1133	2.6842	10	10
434	1203	25.1598	10	5
434	1328	2.9752	10	5
434	1425	3.5897	10	10
434	1427	9.4796	10	10
434	1540	2.2705	10	5
434	1569	10.0026	10	5
434	1826	7.7886	10	5
434	1849	4.7135	10	5
434	2166	4.1435	10	10
434	2253	6.292	10	5
434	2389	136.597	10	10
434	2423	14.0818	10	10
434	2671	4.8109	10	10
434	3127	2.1089	10	10
434	3128	13.0983	10	5
434	3472	14.0982	10	10
436	604	174.51	10	10
436	1047	44.3837	10	10
436	1372	5.971	10	10
436	1595	10.9608	10	10
436	1786	67.4722	10	10
436	1887	7.2304	10	10
436	2076	13.5747	10	10
436	2307	72.7487	10	10
436	2344	96.6385	10	10
436	3411	34.3123	10	10
437	611	7.1502	5	5
437	1103	2.2058	5	5
437	1225	4.1892	5	5
437	1293	4.0714	5	5
437	1401	1.1157	5	5
437	1532	0.8541	5	5
437	1634	20.6331	5	5
437	2488	0.842	5	5
437	2496	4.8725	5	5
438	574	3.7047	10	10
438	1252	8.25	10	10
438	2139	7.0761	10	10
438	2152	49.1836	10	10
438	2674	19.7373	10	10
438	3066	20.1203	10	10
438	3114	3.3218	10	10
439	1266	19.5352	10	10
439	2550	2.5683	10	10
439	2946	3.9792	10	10
440	2309	0.9179	5	5
440	2496	30.1679	5	5
440	2600	0.3713	5	5
440	3140	3.7717	5	5
441	1850	0.4868	5	5
441	2027	1.9337	5	5
441	2860	0.8736	5	5
441	3033	0.2608	5	5
442	479	7.0929	10	10
442	686	3.4046	10	10
442	2709	2.6094	10	10
442	2714	20.5463	10	10
442	3077	8.4193	10	10
442	3201	2.6392	10	10
443	848	9.1793	10	10
443	2548	3.702	10	10
443	3391	11.151	10	10
450	550	42.4591	10	10
450	671	109.676	10	10
450	839	28.8567	10	10
450	1052	105.369	10	10
450	1420	37.6393	10	10
450	2104	108.271	10	10
450	2287	117.424	10	10
450	2293	11.1861	10	10
450	2396	100.936	10	10
450	2607	12.1987	10	10
450	2682	126.952	10	10
450	2988	86.8919	10	10
450	3025	93.0907	10	10
450	3324	125.513	10	10
450	3348	655.159	10	10
450	3498	400.072	10	10
452	1992	6.1054	10	10
455	513	2.1034	10	10
455	773	125.68	10	10
455	827	8.9003	10	10
455	925	18.8301	10	10
455	926	8.1774	10	10
455	1048	18.2329	10	10
455	1102	36.1132	10	10
455	1133	5.3961	10	10
455	1161	6.2394	10	10
455	1427	8.6887	10	10
455	1437	14.0388	10	10
455	1728	7.8197	10	10
455	2389	42.378	10	10
455	2472	12.0168	10	10
455	2531	3.1033	10	10
455	2997	2.684	10	10
455	3066	71.5214	10	10
455	3127	2.2448	10	10
455	3250	3.792	10	5
455	3373	21.1972	10	10
459	1096	2.827	10	10
459	1880	2.1866	10	10
459	3060	5.5452	10	10
460	500	69.3108	3	4
460	1104	45.1515	3	3
460	1517	50.4361	3	3
460	2002	5.8626	3	3
460	2035	111.394	3	2
460	2135	118.749	3	4
460	2382	98.0212	3	2
460	2643	269.952	3	2
460	2776	123.546	3	2
460	2851	181.651	3	3
460	3034	193.116	3	3
467	1144	1.9878	5	5
467	1300	9.313	5	5
467	1714	0.3831	5	5
467	2156	5.7973	5	5
467	2202	0.3168	5	5
467	2464	2.8345	5	5
467	2496	19.955	5	5
467	3136	0.2744	5	5
467	3487	5.7823	5	5
468	784	14.3766	5	5
468	1091	47.4745	5	5
468	1189	0.294	5	5
468	1541	5.4877	5	5
468	1917	12.8173	5	5
468	2705	45.0704	5	4
468	2846	9.3371	5	5
468	3039	13.5725	5	5
468	3177	7.289	5	5
470	1377	11.1881	10	10
470	1676	7.2496	10	10
470	1908	4.0277	10	10
470	2520	5.2014	10	10
470	3212	9.1739	10	10
470	3456	4.732	10	10
471	1022	5.0506	5	5
471	1758	0.7452	5	5
471	3190	3.6267	5	5
471	3289	1.839	5	5
471	3414	0.9054	5	5
476	1423	127.624	10	10
476	1957	37.2563	10	10
476	2049	119.877	10	10
476	2970	99.8926	10	10
476	3220	131.235	10	10
476	3409	116.594	10	10
476	3493	153.79	10	10
477	911	259.616	1	9
477	951	151.762	1	1
477	1345	101.007	1	2
477	1796	295.259	1	2
477	1981	182.786	1	1
477	2744	215.503	1	9
478	682	5.6906	10	10
478	1266	3.3499	10	10
478	1845	7.2121	10	10
478	2674	12.3747	10	10
479	526	5.554	10	10
479	1000	2.3319	10	10
479	1472	2.8638	10	10
479	2043	3.2749	10	10
481	565	1.6607	5	5
481	719	16.2446	5	5
481	762	42.3068	5	4
481	784	4.5938	5	5
481	879	0.2276	5	5
481	1295	1.3932	5	5
481	1311	5.3448	5	5
481	1575	10.6172	5	5
481	1794	8.3153	5	5
481	2008	15.2216	5	4
481	2474	10.6427	5	5
481	3177	9.3638	5	5
481	3198	0.5591	5	5
483	503	42.5517	3	2
483	834	86.9412	3	2
483	982	32.8574	3	3
483	1020	25.7459	3	3
483	1199	23.196	3	2
483	1221	121.124	3	3
483	1619	47.7653	3	2
483	1939	232.092	3	4
483	3013	97.895	3	10
483	3014	156.066	3	3
483	3112	15.0776	3	4
487	491	183.466	1	10
487	690	147.975	1	9
487	1106	107.524	1	10
487	1464	85.9172	1	1
487	2267	41.2811	1	10
487	2305	16.5109	1	2
487	2429	103.321	1	10
487	2449	79.859	1	9
487	2723	109.213	1	1
487	3122	196.109	1	2
491	1106	142.796	10	10
491	1464	139.766	10	1
491	1709	158.63	10	10
491	2429	71.3047	10	10
491	2489	8.7593	10	10
491	3122	79.9287	10	2
491	3134	238.611	10	10
492	514	1.572	5	5
492	921	0.3481	5	5
493	1595	7.2738	10	10
493	2344	2.0362	10	10
493	2390	2.521	10	10
493	2640	5.6241	10	10
495	542	2.0814	10	10
495	946	5.2269	10	10
495	1073	2.478	10	10
495	1277	8.4069	10	10
495	1768	4.4847	10	10
495	2653	3.6119	10	10
495	3042	14.2164	10	10
495	3199	3.9232	10	10
495	3422	11.9292	10	10
495	3437	14.6176	10	10
496	956	3.048	10	10
496	1469	8.5177	10	10
496	1652	7.3917	10	10
496	1907	2.8915	10	10
500	580	82.1113	4	4
500	779	28.5717	4	4
500	855	33.2904	4	5
500	952	13.1372	4	5
500	958	6.6755	4	5
500	1136	2.6442	4	5
500	1181	6.9161	4	5
500	1517	94.8972	4	3
500	1610	157.533	4	3
500	1615	22.904	4	10
500	1925	30.3425	4	3
500	2040	3.8478	4	10
500	2124	12.6309	4	5
500	2135	34.9329	4	4
500	2408	17.0257	4	5
500	2464	8.1194	4	5
500	2755	13.1664	4	5
500	2851	187.008	4	3
500	2937	3.4693	4	5
500	3034	57.1433	4	3
500	3131	12.2219	4	5
500	3330	6.4275	4	5
503	725	48.6618	2	3
503	770	524.312	2	2
503	982	16.7587	2	3
503	1020	169.56	2	3
503	1338	168.64	2	9
503	1619	464.173	2	2
503	2305	86.0775	2	2
[truncated: 5,671 more rows]
