# Supplementary material for: Topological analysis of multicellular complexity in the plant hypocotyl
Source: eLife. 2017 Jul 6;6:e26023. doi: 10.7554/eLife.26023 (PMC5499946; doi:10.7554/eLife.26023)
Supplement: Supplementary file 1. — Cells are represented by arbitrary labels, and interaction size (μm2) and cell types for each cell-cell interaction are included in additional columns. Details are explained in the associated readme file. Biological triplicate samples for each genetic background are labelled sequentially. DOI: http://dx.doi.org/10.7554/eLife.26023.028 [file elife-26023-supp1.zip › ara_cdka1_3.csv]

Label	Neighbour	Shared_Wall_Area	Label_Cell_Type	Neighbour_Cell_Type
6	137	72.9222	3	5
6	793	15.1607	3	4
6	994	78.5508	3	4
6	1157	17.6054	3	5
6	1427	75.6219	3	3
6	1665	50.3935	3	3
6	1743	26.1714	3	3
6	1912	3.1215	3	5
6	2359	34.4911	3	5
6	2913	25.8264	3	5
6	3236	8.0302	3	3
6	3717	99.3496	3	3
6	3975	159.51	3	2
6	4055	47.498	3	2
6	4216	17.9687	3	5
6	4832	17.2092	3	5
6	4950	116.001	3	2
8	940	0.2908	5	5
13	187	48.3296	10	1
13	1269	251.229	10	9
13	1820	38.5864	10	10
13	2128	179.762	10	10
13	2659	102.129	10	10
13	3702	175.709	10	10
13	4104	176.009	10	10
16	132	4.0754	5	5
16	298	3.9783	5	5
16	1855	2.6051	5	5
16	1876	4.9993	5	5
16	2477	0.9548	5	5
16	3631	1.2593	5	5
16	4573	1.3826	5	5
22	1591	9.2409	5	5
22	1763	0.2837	5	5
22	2168	3.8867	5	4
22	4702	2.7753	5	5
24	87	2.2063	10	10
24	544	61.7608	10	10
24	696	25.5893	10	10
24	862	5.0199	10	10
24	2412	6.3401	10	10
24	2968	5.6652	10	10
24	3977	11.6597	10	10
24	4442	16.7858	10	10
24	4912	12.2714	10	10
27	3073	5.7342	5	5
27	3154	1.3351	5	5
27	3721	4.6802	5	5
35	446	187.483	9	2
35	777	256.66	9	10
35	1074	235.673	9	9
35	2833	94.364	9	2
35	2854	108.633	9	1
35	3071	215.19	9	2
35	3198	149.617	9	1
35	3214	50.374	9	10
35	4719	242.494	9	1
35	4997	70.5926	9	2
41	887	102.439	3	4
41	1000	147.848	3	3
41	1004	162.107	3	3
41	1096	110.223	3	2
41	2013	569.582	3	2
41	2116	94.8694	3	2
41	2168	242.117	3	4
41	2576	215.918	3	2
41	3098	83.8543	3	3
41	3585	8.9045	3	4
41	3907	94.5812	3	3
41	4286	129.281	3	3
41	4586	56.4833	3	4
41	4936	169.443	3	2
41	4968	132.7	3	2
41	5033	141.05	3	4
42	1207	0.5629	5	5
42	1431	1.0257	5	5
42	1559	0.5259	5	5
42	2155	0.7125	5	5
42	2359	4.0258	5	5
42	3364	0.7587	5	5
42	4148	3.1703	5	5
45	1433	4.2829	5	5
45	1548	0.3761	5	5
45	2417	0.8163	5	5
45	2653	0.4522	5	5
47	507	38.3594	2	9
47	562	63.0721	2	3
47	907	274.601	2	3
47	968	200.872	2	1
47	995	73.0362	2	1
47	1141	60.63	2	9
47	1200	45.6893	2	2
47	1566	124.576	2	1
47	1682	21.0603	2	9
47	1948	451.501	2	2
47	2116	63.225	2	2
47	2344	539.175	2	2
47	3028	14.5578	2	3
47	3132	45.2001	2	1
47	3261	36.176	2	2
47	4279	75.51	2	3
47	4968	52.8029	2	2
47	5004	193.051	2	9
52	1691	3.6339	10	10
52	2294	11.6462	10	10
52	4349	3.7045	10	10
52	5079	8.9894	10	10
53	67	246.698	9	1
53	195	210.602	9	9
53	313	176.277	9	2
53	2093	55.698	9	1
53	2200	259.58	9	10
53	4055	78.9555	9	2
53	4795	59.0208	9	10
53	4934	209.24	9	1
53	4950	144.981	9	2
53	5025	46.6613	9	2
55	484	0.3007	5	5
55	1078	3.5341	5	5
55	1480	0.4061	5	5
55	1733	6.2549	5	5
55	2533	33.8977	5	5
55	2534	17.0826	5	5
55	3508	7.5075	5	5
55	3515	2.6533	5	5
55	4045	8.1435	5	5
55	4071	15.342	5	5
55	4347	19.4891	5	5
55	4444	0.2717	5	5
58	846	213.041	2	9
58	1074	101.901	2	9
58	1815	28.2023	2	3
58	1948	438.75	2	2
58	2045	71.7237	2	3
58	2046	263.65	2	1
58	2119	50.6635	2	2
58	2754	88.0735	2	9
58	2833	371.421	2	2
58	2836	41.5857	2	2
58	3322	295.111	2	3
58	4511	59.3678	2	2
58	4997	39.3327	2	2
59	1994	1.2141	5	5
59	2251	0.6664	5	5
59	4586	5.9946	5	4
59	4765	2.2333	5	5
61	218	202.071	9	1
61	756	192.941	9	9
61	1200	19.5415	9	2
61	1783	41.3472	9	1
61	3157	127.694	9	2
61	3327	166.753	9	2
61	4628	189.988	9	1
61	5110	233.364	9	9
67	195	175.692	1	9
67	449	96.4492	1	1
67	2093	131.013	1	1
67	3889	130.909	1	1
67	3975	96.3178	1	2
67	4084	251.798	1	1
67	4950	153.582	1	2
69	681	6.2026	5	5
69	817	4.5666	5	5
69	4181	2.677	5	5
69	4223	1.9385	5	5
69	4248	0.903	5	5
69	4798	20.8616	5	10
69	4875	3.0868	5	5
69	4909	2.0957	5	5
69	5049	6.9932	5	5
75	885	9.9827	4	10
75	1514	62.4694	4	4
75	1527	10.9361	4	4
75	1976	243.156	4	3
75	2159	73.0624	4	10
75	2268	114.271	4	5
75	2875	51.6077	4	4
75	3585	15.8607	4	4
75	4139	16.6188	4	10
75	4196	12.9168	4	3
75	4646	100.227	4	5
75	4953	3.7783	4	10
75	5033	11.232	4	4
81	1336	0.3726	5	5
81	1427	23.3874	5	3
81	1479	7.6711	5	5
81	2196	0.9129	5	5
81	2353	1.1912	5	5
81	2913	10.3924	5	5
81	3717	15.8746	5	3
81	4023	21.8602	5	5
81	4145	2.8116	5	5
81	4216	7.7585	5	5
81	4926	3.2815	5	5
85	531	12.4493	5	4
85	535	1.1774	5	5
85	824	4.5866	5	4
85	1016	10.4743	5	5
85	1290	1.2635	5	5
85	2156	24.6145	5	5
85	2212	5.1935	5	5
85	3553	14.9484	5	5
85	3881	2.9718	5	5
85	4627	25.0761	5	4
91	729	4.0865	10	10
91	1229	8.9285	10	10
91	4006	6.5074	10	10
91	4269	3.0443	10	10
91	4794	8.514	10	10
92	199	3.4943	5	5
92	531	24.1039	5	4
92	599	0.9795	5	5
92	793	3.0389	5	4
92	819	5.9296	5	5
92	1433	0.8255	5	5
92	1548	1.6677	5	5
92	2021	19.2182	5	5
92	2070	8.081	5	5
92	2468	1.9818	5	5
92	2653	0.5308	5	5
92	3122	12.9428	5	5
92	3552	9.8586	5	5
92	3722	3.3554	5	5
94	118	118.016	1	10
94	218	49.813	1	1
94	1498	137.879	1	9
94	1710	23.4629	1	10
94	2270	250.112	1	2
94	3068	26.0475	1	10
94	3192	25.2325	1	9
94	4294	130.471	1	10
94	4951	139.817	1	9
94	5092	149.734	1	1
98	402	6.7815	10	10
98	611	7.9141	10	10
98	628	4.2959	10	5
98	1827	7.5258	10	10
98	1988	8.0577	10	10
98	2590	3.1669	10	5
98	3599	12.6188	10	10
98	4306	2.6662	10	10
98	4853	9.999	10	4
107	978	4.873	10	10
107	1837	4.0361	10	10
109	818	4.872	5	10
109	1919	8.3075	5	4
109	2871	2.294	5	5
109	3212	1.1015	5	5
109	4406	1.3711	5	5
109	5136	0.2439	5	5
110	729	3.6505	10	10
110	761	2.8151	10	10
111	166	155.126	9	10
111	514	107.175	9	10
111	881	160.662	9	9
111	1497	162.243	9	1
111	2542	54.543	9	10
111	2576	57.6666	9	2
111	3687	202.597	9	1
111	3936	5.3098	9	10
111	4614	83.899	9	2
113	1166	2.6776	10	10
113	2061	4.4211	10	10
113	3912	3.425	10	10
113	4654	4.8213	10	10
113	4794	3.6847	10	10
117	435	118.032	10	10
117	1199	6.8453	10	10
117	1441	6.8593	10	10
117	2655	13.7719	10	10
117	2728	6.6956	10	10
117	2787	81.1822	10	10
117	3128	16.3848	10	10
117	3161	14.2932	10	10
117	3206	13.2491	10	10
117	3278	16.5924	10	10
117	3551	13.0158	10	10
117	3582	2.0281	10	10
117	3952	4.7536	10	10
117	3977	5.1902	10	10
117	4021	3.5483	10	10
117	4122	3.4495	10	10
117	4473	32.8251	10	10
117	4684	11.4087	10	10
117	5098	20.094	10	10
118	246	40.2535	10	10
118	632	293.837	10	10
118	703	18.217	10	10
118	1493	291.997	10	10
118	1498	67.4837	10	9
118	1710	219.845	10	10
118	2270	424.36	10	2
118	2695	304.859	10	10
118	3068	223.823	10	10
118	3194	25.9704	10	2
118	3492	222.255	10	10
118	3645	116.85	10	10
118	4294	290.533	10	10
118	4693	256.358	10	10
118	4861	34.9843	10	10
118	4951	102.052	10	9
120	207	102.773	10	10
120	246	207.508	10	10
120	299	58.0325	10	10
120	1089	40.1163	10	10
120	1936	104.351	10	10
120	1963	9.7331	10	10
120	3645	136.922	10	10
120	3699	30.2165	10	10
120	3846	159.271	10	10
122	2729	5.628	5	5
122	4151	4.875	5	5
122	4333	2.2578	5	5
122	5010	2.146	5	5
124	1871	1.2834	5	5
124	1876	10.9758	5	5
124	2477	7.6467	5	5
124	2543	1.0287	5	5
124	2593	0.4014	5	5
124	2709	9.5214	5	5
124	3038	1.4522	5	5
124	3181	1.5862	5	5
124	3239	9.4215	5	5
124	3248	18.2841	5	5
124	3631	3.0129	5	5
124	3921	2.1525	5	5
124	4712	0.4584	5	5
127	2733	0.2792	5	5
127	2766	9.405	5	5
127	3139	3.9664	5	10
127	3238	24.19	5	10
127	3870	9.8249	5	10
127	4410	18.1373	5	10
127	4797	3.6613	5	5
128	969	30.5559	10	10
128	1070	4.1087	10	10
128	1227	4.1664	10	10
128	1432	49.3818	10	10
128	1774	11.7515	10	10
128	2337	23.8007	10	10
128	2785	4.1018	10	10
128	2966	5.7125	10	10
128	3329	22.0855	10	10
128	3431	4.7648	10	10
128	3701	131.542	10	10
128	3728	18.9471	10	10
128	3742	6.3385	10	10
128	4226	26.0105	10	10
128	4618	13.2575	10	10
128	4802	15.5705	10	10
132	184	6.456	5	5
132	1160	1.1971	5	5
132	1876	41.4453	5	5
132	2221	3.4706	5	5
132	2477	33.2077	5	5
132	3038	10.5875	5	5
132	3527	12.8611	5	5
132	3629	30.6997	5	4
132	3721	2.5171	5	5
132	4237	18.9974	5	5
132	4540	57.7056	5	4
132	4550	25.199	5	5
132	4765	0.9394	5	5
132	4874	5.6563	5	5
132	5094	112.09	5	4
133	701	6.8508	5	5
133	818	5.8284	5	10
133	857	2.1962	5	5
133	1160	0.4459	5	5
133	1304	9.6699	5	5
133	2071	0.5913	5	5
133	2871	9.0739	5	5
133	4069	10.8455	5	5
135	471	2.7058	10	10
135	1288	3.8929	10	10
135	4498	2.7626	10	10
137	196	7.5295	5	5
137	205	26.567	5	5
137	447	1.797	5	5
137	517	1.0346	5	5
137	571	2.7172	5	5
137	793	59.3386	5	4
137	994	47.2577	5	4
137	1079	4.1234	5	5
137	1433	16.5547	5	5
137	1475	1.9151	5	5
137	1528	24.5478	5	5
137	1559	7.7584	5	5
137	1635	8.632	5	5
137	1665	28.58	5	3
137	2155	5.7473	5	5
137	2359	8.1402	5	5
137	2417	2.1059	5	5
137	2591	1.0353	5	5
137	2697	5.3677	5	5
137	3717	39.3674	5	3
137	4172	2.5991	5	5
137	4296	37.2691	5	4
137	4467	0.4463	5	5
137	4539	14.5216	5	5
137	4603	0.6442	5	5
137	4620	2.3369	5	5
137	4832	4.382	5	5
138	729	3.9626	10	10
138	2451	2.6938	10	10
138	2748	3.0341	10	10
138	4794	9.9958	10	10
139	857	2.6783	5	5
139	1160	1.8818	5	5
139	1919	8.0051	5	4
139	1988	4.0353	5	10
139	3599	10.4227	5	10
139	4069	7.3374	5	5
139	4565	7.8839	5	5
141	1135	41.0133	10	10
141	1461	22.2887	10	10
141	1819	19.2248	10	10
141	2312	5.7471	10	10
141	2456	9.6469	10	10
141	4618	33.1085	10	10
149	1199	12.2472	10	10
149	1257	10.2598	10	10
149	2095	2.5244	10	10
149	2215	14.7072	10	10
149	2346	7.7146	10	10
149	2787	15.4025	10	10
149	3431	18.8939	10	10
154	1166	5.1735	10	10
154	4794	11.5617	10	10
155	610	8.1529	10	10
155	1358	18.0951	10	10
155	1364	14.6413	10	10
155	3019	4.86	10	10
155	3128	13.0603	10	10
155	3947	11.9658	10	10
155	4605	6.7149	10	10
161	713	70.6102	10	10
161	1344	68.8025	10	10
161	1594	107.547	10	10
161	1759	120.061	10	10
161	1826	262.549	10	10
161	1893	25.8479	10	10
161	2283	149.195	10	10
161	4587	98.8678	10	10
163	817	5.162	5	5
163	875	1.1558	5	5
163	2268	7.0625	5	5
163	2897	3.4829	5	5
163	3100	2.3954	5	5
163	4181	1.5593	5	5
164	1176	2.0849	5	5
164	2345	35.5515	5	5
164	2733	2.4165	5	5
164	3956	0.6437	5	5
164	4676	4.3115	5	5
164	4798	22.739	5	10
165	371	2.6234	10	10
165	917	4.205	10	10
165	1409	4.9002	10	10
165	1437	3.3237	10	10
165	1837	10.8639	10	10
165	5007	2.6498	10	10
166	445	41.4481	10	10
166	514	117.479	10	10
166	2283	151.435	10	10
166	2542	254.548	10	10
166	3383	205.947	10	10
166	3936	172.746	10	10
166	4587	49.4985	10	10
167	535	8.5708	5	5
167	768	0.5717	5	5
167	988	10.1315	5	5
167	1016	11.6705	5	5
167	1579	3.478	5	5
167	1787	4.0574	5	5
167	2156	1.5952	5	5
167	2924	3.9097	5	5
167	3235	0.4412	5	5
167	3394	3.8046	5	5
167	4154	4.3931	5	5
167	4330	2.3169	5	5
167	4557	13.9757	5	5
168	290	12.4716	2	9
168	332	117.87	2	3
168	354	302.363	2	1
168	687	134.421	2	9
168	747	345.842	2	4
168	1265	65.0181	2	3
168	1394	237.977	2	2
168	1715	93.2713	2	1
168	1898	85.1495	2	1
168	2039	78.1501	2	3
168	2130	225.01	2	1
168	2530	125.738	2	9
168	2802	86.7119	2	4
168	2828	15.1528	2	9
168	2860	36.2765	2	2
168	2998	98.3667	2	9
168	3185	102.385	2	1
168	3437	102.51	2	2
168	3602	99.7824	2	3
168	3692	308.435	2	2
168	3809	524.127	2	2
168	3907	64.5762	2	3
168	4746	140.763	2	1
168	4936	242.351	2	2
169	2700	1.8013	5	5
169	2948	5.4372	5	5
169	2995	7.9066	5	5
169	3657	1.503	5	5
173	522	22.85	5	5
173	555	0.9359	5	5
173	878	1.7741	5	5
173	1393	0.2809	5	5
173	2325	1.9991	5	5
173	2426	15.4329	5	5
173	2466	2.8069	5	5
173	3482	0.2883	5	5
173	3879	0.6079	5	5
173	4223	2.5669	5	5
174	253	124.988	2	1
174	1096	19.2731	2	2
174	1245	208.611	2	3
174	1265	59.2682	2	3
174	1394	35.5882	2	2
174	1509	5.4586	2	3
174	1689	94.6754	2	10
174	1820	467.194	2	10
174	2984	202.328	2	9
174	3406	6.6628	2	3
174	3692	425.108	2	2
174	3770	198.775	2	9
174	4257	43.9401	2	3
174	4614	276.38	2	2
174	4619	238.082	2	1
174	4714	273.04	2	2
175	939	3.1139	10	10
175	3055	10.7727	10	10
175	3176	37.4012	10	10
175	3316	16.3333	10	10
175	3871	22.5784	10	10
175	4251	6.1596	10	10
175	4360	2.965	10	10
176	807	6.7768	5	5
176	982	7.353	5	5
176	1300	6.8703	5	5
176	2163	0.8	5	5
176	2631	5.1363	5	5
176	3406	20.5599	5	3
176	3445	5.4573	5	5
176	4483	1.2873	5	5
176	4863	2.8038	5	5
178	705	96.5061	10	10
178	1606	153.714	10	10
178	1795	96.4817	10	10
178	2908	130.046	10	10
178	3566	110.229	10	10
178	3702	137.781	10	10
178	4104	80.4781	10	10
178	4995	89.3939	10	10
181	445	220.113	10	10
181	702	63.6574	10	10
181	827	33.686	10	10
181	2159	185.158	10	10
181	2273	99.8038	10	10
181	2411	450.175	10	10
181	2891	563.757	10	10
181	2917	45.9249	10	10
181	3001	78.979	10	10
181	3194	31.9572	10	2
181	3229	163.765	10	10
181	3258	248.158	10	10
181	3481	20.5594	10	3
181	3520	127.393	10	10
181	4278	144.303	10	10
181	4313	187.735	10	10
181	4693	170.479	10	10
181	4935	102.499	10	9
184	298	12.8519	5	5
184	672	0.2461	5	5
184	1855	4.9312	5	5
184	3063	12.0848	5	5
184	3721	29.1952	5	5
184	4782	12.1382	5	5
184	4895	5.5123	5	5
187	877	69.4012	1	10
187	1269	158.434	1	9
187	2128	127.24	1	10
187	2659	111.687	1	10
187	2747	155.865	1	9
187	3770	51.7468	1	9
187	4714	243.306	1	2
187	5003	149.427	1	1
193	1427	2.4323	5	3
193	2196	2.4813	5	5
193	2467	2.8964	5	5
193	4023	3.297	5	5
193	4293	0.6604	5	5
193	4579	0.5938	5	5
195	1536	18.2514	9	2
195	3889	88.0007	9	1
195	3975	143.794	9	2
195	4055	135.994	9	2
195	4388	259.635	9	9
195	4934	170.851	9	1
195	4950	22.6333	9	2
196	199	20.4948	5	5
196	793	28.8785	5	4
196	1290	8.6875	5	5
196	1433	2.1367	5	5
196	2533	14.0667	5	5
196	2780	0.5906	5	5
196	2988	2.7666	5	5
196	4467	5.8394	5	5
197	1055	5.8825	10	10
199	531	27.7644	5	4
199	793	24.5785	5	4
199	1290	5.326	5	5
199	1433	0.3436	5	5
199	3122	0.4642	5	5
199	3969	23.1056	5	5
199	4035	6.309	5	5
199	4083	0.4459	5	5
205	1168	4.2658	5	5
205	1183	10.9602	5	5
205	1482	0.2544	5	5
205	1528	3.9338	5	5
205	1665	38.1546	5	3
205	2155	0.658	5	5
205	2179	0.7992	5	5
205	3134	3.0495	5	5
205	3821	0.789	5	5
206	2815	4.2785	10	10
206	3158	4.433	10	10
206	4091	2.787	10	10
206	5016	8.7459	10	10
207	246	179.68	10	10
207	1089	145.016	10	10
207	1963	2.9216	10	10
207	3492	19.1772	10	10
207	3699	177.07	10	10
207	4135	177.719	10	10
210	251	3.0578	10	10
214	347	90.1537	1	1
214	3326	177.844	1	1
214	3610	94.706	1	10
214	3744	89.8173	1	10
214	3906	91.1891	1	2
214	4186	91.986	1	1
214	4441	221.347	1	10
214	5089	243.76	1	9
218	756	252.966	1	9
218	1200	17.7929	1	2
218	1498	133.087	1	9
218	2270	109.572	1	2
218	2615	159.928	1	1
218	3157	236.735	1	2
218	5092	165.548	1	1
218	5110	85.024	1	9
219	251	42.024	10	10
219	1691	13.1413	10	10
219	4166	9.4123	10	10
219	4780	17.6548	10	10
219	5079	4.3018	10	10
222	429	15.295	10	10
222	3075	9.9059	10	10
222	3296	5.9094	10	10
222	3556	2.0945	10	10
222	3970	9.6839	10	10
227	477	2.7157	10	10
227	978	6.2246	10	10
227	1837	11.7753	10	10
240	793	175.291	3	4
240	1307	266.031	3	2
240	1536	157.828	3	2
240	1743	110.135	3	3
240	1815	18.3128	3	3
240	2039	113.207	3	3
240	2045	133.255	3	3
240	2802	23.4024	3	4
240	3521	3.2835	3	5
240	3809	117.013	3	2
240	4296	105.152	3	4
240	4627	33.086	3	4
241	243	18.2598	10	5
241	1001	8.2627	10	10
241	1135	31.0307	10	10
241	1176	49.8896	10	5
241	1509	113.59	10	3
241	2025	217.514	10	10
241	2400	53.7778	10	10
241	2456	27.2181	10	10
241	2875	24.0952	10	4
241	3577	56.7288	10	10
241	4354	21.1162	10	5
241	4514	33.4622	10	10
241	4618	5.475	10	10
241	4810	12.6585	10	5
241	4953	26.2978	10	10
241	5058	3.2685	10	5
243	1099	1.3675	5	5
243	1176	21.7987	5	5
243	2605	7.39	5	5
243	3577	18.5937	5	10
243	4908	3.1889	5	5
243	5058	7.1654	5	5
246	299	97.4824	10	10
246	632	188.909	10	10
246	969	155.902	10	10
246	1089	148.833	10	10
246	1172	57.1204	10	10
246	1493	175.827	10	10
246	1888	262.274	10	10
246	1935	56.2647	10	10
246	1963	11.6798	10	10
246	2161	120.346	10	10
246	2473	4.2864	10	10
246	3492	486.986	10	10
246	3645	152.372	10	10
246	3679	26.1744	10	10
246	3846	57.7414	10	10
246	4135	183.179	10	10
246	5106	429.732	10	10
249	435	20.7669	10	10
249	469	8.3806	10	10
249	718	19.496	10	10
249	856	23.7038	10	10
249	890	135.695	10	10
249	1442	8.1014	10	10
249	1653	5.8991	10	10
249	1722	9.0914	10	10
249	1746	3.2975	10	10
249	1856	15.222	10	10
249	2949	16.7582	10	10
249	2955	12.779	10	10
249	3234	3.3817	10	10
249	3825	17.2214	10	10
249	4122	18.6274	10	10
249	4215	2.2672	10	10
249	4597	3.7911	10	10
251	252	12.56	10	10
251	1487	7.061	10	10
251	1883	241.748	10	10
251	2589	6.7159	10	10
251	2626	6.6326	10	10
251	2820	8.9616	10	10
251	3612	3.6201	10	10
251	3682	66.4646	10	10
251	4166	13.8871	10	10
251	4244	5.9708	10	10
251	4545	12.0751	10	10
251	4673	70.9794	10	10
251	4780	67.211	10	10
252	1158	3.3832	10	10
252	1889	3.3399	10	10
253	1269	180.571	1	9
253	1820	103.759	1	10
253	2694	101.482	1	10
253	3702	140.255	1	10
253	3770	199.416	1	9
253	4619	202.344	1	1
256	1920	2.4817	10	10
258	462	7.6388	10	10
258	840	2.2623	10	10
258	1280	2.7612	10	10
258	3019	21.4415	10	10
258	4418	9.9671	10	10
258	5078	2.733	10	10
260	2763	2.7113	10	10
260	3607	3.2409	10	10
260	4514	11.7434	10	10
260	4798	9.5397	10	10
280	1921	0.3857	5	5
280	2686	1.2667	5	5
280	3030	0.5141	5	5
280	4128	0.2627	5	5
280	4216	0.2906	5	5
284	564	97.8615	10	10
284	590	92.2636	10	10
284	1068	14.8706	10	10
284	1749	350.314	10	10
284	1883	67.2014	10	10
284	2370	181.81	10	10
284	2661	99.2333	10	10
284	3430	142.079	10	10
284	3464	238.471	10	10
284	3682	182.56	10	10
284	3966	283.137	10	10
284	4691	27.9786	10	10
284	4780	64.7534	10	10
285	2911	2.0045	10	10
285	4315	2.6113	10	10
290	430	258.943	9	9
290	687	283.438	9	9
290	2798	88.3116	9	1
290	3640	195.041	9	2
290	3809	60.8649	9	2
290	4745	155.433	9	1
290	4746	267.249	9	1
290	4936	29.2205	9	2
298	698	7.2234	5	5
298	1855	2.7595	5	5
298	2771	4.7708	5	5
298	2995	4.4214	5	5
298	3063	3.8321	5	5
298	3929	0.6707	5	5
298	4533	1.3993	5	5
298	4573	0.9025	5	5
298	4782	2.1989	5	5
299	632	173.957	10	10
299	703	148.748	10	10
299	1454	21.076	10	10
299	2329	309.422	10	10
299	3645	291.005	10	10
299	3846	148.397	10	10
299	5106	50.4371	10	10
305	940	0.564	5	5
305	1183	0.2965	5	5
305	3134	0.5519	5	5
305	3411	3.1262	5	4
308	480	44.7717	5	5
308	1284	3.0495	5	5
308	1607	2.0586	5	5
308	1719	7.2491	5	3
308	1803	12.4881	5	5
308	1994	9.4212	5	5
308	2378	9.3173	5	5
308	2783	0.4563	5	5
308	2859	44.8985	5	3
308	3273	0.8767	5	5
308	4425	1.6387	5	5
308	4596	5.9581	5	5
308	4744	5.5202	5	5
308	4775	4.5159	5	5
311	885	4.1807	10	10
311	2349	2.5831	10	10
311	2888	28.3779	10	10
311	3680	19.2646	10	10
311	5008	2.9907	10	10
311	5108	20.4598	10	10
313	429	78.9031	2	10
313	606	63.3701	2	10
313	1206	10.5862	2	10
313	1383	179.203	2	10
313	1399	113.237	2	9
313	1665	194.554	2	3
313	1932	15.2249	2	10
313	2200	67.3526	2	10
313	2618	129.873	2	2
313	2824	540.133	2	10
313	3694	174.852	2	1
313	3703	132.104	2	3
313	3717	67.2422	2	3
313	3897	21.3607	2	1
313	4055	585.778	2	2
313	4214	43.7561	2	10
313	4795	90.1349	2	10
313	4934	70.5451	2	1
313	4950	58.5734	2	2
313	5025	81.1624	2	2
315	2468	0.3574	5	5
315	3248	0.4349	5	5
315	3552	5.7912	5	5
315	3860	1.0207	5	5
315	4113	11.5225	5	5
315	5024	0.4545	5	5
324	356	4.6003	10	10
324	544	3.0402	10	10
324	1212	39.4404	10	10
324	2095	5.8329	10	10
324	2787	2.8023	10	10
324	3092	9.8476	10	10
324	3161	12.2823	10	10
324	3348	15.0222	10	10
324	3405	4.4105	10	10
324	3914	2.337	10	10
324	3941	6.445	10	10
324	3952	8.865	10	10
324	4653	4.0744	10	10
324	4684	3.5977	10	10
329	1194	4.965	10	10
329	3004	7.2452	10	10
329	3374	23.5209	10	10
329	3439	4.1614	10	10
329	3612	33.0933	10	10
329	3638	24.1946	10	10
329	3761	15.5751	10	10
329	3981	5.0314	10	10
329	4003	7.7785	10	10
329	4542	24.5168	10	10
330	1432	6.4808	10	10
330	2627	4.663	10	10
332	747	84.151	3	4
332	824	6.0388	3	4
332	1265	21.7621	3	3
332	1467	19.9486	3	4
332	2029	36.9649	3	4
332	2039	115.145	3	3
332	2860	237.975	3	2
332	3437	181.302	3	2
332	3473	90.7755	3	3
332	4279	147.853	3	3
332	4627	196.364	3	4
332	4796	16.7058	3	4
340	377	143.922	10	10
340	812	64.5271	10	10
340	2465	192.847	10	10
340	2852	47.0647	10	10
340	3854	114.851	10	10
340	3971	130.337	10	10
340	4552	29.7942	10	10
341	1514	3.974	5	4
341	2268	0.7075	5	5
341	4181	3.6723	5	5
341	4341	0.1988	5	5
343	490	0.2704	5	5
343	730	5.8143	5	5
343	2168	8.7499	5	4
343	4793	5.2085	5	5
345	1176	7.8874	5	5
345	3748	1.3254	5	5
346	544	9.4479	10	10
346	1212	16.2996	10	10
346	3941	3.8638	10	10
346	4429	5.4747	10	10
346	4828	22.8325	10	10
346	4954	2.0872	10	10
347	846	127.036	1	9
347	1043	251.962	1	9
347	1859	117.421	1	1
347	2119	158.864	1	2
347	3328	228.991	1	2
347	3906	124.782	1	2
347	4186	152.816	1	1
347	4485	262.919	1	1
347	5089	92.1622	1	9
350	1299	5.7168	10	10
350	4269	4.879	10	10
350	4349	6.1381	10	10
354	1715	49.6945	1	1
354	1894	227.45	1	9
354	1898	213.76	1	1
354	2130	177.939	1	1
354	3185	152.394	1	1
354	4746	86.6467	1	1
355	587	174.711	1	1
355	1337	142.698	1	9
355	1783	18.3123	1	1
355	2747	58.4401	1	9
355	3327	287.513	1	2
355	4628	168.642	1	1
355	4980	167.239	1	1
356	3092	9.375	10	10
356	3161	12.9919	10	10
356	3300	8.2324	10	10
359	1189	125.979	10	10
359	1389	214.708	10	10
359	1995	241.025	10	10
359	2297	111.208	10	10
359	3584	25.2377	10	10
359	3859	67.1304	10	10
359	4168	92.7447	10	10
359	4180	90.6569	10	10
359	4255	35.8766	10	10
359	4445	27.3356	10	10
359	5011	39.5288	10	10
364	958	4.4379	10	10
364	4291	2.4148	10	10
371	550	4.1686	10	10
371	978	4.1819	10	10
371	2732	3.9226	10	10
371	4825	6.8636	10	10
377	639	131.539	10	10
377	812	94.2663	10	10
377	2401	106.729	10	10
377	2917	53.0252	10	10
377	3093	65.6838	10	10
377	3971	17.4903	10	10
377	4552	134.738	10	10
382	2482	6.8343	10	10
382	2955	3.3504	10	10
383	4098	2.3171	10	10
387	1171	4.4171	5	5
387	2293	2.792	5	5
387	2384	2.8522	5	5
387	4113	4.9674	5	5
387	4198	0.722	5	5
389	470	2.1517	5	5
389	2345	3.3596	5	5
389	4040	0.7892	5	5
389	4875	2.0104	5	5
390	1686	3.5217	10	10
390	3555	2.9095	10	10
390	4532	4.5737	10	10
390	4794	7.0385	10	10
392	580	10.1103	5	5
392	887	94.2657	5	4
392	1228	2.9205	5	5
392	1876	0.8351	5	5
392	2036	9.8804	5	5
392	2180	39.6058	5	4
392	2185	1.297	5	5
392	2261	14.1984	5	5
392	2268	2.9092	5	5
392	2668	58.6394	5	4
392	2700	4.7802	5	5
392	2822	10.7012	5	5
392	2848	4.1244	5	5
392	3124	13.7792	5	5
392	3310	7.9305	5	5
392	3382	8.3588	5	5
392	3527	11.9789	5	5
392	3585	22.7459	5	4
392	3787	14.4139	5	5
392	3961	3.6053	5	5
392	4062	24.9597	5	5
392	4130	6.4305	5	5
392	4492	0.2909	5	5
392	4701	5.5271	5	5
392	4833	2.597	5	5
392	5053	12.2416	5	5
392	5094	32.7193	5	4
392	5115	2.609	5	5
393	421	16.1443	10	10
393	746	5.2908	10	10
393	939	22.1931	10	10
393	976	48.4507	10	10
393	1023	2.9813	10	10
393	1070	27.3279	10	10
393	1227	23.1413	10	10
393	1510	23.4758	10	10
393	2186	27.8065	10	10
393	2227	65.3959	10	10
393	2249	9.9815	10	10
393	2469	256.26	10	10
393	2473	61.8971	10	10
393	3204	38.4256	10	10
393	3431	4.0027	10	10
393	4251	39.4548	10	10
393	4429	30.8349	10	10
393	4828	36.3086	10	10
393	4859	29.9745	10	10
396	1442	3.842	10	10
396	1653	11.5137	10	10
396	1850	8.0491	10	10
396	2955	5.9686	10	10
396	3234	2.7518	10	10
397	2469	88.5919	10	10
397	3434	142.107	10	10
397	4300	82.2849	10	10
398	1719	3.6666	5	3
398	2699	0.3259	5	5
398	3213	0.1734	5	5
398	3273	0.7771	5	5
398	4744	1.702	5	5
402	1188	3.2922	10	10
402	3119	13.7424	10	10
402	4306	6.7386	10	10
406	689	2.6786	5	5
406	747	37.5916	5	4
406	1078	54.9048	5	5
406	1467	19.0061	5	4
406	1652	4.7635	5	5
406	2129	1.536	5	5
406	3098	10.583	5	3
406	3515	23.6287	5	5
406	3907	41.5577	5	3
406	4328	5.1534	5	5
406	4910	0.9244	5	5
407	537	1.1215	5	5
407	1078	13.382	5	5
407	1455	0.6436	5	5
407	2362	3.007	5	5
407	3965	9.7765	5	5
407	4404	8.7444	5	5
407	4483	0.4489	5	5
407	5026	3.2908	5	5
408	2215	23.4142	10	10
408	2303	4.2753	10	10
408	2485	3.612	10	10
408	2627	6.276	10	10
408	3128	21.1531	10	10
408	3329	2.0248	10	10
408	4473	14.3394	10	10
408	4802	12.6228	10	10
408	5112	15.5586	10	10
409	1068	72.2014	10	10
409	1749	225.222	10	10
409	3152	145.49	10	10
409	3378	118.715	10	10
409	3430	97.6435	10	10
409	3893	71.1317	10	10
409	4585	69.8925	10	10
409	5105	115.392	10	10
410	2468	0.2302	5	5
410	3860	2.0967	5	5
410	4113	3.0966	5	5
410	4455	0.28	5	5
416	3336	3.0145	10	10
418	547	6.8979	5	5
418	3238	7.8777	5	10
418	3680	8.5721	5	10
418	3947	4.671	5	10
418	4318	4.6672	5	5
418	4466	8.0192	5	5
418	4797	11.8604	5	5
419	3482	0.7613	5	5
419	4071	0.2465	5	5
419	4798	5.5495	5	10
421	746	3.2859	10	10
421	1023	2.1279	10	10
421	3059	4.6598	10	10
421	4429	4.2418	10	10
421	4859	6.1852	10	10
423	467	0.9374	5	5
423	668	6.4595	5	5
423	958	2.8323	5	10
423	1168	0.6391	5	5
423	1316	2.5861	5	5
423	1745	5.2349	5	5
423	2403	3.4203	5	5
423	2551	2.3196	5	5
423	3134	0.7734	5	5
424	549	2.5712	10	10
424	1234	6.0489	10	10
427	940	15.3864	5	5
427	1097	0.9442	5	5
427	1359	10.6017	5	5
427	1578	14.8288	5	3
427	1608	3.3689	5	5
427	1745	16.8219	5	5
427	1988	11.5809	5	10
427	2944	5.7398	5	5
427	3075	3.9469	5	10
427	3196	0.3146	5	5
427	4853	31.4709	5	4
428	792	4.5649	5	5
428	818	4.1159	5	10
428	958	13.4503	5	10
428	1304	0.4996	5	5
428	4069	0.6959	5	5
428	4508	3.758	5	5
429	477	70.8302	10	10
429	1206	79.1461	10	10
429	1665	58.8677	10	3
429	1959	52.097	10	10
429	2824	239.025	10	10
429	3075	79.4627	10	10
429	3296	7.7809	10	10
429	3556	42.7195	10	10
429	3703	18.6607	10	3
429	3970	9.4393	10	10
429	4306	53.7224	10	10
429	4853	35.8565	10	4
429	4901	104.756	10	10
430	723	107.521	9	1
430	1588	150.726	9	1
430	2464	225.086	9	9
430	2798	123.947	9	1
430	3271	171.833	9	2
430	3640	17.4961	9	2
430	3809	95.9238	9	2
430	4746	111.2	9	1
432	1679	6.9244	10	10
432	2303	8.3204	10	10
432	3329	7.7415	10	10
432	3701	13.9442	10	10
433	608	0.6974	5	5
433	988	10.5743	5	5
433	1094	4.0426	5	5
433	1708	4.1236	5	5
433	1787	0.3158	5	5
433	3124	12.5441	5	5
433	4154	4.5453	5	5
433	4333	21.3362	5	5
433	4701	0.2299	5	5
433	4798	3.1475	5	10
435	499	9.8363	10	10
435	856	15.6356	10	10
435	1442	2.3439	10	10
435	2880	6.941	10	10
435	2949	98.0502	10	10
435	2955	2.3077	10	10
435	3055	15.0911	10	10
435	3295	2.6873	10	10
435	3551	13.1289	10	10
435	3871	24.8126	10	10
435	5098	41.3356	10	10
437	1099	32.1481	5	5
437	2345	1.1504	5	5
437	2733	42.6334	5	5
437	4311	24.7672	5	4
437	4807	0.9618	5	5
437	4838	22.7904	5	10
437	5096	11.1841	5	5
439	1358	8.9532	10	10
439	1722	3.4596	10	10
439	1746	5.1412	10	10
439	3693	23.7432	10	10
439	4085	35.3497	10	10
439	4260	10.2164	10	10
442	544	12.6358	10	10
442	1972	3.0697	10	10
442	2060	5.0777	10	10
442	2177	27.5771	10	10
442	3067	6.0801	10	10
442	3977	22.584	10	10
442	4189	21.3403	10	10
442	4639	2.8437	10	10
442	4954	40.253	10	10
445	514	345.276	10	10
445	827	105.804	10	10
445	1826	107.433	10	10
445	1893	52.0713	10	10
445	2283	179.206	10	10
445	2401	175.425	10	10
445	2411	43.3851	10	10
445	2519	205.604	10	10
445	2542	145.897	10	10
445	2891	8.4968	10	10
445	2917	31.8338	10	10
445	3001	424.138	10	10
445	3093	348.18	10	10
445	3229	124.626	10	10
445	3383	143.701	10	10
445	3668	139.956	10	10
445	4953	287.199	10	10
446	777	23.8465	2	10
446	1043	69.8585	2	9
446	1578	201.539	2	3
446	2833	381.827	2	2
446	2854	161.075	2	1
446	3071	104.355	2	2
446	3198	107.782	2	1
446	3328	47.1507	2	2
446	3498	69.6038	2	3
446	3773	330.564	2	10
446	3906	108.613	2	2
446	5084	78.5549	2	3
446	5089	171.683	2	9
447	3122	1.2766	5	5
447	4148	1.7658	5	5
447	4539	2.7992	5	5
449	1588	124.364	1	1
449	2260	106.817	1	1
449	3724	187.251	1	1
449	3889	103.809	1	1
449	3975	217.437	1	2
449	4084	167.7	1	1
462	1888	53.2396	10	10
462	3019	4.4106	10	10
462	3728	16.7326	10	10
462	4226	22.0007	10	10
462	4418	4.9149	10	10
462	4518	25.4984	10	10
462	4618	7.1063	10	10
463	1616	150.777	10	10
463	2444	239.205	10	10
463	3170	110.952	10	10
463	4391	141.676	10	10
464	797	10.7577	5	5
464	870	3.0354	5	5
464	1099	4.0695	5	5
464	1346	0.7527	5	5
464	1467	23.2436	5	4
464	2029	20.7624	5	4
464	2241	12.361	5	5
464	3036	19.3785	5	5
464	3420	4.0323	5	5
464	4311	10.8222	5	4
464	4669	5.7024	5	5
464	4818	34.3747	5	4
466	487	94.8666	10	10
466	1349	49.989	10	10
466	1883	124.655	10	10
466	3430	19.3887	10	10
466	4039	187.488	10	10
466	4815	177.204	10	10
468	1455	0.2732	5	5
468	1789	1.6831	5	5
468	2457	2.8095	5	5
468	2558	3.8736	5	5
468	2995	2.2069	5	5
469	890	44.2943	10	10
469	1286	12.9412	10	10
469	2554	9.4374	10	10
469	2949	33.4227	10	10
469	4215	4.0063	10	10
470	961	5.8335	5	5
470	1176	6.7299	5	5
470	1524	1.9868	5	5
470	1887	6.3677	5	5
470	2853	0.4747	5	5
470	3839	4.0851	5	5
470	3932	6.41	5	5
470	4040	6.263	5	5
470	4798	31.3606	5	10
470	4889	0.5472	5	5
471	4678	4.3385	10	10
477	590	89.916	10	10
477	978	27.5112	10	10
477	1055	28.0073	10	10
477	1266	13.6975	10	10
477	1837	17.479	10	10
477	1959	17.5417	10	10
477	2370	215.383	10	10
477	2824	13.1112	10	10
477	3075	9.0818	10	10
477	3266	68.7465	10	10
477	3374	29.9338	10	10
477	3970	63.3114	10	10
477	4306	13.3828	10	10
477	4691	42.2341	10	10
477	4901	16.9407	10	10
480	1994	1.8524	5	5
480	2221	7.4102	5	5
480	2378	4.0046	5	5
480	3629	47.3392	5	4
480	4425	4.9607	5	5
480	4550	16.1896	5	5
480	4765	2.1916	5	5
484	489	19.0888	5	5
484	522	1.2214	5	5
484	797	2.9144	5	5
484	808	7.5238	5	5
484	2029	44.8516	5	4
484	3482	10.8118	5	5
484	3508	7.553	5	5
484	4071	1.8955	5	5
484	4796	19.1797	5	4
487	1349	388.141	10	10
487	1883	103.202	10	10
487	2644	148.189	10	10
487	3170	26.5886	10	10
487	4039	87.985	10	10
489	808	0.6465	5	5
489	1045	0.5684	5	5
489	3118	7.8109	5	5
489	3355	3.2856	5	5
489	3508	1.9807	5	5
489	4071	6.7485	5	5
489	5010	0.2513	5	5
490	654	3.9031	5	5
490	1591	28.4186	5	5
490	2168	26.817	5	4
490	4672	0.3073	5	5
490	4702	7.2839	5	5
492	1622	2.0824	10	10
492	4654	6.8179	10	10
494	853	176.163	10	1
494	1415	141.198	10	10
494	1773	275.32	10	10
494	1852	153.18	10	3
494	1934	33.6937	10	2
494	2136	273.02	10	2
494	2441	247.855	10	10
494	2776	28.9932	10	1
494	2829	106.461	10	10
494	2885	61.1471	10	10
494	2975	165.065	10	10
494	3223	167	10	10
494	3837	75.108	10	10
494	4134	111.346	10	10
494	4441	43.3139	10	10
494	4898	373.451	10	10
494	5103	229.544	10	10
497	1016	1.285	5	5
497	1094	0.7326	5	5
498	518	2.1156	10	10
498	2279	4.7781	10	10
499	696	15.8391	10	10
499	1286	25.939	10	10
499	2390	2.2008	10	10
499	2880	19.3962	10	10
499	2949	2.1806	10	10
499	3300	2.7248	10	10
499	3316	3.085	10	10
499	4021	4.2232	10	10
507	1002	53.433	9	1
507	1141	179.983	9	9
507	1566	366.187	9	1
507	1613	165.851	9	9
507	1987	288.634	9	1
507	2116	241.978	9	2
507	2344	119.435	9	2
507	3026	115.36	9	2
507	5081	3.941	9	1
510	629	3.5764	5	5
510	2988	0.2927	5	5
510	2995	5.3631	5	5
510	4033	0.4099	5	5
510	4035	0.9977	5	5
510	4142	1.8706	5	5
510	4467	5.1681	5	5
510	4806	3.1618	5	5
514	827	69.0104	10	10
514	1000	181.011	10	3
514	1497	96.5212	10	1
514	2411	182.85	10	10
514	2542	214.254	10	10
514	2576	351.264	10	2
514	2806	86.2213	10	9
514	3026	30.7248	10	2
514	3383	73.8604	10	10
514	3668	87.5207	10	10
514	4029	200.259	10	1
514	4614	74.8717	10	2
514	4953	434.853	10	10
515	4885	2.2946	10	10
517	742	0.9347	5	5
517	1079	0.2066	5	5
517	2697	1.0259	5	5
517	4849	0.2591	5	5
518	1288	6.8079	10	10
518	1437	17.8384	10	10
518	2448	13.6726	10	10
518	2910	2.46	10	10
518	3056	4.2127	10	10
518	3574	16.1678	10	10
518	4310	3.3392	10	10
518	4678	2.0783	10	10
518	4825	4.6352	10	10
519	1495	4.6462	5	5
519	4905	0.6377	5	5
521	759	43.5408	2	1
521	836	273.237	2	2
521	2064	39.6451	2	2
521	2119	93.6184	2	2
521	2678	159.417	2	9
521	3226	267.672	2	3
521	3271	142.142	2	2
521	3275	246.134	2	3
521	3328	119.236	2	2
521	3796	44.2144	2	1
521	4724	259.921	2	1
521	4805	212.791	2	2
521	4836	95.8743	2	9
521	4994	285.615	2	9
521	5137	154.07	2	9
522	555	0.4643	5	5
522	808	12.9116	5	5
522	1045	6.2071	5	5
522	1393	14.8846	5	5
522	1527	12.9262	5	4
522	2426	7.7389	5	5
522	3017	11.0058	5	5
522	3482	13.2008	5	5
522	4796	28.9946	5	4
522	4798	8.088	5	10
524	1196	2.2371	10	10
524	2762	2.6625	10	10
530	564	24.4555	10	10
530	590	132.95	10	10
530	879	2.7509	10	10
530	989	20.183	10	10
530	1055	10.0809	10	10
530	1092	133.16	10	10
530	1229	71.7148	10	10
530	1837	58.3989	10	10
530	3266	62.5872	10	10
530	3336	11.7038	10	10
530	3590	4.6673	10	10
530	3639	19.6882	10	10
530	3644	23.7917	10	10
530	3966	63.4615	10	10
530	4185	154.867	10	10
530	4349	9.5289	10	10
530	4475	11.2789	10	10
530	4663	67.1413	10	10
530	4780	75.9961	10	10
530	4794	162.836	10	10
531	793	91.1835	4	4
531	824	23.0828	4	4
531	1128	4.5989	4	5
531	1290	16.9521	4	5
531	1815	153.552	4	3
531	2045	251.456	4	3
531	2070	3.1251	4	5
531	2156	25.0832	4	5
531	2668	79.4108	4	4
531	2784	30.1214	4	5
531	3411	17.5424	4	4
531	3498	40.925	4	3
531	3552	17.8784	4	5
531	3969	19.4531	4	5
531	4002	2.8168	4	5
531	4627	35.1704	4	4
531	4785	18.943	4	5
531	5032	16.2079	4	5
531	5084	41.6189	4	3
534	1272	156.802	10	10
534	1771	122.576	10	10
534	2227	190.836	10	10
534	2329	52.3688	10	10
534	3711	114.862	10	10
534	3846	117.948	10	10
534	4028	89.259	10	10
534	4209	128.55	10	10
534	5106	66.8741	10	10
535	824	3.1507	5	4
535	988	1.2278	5	5
535	1016	14.7692	5	5
535	2156	0.827	5	5
535	4750	21.965	5	5
537	730	1.7869	5	5
537	888	0.567	5	5
537	1076	0.2825	5	5
537	1078	28.0681	5	5
537	1205	4.0934	5	5
537	1591	11.2268	5	5
537	2362	6.9107	5	5
537	3965	0.5211	5	5
537	4672	2.2627	5	5
538	1461	4.4452	10	10
538	1886	42.2371	10	10
538	2865	14.396	10	10
538	3714	11.9761	10	5
538	3728	13.2892	10	10
538	4618	75.6454	10	10
538	4838	65.895	10	10
538	5096	13.4618	10	5
538	5143	16.2391	10	10
541	696	7.3776	10	10
541	3977	3.045	10	10
543	852	2.5211	10	10
543	879	11.0384	10	10
543	1788	6.1576	10	10
543	3428	5.4805	10	10
543	4801	2.5831	10	10
544	745	31.7622	10	10
544	862	14.9708	10	10
544	2060	29.9265	10	10
544	2177	35.6546	10	10
544	2412	43.96	10	10
544	3348	91.4666	10	10
544	3873	10.8343	10	10
544	3941	17.748	10	10
544	4506	265.058	10	10
544	4786	34.7424	10	10
544	4828	109.375	10	10
544	4954	22.539	10	10
547	869	12.3852	5	10
547	3238	4.3481	5	10
547	4797	4.2664	5	5
549	623	3.1336	10	10
549	1218	2.9649	10	10
549	1234	5.9971	10	10
550	978	4.3056	10	10
550	1266	10.3871	10	10
555	787	0.5787	5	5
555	1527	23.8401	5	4
555	1709	1.513	5	5
555	2268	6.3811	5	5
555	2426	4.0774	5	5
555	2466	9.4025	5	5
555	3482	1.4077	5	5
555	3787	5.659	5	5
555	3879	1.4394	5	5
562	887	101.062	3	4
562	907	177.328	3	3
562	1815	80.6496	3	3
562	1948	289.679	3	2
562	2668	232.906	3	4
562	2836	48.2987	3	2
562	3322	141.665	3	3
562	4279	78.4166	3	3
562	4968	88.6819	3	2
562	5094	19.7274	3	4
564	1092	156.117	10	10
564	1804	137.343	10	10
564	3966	401.162	10	10
564	4780	114.928	10	10
564	4848	211.472	10	10
565	2995	4.3714	5	5
565	3631	3.3486	5	5
565	4782	0.5161	5	5
571	2591	0.2558	5	5
571	2697	2.0035	5	5
571	3821	0.3891	5	5
572	848	115.471	10	10
572	864	214.233	10	10
572	1349	26.847	10	10
572	2291	145.628	10	10
572	3671	120.163	10	10
572	4039	102.706	10	10
572	4815	268.671	10	10
580	3403	17.1871	5	5
580	4062	0.7633	5	5
580	4130	3.7476	5	5
587	877	59.7928	1	10
587	997	240.826	1	2
587	1783	143.727	1	1
587	2747	133.983	1	9
587	3327	85.6459	1	2
587	4860	143.535	1	1
589	881	121.502	1	9
589	1096	307.905	1	2
589	1592	129.58	1	1
589	1747	81.5079	1	1
589	2258	119.295	1	1
589	2553	54.0451	1	9
589	3591	168.565	1	9
589	3687	110.82	1	1
589	4936	86.5476	1	2
590	989	8.2407	10	10
590	1055	61.1263	10	10
590	1134	6.3671	10	10
590	1484	16.1289	10	10
590	1487	10.4253	10	10
590	1837	40.9253	10	10
590	2285	13.7066	10	10
590	2370	80.904	10	10
590	3266	34.5307	10	10
590	3374	33.63	10	10
590	3682	69.6099	10	10
590	3966	181.768	10	10
590	4475	11.3195	10	10
590	4673	34.3954	10	10
590	4691	37.2387	10	10
590	4780	89.0615	10	10
596	4181	0.5212	5	5
596	4676	2.2625	5	5
596	4798	4.5355	5	10
596	5049	3.318	5	5
599	1548	0.6519	5	5
599	2070	0.5495	5	5
601	785	14.046	10	10
601	1315	5.9409	10	10
601	1918	3.5423	10	10
601	2167	5.8297	10	10
601	2604	7.9147	10	10
601	2680	70.0011	10	10
601	3352	14.8204	10	10
601	4027	10.1809	10	10
601	4098	8.9184	10	10
601	4165	15.5267	10	10
601	4519	5.8479	10	10
601	4885	16.804	10	10
605	1191	2.8196	5	5
605	2699	0.6448	5	5
605	2995	0.3129	5	5
605	3377	0.3077	5	5
605	3666	2.5171	5	5
605	3929	1.5141	5	5
605	4142	2.7128	5	5
605	5017	0.2871	5	5
606	1383	163.549	10	10
606	2370	47.7933	10	10
606	2661	102.357	10	10
606	2824	205.27	10	10
606	3286	201.287	10	10
606	3694	98.0752	10	1
606	4795	343.838	10	10
608	2261	3.9487	5	5
608	2822	5.2174	5	5
608	3124	2.6736	5	5
608	3772	6.3292	5	5
608	3813	1.1959	5	5
610	795	5.4798	10	10
610	3128	27.224	10	10
610	4091	6.2446	10	10
610	5061	2.4145	10	10
611	958	18.6353	10	10
611	1988	18.7325	10	10
611	4508	2.4661	10	5
611	4877	10.1338	10	5
615	819	18.8772	5	5
615	1171	8.7731	5	5
615	1183	8.0786	5	5
615	1528	7.8804	5	5
615	1559	2.1819	5	5
615	1813	3.2637	5	5
615	1998	0.3434	5	5
615	2384	3.7387	5	5
615	3411	11.0022	5	4
617	2470	2.9522	10	10
620	3175	1.3812	5	5
620	3310	0.2863	5	5
620	3787	3.7599	5	5
620	4404	2.4349	5	5
620	4881	3.4647	5	5
623	2409	3.1972	10	10
623	4108	3.4534	10	10
627	964	60.5855	10	10
627	1162	248.137	10	10
627	1932	329.651	10	10
627	2123	87.5629	10	10
627	2370	118.509	10	10
627	2741	87.9565	10	10
627	2824	3.7269	10	10
627	3266	228.99	10	10
627	3590	6.4889	10	10
627	3647	124.763	10	10
627	3791	206.218	10	10
627	4162	204.858	10	10
627	4185	324.448	10	10
627	4901	107.675	10	10
628	3075	5.0781	5	10
629	1261	0.4758	5	5
629	2059	1.1508	5	5
629	2995	13.7964	5	5
629	4033	10.9719	5	5
629	4142	0.2161	5	5
629	4596	3.8845	5	5
632	703	308.855	10	10
632	1193	193.965	10	10
632	1454	18.2319	10	10
632	1493	254.242	10	10
632	1755	77.667	10	10
632	2329	32.2275	10	10
632	2983	165.47	10	10
632	3645	94.844	10	10
632	3712	329.62	10	10
632	4693	2.6886	10	10
632	4861	183.789	10	10
632	5106	44.4711	10	10
633	994	14.3854	3	4
633	1719	61.8376	3	3
633	3271	44.1285	3	2
633	3809	72.3661	3	2
633	3975	60.7954	3	2
634	2621	8.5658	10	10
634	4381	5.0649	10	10
635	3829	0.567	5	5
638	1536	66.3033	1	2
638	3694	126.129	1	1
638	3897	207.819	1	1
638	4055	131.678	1	2
638	4803	8.3084	1	1
638	4826	123.31	1	1
638	4934	187.85	1	1
639	812	135.884	10	10
639	1632	35.3247	10	10
639	1759	120.997	10	10
639	1893	115.4	10	10
639	2401	22.3417	10	10
639	3093	88.1451	10	10
639	3971	131.339	10	10
641	840	6.7325	10	10
641	1364	3.8427	10	10
641	3019	12.8966	10	10
641	3128	3.529	10	10
641	3139	4.5496	10	10
642	808	6.1659	5	5
642	2495	4.3998	5	5
642	3839	9.5132	5	5
642	4798	3.2797	5	10
643	1042	9.33	10	10
643	1103	46.0496	10	10
643	1123	4.7051	10	10
643	2137	7.0239	10	10
643	3605	9.2695	10	10
643	4381	9.9108	10	10
643	4422	8.0639	10	10
643	4542	51.0958	10	10
643	4556	5.2954	10	10
643	4677	18.1222	10	10
644	2700	6.6192	5	5
644	2848	0.3499	5	5
644	2995	9.2754	5	5
644	4330	2.0217	5	5
645	875	2.6405	5	5
645	1393	6.2246	5	5
645	1514	4.5158	5	4
645	1527	18.342	5	4
645	2268	4.8039	5	5
645	2426	4.2292	5	5
645	2600	0.262	5	5
645	4223	12.7687	5	5
645	4762	7.6779	5	5
651	3721	0.3356	5	5
651	4624	0.3452	5	5
654	1205	1.8093	5	5
654	2168	3.1738	5	4
654	2315	4.2252	5	5
654	4062	7.2045	5	5
654	4702	3.9937	5	5
654	4793	3.9926	5	5
668	871	0.5668	5	5
668	2012	3.2338	5	5
672	1130	0.9776	5	5
672	1174	7.4594	5	5
672	1329	3.5172	5	5
672	1855	1.0201	5	5
672	3010	0.4358	5	5
672	3721	13.9434	5	5
672	4221	2.6587	5	5
672	4895	7.0215	5	5
675	3612	4.1857	10	10
681	808	18.0417	5	5
681	920	7.2339	5	5
681	1393	5.0337	5	5
681	4248	5.497	5	5
681	4875	8.6806	5	5
687	2258	150.284	9	1
687	2828	268.575	9	9
687	3185	120.698	9	1
687	4745	64.6318	9	1
687	4746	175.972	9	1
687	4936	213.5	9	2
688	4148	1.4579	5	5
688	4832	1.8072	5	5
689	747	2.7495	5	4
689	1683	1.4887	5	5
689	1789	2.8924	5	5
689	2066	1.2567	5	5
689	2129	1.4824	5	5
689	4173	1.2751	5	5
690	1591	0.9203	5	5
690	1763	6.0165	5	5
690	2282	1.017	5	5
690	3346	2.949	5	5
690	3965	8.0954	5	5
690	4483	12.4905	5	5
690	4863	2.6234	5	5
690	5033	27.8472	5	4
696	745	10.2787	10	10
696	1286	4.7098	10	10
696	2412	8.4258	10	10
696	2767	7.0964	10	10
696	2880	9.9696	10	10
696	2968	18.4231	10	10
696	3690	2.5845	10	10
696	3977	15.9158	10	10
696	4912	9.7104	10	10
696	4970	3.2824	10	10
698	2477	8.0216	5	5
698	2510	2.9518	5	5
698	2699	8.5765	5	5
698	3239	9.4047	5	5
698	3377	0.228	5	5
698	4237	12.5386	5	5
698	4744	10.6153	5	5
701	1010	0.3656	5	5
701	1304	10.1644	5	5
701	1406	5.3124	5	5
701	3721	1.1717	5	5
701	4406	7.9775	5	5
701	5023	0.2803	5	5
702	1193	128.443	10	10
702	1493	140.277	10	10
702	2159	6.4994	10	10
702	2695	34.0881	10	10
702	2891	90.0244	10	10
702	3481	154.384	10	3
702	3947	336.05	10	10
702	4085	78.3907	10	10
702	4313	177.706	10	10
702	4693	373.019	10	10
703	1454	132.338	10	10
703	1755	57.332	10	10
703	3645	107.97	10	10
703	4294	163.525	10	10
703	4861	133.016	10	10
705	965	169.808	10	10
705	1795	174.304	10	10
705	2694	132.322	10	10
705	2933	73.5305	10	10
705	3566	186.354	10	10
705	3702	131.394	10	10
707	889	3.7715	5	5
707	1120	0.648	5	5
707	1549	0.8471	5	5
707	1638	4.0489	5	5
707	2251	0.5421	5	5
707	2256	3.2762	5	5
707	2480	1.9695	5	5
707	4586	26.5204	5	4
707	4672	0.2995	5	5
707	4765	1.339	5	5
713	838	101.372	10	10
713	1344	174.302	10	10
713	1826	188.229	10	10
713	3383	7.6555	10	10
713	3466	148.661	10	10
713	3890	28.1669	10	10
713	4132	117.712	10	10
713	4587	83.242	10	10
718	890	3.6026	10	10
718	1653	13.938	10	10
718	1770	26.1925	10	10
718	3055	40.8863	10	10
718	3295	18.5625	10	10
718	3463	5.6794	10	10
718	4544	60.1322	10	10
718	4597	3.5533	10	10
718	5022	3.8908	10	10
719	1009	14.9533	5	4
719	2467	11.5659	5	5
719	3721	12.4253	5	5
719	3755	2.9105	5	5
719	3885	3.2099	5	5
719	5023	0.2968	5	5
721	1382	1.023	5	5
721	3058	4.6822	5	5
721	3970	3.227	5	10
721	4682	0.4909	5	5
723	1460	164.836	1	1
723	2064	207.925	1	2
723	2464	267.823	1	9
723	2798	163.388	1	1
723	3271	209.804	1	2
723	3519	95.8907	1	9
723	5149	191.663	1	1
729	1229	14.1429	10	10
729	2084	12.6183	10	10
729	2332	7.2789	10	10
729	2451	7.652	10	10
729	3336	15.9027	10	10
729	3384	4.2309	10	10
729	3639	8.4067	10	10
729	4269	18.9789	10	10
729	4277	7.0625	10	10
729	4794	87.0696	10	10
730	859	9.4531	5	5
730	1076	0.6786	5	5
730	1078	0.7177	5	5
730	1591	7.4348	5	5
730	1652	3.4766	5	5
730	2168	7.8859	5	4
730	3907	19.4804	5	3
730	4073	0.3712	5	5
730	4672	13.7932	5	5
732	1724	11.7555	10	10
732	2983	13.2804	10	10
732	3201	7.6835	10	10
732	3348	5.2116	10	10
742	1316	1.4349	5	5
745	2177	4.5542	10	10
745	3300	2.9671	10	10
745	3873	2.7777	10	10
745	4021	2.6976	10	10
745	4970	10.733	10	10
746	976	8.2466	10	10
746	1510	3.8413	10	10
746	4859	3.0557	10	10
747	1265	40.0592	4	3
747	1405	5.1841	4	5
747	1467	60.9747	4	4
747	1677	2.1309	4	5
747	1683	29.8794	4	5
747	2039	22.8333	4	3
747	2533	65.8898	4	5
747	2802	65.5228	4	4
747	3515	6.747	4	5
747	3907	113.552	4	3
747	4328	24.7235	4	5
747	4347	22.1368	4	5
747	4627	40.979	4	4
751	1274	1.5172	5	5
751	1290	15.313	5	5
751	2156	3.6729	5	5
751	2633	8.1487	5	5
751	3969	0.7397	5	5
751	4712	2.0015	5	5
756	997	175.767	9	2
756	1498	171.704	9	9
756	1783	209.484	9	1
756	1936	33.0513	9	10
756	2270	62.2301	9	2
756	3157	50.2577	9	2
756	3327	21.9103	9	2
759	836	290.742	1	2
759	1187	83.703	1	9
759	2678	69.0898	1	9
759	3129	93.6913	1	9
759	3660	179.758	1	1
759	4208	232.58	1	9
759	4724	140.14	1	1
759	5137	98.1911	1	9
761	2748	2.8931	10	10
763	1382	6.4665	5	5
763	1665	10.9397	5	3
763	2697	0.5486	5	5
763	3970	7.089	5	10
767	1686	2.4608	10	10
767	2087	2.8605	10	10
770	785	3.1687	10	10
770	2680	3.155	10	10
770	3593	4.7393	10	10
773	3075	9.7699	10	10
773	3992	8.3154	10	10
773	4306	8.3062	10	10
777	964	254.861	10	10
777	1162	54.1946	10	10
777	1932	47.9099	10	10
777	2618	191.307	10	2
777	2854	108.033	10	1
777	3071	29.495	10	2
777	3214	209.723	10	10
777	3773	268.144	10	10
777	3806	163.323	10	10
779	1914	144.478	10	10
779	2586	130.822	10	10
779	3590	103.153	10	10
779	4663	288.747	10	10
779	4679	190.816	10	10
784	958	5.4136	5	10
784	1453	0.5984	5	5
[truncated: 5,695 more rows]
