# Supplementary material for: Topological analysis of multicellular complexity in the plant hypocotyl
Source: eLife. 2017 Jul 6;6:e26023. doi: 10.7554/eLife.26023 (PMC5499946; doi:10.7554/eLife.26023)
Supplement: Supplementary file 1. — Cells are represented by arbitrary labels, and interaction size (μm2) and cell types for each cell-cell interaction are included in additional columns. Details are explained in the associated readme file. Biological triplicate samples for each genetic background are labelled sequentially. DOI: http://dx.doi.org/10.7554/eLife.26023.028 [file elife-26023-supp1.zip › ara_col_1.csv]

Label	Neighbour	Shared_Wall_Area	Label_Cell_Type	Neighbour_Cell_Type
2	4	59.8024	9	1
2	5	28.1323	9	1
2	6	108.726	9	9
2	7	88.4529	9	9
2	8	16.6488	9	1
2	12	86.9787	9	1
2	68	46.1276	9	2
2	69	51.8998	9	2
2	86	14.4586	9	2
2	88	64.9015	9	2
3	4	72.2741	1	1
3	6	95.1714	1	9
3	10	81.4596	1	9
3	15	68.2772	1	1
3	28	62.3685	1	9
3	32	103.411	1	9
3	68	34.6681	1	2
3	80	38.5807	1	2
3	84	91.3748	1	2
4	5	92.4415	1	1
4	6	27.579	1	9
4	28	52.1642	1	9
4	29	59.7596	1	9
4	68	75.7434	1	2
4	69	36.0755	1	2
5	7	74.7411	1	9
5	11	77.0645	1	1
5	29	58.0731	1	9
5	31	50.1575	1	9
5	69	67.8427	1	2
5	70	46.7689	1	2
6	8	98.9062	9	1
6	10	91.5172	9	9
6	68	61.129	9	2
6	84	51.2196	9	2
6	86	42.739	9	2
6	87	5.4738	9	2
7	9	99.7336	9	9
7	11	18.9373	9	1
7	12	30.3349	9	1
7	13	56.3898	9	1
7	69	36.9189	9	2
7	70	46.8974	9	2
7	83	45.868	9	2
7	88	17.5789	9	2
8	10	51.6809	1	9
8	12	57.3297	1	1
8	14	44.8924	1	1
8	24	34.0299	1	9
8	33	45.4256	1	9
8	35	78.966	1	9
8	86	89.5324	1	2
8	87	74.8541	1	2
9	11	79.2445	9	1
9	13	54.4082	9	1
9	16	82.7853	9	9
9	19	49.7613	9	1
9	70	36.8284	9	2
9	76	41.1093	9	2
9	82	63.5561	9	2
9	83	10.9036	9	2
10	14	82.534	9	1
10	15	58.1182	9	1
10	17	91.8832	9	9
10	80	88.351	9	2
10	84	34.1337	9	2
10	87	54.7031	9	2
10	95	10.2048	9	2
10	110	40.7965	9	2
11	16	47.9321	1	9
11	22	56.4508	1	1
11	31	93.4216	1	9
11	41	50.0636	1	9
11	70	63.5232	1	2
11	76	100.331	1	2
12	13	61.974	1	1
12	23	53.49	1	9
12	24	59.4553	1	9
12	86	13.9722	1	2
12	88	82.5818	1	2
13	19	51.1491	1	1
13	23	53.2164	1	9
13	34	82.1333	1	9
13	82	27.7792	1	2
13	83	75.2901	1	2
14	17	44.9554	1	9
14	18	66.0092	1	1
14	33	55.2405	1	9
14	37	43.4805	1	9
14	87	19.9311	1	2
14	104	9.2145	1	2
14	110	57.1181	1	2
15	17	34.4577	1	9
15	21	78.2121	1	1
15	32	52.0541	1	9
15	39	57.7879	1	1
15	80	47.7061	1	2
15	95	53.5987	1	2
16	19	52.9862	9	1
16	22	57.0806	9	1
16	25	44.0659	9	1
16	26	87.4493	9	9
16	76	68.2463	9	2
16	82	11.2419	9	2
16	100	37.6006	9	2
16	105	43.8797	9	2
17	18	70.4719	9	1
17	20	84.8343	9	9
17	21	56.375	9	1
17	95	74.4909	9	2
17	99	34.4472	9	2
17	104	57.4062	9	2
17	107	4.1058	9	2
17	110	11.2033	9	2
18	20	48.2522	1	9
18	30	47.8943	1	1
18	37	32.3503	1	9
18	38	106.86	1	9
18	104	58.5793	1	2
18	107	39.6016	1	2
19	25	69.0349	1	1
19	34	25.2233	1	9
19	40	62.8853	1	9
19	82	70.1457	1	2
19	105	16.238	1	2
20	21	40.5199	9	1
20	27	73.5381	9	1
20	30	65.3934	9	1
20	36	77.2588	9	9
20	99	63.0962	9	2
20	107	66.4649	9	2
20	118	26.2862	9	2
20	128	12.2617	9	2
21	27	64.1745	1	1
21	39	81.9377	1	1
21	50	20.8193	1	1
21	95	21.2599	1	2
21	99	101.138	1	2
22	26	49.1177	1	9
22	41	92.4117	1	9
22	47	74.5884	1	10
22	60	41.657	1	9
22	76	14.9328	1	2
22	100	87.5933	1	2
23	24	103.759	9	9
23	34	112.894	9	9
23	42	18.7439	9	1
23	48	98.577	9	1
23	83	65.8555	9	2
23	88	63.4186	9	2
23	124	24.819	9	2
23	144	61.8574	9	2
24	35	101.561	9	9
24	42	64.2657	9	1
24	86	49.3407	9	2
24	88	36.629	9	2
24	124	56.2041	9	2
25	26	36.7561	1	9
25	40	12.1924	1	9
25	45	74.5237	1	1
25	53	75.5213	1	9
25	105	66.701	1	2
26	45	64.4071	9	1
26	47	45.5557	9	10
26	51	55.8309	9	10
26	100	52.6121	9	2
26	105	20.0305	9	2
26	121	42.2321	9	2
27	36	75.1126	1	9
27	43	65.9367	1	1
27	50	124.585	1	1
27	99	31.5242	1	2
27	118	83.2422	1	2
27	122	19.0853	1	2
28	29	103.93	9	9
28	32	107.489	9	9
28	68	81.1472	9	2
28	79	82.9904	9	1
28	84	20.7029	9	2
28	92	43.9691	9	1
28	159	21.1373	9	2
28	172	54.9069	9	2
29	31	106.901	9	9
29	68	6.2458	9	2
29	69	66.2017	9	2
29	78	79.6008	9	1
29	79	44.9292	9	1
29	158	27.6582	9	2
29	159	50.3363	9	2
30	36	81.0699	1	9
30	38	21.7264	1	9
30	44	80.6142	1	9
30	46	44.7613	1	9
30	54	40.6818	1	1
30	55	83.887	1	9
30	107	42.3719	1	2
30	128	76.8301	1	2
30	140	42.6696	1	2
31	41	122.849	9	9
31	69	4.4216	9	2
31	70	90.4936	9	2
31	76	29.1222	9	2
31	77	62.0817	9	1
31	78	99.9562	9	1
31	158	40.6521	9	2
31	160	82.6788	9	2
32	39	56.8196	9	1
32	80	67.6406	9	2
32	84	41.3374	9	2
32	92	121.347	9	1
32	101	85.3891	9	9
32	172	18.9819	9	2
32	210	37.2334	9	2
33	35	101.827	9	9
33	37	122.345	9	9
33	49	91.7662	9	1
33	87	74.6184	9	2
33	110	32.202	9	2
33	126	3.4651	9	2
33	139	4.3801	9	2
33	154	33.1982	9	2
34	40	112.236	9	9
34	48	50.1535	9	1
34	56	43.0197	9	1
34	82	63.0175	9	2
34	83	36.4409	9	2
34	135	41.2571	9	2
34	144	24.5529	9	2
35	42	67.734	9	1
35	49	34.3106	9	1
35	86	62.5641	9	2
35	87	19.2796	9	2
35	124	12.7637	9	2
35	126	60.2189	9	2
36	43	24.5394	9	1
36	46	87.5769	9	9
36	118	43.6846	9	2
36	122	35.8547	9	2
36	128	39.8887	9	2
36	140	9.7516	9	2
37	38	96.5532	9	9
37	49	40.5718	9	1
37	52	30.0429	9	1
37	104	26.0501	9	2
37	110	33.7568	9	2
37	139	48.6642	9	2
38	44	97.8743	9	9
38	52	111.264	9	1
38	104	50.5206	9	2
38	107	75.5416	9	2
38	139	13.5625	9	2
38	148	11.2443	9	2
38	155	57.7959	9	2
39	50	72.9714	1	1
39	95	41.6144	1	2
39	99	57.8868	1	2
39	101	55.9703	1	9
39	115	38.3293	1	9
39	123	100.419	1	9
40	53	95.3009	9	9
40	56	100.098	9	1
40	82	40.3728	9	2
40	105	55.1558	9	2
40	135	42.7099	9	2
40	168	10.7166	9	2
41	60	117.479	9	9
41	76	61.8663	9	2
41	77	24.8592	9	1
41	93	109.319	9	1
41	100	47.1611	9	2
41	160	22.664	9	2
41	192	101.884	9	2
42	48	45.6306	1	1
42	49	40.0335	1	1
42	58	118.486	1	1
42	63	22.6177	1	1
42	124	72.88	1	2
42	126	27.7595	1	2
43	46	105.46	1	9
43	50	29.0107	1	1
43	57	66.5135	1	9
43	62	60.4687	1	1
43	71	107.523	1	9
43	91	43.6469	1	9
43	122	72.3628	1	2
43	146	94.6852	1	2
43	156	34.6128	1	2
44	52	28.2173	9	1
44	55	92.1858	9	9
44	65	57.1855	9	1
44	107	20.4184	9	2
44	128	31.2801	9	2
44	148	62.4847	9	2
45	51	36.0489	1	10
45	53	18.0911	1	9
45	59	72.4357	1	10
45	61	84.9154	1	9
45	105	29.3646	1	2
45	121	67.0687	1	2
46	54	84.5974	9	1
46	57	72.6313	9	9
46	122	31.2077	9	2
46	140	47.9996	9	2
46	146	47.6391	9	2
46	162	26.4968	9	2
47	51	69.1585	10	10
47	60	81.6275	10	9
47	67	56.1608	10	10
47	90	48.9359	10	10
47	100	14.1516	10	2
47	121	72.4338	10	2
48	56	30.3143	1	1
48	58	21.4296	1	1
48	64	140.298	1	1
48	124	23.6008	1	2
48	144	73.6697	1	2
49	52	44.1655	1	1
49	63	150.004	1	1
49	81	27.8275	1	9
49	126	24.7446	1	2
49	139	43.0109	1	2
49	154	55.3038	1	2
50	71	77.7277	1	9
50	99	29.827	1	2
50	115	83.9686	1	9
50	118	62.1605	1	2
50	122	38.0219	1	2
50	133	117.057	1	9
51	59	111.484	10	10
51	67	95.3147	10	10
51	89	57.9586	10	10
51	121	50.8344	10	2
51	157	77.8113	10	10
51	170	14.3993	10	10
52	65	44.7006	1	1
52	81	99.0175	1	9
52	102	54.7771	1	9
52	139	28.9063	1	2
52	148	20.8178	1	2
52	155	66.5485	1	2
53	56	22.0029	9	1
53	61	118.531	9	9
53	72	76.2105	9	1
53	105	78.3699	9	2
53	168	49.179	9	2
54	55	14.9608	1	9
54	57	98.2337	1	9
54	66	75.1995	1	9
54	73	54.9575	1	1
54	75	99.2093	1	9
54	140	16.5627	1	2
54	162	65.2009	1	2
54	190	43.8027	1	2
55	65	84.328	9	1
55	66	105.172	9	9
55	128	27.2984	9	2
55	140	54.8996	9	2
55	169	58.239	9	2
56	64	42.5725	1	1
56	72	51.2291	1	1
56	85	106.061	1	1
56	135	79.4685	1	2
56	168	31.9994	1	2
57	62	71.0809	9	1
57	73	53.7835	9	1
57	74	68.5051	9	9
57	146	22.0862	9	2
57	156	81.6692	9	2
57	162	13.1563	9	2
57	180	29.4664	9	2
57	181	14.3174	9	2
57	190	46.3029	9	2
58	63	40.5238	1	1
58	64	42.6146	1	1
58	112	106.507	1	1
58	116	25.2034	1	1
58	124	88.5662	1	2
58	126	10.7603	1	2
59	61	33.2927	10	9
59	89	40.1771	10	10
59	97	105.051	10	10
59	121	11.377	10	2
59	157	61.0663	10	10
59	170	15.0214	10	10
60	90	118.313	9	10
60	93	24.5876	9	1
60	100	38.7614	9	2
60	109	76.5781	9	1
60	119	37.3494	9	10
60	121	28.1532	9	2
60	192	11.7762	9	2
60	234	72.6723	9	2
60	236	23.5678	9	10
61	72	39.7306	9	1
61	97	108.123	9	10
61	103	79.968	9	10
61	105	12.6504	9	2
61	121	46.1943	9	2
61	157	13.982	9	10
61	168	4.2082	9	2
61	195	95.7281	9	2
62	74	61.3186	1	9
62	91	43.4752	1	9
62	96	66.1087	1	1
62	111	89.1244	1	9
62	156	51.0619	1	2
62	181	70.2333	1	2
62	198	2.3299	1	2
63	81	53.6706	1	9
63	112	38.2481	1	1
63	126	54.1349	1	2
63	130	134.622	1	1
63	139	3.2085	1	2
63	154	70.9734	1	2
63	228	6.3782	1	2
64	85	42.1449	1	1
64	116	110.076	1	1
64	124	9.573	1	2
64	135	36.7695	1	2
64	142	64.2747	1	1
64	144	100.033	1	2
65	66	23.9403	1	9
65	94	54.9384	1	1
65	102	34.5113	1	9
65	120	77.9519	1	9
65	134	53.9888	1	9
65	148	46.8291	1	2
65	169	74.1906	1	2
65	185	23.0517	1	2
66	75	75.2487	9	9
66	94	38.0816	9	1
66	140	13.6528	9	2
66	162	22.7934	9	2
66	185	58.4807	9	2
67	89	24.9672	10	10
67	90	105.096	10	10
67	114	64.0164	10	10
67	137	53.7186	10	10
67	157	49.3697	10	10
67	170	55.3103	10	10
68	69	205.659	2	2
68	84	250.312	2	2
68	86	62.3588	2	2
68	88	32.8095	2	2
68	159	81.4471	2	2
68	172	66.5769	2	2
68	299	84.8094	2	3
69	70	255.982	2	2
69	83	27.8814	2	2
69	88	81.2979	2	2
69	158	82.1998	2	2
69	159	101.87	2	2
69	294	85.0278	2	3
69	299	23.7925	2	3
70	76	251.713	2	2
70	82	16.0922	2	2
70	83	83.4125	2	2
70	158	79.1025	2	2
70	160	75.9032	2	2
70	294	24.0276	2	3
70	784	84.7613	2	3
71	91	101.949	9	9
71	122	32.6701	9	2
71	133	6.6593	9	9
71	145	93.6718	9	1
71	146	42.7833	9	2
71	167	17.5015	9	1
71	212	25.9966	9	2
71	250	23.5263	9	2
72	85	28.707	1	1
72	103	38.5705	1	10
72	113	105.06	1	1
72	168	59.2453	1	2
72	195	30.2311	1	2
73	74	78.6424	1	9
73	75	45.6389	1	9
73	98	53.5179	1	1
73	108	59.7248	1	9
73	180	68.9865	1	2
73	208	16.7372	1	2
74	96	36.6082	9	1
74	98	49.1236	9	1
74	106	68.3947	9	9
74	180	19.2538	9	2
74	181	48.6995	9	2
74	198	41.8363	9	2
74	208	52.1577	9	2
75	94	117.795	9	1
75	108	83.3418	9	9
75	131	13.8606	9	1
75	162	12.804	9	2
75	180	34.1743	9	2
75	185	46.7182	9	2
75	190	55.6573	9	2
75	231	59.0972	9	2
75	241	4.6886	9	2
76	82	119.656	2	2
76	100	239.351	2	2
76	105	37.2248	2	2
76	160	109.84	2	2
76	192	67.667	2	2
76	741	77.8859	2	3
76	784	48.9044	2	3
77	78	64.0898	1	1
77	93	82.0721	1	1
77	160	57.5045	1	2
77	183	33.5308	1	1
77	184	51.0936	1	1
78	79	65.7234	1	1
78	158	77.9351	1	2
78	159	13.0579	1	2
78	160	12.9121	1	2
78	183	95.1391	1	1
78	205	43.4	1	1
79	92	71.1583	1	1
79	159	56.8519	1	2
79	172	26.0754	1	2
79	205	113.527	1	1
79	226	11.6871	1	1
80	84	240.388	2	2
80	87	35.3504	2	2
80	95	284.99	2	2
80	101	21.9623	2	9
80	110	45.5867	2	2
80	210	137.529	2	2
80	225	44.0504	2	2
80	263	50.1725	2	3
80	293	51.6702	2	3
81	102	76.6805	9	9
81	130	68.596	9	1
81	139	51.2149	9	2
81	152	62.5662	9	1
81	155	38.0804	9	2
81	228	29.1378	9	2
81	260	51.1445	9	2
82	83	295.967	2	2
82	105	289.769	2	2
82	135	92.4377	2	2
82	380	45.5345	2	3
82	403	14.1061	2	3
82	741	55.5789	2	3
82	784	90.5099	2	3
83	88	309.339	2	2
83	135	12.6577	2	2
83	144	79.7728	2	2
83	294	63.3757	2	3
83	367	6.0702	2	3
83	403	44.6605	2	3
83	784	74.1899	2	3
84	86	49.7983	2	2
84	87	58.6795	2	2
84	172	115.194	2	2
84	210	57.073	2	2
84	263	80.6532	2	3
84	299	26.2509	2	3
85	113	45.0644	1	1
85	135	40.9221	1	2
85	142	95.7942	1	1
85	164	43.4747	1	1
85	168	70.5222	1	2
86	87	285.548	2	2
86	88	261.187	2	2
86	124	57.6029	2	2
86	126	29.5317	2	2
86	263	54.5826	2	3
86	299	112.26	2	3
86	367	11.396	2	3
86	378	52.6349	2	3
87	110	293.582	2	2
87	126	46.5107	2	2
87	154	51.4991	2	2
87	263	132.659	2	3
87	293	16.0288	2	3
87	317	59.3311	2	3
87	378	20.3272	2	3
88	124	72.6934	2	2
88	144	18.8489	2	2
88	294	69.8868	2	3
88	299	54.5276	2	3
88	367	56.1072	2	3
89	97	6.4767	10	10
89	114	57.0863	10	10
89	117	60.0787	10	10
89	132	74.0008	10	10
89	150	27.341	10	10
89	170	83.0132	10	10
89	230	53.5187	10	10
90	119	84.0943	10	10
90	121	5.9786	10	2
90	137	135.313	10	10
90	151	58.6946	10	10
90	157	49.4967	10	10
90	170	2.0645	10	10
90	236	81.5692	10	10
90	284	71.8749	10	10
91	111	103.337	9	9
91	156	63.7927	9	2
91	167	86.3045	9	1
91	250	26.0205	9	2
91	296	30.4454	9	2
92	101	74.075	1	9
92	172	49.2422	1	2
92	210	39.2135	1	2
92	226	89.1791	1	1
92	244	24.7427	1	1
93	109	84.6726	1	1
93	184	73.6759	1	1
93	192	74.9828	1	2
93	200	52.5565	1	1
94	131	35.3361	1	1
94	134	32.4904	1	9
94	161	79.3724	1	9
94	173	36.0105	1	9
94	185	78.4255	1	2
94	231	45.5345	1	2
95	99	270.282	2	2
95	101	19.8159	2	9
95	104	40.6021	2	2
95	110	43.2661	2	2
95	123	8.5373	2	9
95	225	145.595	2	2
95	280	45.1842	2	3
95	293	45.2504	2	3
96	106	77.9066	1	9
96	111	30.7602	1	9
96	129	57.0474	1	10
96	141	95.5241	1	9
96	198	91.242	1	2
96	232	27.4219	1	2
97	103	29.1907	10	10
97	117	152.487	10	10
97	125	49.1935	10	10
97	157	52.281	10	10
97	170	34.2898	10	10
97	195	2.9168	10	2
97	247	70.0582	10	10
98	106	92.9221	1	9
98	108	27.9509	1	9
98	127	90.5415	1	9
98	136	32.9362	1	10
98	149	27.8917	1	9
98	208	83.2218	1	2
98	258	31.2411	1	2
99	104	30.0473	2	2
99	107	81.4492	2	2
99	115	31.9894	2	9
99	118	267.532	2	2
99	123	15.6811	2	9
99	225	63.7034	2	2
99	242	116.791	2	2
99	280	74.6947	2	3
99	335	53.5328	2	3
100	105	109.677	2	2
100	121	244.672	2	2
100	192	119.676	2	2
100	234	71.8012	2	2
100	371	65.2778	2	3
100	741	33.1073	2	3
101	123	125.68	9	9
101	210	35.1137	9	2
101	225	58.0474	9	2
101	244	88.1807	9	1
101	259	7.9616	9	1
102	120	89.8677	9	9
102	148	42.4803	9	2
102	152	80.9407	9	1
102	155	22.4667	9	2
102	261	46.7343	9	2
103	113	19.0002	10	1
103	125	73.2666	10	10
103	143	66.4344	10	10
103	195	53.1749	10	2
103	247	31.2654	10	10
104	107	257.489	2	2
104	110	287.519	2	2
104	139	51.875	2	2
104	155	37.9653	2	2
104	280	119.3	2	3
104	321	10.0576	2	3
104	644	39.4737	2	3
105	121	162.408	2	2
105	135	20.1565	2	2
105	168	154.116	2	2
105	195	18.1807	2	2
105	371	83.6062	2	3
105	380	17.6524	2	3
105	741	92.1248	2	3
106	129	52.4584	9	10
106	136	86.0997	9	10
106	198	50.0189	9	2
106	208	10.9652	9	2
106	232	48.475	9	2
106	258	38.647	9	2
107	118	26.661	2	2
107	128	262.999	2	2
107	148	58.604	2	2
107	155	54.0966	2	2
107	280	49.3784	2	3
107	335	98.1021	2	3
107	353	61.015	2	3
107	361	5.1903	2	3
108	127	78.8632	9	9
108	131	100.297	9	1
108	180	33.0076	9	2
108	208	60.1837	9	2
108	241	50.7642	9	2
108	290	12.1649	9	2
109	119	116.469	1	10
109	192	5.9054	1	2
109	200	75.1776	1	1
109	234	38.8953	1	2
110	139	52.5137	2	2
110	154	19.4526	2	2
110	280	7.0084	2	3
110	293	117.475	2	3
110	317	13.1577	2	3
110	321	49.2926	2	3
111	141	100.271	9	9
111	156	4.5449	9	2
111	181	63.3725	9	2
111	198	37.1963	9	2
111	199	139.73	9	1
111	215	16.1294	9	1
111	296	37.8865	9	2
111	338	5.2007	9	2
111	679	41.0823	9	2
112	116	33.0977	1	1
112	124	57.7812	1	2
112	126	38.5773	1	2
112	130	37.7502	1	1
112	178	56.1794	1	9
112	193	100.328	1	9
113	143	65.0769	1	10
113	164	81.7411	1	1
113	168	34.942	1	2
113	195	57.568	1	2
113	206	43.1717	1	10
114	132	67.9622	10	10
114	137	56.1297	10	10
114	170	12.9599	10	10
114	177	78.7934	10	10
114	191	42.3792	10	10
114	230	67.2238	10	10
114	270	13.354	10	10
115	118	8.2434	9	2
115	123	118.74	9	9
115	133	128.124	9	9
115	242	66.948	9	2
115	259	67.3609	9	1
115	271	17.5705	9	2
115	285	47.8977	9	1
116	124	21.6616	1	2
116	142	50.6869	1	1
116	144	63.4472	1	2
116	178	96.7522	1	9
116	221	68.8849	1	9
117	125	19.6664	10	10
117	150	134.695	10	10
117	153	56.0377	10	10
117	170	42.7849	10	10
117	230	31.2666	10	10
117	247	4.8038	10	10
117	267	57.715	10	10
118	122	259.566	2	2
118	128	66.9418	2	2
118	133	27.4139	2	9
118	212	24.8879	2	2
118	242	25.8895	2	2
118	271	125.598	2	2
118	329	37.095	2	3
118	335	64.2059	2	3
119	151	89.4955	10	10
119	200	3.301	10	1
119	234	5.6576	10	2
119	236	63.615	10	10
119	239	134.034	10	10
119	284	10.0785	10	10
120	134	65.7695	9	9
120	148	12.883	9	2
120	152	21.3651	9	1
120	169	34.9401	9	2
120	201	74.464	9	1
120	278	52.1585	9	2
120	289	13.977	9	2
121	157	372.278	2	10
121	195	37.3336	2	2
121	234	44.7394	2	2
121	236	72.896	2	10
121	371	93.3211	2	3
121	382	113.622	2	3
122	128	23.0357	2	2
122	133	9.1115	2	9
122	140	60.3339	2	2
122	146	238.419	2	2
122	212	133.963	2	2
122	329	49.7777	2	3
122	370	22.871	2	3
123	225	52.0414	9	2
123	242	6.0082	9	2
123	259	75.4752	9	1
124	126	335.817	2	2
124	144	307.176	2	2
124	178	73.5159	2	9
124	193	19.9227	2	9
124	367	163.01	2	3
124	378	70.634	2	3
124	386	59.3314	2	2
124	394	57.2206	2	2
125	143	30.4197	10	10
125	153	74.9355	10	10
125	194	44.831	10	10
125	247	43.9941	10	10
125	267	24.5415	10	10
126	130	11.0695	2	1
126	154	332.535	2	2
126	193	61.2127	2	9
126	317	28.4445	2	3
126	378	127.77	2	3
126	394	46.64	2	2
126	409	26.2532	2	2
127	131	91.8774	9	1
127	149	101.431	9	9
127	174	19.1907	9	10
127	208	49.0886	9	2
127	258	41.4448	9	2
127	290	58.3214	9	2
127	301	17.3663	9	2
128	140	258.435	2	2
128	148	34.026	2	2
128	169	42.0761	2	2
128	329	74.6694	2	3
128	335	57.8327	2	3
128	361	53.8265	2	3
128	381	8.2127	2	3
129	136	72.8097	10	10
129	141	34.8833	10	9
129	163	39.9418	10	10
129	171	64.5831	10	10
129	182	100.971	10	10
129	232	69.429	10	2
129	281	78.1862	10	10
129	282	9.9485	10	10
130	152	36.6227	1	1
130	154	55.506	1	2
130	193	48.3648	1	9
130	220	118.949	1	9
130	228	70.3802	1	2
130	240	43.6443	1	9
131	173	40.6964	1	9
131	174	38.7876	1	10
131	202	106.622	1	1
131	217	42.7343	1	10
131	231	14.1004	1	2
131	241	51.0691	1	2
131	290	98.916	1	2
131	301	9.445	1	2
132	150	57.2355	10	10
132	189	35.2351	10	10
132	191	35.2654	10	10
132	197	92.7855	10	10
132	230	35.9773	10	10
132	270	78.8266	10	10
133	145	93.4175	9	1
133	212	57.3445	9	2
133	271	35.3536	9	2
133	285	95.6859	9	1
134	161	75.4521	9	9
134	169	9.9481	9	2
134	185	41.8474	9	2
134	201	66.6617	9	1
134	227	18.6297	9	1
134	289	43.0836	9	2
134	327	20.3413	9	2
135	142	97.2036	2	1
135	144	346.593	2	2
135	168	292.704	2	2
135	221	8.8247	2	9
135	252	32.5444	2	9
135	380	153.778	2	3
135	403	48.3254	2	3
135	420	73.6332	2	2
135	423	61.6315	2	2
136	149	74.6427	10	9
136	163	94.5981	10	10
136	176	40.1378	10	10
136	232	24.0337	10	2
136	258	38.0389	10	2
136	281	37.4731	10	10
136	303	80.2482	10	10
136	304	7.0424	10	10
137	151	51.6638	10	10
137	170	33.7639	10	10
137	177	145.447	10	10
137	216	49.8093	10	10
137	230	14.4208	10	10
137	284	19.4823	10	10
137	337	77.3058	10	10
139	154	161.735	2	2
139	155	165.053	2	2
139	228	86.327	2	2
139	260	12.165	2	2
139	321	65.0785	2	3
139	644	24.3079	2	3
140	146	16.8458	2	2
140	162	250.94	2	2
140	169	41.9527	2	2
140	185	31.2289	2	2
140	329	48.4072	2	3
140	370	49.5361	2	3
140	381	52.1855	2	3
141	182	82.6414	9	10
141	198	53.2756	9	2
141	215	114.787	9	1
141	232	63.3627	9	2
141	251	37.4804	9	10
141	338	38.8141	9	2
141	416	8.425	9	10
141	418	53.108	9	2
142	144	7.6813	1	2
142	164	44.8419	1	1
142	168	19.5773	1	2
142	221	35.2474	1	9
142	246	55.035	1	9
142	252	88.5106	1	9
143	194	66.2815	10	10
143	195	22.4265	10	2
143	206	92.0655	10	10
143	247	47.6797	10	10
144	178	26.0143	2	9
144	221	30.9614	2	9
144	367	72.9517	2	3
144	386	61.9552	2	2
144	403	109.139	2	3
144	420	52.0137	2	2
145	167	83.2889	1	1
145	212	48.6318	1	2
145	250	28.9548	1	2
145	285	30.2945	1	1
145	348	67.5987	1	1
146	156	218.059	2	2
146	162	67.623	2	2
146	190	12.2608	2	2
146	212	45.1375	2	2
146	250	121.857	2	2
146	354	40.2641	2	3
146	370	66.6489	2	3
148	155	166.378	2	2
148	169	157.833	2	2
148	261	55.7378	2	2
148	278	37.543	2	2
148	353	56.7501	2	3
148	361	54.4404	2	3
149	174	91.1865	9	10
149	176	85.1373	9	10
149	258	47.9512	9	2
149	301	41.169	9	2
149	303	58.052	9	10
149	360	4.4679	9	10
150	153	75.514	10	10
150	189	138.438	10	10
150	230	67.4911	10	10
150	267	19.202	10	10
150	270	32.7882	10	10
150	342	39.4651	10	10
151	216	79.6754	10	10
151	239	38.2207	10	10
151	284	48.4062	10	10
151	286	62.2766	10	10
151	337	11.3983	10	10
152	201	59.0491	1	1
152	240	108.22	1	9
152	260	39.7128	1	2
152	261	65.3712	1	2
152	278	13.5924	1	2
152	297	72.2744	1	9
153	189	16.2118	10	10
153	194	10.1125	10	10
153	222	71.5501	10	10
153	229	65.9821	10	10
153	253	45.528	10	10
153	267	59.8599	10	10
153	342	79.7521	10	10
154	193	3.9053	2	9
154	220	20.3101	2	9
154	228	164.697	2	2
154	317	117.304	2	3
154	321	42.4032	2	3
154	400	21.9913	2	2
154	409	41.7728	2	2
155	260	71.7579	2	2
155	261	41.5149	2	2
155	353	47.1543	2	3
155	644	47.2874	2	3
156	180	24.6457	2	2
156	181	226.913	2	2
156	190	48.857	2	2
156	250	55.4324	2	2
156	296	95.9162	2	2
156	354	46.1132	2	3
156	405	53.6559	2	3
157	170	350.282	10	10
157	195	15.8158	10	2
157	236	64.1942	10	10
157	247	36.4479	10	10
157	284	58.0815	10	10
157	382	71.2225	10	3
157	534	89.7516	10	10
158	159	388.922	2	2
158	160	373.265	2	2
158	183	30.5507	2	1
158	205	39.8164	2	1
158	294	38.7433	2	3
158	392	82.44	2	9
158	450	27.3763	2	9
158	610	40.7962	2	2
158	651	60.358	2	3
158	663	18.3514	2	3
158	664	6.5992	2	2
158	721	71.0932	2	2
158	784	16.1526	2	3
159	172	363.606	2	2
159	205	103.164	2	1
159	294	12.8671	2	3
159	299	54.5094	2	3
159	384	29.4194	2	9
159	450	51.5354	2	9
159	663	63.7643	2	3
159	664	91.5805	2	2
159	681	21.1305	2	3
160	183	69.1418	2	1
160	184	43.2201	2	1
160	192	410.072	2	2
160	366	114.285	2	9
160	392	20.1282	2	9
160	610	86.1112	2	2
160	637	58.4707	2	2
160	670	113.118	2	3
160	741	11.5488	2	3
160	784	51.0568	2	3
161	173	58.2779	9	9
161	185	39.1242	9	2
161	227	86.6954	9	1
161	231	14.9864	9	2
161	327	25.6238	9	2
161	340	40.2193	9	2
162	185	63.4481	2	2
162	190	228.515	2	2
162	354	28.7982	2	3
162	370	50.1691	2	3
162	447	54.9459	2	3
163	171	33.6686	10	10
163	176	62.0141	10	10
163	187	86.7375	10	10
163	281	9.4644	10	10
163	282	25.1339	10	10
163	304	54.6122	10	10
164	168	70.0147	1	2
164	195	23.3731	1	2
164	206	55.5457	1	10
164	246	48.85	1	9
164	288	88.1309	1	9
167	199	79.4188	1	1
167	250	40.2161	1	2
167	296	39.9068	1	2
167	348	69.951	1	1
167	358	17.9218	1	1
168	195	389.231	2	2
168	246	45.5966	2	9
168	288	10.7207	2	9
168	371	8.1165	2	3
168	380	94.6542	2	3
168	423	55.737	2	2
168	461	84.6422	2	2
168	581	114.34	2	3
169	185	156.237	2	2
169	278	48.1532	2	2
169	289	49.9836	2	2
169	361	46.4022	2	3
169	381	67.5883	2	3
170	230	367.773	10	10
170	247	31.4561	10	10
170	267	22.5435	10	10
170	284	34.8733	10	10
170	337	58.3899	10	10
170	534	102.436	10	10
170	582	13.5899	10	10
170	635	49.8619	10	10
171	182	36.0451	10	10
171	187	62.265	10	10
171	209	88.6238	10	10
171	211	90.9742	10	10
171	282	74.5355	10	10
171	355	52.7475	10	10
172	205	20.5687	2	1
172	210	332.987	2	2
172	226	63.9939	2	1
172	263	19.6569	2	3
172	299	31.2771	2	3
172	384	57.3914	2	9
172	431	68.692	2	9
172	595	47.6618	2	3
172	664	42.2809	2	2
172	681	50.9125	2	3
172	683	12.6089	2	2
172	746	63.9291	2	2
173	202	74.3489	9	1
173	227	43.6152	9	1
173	231	24.6534	9	2
173	241	26.2482	9	2
173	274	36.5055	9	1
173	340	18.1677	9	2
173	401	38.3747	9	2
174	176	59.0012	10	10
174	217	127.207	10	10
174	223	33.8838	10	10
174	257	35.509	10	10
174	301	73.5073	10	2
174	360	64.7291	10	10
176	187	30.094	10	10
176	223	81.8565	10	10
176	224	67.4927	10	10
176	303	34.01	10	10
176	304	127.971	10	10
176	360	67.7969	10	10
176	424	20.0601	10	10
177	191	78.6602	10	10
177	216	51.5986	10	10
177	230	45.9458	10	10
177	270	24.3587	10	10
177	272	98.7923	10	10
177	337	5.5198	10	10
177	391	56.5878	10	10
178	193	78.0542	9	9
178	221	84.2738	9	9
178	265	126.877	9	1
178	386	72.3003	9	2
178	394	9.6924	9	2
180	181	54.6831	2	2
180	190	230.089	2	2
180	208	224.165	2	2
180	231	24.7808	2	2
180	241	33.5495	2	2
180	405	47.3278	2	3
180	457	38.2868	2	3
180	491	67.1633	2	3
181	198	213.39	2	2
181	208	37.0476	2	2
181	296	87.2894	2	2
181	405	28.9211	2	3
181	457	78.1083	2	3
181	679	39.4886	2	2
182	211	87.6033	10	10
182	232	7.537	10	2
182	251	88.3078	10	10
182	273	65.0051	10	10
182	281	62.075	10	10
182	282	42.1087	10	10
182	416	26.4965	10	10
182	494	61.3266	10	10
182	495	7.3142	10	10
183	184	66.5017	1	1
183	205	49.7453	1	1
183	366	52.5245	1	9
183	392	64.0036	1	9
184	192	61.0911	1	2
184	200	74.9357	1	1
184	347	43.6913	1	9
184	366	79.3492	1	9
185	190	19.2024	2	2
185	231	140.92	2	2
185	289	30.3179	2	2
185	327	76.7816	2	2
185	340	21.4074	2	2
185	381	48.7692	2	3
185	447	112.363	2	3
187	209	48.2824	10	10
187	218	59.7376	10	10
187	224	80.5589	10	10
187	282	7.4148	10	10
187	304	49.243	10	10
187	344	70.4568	10	10
187	355	36.248	10	10
189	197	64.8383	10	10
189	229	90.9109	10	10
189	254	145.912	10	10
189	270	83.6437	10	10
189	342	27.398	10	10
189	369	29.1964	10	10
189	435	48.9982	10	10
190	231	41.2944	2	2
190	354	38.6354	2	3
190	405	28.2158	2	3
190	447	57.2479	2	3
190	491	11.3988	2	3
191	197	50.8582	10	10
191	270	85.7353	10	10
191	272	42.4588	10	10
191	283	88.6141	10	10
191	339	45.5015	10	10
192	200	34.3584	2	1
192	234	384.762	2	2
192	347	83.3498	2	9
192	366	31.3974	2	9
192	371	18.0116	2	3
192	637	74.9764	2	2
192	652	60.6376	2	2
192	670	12.2376	2	3
192	693	83.0356	2	3
192	741	44.1782	2	3
193	220	72.4797	9	9
193	265	49.1248	9	1
193	287	93.9994	9	1
193	394	67.4985	9	2
193	409	19.0793	9	2
194	206	34.6097	10	10
194	222	99.2431	10	10
194	247	33.1124	10	10
194	267	48.3398	10	10
194	305	59.8251	10	10
195	206	59.8299	2	10
195	247	377.643	2	10
195	288	16.7365	2	9
195	320	35.4657	2	10
195	371	22.1642	2	3
195	382	69.15	2	3
195	461	64.295	2	2
195	579	40.2356	2	2
195	581	74.2377	2	3
195	646	116.355	2	3
197	254	55.0921	10	10
197	270	49.5251	10	10
197	283	39.356	10	10
197	369	67.2856	10	10
198	208	98.6401	2	2
198	232	196.508	2	2
198	258	24.0361	2	2
198	338	87.7944	2	2
198	418	31.3798	2	2
198	457	28.4008	2	3
198	483	61.8045	2	3
198	564	64.111	2	3
198	679	69.0696	2	2
199	215	73.8624	1	1
199	296	41.3515	1	2
199	338	7.1049	1	2
199	358	86.1913	1	1
199	385	38.9658	1	1
199	679	43.2253	1	2
200	234	55.2776	1	2
200	239	82.7563	1	10
200	347	59.4873	1	9
200	419	60.1019	1	9
201	227	55.8576	1	1
201	278	52.7299	1	2
201	289	69.2632	1	2
201	297	29.9173	1	9
201	327	3.7041	1	2
201	331	86.7779	1	9
201	332	36.0966	1	9
202	217	31.677	1	10
202	241	13.5747	1	2
202	274	74.8196	1	1
202	290	78.907	1	2
202	300	23.3563	1	1
202	401	10.0988	1	2
205	226	63.6897	1	1
205	384	59.6681	1	9
205	392	29.1695	1	9
205	431	3.315	1	9
205	450	73.4288	1	9
206	247	48.348	10	10
206	288	14.5839	10	9
206	305	60.8926	10	10
206	320	138.549	10	10
208	241	40.2919	2	2
208	258	215.28	2	2
208	290	64.1698	2	2
208	457	56.1536	2	3
208	462	75.5857	2	3
208	483	22.1872	2	3
208	516	46.8152	2	3
208	564	57.7884	2	3
209	211	46.8276	10	10
209	218	67.3047	10	10
209	233	97.4421	10	10
209	243	32.572	10	10
209	344	22.0212	10	10
209	355	31.6862	10	10
209	417	89.8238	10	10
210	225	304.068	2	2
210	226	33.87	2	1
210	244	62.1731	2	1
210	263	60.7368	2	3
210	430	36.4164	2	9
210	431	89.9925	2	9
210	595	41.3942	2	3
210	680	59.9573	2	3
210	683	97.3601	2	2
210	694	13.6346	2	2
211	243	87.4051	10	10
211	273	97.3816	10	10
211	282	20.9976	10	10
211	314	54.2846	10	10
211	355	50.951	10	10
211	417	36.9955	10	10
211	495	37.0224	10	10
211	542	55.4851	10	10
212	250	369.596	2	2
212	271	334.336	2	2
212	285	52.4617	2	1
212	329	38.9411	2	3
212	348	49.0093	2	1
212	370	43.8602	2	3
212	537	54.0136	2	9
212	599	39.2797	2	9
212	733	82.7511	2	3
212	758	14.5255	2	3
212	775	93.0642	2	2
212	854	28.3302	2	2
215	251	68.8736	1	10
215	338	31.4201	1	2
215	385	84.7193	1	1
215	418	34.797	1	2
215	432	15.2733	1	10
216	272	89.1041	10	10
216	286	102.608	10	10
216	337	31.6053	10	10
216	391	36.9366	10	10
217	257	35.8986	10	10
217	290	22.6175	10	2
217	300	118.955	10	1
217	301	102.088	10	2
217	334	52.2419	10	10
217	360	21.879	10	10
218	224	17.6526	10	10
218	233	31.1078	10	10
218	245	29.2891	10	10
218	249	74.1811	10	10
218	256	39.4575	10	10
218	344	52.5367	10	10
218	406	66.2189	10	10
220	228	23.7873	9	2
220	240	51.4746	9	9
220	287	62.1745	9	1
220	315	66.2768	9	1
220	400	38.2116	9	2
220	409	38.204	9	2
221	252	105.561	9	9
221	265	36.436	9	1
221	374	44.7314	9	1
221	375	34.2532	9	1
221	386	25.4179	9	2
221	420	79.2152	9	2
222	253	89.6802	10	10
222	267	32.0212	10	10
222	305	3.9622	10	10
222	342	34.9605	10	10
222	351	80.3128	10	10
223	224	84.5999	10	10
223	257	75.8725	10	10
223	275	37.4186	10	10
223	306	63.4676	10	10
223	360	21.6111	10	10
223	424	94.3919	10	10
223	436	14.5994	10	10
224	249	75.4847	10	10
224	275	18.8814	10	10
224	304	21.4732	10	10
224	344	85.5194	10	10
224	424	33.329	10	10
224	436	28.2061	10	10
225	242	331.315	2	2
225	244	35.2147	2	1
225	259	73.0651	2	1
225	280	67.5477	2	3
225	293	59.9971	2	3
225	430	79.2004	2	9
225	558	53.1942	2	9
225	661	87.1194	2	3
225	680	27.3155	2	3
225	694	136.751	2	2
225	743	34.4748	2	3
225	745	23.7991	2	2
226	244	71.761	1	1
226	431	103.083	1	9
227	274	48.4362	1	1
227	327	34.8864	1	2
227	332	79.4599	1	9
227	340	62.3701	1	2
227	393	58.2544	1	9
227	401	5.6904	1	2
228	240	38.103	2	9
228	260	245.622	2	2
228	321	115.233	2	3
228	400	138	2	2
228	531	22.3902	2	2
228	644	8.6623	2	3
228	806	11.2188	2	3
229	253	19.0272	10	10
229	254	15.834	10	10
229	291	71.1189	10	10
229	298	68.9626	10	10
229	342	27.831	10	10
229	435	45.189	10	10
230	267	42.4112	10	10
230	270	333.239	10	10
230	337	40.7446	10	10
230	342	16.8151	10	10
230	391	53.5404	10	10
230	622	34.9706	10	10
230	635	119.343	10	10
231	241	162.027	2	2
231	340	79.5031	2	2
231	401	15.3076	2	2
231	447	34.5059	2	3
231	491	65.5578	2	3
232	258	60.0594	2	2
232	281	188.614	2	10
232	303	21.2596	2	10
232	416	43.9929	2	10
232	418	69.2564	2	2
232	483	34.9209	2	3
232	549	53.5034	2	3
233	243	76.2731	10	10
233	245	118.469	10	10
233	277	48.566	10	10
233	406	13.9503	10	10
233	417	46.6258	10	10
233	460	65.3124	10	10
234	236	456.155	2	10
234	347	28.0125	2	9
234	371	33.8483	2	3
234	382	6.0647	2	3
234	419	65.4005	2	9
234	649	75.9651	2	3
234	652	81.0661	2	2
234	693	7.9439	2	3
234	695	33.886	2	2
236	239	54.8751	10	10
236	284	399.536	10	10
236	382	43.2114	10	3
236	419	42.9784	10	9
236	508	28.0136	10	10
236	534	9.9913	10	10
236	649	18.0275	10	3
236	695	72.2743	10	2
236	717	71.36	10	10
239	284	33.3484	10	10
239	286	84.2265	10	10
239	419	56.77	10	9
239	508	105.448	10	10
240	260	58.5803	9	2
240	261	15.1935	9	2
240	297	61.3913	9	9
240	315	64.3577	9	1
240	350	79.1257	9	1
240	400	13.8051	9	2
240	512	2.467	9	2
240	531	52.0213	9	2
241	290	159.601	2	2
241	401	67.5214	2	2
241	462	21.63	2	3
241	491	51.89	2	3
242	259	60.7024	2	1
242	271	336.62	2	2
242	285	17.1036	2	1
242	335	43.2267	2	3
242	528	67.6142	2	9
242	558	23.4337	2	9
242	743	56.2791	2	3
242	745	72.8701	2	2
242	797	20.7368	2	3
242	800	28.2746	2	2
243	277	30.2802	10	10
243	314	118.642	10	10
243	346	75.6035	10	10
243	417	69.6337	10	10
243	460	42.3339	10	10
243	542	14.2417	10	10
243	627	33.2607	10	10
244	259	73.972	1	1
244	430	79.321	1	9
244	431	34.3384	1	9
245	256	109.482	10	10
245	269	18.8705	10	10
245	277	50.5911	10	10
245	406	27.5407	10	10
245	460	77.3592	10	10
245	467	56.2812	10	10
245	477	26.9922	10	10
245	522	10.1783	10	10
246	252	118.865	9	9
246	288	115.567	9	9
246	408	72.1203	9	1
246	423	62.2331	9	2
246	461	33.2536	9	2
247	267	355.492	10	10
247	305	23.6783	10	10
247	320	21.1527	10	10
247	382	7.3396	10	3
247	534	25.5135	10	10
247	579	39.7995	10	2
247	582	88.3347	10	10
247	633	50.7169	10	10
247	646	87.7044	10	3
249	256	13.7216	10	10
249	275	79.2828	10	10
249	292	71.4083	10	10
249	344	37.4824	10	10
249	406	63.6376	10	10
249	436	9.9116	10	10
249	518	21.6103	10	10
250	296	361.347	2	2
250	348	84.4163	2	1
250	354	68.7985	2	3
250	370	15.4465	2	3
250	599	38.6477	2	9
250	600	36.5191	2	9
250	758	72.5319	2	3
250	786	29.7279	2	3
250	854	76.9041	2	2
250	855	37.7175	2	2
251	273	62.7815	10	10
251	416	31.4229	10	10
251	418	12.0934	10	2
251	432	101.802	10	10
251	494	26.1399	10	10
252	374	23.0434	9	1
252	408	56.1399	9	1
252	420	52.5262	9	2
252	423	45.4234	9	2
253	298	87.8109	10	10
253	342	58.3429	10	10
253	351	26.7035	10	10
253	434	43.0768	10	10
254	291	75.107	10	10
254	369	25.8116	10	10
254	456	51.4854	10	10
254	479	44.9205	10	10
254	554	11.9334	10	10
256	269	86.3114	10	10
256	292	78.7552	10	10
256	324	26.2787	10	10
256	406	30.9225	10	10
256	467	67.6135	10	10
257	306	32.5201	10	10
257	334	95.8004	10	10
257	360	55.0896	10	10
257	424	21.6587	10	10
258	290	23.0065	2	2
258	301	42.9272	2	2
258	303	181.437	2	10
258	483	64.7885	2	3
258	516	49.1308	2	3
258	549	19.5318	2	3
258	604	35.9028	2	3
259	285	65.5237	1	1
259	430	30.673	1	9
259	528	34.7102	1	9
259	558	71.924	1	9
260	261	213.451	2	2
260	353	17.987	2	3
260	512	9.5213	2	2
260	531	78.893	2	2
260	644	60.9736	2	3
260	751	19.6207	2	3
260	769	33.9323	2	3
261	278	230.241	2	2
261	297	27.7876	2	9
261	353	70.4064	2	3
261	361	5.45	2	3
261	512	56.8553	2	2
261	751	43.6841	2	3
263	293	322.406	3	3
263	299	343.614	3	3
263	317	38.1009	3	3
263	378	54.6827	3	3
263	595	122.211	3	3
263	680	59.5706	3	3
263	713	116.168	3	4
263	740	18.9725	3	4
263	987	14.2373	3	4
263	1023	17.9871	3	4
265	287	42.9337	1	1
265	375	47.691	1	1
265	386	43.2486	1	2
265	394	25.4082	1	2
265	407	102.018	1	1
267	305	39.4547	10	10
267	342	285.31	10	10
267	351	37.3202	10	10
267	582	78.9295	10	10
267	622	99.2057	10	10
267	633	44.4597	10	10
267	711	33.6383	10	10
269	324	53.6102	10	10
269	522	73.292	10	10
270	272	4.8863	10	10
270	339	9.3797	10	10
270	342	49.6981	10	10
270	369	339.868	10	10
270	391	56.0435	10	10
270	435	11.7289	10	10
270	523	78.3705	10	10
270	635	42.7841	10	10
270	667	24.5884	10	10
270	692	33.0185	10	10
270	770	130.595	10	10
271	285	75.4092	2	1
271	329	20.4976	2	3
271	335	40.5524	2	3
271	528	33.6299	2	9
271	537	35.3173	2	9
271	733	20.1251	2	3
271	775	36.6115	2	2
271	797	71.1589	2	3
271	800	79.0007	2	2
272	286	6.4408	10	10
272	339	155.732	10	10
272	391	84.6364	10	10
272	443	35.3897	10	10
272	509	59.7637	10	10
272	523	38.644	10	10
273	314	55.1237	10	10
273	432	40.2006	10	10
273	487	72.3968	10	10
273	494	21.8267	10	10
273	495	54.6948	10	10
273	542	10.2376	10	10
274	290	40.8504	1	2
274	300	39.2306	1	1
274	393	34.2897	1	9
274	401	62.595	1	2
274	445	91.7777	1	9
274	454	15.8358	1	9
275	292	82.7175	10	10
275	306	31.4102	10	10
275	377	120.862	10	10
275	436	57.5169	10	10
275	518	66.6442	10	10
275	557	21.3651	10	10
277	346	61.5004	10	10
277	442	28.3965	10	10
277	460	43.5188	10	10
277	477	65.3637	10	10
278	289	238.492	2	2
278	297	37.9749	2	9
278	331	14.153	2	9
278	361	84.1823	2	3
278	381	12.2142	2	3
278	512	23.8702	2	2
278	587	74.4222	2	2
278	751	39.5287	2	3
278	805	30.7824	2	3
280	293	330.481	3	3
280	321	34.4235	3	3
280	335	302.609	3	3
280	353	23.3829	3	3
280	644	87.2997	3	3
280	661	62.4997	3	3
280	743	60.4178	3	3
280	819	4.2929	3	4
280	917	56.0202	3	4
280	945	94.6003	3	4
280	958	6.0356	3	4
280	1048	6.3346	3	4
280	1112	14.6873	3	4
281	282	191.778	10	10
281	303	53.555	10	10
281	304	40.9913	10	10
281	416	43.2677	10	10
281	494	67.1224	10	10
281	549	29.6158	10	3
281	593	65.9841	10	10
281	647	14.6811	10	10
282	304	85.5303	10	10
282	355	165.88	10	10
282	494	37.8002	10	10
282	495	56.2874	10	10
282	623	13.0981	10	10
282	647	65.3821	10	10
283	339	29.6929	10	10
283	369	40.1589	10	10
283	451	75.7942	10	10
283	456	47.728	10	10
284	286	18.6443	10	10
284	337	422.998	10	10
284	508	60.2643	10	10
284	534	45.8198	10	10
284	559	5.1106	10	10
284	695	12.6786	10	2
284	717	34.1573	10	10
284	766	101.712	10	10
284	798	48.3715	10	10
285	348	64.8985	1	1
285	528	68.4729	1	9
285	537	78.5019	1	9
286	337	43.0799	10	10
286	391	6.3754	10	10
286	443	94.7641	10	10
286	508	23.1308	10	10
286	559	103.552	10	10
287	315	36.2292	1	1
287	394	47.0306	1	2
287	407	39.0978	1	1
287	409	44.2048	1	2
287	453	100.631	1	1
288	320	129.848	9	10
288	408	12.1467	9	1
288	461	103.362	9	2
288	488	65.3273	9	1
289	327	243.909	2	2
289	331	25.8932	2	9
289	332	21.365	2	9
289	381	72.8434	2	3
289	587	31.1973	2	2
289	615	50.7538	2	2
289	805	46.8906	2	3
290	300	43.3025	2	1
290	301	302.455	2	2
290	401	171.99	2	2
290	445	10.5637	2	9
290	454	49.38	2	9
290	462	97.6535	2	3
290	516	127.888	2	3
290	640	61.3202	2	2
290	752	44.2375	2	2
290	869	22.1055	2	3
290	932	57.3156	2	3
291	298	13.6113	10	10
291	376	83.5491	10	10
291	479	38.9327	10	10
291	554	34.8173	10	10
292	324	58.949	10	10
292	406	59.1931	10	10
292	467	43.4507	10	10
292	518	17.3623	10	10
292	557	48.6921	10	10
292	583	3.0889	10	10
293	317	31.6063	3	3
293	321	55.9968	3	3
293	661	38.7012	3	3
293	680	78.1751	3	3
293	740	78.2371	3	4
293	917	29.7372	3	4
293	1023	5.3621	3	4
293	1048	14.3547	3	4
294	299	330.572	3	3
294	367	65.8379	3	3
294	403	32.18	3	3
294	651	82.1482	3	3
294	663	49.2453	3	3
294	756	31.5798	3	4
294	784	350.098	3	3
294	825	97.9416	3	4
294	988	11.1306	3	4
294	999	17.7848	3	4
296	348	24.5881	2	1
296	354	5.623	2	3
296	358	70.4722	2	1
296	405	46.5931	2	3
296	457	17.7075	2	3
296	600	51.3723	2	9
296	679	346.144	2	2
296	684	63.8488	2	9
296	759	75.4064	2	3
296	786	39.6168	2	3
296	855	88.0938	2	2
296	911	38.9356	2	2
297	331	87.8809	9	9
297	350	48.9521	9	1
297	496	74.4047	9	1
297	512	62.2633	9	2
297	587	21.8576	9	2
298	342	4.9246	10	10
298	376	70.9767	10	10
298	434	56.1089	10	10
298	435	48.6664	10	10
298	479	22.1684	10	10
298	514	46.0259	10	10
299	367	62.9107	3	3
299	378	44.3717	3	3
299	595	23.5699	3	3
299	663	68.7059	3	3
299	681	108.559	3	3
299	700	90.1729	3	4
299	713	12.1897	3	4
299	756	58.8289	3	4
299	987	14.149	3	4
299	999	7.7999	3	4
299	1128	29.0226	3	4
300	301	77.9098	1	2
300	334	28.4621	1	10
300	454	86.6841	1	9
300	501	18.3235	1	10
300	511	60.7672	1	9
301	303	47.9005	2	10
301	334	9.2151	2	10
301	360	294.947	2	10
301	454	6.8996	2	9
301	501	19.4371	2	10
301	511	23.7354	2	9
301	516	42.4714	2	3
301	603	40.8655	2	10
301	604	126.367	2	3
301	709	17.8168	2	10
301	752	47.4435	2	2
301	753	53.8751	2	2
301	932	20.5686	2	3
301	953	21.2407	2	10
301	1027	54.1303	2	3
303	304	176.066	10	10
303	360	34.653	10	10
303	549	61.0408	10	3
303	593	35.7851	10	10
303	603	67.4029	10	10
303	604	32.8364	10	3
304	344	141.467	10	10
304	355	22.5362	10	10
304	360	52.641	10	10
304	424	65.2325	10	10
304	593	28.3935	10	10
304	603	22.9642	10	10
304	605	39.6259	10	10
304	623	34.8727	10	10
304	647	74.2164	10	10
304	675	67.7827	10	10
305	320	106.083	10	10
305	351	161.585	10	10
305	544	3.2053	10	10
305	545	64.0538	10	10
305	633	58.8283	10	10
306	334	25.0887	10	10
306	377	14.6669	10	10
306	424	57.0102	10	10
306	436	39.8004	10	10
306	455	71.4623	10	10
314	346	53.901	10	10
314	487	107.089	10	10
314	529	49.3653	10	10
314	542	60.8228	10	10
314	627	37.6636	10	10
315	350	49.9693	1	1
315	400	60.9785	1	2
315	409	2.1146	1	2
315	453	39.1884	1	1
315	510	62.471	1	1
315	531	9.5957	1	2
317	321	332.908	3	3
317	378	312.977	3	3
317	409	27.5876	3	2
317	713	10.4831	3	4
317	740	20.389	3	4
317	793	50.1777	3	3
317	964	85.2875	3	4
320	461	34.7993	10	2
320	488	25.7521	10	1
320	544	133.679	10	10
320	579	88.2817	10	2
320	633	17.676	10	10
321	400	16.3709	3	2
321	644	263.898	3	3
321	740	7.585	3	4
321	793	20.258	3	3
321	806	79.2302	3	3
321	819	79.7117	3	4
321	964	40.8745	3	4
324	467	30.6091	10	10
324	522	40.8885	10	10
324	583	32.7213	10	10
327	332	61.3464	2	9
327	340	210.474	2	2
327	381	25.7799	2	3
327	447	53.5489	2	3
327	615	39.2628	2	2
327	673	40.9682	2	2
327	849	59.1112	2	3
329	335	280.161	3	3
329	361	27.0311	3	3
329	370	278.232	3	3
329	381	38.0566	3	3
329	733	73.5308	3	3
329	822	48.2109	3	4
329	824	52.0048	3	4
331	332	87.3222	9	9
331	496	47.5602	9	1
331	550	38.5103	9	1
331	587	51.3947	9	2
331	615	18.0287	9	2
332	340	16.8434	9	2
332	393	96.538	9	9
332	550	109.07	9	1
332	615	40.831	9	2
332	673	43.6507	9	2
334	360	85.4577	10	10
334	424	59.8471	10	10
334	455	24.2547	10	10
334	501	75.3582	10	10
334	551	126.044	10	10
334	588	22.731	10	10
335	353	69.5347	3	3
335	361	53.5857	3	3
335	743	65.942	3	3
335	797	92.0431	3	3
335	824	50.394	3	4
335	945	21.4707	3	4
335	985	79.9163	3	4
337	391	334.657	10	10
337	559	36.8468	10	10
337	635	36.1321	10	10
337	727	62.0271	10	10
337	766	31.6003	10	10
337	798	61.6528	10	10
338	385	66.2231	2	1
338	418	321.071	2	2
338	483	9.1642	2	3
338	564	21.4524	2	3
338	679	356.707	2	2
338	703	31.3107	2	9
338	720	29.553	2	9
338	875	57.4412	2	3
338	973	45.7194	2	2
338	1034	29.3176	2	2
339	369	7.9608	10	10
339	451	140.817	10	10
339	509	25.9657	10	10
339	523	78.8937	10	10
339	612	47.1813	10	10
340	393	43.6616	2	9
340	401	196.554	2	2
340	447	55.9726	2	3
340	491	24.6046	2	3
340	672	46.8214	2	2
340	673	19.2016	2	2
340	849	16.8315	2	3
340	861	43.9862	2	3
342	351	54.502	10	10
342	434	47.2631	10	10
342	435	267.682	10	10
342	622	60.1628	10	10
342	667	92.0581	10	10
342	692	54.6649	10	10
342	711	45.3092	10	10
342	754	51.8469	10	10
344	355	76.5213	10	10
344	406	185.709	10	10
344	417	56.6981	10	10
344	424	37.5516	10	10
344	436	67.2726	10	10
344	518	8.0869	10	10
344	605	94.521	10	10
344	623	114.292	10	10
344	716	38.3909	10	10
344	723	50.8418	10	10
346	442	83.5174	10	10
346	460	43.8389	10	10
346	477	13.4844	10	10
346	529	80.2444	10	10
346	627	23.5306	10	10
346	719	47.2788	10	10
347	366	98.1309	9	9
347	419	112.862	9	9
347	637	2.342	9	2
347	652	68.8976	9	2
347	767	56.2514	9	1
347	814	51.872	9	1
348	358	65.8309	1	1
348	537	24.244	1	9
348	599	69.228	1	9
348	600	65.7676	1	9
350	496	42.6456	1	1
350	510	73.6833	1	1
350	512	6.2198	1	2
350	531	45.7405	1	2
351	434	146.111	10	10
351	545	31.21	10	10
351	614	81.087	10	10
351	633	5.8662	10	10
351	711	82.0246	10	10
353	361	243.547	3	3
353	644	290.087	3	3
353	751	67.6421	3	3
353	944	3.6469	3	4
353	957	71.4858	3	4
354	370	257.824	3	3
354	405	279.408	3	3
354	447	52.3518	3	3
354	758	46.4633	3	3
354	786	52.4752	3	3
354	885	28.9843	3	4
354	899	40.7483	3	4
355	417	136.164	10	10
355	495	27.9185	10	10
355	542	44.7563	10	10
355	623	107.909	10	10
358	385	65.1464	1	1
358	600	24.9932	1	9
358	679	32.0955	1	2
358	684	73.5387	1	9
[truncated: 10,189 more rows]
