# Supplementary material for: Topological analysis of multicellular complexity in the plant hypocotyl
Source: eLife. 2017 Jul 6;6:e26023. doi: 10.7554/eLife.26023 (PMC5499946; doi:10.7554/eLife.26023)
Supplement: Supplementary file 1. — Cells are represented by arbitrary labels, and interaction size (μm2) and cell types for each cell-cell interaction are included in additional columns. Details are explained in the associated readme file. Biological triplicate samples for each genetic background are labelled sequentially. DOI: http://dx.doi.org/10.7554/eLife.26023.028 [file elife-26023-supp1.zip › ara_col_2.csv]

Label	Neighbour	Shared_Wall_Area	Label_Cell_Type	Neighbour_Cell_Type
2	3	113.175	9	9
2	6	88.6912	9	1
2	7	84.2674	9	1
2	8	62.0787	9	1
2	10	99.007	9	1
2	11	48.9325	9	1
2	12	96.6188	9	9
2	58	161.142	9	2
2	61	66.2535	9	2
2	71	67.5367	9	2
3	4	101.828	9	9
3	5	121.963	9	1
3	6	76.2185	9	1
3	8	70.7889	9	1
3	9	107.442	9	1
3	56	58.2128	9	2
3	64	19.3446	9	2
3	71	122.943	9	2
3	79	101.177	9	2
4	5	143.707	9	1
4	9	121.132	9	1
4	15	45.4047	9	1
4	16	109.334	9	9
4	17	45.5138	9	1
4	63	48.4501	9	2
4	64	36.9489	9	2
4	79	43.1331	9	2
4	81	131.773	9	2
4	82	25.487	9	2
5	6	45.6079	1	1
5	13	98.7946	1	1
5	17	42.1609	1	1
5	18	112.246	1	1
5	56	40.8451	1	2
5	63	28.7001	1	2
5	64	117.72	1	2
6	10	56.3031	1	1
6	13	28.7011	1	1
6	14	72.7915	1	1
6	56	64.537	1	2
6	61	46.831	1	2
7	8	91.3233	1	1
7	11	54.0893	1	1
7	21	74.0062	1	1
7	32	112.825	1	1
7	58	85.412	1	2
8	9	57.7621	1	1
8	26	81.9479	1	1
8	32	77.2416	1	1
8	58	23.3972	1	2
8	71	120.129	1	2
9	15	60.8911	1	1
9	26	136.196	1	1
9	38	106.414	1	1
9	71	20.1635	1	2
9	79	113.845	1	2
9	81	48.2938	1	2
10	12	75.5683	1	9
10	14	48.0226	1	1
10	19	50.971	1	1
10	20	67.2332	1	1
10	61	84.8377	1	2
10	80	38.5969	1	2
11	12	111.97	1	9
11	21	135.037	1	1
11	23	39.9386	1	9
11	27	64.0943	1	1
11	58	51.34	1	2
11	75	95.2393	1	2
12	19	78.9443	9	1
12	23	106.305	9	9
12	58	47.7593	9	2
12	75	78.2348	9	2
12	80	53.4208	9	2
13	14	44.7516	1	1
13	18	35.1634	1	1
13	28	45.1213	1	1
13	31	84.6801	1	1
13	56	100.865	1	2
13	64	45.1939	1	2
14	20	46.0057	1	1
14	28	84.5737	1	1
14	29	40.133	1	1
14	56	23.8002	1	2
14	61	99.6624	1	2
15	16	110.976	1	9
15	22	77.1034	1	9
15	38	105.246	1	1
15	39	48.6579	1	1
15	43	143.55	1	1
15	81	17.7815	1	2
15	82	75.0251	1	2
15	88	78.3004	1	2
16	17	116.76	9	1
16	22	103.715	9	9
16	82	77.4189	9	2
16	86	39.773	9	2
16	88	29.2551	9	2
17	18	23.2042	1	1
17	22	34.5957	1	9
17	24	57.8897	1	1
17	25	100.565	1	9
17	35	20.5086	1	9
17	63	58.3406	1	2
17	86	97.9269	1	2
18	25	51.0923	1	9
18	31	101.597	1	1
18	37	33.6901	1	1
18	63	101.69	1	2
18	64	58.1694	1	2
19	20	125.607	1	1
19	23	110.993	1	9
19	34	52.9956	1	1
19	36	39.2792	1	1
19	80	83.9655	1	2
19	91	58.8151	1	2
20	29	126.186	1	1
20	36	40.7871	1	1
20	41	80.1399	1	1
20	61	21.617	1	2
20	80	137.609	1	2
20	91	22.8042	1	2
21	27	42.0566	1	1
21	32	111.589	1	1
21	42	80.1845	1	1
21	58	20.2621	1	2
21	75	110.179	1	2
21	84	108.637	1	9
21	89	52.4886	1	9
22	24	81.3613	9	1
22	30	111.711	9	9
22	39	45.213	9	1
22	86	26.903	9	2
22	88	121.325	9	2
22	105	29.5346	9	2
22	107	36.1872	9	2
23	27	96.8978	9	1
23	34	56.6701	9	1
23	40	107.28	9	9
23	75	89.6442	9	2
23	80	9.0871	9	2
23	91	59.1598	9	2
23	114	41.2036	9	2
24	30	66.4869	1	9
24	33	52.5585	1	1
24	35	90.9344	1	9
24	95	10.2405	1	2
24	107	68.9421	1	2
25	35	69.3164	9	9
25	37	96.8806	9	1
25	63	53.9026	9	2
25	86	43.274	9	2
25	96	14.7426	9	2
26	32	71.7081	1	1
26	38	82.5024	1	1
26	71	62.4711	1	2
26	79	55.9598	1	2
26	94	174.341	1	9
26	100	85.2501	1	9
27	40	42.1806	1	9
27	42	106.264	1	1
27	44	74.0063	1	1
27	75	54.6246	1	2
27	114	72.4678	1	2
28	29	52.4508	1	1
28	31	41.6195	1	1
28	53	44.3074	1	9
28	55	97.6681	1	9
28	56	73.4025	1	2
28	61	71.0053	1	2
29	41	47.7212	1	1
29	53	74.9264	1	9
29	57	67.3088	1	1
29	61	57.6964	1	2
29	80	88.7741	1	2
30	33	66.9032	9	1
30	39	100.897	9	1
30	46	108.729	9	9
30	95	58.6529	9	2
30	105	68.5634	9	2
30	107	18.9354	9	2
30	130	42.6297	9	2
31	37	47.074	1	1
31	55	36.1624	1	9
31	56	39.4173	1	2
31	63	37.2547	1	2
31	64	131.288	1	2
31	66	64.5743	1	9
31	67	118.309	1	9
32	58	80.4741	1	2
32	71	22.1569	1	2
32	84	76.8989	1	9
32	94	50.3417	1	9
32	116	196.087	1	9
33	35	11.0757	1	9
33	45	66.4762	1	9
33	46	104.676	1	9
33	51	84.7752	1	9
33	59	32.5004	1	9
33	60	50.3963	1	1
33	95	143.907	1	2
33	127	38.3398	1	2
34	36	79.9789	1	1
34	40	98.3857	1	9
34	48	66.4367	1	1
34	49	39.7726	1	1
34	91	68.544	1	2
34	122	41.9517	1	2
35	37	28.7947	9	1
35	45	91.6237	9	9
35	47	97.7201	9	1
35	86	31.7169	9	2
35	95	17.5385	9	2
35	96	67.5341	9	2
35	107	91.5918	9	2
35	123	18.973	9	2
36	41	48.0797	1	1
36	49	53.9098	1	1
36	52	71.1566	1	1
36	91	93.9359	1	2
36	122	2.9657	1	2
37	47	49.6219	1	1
37	63	85.1317	1	2
37	66	52.0733	1	9
37	68	99.2965	1	9
37	96	86.3664	1	2
38	43	64.3822	1	1
38	79	7.4357	1	2
38	81	62.9158	1	2
38	82	30.1721	1	2
38	100	75.1594	1	9
38	102	35.2176	1	9
38	118	111.254	1	9
39	43	38.7105	1	1
39	46	82.0572	1	9
39	69	50.4825	1	1
39	85	96.3403	1	9
39	88	22.8074	1	2
39	103	119.03	1	9
39	105	70.1884	1	2
39	110	51.756	1	9
39	130	62.8573	1	2
39	147	7.8894	1	2
40	44	71.5943	9	1
40	48	15.3906	9	1
40	50	105.596	9	9
40	91	24.1534	9	2
40	114	44.1538	9	2
40	122	32.9606	9	2
40	125	66.1301	9	2
41	52	54.3428	1	1
41	57	39.822	1	1
41	74	88.5621	1	9
41	80	46.6983	1	2
41	91	65.1454	1	2
42	44	84.5464	1	1
42	62	66.7743	1	1
42	75	13.9317	1	2
42	89	142.221	1	9
42	113	109.501	1	9
42	114	66.0126	1	2
42	125	26.1312	1	2
43	82	14.3295	1	2
43	85	71.2608	1	9
43	88	57.6167	1	2
43	102	158.648	1	9
44	50	109.266	1	9
44	62	151.815	1	1
44	78	50.6799	1	10
44	114	8.2784	1	2
44	125	85.5066	1	2
44	150	54.6079	1	2
45	47	51.3698	9	1
45	51	72.7986	9	9
45	54	37.1659	9	1
45	95	69.1698	9	2
45	123	51.4037	9	2
46	59	107.024	9	9
46	69	51.4203	9	1
46	95	45.1073	9	2
46	127	8.1237	9	2
46	130	47.3376	9	2
46	147	77.0337	9	2
47	54	39.3545	1	1
47	68	26.0699	1	9
47	73	111.295	1	1
47	96	60.3216	1	2
47	123	88.8754	1	2
48	49	87.1941	1	1
48	50	105.09	1	9
48	65	72.1281	1	1
48	72	32.0562	1	1
48	122	45.5276	1	2
48	143	39.4832	1	2
49	52	50.3027	1	1
49	72	55.1894	1	1
49	77	85.3209	1	1
49	122	92.9274	1	2
49	143	26.4918	1	2
50	65	40.8912	9	1
50	78	111.65	9	10
50	122	33.8227	9	2
50	125	16.5229	9	2
50	143	41.9888	9	2
50	150	92.3453	9	2
51	54	89.5683	9	1
51	60	5.1528	9	1
51	76	88.0445	9	9
51	95	44.6127	9	2
51	123	3.9793	9	2
51	127	47.5528	9	2
51	151	40.5695	9	2
52	74	45.5064	1	9
52	77	46.8405	1	1
52	91	62.8704	1	2
52	97	77.8148	1	9
52	122	39.389	1	2
53	55	95.6063	9	9
53	57	67.2597	9	1
53	61	60.8275	9	2
53	80	33.0698	9	2
53	93	86.1554	9	1
53	99	38.5831	9	9
53	178	49.9267	9	2
54	73	54.4679	1	1
54	76	29.4434	1	9
54	92	31.3287	1	1
54	108	60.7501	1	1
54	123	41.0102	1	2
54	151	90.0186	1	2
55	56	102.25	9	2
55	61	50.4797	9	2
55	67	98.4513	9	9
55	93	99.2138	9	1
55	109	69.6712	9	1
55	174	15.8877	9	2
55	178	6.1379	9	2
55	189	85.0544	9	2
56	61	417.621	2	2
56	64	383.62	2	2
56	67	14.5371	2	9
56	71	133.048	2	2
56	79	50.492	2	2
56	174	49.7075	2	2
56	189	59.1849	2	2
56	235	123.31	2	3
56	236	125.313	2	3
57	74	63.9815	1	9
57	80	79.9157	1	2
57	99	96.2628	1	9
58	61	164.764	2	2
58	71	424.307	2	2
58	75	390.804	2	2
58	80	61.4425	2	2
58	116	88.3023	2	9
58	191	106.84	2	2
58	207	176.234	2	2
58	235	3.5392	2	3
58	293	95.3501	2	3
58	304	14.322	2	3
58	353	34.8108	2	3
58	391	103.816	2	3
59	60	86.3387	9	1
59	69	127.128	9	1
59	87	97.7528	9	10
59	127	77.2367	9	2
59	147	44.477	9	2
59	173	69.8854	9	2
60	76	55.6138	1	9
60	87	84.7634	1	10
60	90	72.1331	1	10
60	98	31.6865	1	10
60	127	112.043	1	2
60	167	33.8213	1	2
61	71	57.7902	2	2
61	80	405.982	2	2
61	178	80.2224	2	2
61	189	19.4188	2	2
61	235	154.095	2	3
61	304	104.953	2	3
62	78	33.8207	1	10
62	104	105.865	1	10
62	113	130.284	1	9
62	125	13.5453	1	2
62	150	66.2235	1	2
62	153	92.9314	1	9
62	159	32.37	1	2
63	64	372.438	2	2
63	66	98.455	2	9
63	68	18.6152	2	9
63	81	59.548	2	2
63	82	98.1402	2	2
63	86	197.418	2	2
63	96	154.782	2	2
63	162	163.963	2	3
63	179	33.7409	2	2
63	183	69.5981	2	2
63	264	164.751	2	3
64	66	19.4506	2	9
64	67	77.1848	2	9
64	79	117.145	2	2
64	81	72.4561	2	2
64	174	56.2581	2	2
64	179	46.32	2	2
64	236	166.962	2	3
64	264	122.695	2	3
65	72	64.0508	1	1
65	78	108.308	1	10
65	101	33.528	1	10
65	106	75.1663	1	10
65	143	74.8305	1	2
65	181	13.5552	1	10
66	67	95.7959	9	9
66	68	99.7926	9	9
66	111	81.78	9	1
66	112	34.9225	9	1
66	179	80.583	9	2
66	183	29.4075	9	2
67	109	34.3792	9	1
67	112	72.9099	9	1
67	174	78.7091	9	2
67	179	35.1263	9	2
68	73	37.4016	9	1
68	96	153.757	9	2
68	111	118.035	9	1
68	117	85.0605	9	9
68	183	62.7646	9	2
68	223	21.5559	9	2
69	87	64.2143	1	10
69	110	65.5342	1	9
69	129	42.5404	1	10
69	136	112.745	1	9
69	147	56.1255	1	2
69	158	79.1726	1	9
69	173	74.645	1	2
69	193	26.0128	1	2
71	79	412.252	2	2
71	94	90.0794	2	9
71	191	158.101	2	2
71	203	73.6886	2	2
71	235	43.6358	2	3
71	346	67.2673	2	3
71	353	91.9488	2	3
72	77	66.1649	1	1
72	101	75.3056	1	10
72	124	26.9713	1	10
72	143	83.3882	1	2
73	96	16.9776	1	2
73	108	39.5476	1	1
73	117	110.147	1	9
73	123	138.679	1	2
73	141	70.8297	1	9
73	151	12.5819	1	2
74	80	14.7691	9	2
74	91	98.7935	9	2
74	97	86.155	9	9
74	99	62.2198	9	9
74	115	123.55	9	1
74	197	45.0047	9	2
74	215	24.4141	9	2
75	80	116.265	2	2
75	84	72.5261	2	9
75	89	60.1762	2	9
75	91	69.9409	2	2
75	114	342.315	2	2
75	207	105.413	2	2
75	225	147.978	2	2
75	262	47.1063	2	2
75	293	96.8024	2	3
75	302	125.291	2	3
76	90	61.1618	9	10
76	92	59.4937	9	1
76	127	77.0262	9	2
76	151	21.0542	9	2
76	168	21.3054	9	2
77	97	80.4181	1	9
77	122	35.0939	1	2
77	124	58.2908	1	10
77	132	88.8972	1	9
77	143	100.363	1	2
78	104	83.0869	10	10
78	106	43.5869	10	10
78	120	143.085	10	10
78	143	37.5698	10	2
78	150	33.7638	10	2
78	159	144.1	10	2
78	181	17.1987	10	10
78	208	35.8176	10	10
79	81	393.498	2	2
79	94	17.7057	2	9
79	100	54.496	2	9
79	192	64.5888	2	2
79	203	152.674	2	2
79	236	60.3686	2	3
79	264	3.7027	2	3
79	346	74.0304	2	3
79	355	72.9568	2	3
80	91	456.9	2	2
80	99	7.8846	2	9
80	178	37.8303	2	2
80	197	46.3939	2	2
80	211	85.5745	2	2
80	293	68.5619	2	3
80	302	35.3886	2	3
80	304	161.146	2	3
80	360	133.263	2	3
81	82	434.324	2	2
81	100	24.5141	2	9
81	118	35.7941	2	9
81	192	144.781	2	2
81	264	48.7353	2	3
81	355	74.5533	2	3
81	377	24.5821	2	3
82	86	67.6287	2	2
82	88	348.17	2	2
82	102	25.6344	2	9
82	118	17.2672	2	9
82	162	37.5587	2	3
82	192	37.9851	2	2
82	249	130.036	2	2
82	264	8.0878	2	3
82	354	32.9222	2	3
82	377	101.537	2	3
84	89	130.067	9	9
84	116	107.426	9	9
84	207	30.9463	9	2
84	213	82.1636	9	1
84	217	58.335	9	1
84	225	45.4025	9	2
85	88	30.0606	9	2
85	102	101.505	9	9
85	103	136.303	9	9
85	105	33.9839	9	2
85	185	96.5715	9	1
85	214	53.755	9	2
86	88	131.266	2	2
86	96	93.783	2	2
86	107	193.942	2	2
86	162	75.5108	2	3
86	271	28.4669	2	3
87	98	97.1462	10	10
87	127	8.8791	10	2
87	129	101.678	10	10
87	131	77.6413	10	10
87	167	59.7073	10	2
87	173	16.9731	10	2
87	193	99.3426	10	2
87	221	18.4659	10	10
87	260	67.9672	10	10
88	102	61.8367	2	9
88	105	335.759	2	2
88	107	58.4976	2	2
88	162	16.8749	2	3
88	214	61.0448	2	2
88	249	35.0232	2	2
88	263	137.38	2	2
88	271	36.9241	2	3
88	354	100.672	2	3
88	376	40.5787	2	3
89	113	117.892	9	9
89	114	55.8135	9	2
89	217	75.2944	9	1
89	225	12.5581	9	2
89	227	83.3798	9	1
89	256	13.6031	9	2
89	262	61.3809	9	2
90	92	93.2751	10	1
90	98	86.3294	10	10
90	127	26.4822	10	2
90	139	50.809	10	10
90	140	62.1986	10	10
90	167	113.201	10	2
90	168	35.7424	10	2
90	204	59.9743	10	10
90	221	34.9564	10	10
91	97	8.9169	2	9
91	114	67.0393	2	2
91	122	426.193	2	2
91	125	35.4729	2	2
91	197	65.7639	2	2
91	215	82.5258	2	2
91	302	52.3484	2	3
91	359	49.9274	2	3
91	360	33.6113	2	3
91	392	79.0623	2	3
91	400	82.8206	2	3
92	108	41.1268	1	1
92	135	83.064	1	10
92	140	29.6233	1	10
92	151	7.1762	1	2
92	168	105.611	1	2
92	204	34.8034	1	10
93	99	71.0655	1	9
93	109	43.4994	1	1
93	144	72.6645	1	1
93	145	80.543	1	1
93	178	126.651	1	2
93	189	54.574	1	2
94	100	104.844	9	9
94	116	120.264	9	9
94	191	48.5165	9	2
94	203	66.5569	9	2
94	228	116.916	9	1
94	230	46.4378	9	1
95	105	53.3034	2	2
95	107	200.84	2	2
95	123	135.607	2	2
95	127	198.406	2	2
95	130	143.748	2	2
95	147	65.2274	2	2
95	151	41.5531	2	2
95	276	97.0123	2	3
95	297	75.8204	2	3
96	107	59.6779	2	2
96	117	20.4211	2	9
96	123	214.843	2	2
96	162	84.5553	2	3
96	183	51.5599	2	2
96	223	115.685	2	2
96	271	112.775	2	3
97	115	29.0781	9	1
97	122	81.9662	9	2
97	132	92.2863	9	9
97	133	115.922	9	1
97	143	2.8018	9	2
97	215	59.3097	9	2
97	274	32.0119	9	2
98	131	88.5531	10	10
98	139	66.6246	10	10
98	146	41.3914	10	10
98	167	33.7335	10	2
98	221	90.6592	10	10
98	231	20.5607	10	10
99	115	59.1697	9	1
99	144	62.408	9	1
99	152	57.4785	9	1
99	178	20.4756	9	2
99	197	69.4019	9	2
99	211	99.9763	9	2
100	118	118.933	9	9
100	192	47.8523	9	2
100	203	34.2535	9	2
100	220	12.6428	9	1
100	230	105.679	9	1
101	106	80.8782	10	10
101	124	98.6053	10	10
101	142	61.2578	10	10
101	143	11.6207	10	2
101	181	77.9211	10	10
101	222	12.2815	10	10
102	118	116.667	9	9
102	185	80.8414	9	1
102	214	8.9798	9	2
102	220	116.332	9	1
102	249	42.1132	9	2
102	263	51.5463	9	2
103	105	16.9178	9	2
103	110	137.771	9	9
103	130	52.2099	9	2
103	185	74.855	9	1
103	206	58.3094	9	1
103	214	27.9111	9	2
103	250	62.8954	9	2
104	120	39.3431	10	10
104	153	25.7437	10	9
104	155	99.0573	10	10
104	159	41.134	10	2
104	170	102.095	10	10
104	208	52.6537	10	10
105	107	114.764	2	2
105	130	289.319	2	2
105	214	160.396	2	2
105	271	21.1259	2	3
105	276	23.7882	2	3
105	376	91.1183	2	3
105	414	33.2857	2	3
106	120	140.725	10	10
106	142	97.3044	10	10
106	175	4.6936	10	10
106	181	56.7806	10	10
106	222	30.9567	10	10
107	123	46.181	2	2
107	271	96.8409	2	3
107	276	19.0303	2	3
108	135	26.7401	1	10
108	141	56.1986	1	9
108	151	89.2402	1	2
108	161	82.432	1	9
108	168	37.0344	1	2
109	112	60.1776	1	1
109	145	77.98	1	1
109	156	4.7679	1	1
109	174	61.3534	1	2
109	189	37.4324	1	2
110	130	6.0862	9	2
110	136	109.552	9	9
110	147	50.12	9	2
110	206	89.6617	9	1
110	250	19.7171	9	2
110	292	26.6297	9	2
111	112	41.2935	1	1
111	117	50.7335	1	9
111	156	76.6258	1	1
111	165	12.7781	1	1
111	169	90.1338	1	1
111	179	43.3035	1	2
111	183	122.075	1	2
111	223	27.9058	1	2
112	156	76.1931	1	1
112	174	35.9823	1	2
112	179	56.3079	1	2
113	114	12.6274	9	2
113	125	59.4836	9	2
113	150	55.8541	9	2
113	153	133.864	9	9
113	227	90.3791	9	1
113	256	87.1647	9	2
113	269	114.108	9	1
113	333	28.9352	9	2
114	125	397.184	2	2
114	256	66.9478	2	2
114	262	110.953	2	2
114	302	30.9027	2	3
114	359	67.1592	2	3
115	133	64.8053	1	1
115	152	104.134	1	1
115	197	47.8065	1	2
115	215	52.8024	1	2
116	191	49.219	9	2
116	207	68.5232	9	2
116	213	141.527	9	1
116	228	49.5015	9	1
117	123	52.2256	9	2
117	141	87.4459	9	9
117	165	104.702	9	1
117	184	28.0864	9	1
117	223	113.538	9	2
117	251	76.2255	9	2
118	192	31.3188	9	2
118	220	105.562	9	1
118	249	19.6718	9	2
120	142	4.677	10	10
120	155	100.701	10	10
120	175	158.381	10	10
120	181	16.7336	10	10
120	208	135.984	10	10
120	222	20.577	10	10
122	125	88.4496	2	2
122	143	495.263	2	2
122	150	47.5621	2	2
122	215	59.5734	2	2
122	274	42.2413	2	2
122	339	63.9769	2	3
122	359	16.0017	2	3
122	392	88.2139	2	3
122	424	60.8262	2	3
123	141	37.8431	2	9
123	151	209.097	2	2
123	223	37.2642	2	2
123	251	97.5718	2	2
123	271	46.3965	2	3
123	276	166.044	2	3
123	297	35.9488	2	3
123	299	18.2669	2	2
124	132	13.2629	10	9
124	142	34.3197	10	10
124	143	26.3178	10	2
124	160	58.8045	10	10
124	181	88.3827	10	10
124	182	96.2236	10	10
124	195	75.4388	10	10
124	222	39.1653	10	10
125	150	343.893	2	2
125	256	104.401	2	2
125	339	61.0235	2	3
125	359	31.7599	2	3
127	147	102.169	2	2
127	151	85.7937	2	2
127	167	176.536	2	2
127	168	78.0743	2	2
127	173	137.66	2	2
127	193	25.6329	2	2
127	297	49.4818	2	3
127	324	117.243	2	3
127	340	21.9467	2	3
129	131	110.961	10	10
129	158	65.3103	10	9
129	163	56.5549	10	10
129	193	19.1066	10	2
129	202	92.8508	10	10
129	224	68.9819	10	10
129	260	56.6944	10	10
129	270	44.1772	10	10
130	147	302.755	2	2
130	214	33.4977	2	2
130	250	125.215	2	2
130	276	17.0713	2	3
130	292	2.7761	2	2
130	297	5.2973	2	3
130	414	103.739	2	3
131	146	59.9307	10	10
131	163	64.4317	10	10
131	166	77.963	10	10
131	221	22.7855	10	10
131	231	50.6375	10	10
131	260	15.1823	10	10
131	270	81.607	10	10
131	300	53.994	10	10
132	133	58.4328	9	1
132	143	57.8016	9	2
132	160	159.964	9	10
132	274	58.3356	9	2
132	310	37.3247	9	10
133	152	7.0287	1	1
133	180	86.5678	1	1
133	215	59.9769	1	2
133	274	44.6298	1	2
135	140	52.4253	10	10
135	161	28.2818	10	9
135	168	61.6839	10	2
135	198	72.6761	10	9
135	204	91.9407	10	10
135	205	23.6356	10	10
135	229	61.9525	10	10
135	265	16.5582	10	10
136	147	11.2523	9	2
136	158	108.335	9	9
136	173	33.4761	9	2
136	206	43.3872	9	1
136	246	64.8892	9	10
136	292	54.1304	9	2
136	306	22.1439	9	2
139	140	114.576	10	10
139	146	75.1687	10	10
139	187	58.8224	10	10
139	188	37.2692	10	10
139	221	58.4632	10	10
139	231	101.383	10	10
139	265	39.9791	10	10
139	283	30.2409	10	10
140	188	29.7515	10	10
140	204	52.9132	10	10
140	205	63.9789	10	10
140	265	79.0904	10	10
140	283	15.1161	10	10
141	151	49.1457	9	2
141	161	74.0063	9	9
141	184	74.8915	9	1
141	216	28.7817	9	1
141	251	37.0993	9	2
141	299	96.3736	9	2
142	175	71.9762	10	10
142	195	48.1242	10	10
142	201	116.634	10	10
142	222	105.72	10	10
143	150	57.9262	2	2
143	159	112.801	2	2
143	160	13.7408	2	10
143	181	477.372	2	10
143	274	72.6752	2	2
143	310	66.9763	2	10
143	339	33.8455	2	3
143	424	66.5543	2	3
143	428	59.908	2	3
143	483	99.9662	2	3
144	145	53.7011	1	1
144	152	58.3312	1	1
144	178	83.1174	1	2
144	211	78.1151	1	2
144	233	58.7892	1	9
144	234	13.5475	1	9
144	254	85.019	1	9
145	156	45.3317	1	1
145	174	31.9396	1	2
145	178	32.8062	1	2
145	189	113.434	1	2
145	234	105.094	1	9
145	240	72.6297	1	9
146	166	94.1422	10	10
146	187	57.5438	10	10
146	199	38.5159	10	10
146	231	78.5737	10	10
146	320	45.3268	10	10
147	173	277.632	2	2
147	250	35.3531	2	2
147	292	153.531	2	2
147	297	33.2296	2	3
147	324	5.1851	2	3
147	414	61.9899	2	3
147	469	61.4421	2	3
150	153	19.3911	2	9
150	159	345.408	2	2
150	256	62.687	2	2
150	333	92.4562	2	2
150	339	75.0946	2	3
151	161	27.9742	2	9
151	168	184.471	2	2
151	288	48.5434	2	2
151	297	136.564	2	3
151	299	69.6126	2	2
151	324	52.3631	2	3
152	180	53.428	1	1
152	197	104.659	1	2
152	211	9.5128	1	2
152	215	49.1391	1	2
152	233	68.1007	1	9
152	253	96.4366	1	9
153	159	48.6751	9	2
153	170	191.417	9	10
153	269	61.4627	9	1
153	328	51.1078	9	10
153	333	41.9176	9	2
155	170	26.2566	10	10
155	175	47.5203	10	10
155	208	73.9148	10	10
155	241	141.754	10	10
155	259	87.2314	10	10
155	301	56.9265	10	10
155	329	43.2994	10	10
156	169	52.8202	1	1
156	174	65.2546	1	2
156	179	118.654	1	2
156	183	22.129	1	2
156	240	29.184	1	9
156	261	83.1448	1	9
156	268	84.2221	1	9
158	173	16.5393	9	2
158	193	55.3553	9	2
158	202	123.759	9	10
158	246	114.961	9	10
158	260	7.7598	9	10
158	306	37.3565	9	2
158	368	38.5931	9	10
159	170	21.2675	2	10
159	181	22.7605	2	10
159	208	304.016	2	10
159	333	98.462	2	2
159	339	23.9253	2	3
159	386	60.4705	2	10
159	428	95.9649	2	3
160	181	15.1577	10	10
160	182	147.533	10	10
160	226	62.2408	10	10
160	310	79.5462	10	10
161	168	54.0828	9	2
161	198	63.8743	9	9
161	216	84.0532	9	1
161	252	24.5634	9	10
161	288	101.587	9	2
161	326	10.6034	9	2
162	183	104.69	3	2
162	223	17.4444	3	2
162	264	246.886	3	3
162	271	336.432	3	3
162	354	107.399	3	3
162	377	76.1824	3	3
162	464	49.2121	3	3
162	479	56.6544	3	3
162	633	36.5262	3	4
162	649	72.7191	3	4
162	672	57.7469	3	4
162	718	6.3698	3	4
163	166	117.258	10	10
163	224	77.2779	10	10
163	255	75.9359	10	10
163	290	125.918	10	10
163	300	76.0657	10	10
163	332	36.3356	10	10
163	350	35.5396	10	10
165	169	48.8856	1	1
165	184	41.8715	1	1
165	223	84.5619	1	2
165	251	29.8699	1	2
165	267	35.8723	1	9
165	278	74.1809	1	9
166	199	70.4275	10	10
166	231	7.5127	10	10
166	244	71.9965	10	10
166	255	36.9983	10	10
166	300	73.389	10	10
166	320	53.9848	10	10
166	350	98.9015	10	10
166	351	13.506	10	10
167	168	30.0846	2	2
167	193	96.3435	2	2
167	204	57.4999	2	10
167	221	173.715	2	10
167	260	33.2558	2	10
167	340	101.682	2	3
167	423	22.5012	2	10
168	198	16.3154	2	9
168	204	178.265	2	10
168	288	60.247	2	2
168	324	97.7518	2	3
168	326	59.0342	2	2
168	340	92.9612	2	3
169	183	60.7593	1	2
169	223	31.5679	1	2
169	261	45.3136	1	9
169	267	74.9111	1	9
170	208	35.14	10	10
170	241	159.311	10	10
170	328	80.4108	10	10
170	386	53.8947	10	10
173	193	274.466	2	2
173	292	55.6942	2	2
173	306	117.252	2	2
173	324	20.8626	2	3
173	340	5.0724	2	3
173	469	53.5915	2	3
173	487	48.6309	2	3
174	179	316.322	2	2
174	189	346.466	2	2
174	236	95.0647	2	3
174	240	45.5798	2	9
174	268	20.0745	2	9
174	403	18.8259	2	2
174	416	72.3512	2	2
174	445	51.9213	2	3
174	452	87.2777	2	3
175	201	71.1189	10	10
175	208	10.4007	10	10
175	222	54.2216	10	10
175	259	61.9837	10	10
175	275	141.277	10	10
175	301	146.768	10	10
175	321	21.919	10	10
178	189	308.132	2	2
178	211	330.177	2	2
178	234	40.0463	2	9
178	235	16.8954	2	3
178	254	47.4636	2	9
178	304	85.5227	2	3
178	425	18.6869	2	2
178	432	25.8887	2	2
178	437	73.8776	2	2
178	444	110.122	2	3
178	484	61.9071	2	3
179	183	337.448	2	2
179	236	12.357	2	3
179	261	44.6753	2	9
179	264	113.68	2	3
179	268	24.1603	2	9
179	403	81.6509	2	2
179	430	36.085	2	2
179	452	65.5264	2	3
179	464	26.6161	2	3
179	555	72.6762	2	3
180	215	54.9273	1	2
180	253	49.9914	1	9
180	274	33.4735	1	2
180	281	64.9116	1	9
181	182	37.0821	10	10
181	208	90.6675	10	10
181	222	467.666	10	10
181	310	67.2121	10	10
181	372	30.2888	10	10
181	428	49.6029	10	3
181	483	31.894	10	3
181	501	110.354	10	10
181	518	39.7502	10	10
182	195	127.467	10	10
182	222	27.2997	10	10
182	226	62.5028	10	10
182	285	64.2506	10	10
182	289	79.7817	10	10
182	310	27.9274	10	10
182	372	106.235	10	10
182	399	60.4594	10	10
183	223	288.742	2	2
183	261	47.0478	2	9
183	264	15.2294	2	3
183	267	16.9657	2	9
183	426	63.9214	2	2
183	430	40.1951	2	2
183	464	113.652	2	3
183	479	33.5935	2	3
184	216	50.6327	1	1
184	251	66.6809	1	2
184	278	41.2873	1	9
184	299	45.7004	1	2
184	318	64.3179	1	9
185	206	49.9829	1	1
185	214	86.2773	1	2
185	220	51.1687	1	1
185	250	16.8642	1	2
185	263	23.5654	1	2
185	383	38.7907	1	1
185	409	104.869	1	1
187	188	135.516	10	10
187	199	116.671	10	10
187	231	3.3259	10	10
187	283	23.7383	10	10
187	287	48.7584	10	10
187	320	91.6391	10	10
187	351	77.9783	10	10
187	356	63.3721	10	10
187	422	8.8469	10	10
188	205	51.3967	10	10
188	283	86.3073	10	10
188	284	76.1517	10	10
188	356	61.8658	10	10
189	234	41.2809	2	9
189	235	103.833	2	3
189	236	8.8255	2	3
189	240	35.0813	2	9
189	416	13.7079	2	2
189	425	97.8712	2	2
189	444	64.0645	2	3
189	445	96.5824	2	3
191	203	324.003	2	2
191	207	354.69	2	2
191	213	8.1025	2	1
191	228	70.3996	2	1
191	346	3.8841	2	3
191	353	85.1323	2	3
191	391	31.084	2	3
191	396	39.6891	2	1
191	420	64.7156	2	1
191	522	69.1085	2	9
191	527	33.1612	2	9
191	539	44.4593	2	3
191	580	55.4296	2	3
191	657	23.3735	2	2
191	694	120.933	2	2
192	203	351.931	2	2
192	220	35.1723	2	1
192	230	27.1285	2	1
192	249	354.689	2	2
192	355	101.322	2	3
192	374	89.4854	2	1
192	377	47.4397	2	3
192	441	12.1298	2	1
192	504	49.7293	2	9
192	517	21.5621	2	3
192	540	57.3818	2	3
192	553	58.7162	2	9
192	639	20.6183	2	3
192	697	18.0758	2	2
192	711	125.772	2	2
193	260	246.607	2	10
193	306	36.9661	2	2
193	340	29.9359	2	3
193	368	86.9199	2	10
193	486	39.062	2	10
193	487	67.2373	2	3
195	201	77.0656	10	10
195	222	112.564	10	10
195	279	133.297	10	10
195	285	70.9379	10	10
195	321	67.0054	10	10
195	399	36.3034	10	10
197	211	314.879	2	2
197	215	360.875	2	2
197	233	55.8625	2	9
197	253	24.5364	2	9
197	360	35.8642	2	3
197	400	59.7896	2	3
197	402	68.0649	2	2
197	465	61.9679	2	2
197	484	22.7479	2	3
197	537	120.181	2	3
198	204	30.6532	9	10
198	229	59.3572	9	10
198	252	66.3655	9	10
198	326	68.5262	9	2
199	244	73.6117	10	10
199	287	21.7425	10	10
199	320	23.0281	10	10
199	351	96.3727	10	10
201	222	24.3087	10	10
201	275	60.5267	10	10
201	279	42.1405	10	10
201	295	101.825	10	10
201	321	99.4092	10	10
202	224	112.198	10	10
202	246	40.3241	10	10
202	260	27.5274	10	10
202	270	8.2582	10	10
202	337	68.4462	10	10
202	368	28.1586	10	10
202	405	35.0307	10	10
203	228	3.293	2	1
203	230	71.3515	2	1
203	346	91.015	2	3
203	355	31.1109	2	3
203	374	30.8303	2	1
203	420	80.7445	2	1
203	517	46.3101	2	3
203	527	38.7997	2	9
203	539	28.166	2	3
203	553	56.4736	2	9
203	657	108.836	2	2
203	711	13.8428	2	2
204	221	34.2884	10	10
204	229	27.1706	10	10
204	265	163.644	10	10
204	326	62.2673	10	2
204	340	68.5449	10	3
204	371	34.268	10	10
204	423	88.4139	10	10
205	229	81.2581	10	10
205	265	49.5525	10	10
205	283	89.7106	10	10
205	284	30.108	10	10
205	322	52.9238	10	10
206	246	55.2284	1	10
206	250	63.4764	1	2
206	292	68.9648	1	2
206	383	79.996	1	1
206	417	73.537	1	1
207	213	94.3904	2	1
207	225	369.208	2	2
207	293	93.1039	2	3
207	391	62.5481	2	3
207	396	105.581	2	1
207	411	11.2229	2	1
207	522	29.9147	2	9
207	551	84.1724	2	9
207	554	34.0852	2	3
207	571	63.0544	2	3
207	580	11.4283	2	3
207	656	50.8088	2	2
207	694	27.3467	2	2
207	778	111.23	2	2
208	222	74.9684	10	10
208	241	82.3459	10	10
208	301	280.234	10	10
208	386	100.948	10	10
208	428	20.403	10	3
208	442	105.64	10	10
208	518	80.2987	10	10
208	572	43.6515	10	10
211	233	44.8951	2	9
211	254	26.1407	2	9
211	304	35.5166	2	3
211	360	27.0144	2	3
211	402	47.591	2	2
211	432	51.815	2	2
211	484	116.825	2	3
213	217	63.6593	1	1
213	225	15.8093	1	2
213	228	54.4633	1	1
213	396	112.939	1	1
213	411	55.735	1	1
214	250	386.793	2	2
214	263	368.2	2	2
214	376	114.364	2	3
214	383	19.4894	2	1
214	409	64.8023	2	1
214	414	31.0821	2	3
214	515	26.1866	2	9
214	552	70.5229	2	9
214	562	8.8797	2	3
214	632	20.2209	2	3
214	696	59.1923	2	2
214	742	72.2236	2	2
214	760	46.4785	2	3
215	253	88.4492	2	9
215	274	336.452	2	2
215	281	4.5916	2	9
215	392	128.728	2	3
215	400	13.9307	2	3
215	453	80.0412	2	2
215	465	50.594	2	2
215	537	46.0932	2	3
215	611	85.368	2	3
216	252	42.4821	1	10
216	288	62.7809	1	2
216	299	45.4042	1	2
216	318	35.1387	1	9
216	336	78.263	1	9
217	225	42.2651	1	2
217	227	63.3473	1	1
217	262	37.811	1	2
217	410	46.6462	1	1
217	411	53.5792	1	1
220	230	61.1708	1	1
220	249	70.9036	1	2
220	263	21.5144	1	2
220	374	43.0261	1	1
220	409	11.4981	1	1
220	441	110.496	1	1
221	231	168.745	10	10
221	260	91.8496	10	10
221	265	43.6867	10	10
221	270	49.79	10	10
221	423	108.578	10	10
222	301	80.7859	10	10
222	321	271.306	10	10
222	372	44.7743	10	10
222	399	72.3284	10	10
222	501	74.6692	10	10
222	518	10.9307	10	10
222	572	83.92	10	10
222	641	92.4226	10	10
223	251	254.704	2	2
223	267	70.1942	2	9
223	271	80.6155	2	3
223	276	2.2746	2	3
223	278	29.1316	2	9
223	426	47.103	2	2
223	446	112.428	2	2
223	479	90.5269	2	3
223	498	107.342	2	3
224	270	31.6942	10	10
224	290	103.401	10	10
224	300	26.1572	10	10
224	337	112.904	10	10
224	405	13.2097	10	10
224	412	48.4261	10	10
225	262	449.786	2	2
225	293	40.0251	2	3
225	302	42.719	2	3
225	411	81.878	2	1
225	554	46.2088	2	3
225	599	62.9616	2	9
225	656	75.556	2	2
225	729	24.584	2	3
225	768	39.8745	2	2
226	289	81.0718	10	10
226	310	103.695	10	10
226	311	25.6282	10	9
226	349	101.161	10	10
226	372	49.2991	10	10
227	256	73.3965	1	2
227	262	19.7788	1	2
227	269	64.3354	1	1
227	410	77.1363	1	1
227	466	51.1461	1	1
228	230	53.1343	1	1
228	396	48.9543	1	1
228	420	79.7392	1	1
229	252	31.8666	10	10
229	265	76.0362	10	10
229	283	15.5851	10	10
229	322	49.6157	10	10
229	326	7.3564	10	2
229	327	86.1094	10	10
229	366	26.3322	10	10
229	371	83.9167	10	10
229	471	88.9399	10	10
230	374	68.492	1	1
230	420	52.5243	1	1
231	265	47.8436	10	10
231	270	83.8196	10	10
231	283	58.19	10	10
231	300	101.995	10	10
231	320	163.384	10	10
231	423	57.4879	10	10
231	488	86.1597	10	10
233	253	123.769	9	9
233	254	109.255	9	9
233	373	47.2949	9	1
233	380	66.8122	9	1
233	402	95.6581	9	2
233	432	15.3488	9	2
233	465	12.3789	9	2
234	240	101.909	9	9
234	254	115.967	9	9
234	363	28.0513	9	1
234	367	62.3305	9	1
234	425	69.6701	9	2
234	437	32.8681	9	2
235	236	294.577	3	3
235	304	296.664	3	3
235	346	44.8671	3	3
235	353	133.595	3	3
235	391	69.8993	3	3
235	444	76.3425	3	3
235	445	38.1842	3	3
235	627	7.0579	3	4
235	651	124.772	3	4
235	659	49.155	3	4
235	703	3.5416	3	4
236	264	297.536	3	3
236	346	148.804	3	3
236	355	68.93	3	3
236	445	60.6053	3	3
236	452	75.7763	3	3
236	627	24.1376	3	4
236	647	26.5018	3	4
236	651	61.2983	3	4
236	664	117.049	3	4
240	268	110.977	9	9
240	363	89.1354	9	1
240	416	62.4555	9	2
240	425	30.8423	9	2
241	301	24.6591	10	10
241	328	17.522	10	10
241	329	132.096	10	10
241	386	16.9964	10	10
241	395	106.983	10	10
241	442	57.6286	10	10
241	447	58.2566	10	10
244	255	81.3397	10	10
244	307	84.8051	10	10
244	350	35.6584	10	10
244	351	49.9278	10	10
244	438	32.5325	10	10
246	292	4.7253	10	2
246	306	48.7135	10	2
246	337	54.314	10	10
246	368	52.3298	10	10
246	417	44.1663	10	1
246	494	80.2491	10	1
246	512	24.6568	10	10
249	263	369.076	2	2
249	354	45.4621	2	3
249	377	44.4915	2	3
249	441	79.4335	2	1
249	504	53.3236	2	9
249	515	17.6255	2	9
249	562	8.6565	2	3
249	639	50.2787	2	3
249	697	81.5282	2	2
250	292	355.332	2	2
250	383	94.0958	2	1
250	414	69.8853	2	3
250	538	25.4358	2	9
250	552	79.7375	2	9
250	632	37.9477	2	3
250	695	103.85	2	2
250	700	8.804	2	3
250	742	17.8229	2	2
251	276	76.5965	2	3
251	278	84.8242	2	9
251	299	245.334	2	2
251	318	5.7955	2	9
251	446	52.9132	2	2
251	473	76.8544	2	2
251	491	33.9041	2	3
251	498	34.2246	2	3
251	575	83.5082	2	3
252	288	17.3926	10	2
252	326	123.426	10	2
252	327	37.4889	10	10
252	336	31.4169	10	9
252	362	58.5352	10	1
252	371	15.1746	10	10
252	454	24.4235	10	10
253	281	114.262	9	9
253	380	49.8525	9	1
253	404	90.6993	9	1
253	453	56.4188	9	2
253	465	83.7401	9	2
254	367	41.8646	9	1
254	373	56.2876	9	1
254	432	76.8224	9	2
254	437	26.4558	9	2
255	307	16.6565	10	10
255	332	116.535	10	10
255	350	52.9151	10	10
255	418	36.1337	10	10
255	438	48.3927	10	10
256	262	386.405	2	2
256	269	24.5926	2	1
256	333	360.515	2	2
256	339	74.7252	2	3
256	359	60.3997	2	3
256	410	51.4504	2	1
256	466	87.5767	2	1
256	514	102.184	2	9
256	692	32.1526	2	3
256	708	8.4795	2	9
256	759	39.1895	2	2
256	768	30.0401	2	2
256	771	58.8719	2	3
256	871	84.5887	2	2
259	275	69.373	10	10
259	301	68.0453	10	10
259	329	120.511	10	10
259	387	76.254	10	10
259	457	16.7284	10	10
260	270	244.868	10	10
260	368	59.9808	10	10
260	405	69.5438	10	10
260	423	27.341	10	10
260	486	69.5523	10	10
260	597	24.8489	10	10
261	267	88.6966	9	9
261	268	100.651	9	9
261	381	49.9386	9	1
261	382	62.3016	9	1
261	403	19.309	9	2
261	426	18.1278	9	2
261	430	84.7476	9	2
262	302	43.0875	2	3
262	359	43.5306	2	3
262	410	71.5442	2	1
262	411	14.0796	2	1
262	514	26.5499	2	9
262	599	49.1937	2	9
262	692	23.5305	2	3
262	729	24.924	2	3
262	768	88.276	2	2
263	354	62.5076	2	3
263	376	28.3067	2	3
263	409	50.3935	2	1
263	441	21.0765	2	1
263	515	81.1664	2	9
263	562	54.2601	2	3
263	696	58.6588	2	2
263	697	49.7127	2	2
264	355	106.151	3	3
264	377	122.9	3	3
264	452	28.3918	3	3
264	464	49.4933	3	3
264	555	45.3287	3	3
264	647	26.7815	3	4
264	649	127.692	3	4
264	664	55.0846	3	4
264	693	20.9147	3	4
265	283	167.392	10	10
265	371	40.0658	10	10
265	423	145.566	10	10
265	471	50.4911	10	10
265	488	27.8919	10	10
267	278	81.3911	9	9
267	381	42.8209	9	1
267	394	62.9722	9	1
267	426	89.7111	9	2
267	446	32.1249	9	2
268	363	40.0474	9	1
268	382	41.502	9	1
268	403	75.0774	9	2
268	416	26.5442	9	2
269	328	80.3789	1	10
269	333	66.2511	1	2
269	466	35.8002	1	1
269	521	60.2544	1	1
270	300	250.97	10	10
270	405	72.3378	10	10
270	412	82.8437	10	10
270	423	16.0749	10	10
270	597	65.626	10	10
270	622	35.6568	10	10
271	276	307.853	3	3
271	354	53.224	3	3
271	376	132.26	3	3
271	479	26.0207	3	3
271	498	70.3384	3	3
271	633	3.562	3	4
271	672	107.04	3	4
271	702	32.8796	3	4
274	281	54.9398	2	9
274	310	335.573	2	10
274	311	14.9307	2	9
274	392	8.2003	2	3
274	424	91.4079	2	3
274	453	51.5685	2	2
274	483	26.0459	2	3
274	511	71.7563	2	2
274	611	37.8606	2	3
274	665	77.4997	2	3
275	295	77.5386	10	10
275	301	38.9201	10	10
275	321	90.3538	10	10
275	387	76.8377	10	10
275	406	146.606	10	10
275	457	35.3434	10	10
275	461	16.2717	10	10
275	548	43.25	10	10
276	297	324.636	3	3
276	376	60.2461	3	3
276	414	95.7846	3	3
276	491	28.609	3	3
276	498	25.5976	3	3
276	575	37.8341	3	3
276	715	13.7795	3	4
276	973	22.4327	3	4
278	318	77.0409	9	9
278	394	85.89	9	1
278	433	19.9443	9	1
278	446	66.8648	9	2
278	473	44.0787	9	2
279	285	81.807	10	10
279	295	36.8196	10	10
279	321	93.4897	10	10
279	347	122.333	10	10
279	407	27.154	10	10
279	470	20.5177	10	10
281	311	135.497	9	9
281	404	64.8628	9	1
281	453	47.5225	9	2
281	511	36.6096	9	2
283	284	12.0194	10	10
283	320	54.5874	10	10
283	322	64.5879	10	10
283	356	157.047	10	10
283	471	44.1618	10	10
283	488	145.213	10	10
283	489	61.1406	10	10
283	510	47.3981	10	10
284	322	85.0872	10	10
284	356	112.277	10	10
284	415	54.9529	10	10
284	422	15.5797	10	10
285	289	50.3801	10	10
285	399	55.6238	10	10
285	407	88.4468	10	10
285	408	84.4298	10	10
285	470	70.0624	10	10
287	351	54.016	10	10
287	422	36.2665	10	10
288	297	12.8864	2	3
288	299	225.214	2	2
288	324	66.8069	2	3
288	326	219.772	2	2
288	336	86.8789	2	9
288	492	31.7219	2	2
288	531	106.319	2	3
288	544	35.214	2	3
288	557	50.3155	2	2
289	349	8.8413	10	10
289	372	44.9613	10	10
289	399	85.4528	10	10
289	408	78.4658	10	10
289	431	77.7918	10	10
289	502	14.7826	10	10
290	300	38.7824	10	10
290	332	108.856	10	10
290	337	62.4205	10	10
290	350	26.9463	10	10
290	412	15.3693	10	10
290	485	69.1062	10	10
290	506	56.3331	10	10
292	306	333.194	2	2
292	414	25.7359	2	3
292	417	72.7645	2	1
292	469	86.4588	2	3
292	538	54.9411	2	9
292	608	24.4949	2	9
292	695	26.4456	2	2
292	700	77.1565	2	3
292	741	14.5108	2	2
292	743	4.8618	2	3
292	789	64.2771	2	2
293	302	384.283	3	3
293	304	158.718	3	3
293	360	63.0897	3	3
293	391	271.745	3	3
293	554	116.705	3	3
293	571	62.927	3	3
293	782	94.7372	3	4
293	783	42.6318	3	4
295	321	48.3025	10	10
295	347	56.8036	10	10
295	406	51.1894	10	10
295	461	52.262	10	10
297	299	57.6759	3	2
297	324	281.664	3	3
297	414	68.7639	3	3
297	469	66.3246	3	3
297	491	48.6375	3	3
297	531	29.636	3	3
297	679	33.782	3	4
297	714	12.1811	3	4
297	973	112.843	3	4
299	318	68.9407	2	9
299	336	2.8983	2	9
299	473	42.5003	2	2
299	491	109.328	2	3
299	492	54.8873	2	2
299	531	30.6632	2	3
300	320	62.7647	10	10
300	350	254.938	10	10
300	412	86.6281	10	10
300	488	24.9167	10	10
300	506	79.2619	10	10
300	510	8.6153	10	10
300	622	75.0392	10	10
300	713	50.0623	10	10
301	321	77.0819	10	10
301	329	69.567	10	10
301	442	41.134	10	10
301	457	228.559	10	10
301	560	95.3432	10	10
301	572	73.3647	10	10
301	670	47.2855	10	10
302	359	383.597	3	3
302	360	75.5269	3	3
302	400	53.4143	3	3
302	554	20.5391	3	3
302	671	4.8583	3	4
302	729	96.4583	3	3
302	783	87.5877	3	4
304	360	206.884	3	3
304	391	91.8464	3	3
304	444	33.9199	3	3
304	484	90.3411	3	3
304	659	72.6174	3	4
304	747	87.9338	3	4
306	368	309.837	2	10
306	417	25.3404	2	1
306	469	21.1772	2	3
306	487	66.9006	2	3
306	494	50.3893	2	1
306	608	56.2705	2	9
306	629	7.8311	2	10
306	741	124.486	2	2
306	743	26.6632	2	3
306	744	6.8408	2	3
307	351	4.9494	10	10
307	438	58.2596	10	10
310	311	63.1058	10	9
310	349	37.2459	10	10
310	372	305.255	10	10
310	483	92.8773	10	3
310	501	70.9153	10	10
310	511	28.6161	10	2
310	532	102.605	10	10
310	665	43.5836	10	3
310	725	69.8652	10	10
311	349	122.386	9	10
311	404	10.53	9	1
311	474	76.7894	9	1
311	511	58.4207	9	2
311	532	40.4089	9	10
318	336	74.974	9	9
318	433	68.9608	9	1
318	455	27.4336	9	1
318	473	47.1573	9	2
318	492	41.7669	9	2
320	350	72.3953	10	10
320	351	141.638	10	10
320	356	33.6199	10	10
320	488	41.5231	10	10
320	510	82.4248	10	10
321	347	8.2995	10	10
321	399	38.3297	10	10
321	457	21.6837	10	10
321	461	363.358	10	10
321	470	73.8904	10	10
321	548	33.9465	10	10
321	582	13.9526	10	10
321	641	108.568	10	10
321	670	93.7779	10	10
321	734	82.0213	10	10
322	356	48.0404	10	10
322	366	68.6139	10	10
322	415	61.9053	10	10
322	471	23.4622	10	10
322	472	60.6993	10	10
322	489	98.2502	10	10
322	566	45.6216	10	10
324	340	307.407	3	3
324	469	77.4006	3	3
324	487	46.0129	3	3
324	531	32.6528	3	3
324	544	32.7008	3	3
324	679	137.688	3	4
326	336	27.5558	2	9
326	340	74.8914	2	3
326	362	54.5115	2	1
326	371	228.285	2	10
326	423	8.482	2	10
326	454	11.6104	2	10
326	544	99.6255	2	3
326	557	44.082	2	2
326	590	96.0932	2	10
326	610	57.6422	2	10
327	366	36.091	10	10
327	371	43.1271	10	10
327	454	71.8318	10	10
327	471	38.8182	10	10
328	333	27.4227	10	2
328	386	54.3242	10	10
328	395	96.2575	10	10
328	521	20.59	10	1
328	591	86.3289	10	10
329	387	11.6301	10	10
329	442	2.5658	10	10
329	447	128.76	10	10
329	457	47.232	10	10
329	480	98.9764	10	10
329	559	67.6341	10	10
329	560	44.4621	10	10
332	350	79.3839	10	10
332	418	122.632	10	10
332	438	23.2713	10	10
332	485	114.567	10	10
332	547	38.5988	10	10
332	579	24.5478	10	10
332	621	45.3002	10	10
333	339	57.3308	2	3
333	386	410.501	2	10
333	428	38.9454	2	3
333	466	16.3441	2	1
333	521	60.7359	2	1
333	591	33.2131	2	10
333	708	84.5518	2	9
333	740	13.7052	2	10
333	759	73.5887	2	2
333	836	19.6354	2	3
333	861	53.7566	2	3
333	919	59.5697	2	2
336	362	63.224	9	1
336	455	74.5587	9	1
336	492	24.7933	9	2
336	493	14.773	9	10
336	557	60.0805	9	2
337	405	31.4458	10	10
337	412	68.0375	10	10
337	485	58.5011	10	10
337	506	12.8809	10	10
337	512	148.36	10	10
337	706	41.9529	10	10
339	359	381.212	3	3
339	392	57.4711	3	3
339	424	70.9934	3	3
339	428	339.374	3	3
339	671	6.1194	3	4
339	771	96.4744	3	3
339	847	55.3764	3	4
339	861	51.9216	3	3
339	896	70.5899	3	4
340	423	278.423	3	10
340	486	68.7576	3	10
340	487	97.294	3	3
340	544	42.1433	3	3
340	610	28.6033	3	10
340	679	36.5907	3	4
340	809	110.922	3	4
346	353	267.691	3	3
346	355	230.959	3	3
346	517	51.1195	3	3
346	539	89.1555	3	3
346	627	95.9841	3	4
346	647	20.8176	3	4
347	407	67.3715	10	10
347	461	71.5578	10	10
347	462	79.7592	10	10
349	372	37.9187	10	10
349	431	150.138	10	10
349	474	17.5127	10	1
349	532	83.5502	10	10
349	533	48.4215	10	10
350	351	141.103	10	10
350	438	224.654	10	10
350	506	49.4862	10	10
350	510	22.4794	10	10
350	547	117.985	10	10
350	616	23.0529	10	10
350	621	34.5324	10	10
350	713	60.7056	10	10
350	780	100.119	10	10
351	356	63.1582	10	10
351	422	86.5001	10	10
351	438	133.674	10	10
351	510	30.9559	10	10
351	616	117.269	10	10
353	391	292.983	3	3
353	539	55.0275	3	3
353	580	75.2538	3	3
353	627	33.1773	3	4
353	703	64.8562	3	4
354	376	199.633	3	3
354	377	231.011	3	3
354	562	96.501	3	3
354	633	87.7729	3	4
354	639	33.4346	3	3
354	702	20.7498	3	4
355	377	218.108	3	3
355	517	76.1618	3	3
355	540	60.105	3	3
355	647	100.569	3	4
355	693	10.4903	3	4
356	415	26.0997	10	10
356	422	152.732	10	10
356	489	6.1031	10	10
356	510	114.134	10	10
356	566	77.7681	10	10
356	616	72.1619	10	10
359	392	97.4996	3	3
359	400	35.4256	3	3
359	671	130.342	3	4
359	692	111.113	3	3
359	729	45.7422	3	3
359	771	35.1658	3	3
359	847	7.651	3	4
360	400	280.476	3	3
360	484	66.0076	3	3
360	537	30.5111	3	3
360	733	113.373	3	4
360	774	6.5836	3	4
362	454	40.5392	1	10
362	493	77.1492	1	10
362	590	7.1047	1	10
363	367	69.4925	1	1
363	382	61.6059	1	1
363	403	3.8676	1	2
363	416	101.398	1	2
363	425	80.834	1	2
363	550	38.854	1	9
363	558	14.8674	1	9
363	578	113.102	1	9
366	454	19.8371	10	10
366	471	54.1997	10	10
366	472	28.0137	10	10
366	489	53.0785	10	10
366	526	51.1515	10	10
367	373	74.6424	1	1
367	425	26.9776	1	2
367	432	4.3456	1	2
367	437	59.5515	1	2
367	558	104.201	1	9
368	405	311.269	10	10
368	486	72.6921	10	10
368	487	25.8809	10	3
368	494	34.0994	10	1
368	512	40.966	10	10
368	629	56.0131	10	10
368	741	68.9681	10	2
368	744	24.1746	10	3
368	823	33.6367	10	10
368	862	17.7518	10	10
371	423	62.5899	10	10
371	454	76.5355	10	10
371	471	218.609	10	10
371	590	72.7599	10	10
371	610	43.9702	10	10
371	673	76.3544	10	10
371	685	27.2592	10	10
372	399	331.375	10	10
372	431	28.6813	10	10
372	501	75.3208	10	10
372	532	28.4823	10	10
372	644	65.668	10	10
372	725	12.5736	10	10
372	752	58.1577	10	10
373	380	69.5904	1	1
373	402	34.0161	1	2
373	432	83.8517	1	2
373	558	31.8503	1	9
373	577	88.0004	1	9
374	420	58.2841	1	1
374	441	73.5734	1	1
374	504	20.7683	1	9
374	553	98.3163	1	9
376	414	196.521	3	3
376	562	52.2207	3	3
376	632	15.1867	3	3
376	702	104.346	3	4
376	715	49.3756	3	4
376	760	88.0687	3	3
377	540	45.9583	3	3
377	633	23.721	3	4
377	639	95.6337	3	3
377	693	104.833	3	4
380	402	43.7535	1	2
380	404	77.801	1	1
380	465	75.2308	1	2
380	577	34.3412	1	9
380	584	76.0274	1	9
381	382	62.9622	1	1
381	394	52.5719	1	1
381	426	58.3334	1	2
381	430	44.3287	1	2
381	568	82.1786	1	9
381	576	22.6791	1	9
382	403	92.7259	1	2
382	430	32.0646	1	2
382	550	43.5361	1	9
382	568	65.2322	1	9
383	409	58.423	1	1
383	417	45.2122	1	1
383	538	30.761	1	9
383	552	85.4206	1	9
386	395	18.7609	10	10
386	428	67.5422	10	3
386	442	373.174	10	10
386	518	59.5739	10	10
386	591	83.1773	10	10
386	740	83.0942	10	10
386	836	51.5272	10	3
386	919	44.5312	10	2
386	936	28.251	10	10
386	1008	58.4032	10	10
387	406	72.6349	10	10
387	457	27.24	10	10
387	480	139.161	10	10
387	495	7.4832	10	10
387	548	44.0816	10	10
387	586	83.1932	10	10
387	631	34.5331	10	10
387	645	16.3251	10	10
391	571	75.2793	3	3
391	580	56.076	3	3
391	659	17.0247	3	4
391	703	67.676	3	4
391	782	28.1442	3	4
392	400	258.707	3	3
392	424	271.918	3	3
392	537	37.4741	3	3
392	611	75.5271	3	3
392	671	9.7562	3	4
392	762	15.5593	3	4
392	808	100.156	3	4
[truncated: 8,841 more rows]
