# Supplementary material for: Topological analysis of multicellular complexity in the plant hypocotyl
Source: eLife. 2017 Jul 6;6:e26023. doi: 10.7554/eLife.26023 (PMC5499946; doi:10.7554/eLife.26023)
Supplement: Supplementary file 1. — Cells are represented by arbitrary labels, and interaction size (μm2) and cell types for each cell-cell interaction are included in additional columns. Details are explained in the associated readme file. Biological triplicate samples for each genetic background are labelled sequentially. DOI: http://dx.doi.org/10.7554/eLife.26023.028 [file elife-26023-supp1.zip › ara_col_3.csv]

Label	Neighbour	Shared_Wall_Area	Label_Cell_Type	Neighbour_Cell_Type
1	2	47.365	1	1
1	5	20.7458	1	9
1	6	59.9162	1	9
1	8	97.2099	1	9
1	11	50.2435	1	1
1	13	39.5278	1	9
1	21	29.269	1	9
1	47	59.9913	1	2
1	71	121.684	1	2
2	3	51.0396	1	1
2	4	32.2648	1	9
2	5	50.6099	1	9
2	8	28.5879	1	9
2	9	57.3726	1	9
2	47	41.948	1	2
2	61	77.4517	1	2
3	4	36.1515	1	9
3	7	75.4669	1	9
3	9	39.3685	1	9
3	10	84.5378	1	9
3	12	53.4646	1	1
3	17	13.3958	1	10
3	61	15.86	1	2
3	62	63.5325	1	2
3	63	105.838	1	2
4	5	81.6174	9	9
4	7	90.6665	9	9
4	14	21.2677	9	1
4	15	54.2693	9	1
4	61	39.3658	9	2
4	63	45.568	9	2
4	64	76.1538	9	2
4	80	31.316	9	2
5	6	100.365	9	9
5	14	58.1264	9	1
5	47	51.8761	9	2
5	61	19.5118	9	2
5	64	55.1114	9	2
5	65	2.5162	9	2
6	13	72.9226	9	9
6	14	9.9319	9	1
6	18	44.7086	9	1
6	47	15.7346	9	2
6	65	76.9741	9	2
6	71	27.3374	9	2
7	15	27.9551	9	1
7	17	86.8786	9	10
7	20	46.445	9	1
7	62	30.7657	9	2
7	63	19.1507	9	2
7	80	56.5557	9	2
7	88	29.4743	9	2
8	9	87.6497	9	9
8	21	68.5041	9	9
8	25	84.0245	9	1
8	27	56.8895	9	1
8	47	103.079	9	2
8	71	54.8756	9	2
8	96	73.6535	9	2
8	106	26.5523	9	2
8	121	12.3582	9	2
9	10	80.022	9	9
9	25	35.5912	9	1
9	28	66.428	9	1
9	47	9.8642	9	2
9	61	73.666	9	2
9	63	29.4163	9	2
9	97	57.2193	9	2
9	106	38.2857	9	2
10	12	14.4764	9	1
10	22	91.0883	9	10
10	28	49.4236	9	1
10	29	55.7434	9	1
10	62	48.362	9	2
10	63	41.8905	9	2
10	97	20.1665	9	2
10	107	76.9656	9	2
11	13	66.0845	1	9
11	19	48.8915	1	9
11	21	78.4681	1	9
11	26	47.8958	1	1
11	30	50.4265	1	9
11	71	29.9325	1	2
11	77	10.0928	1	2
11	92	133.771	1	2
12	16	67.6243	1	10
12	17	58.9013	1	10
12	22	72.4556	1	10
12	62	50.6737	1	2
12	84	50.1592	1	10
13	18	58.8384	9	1
13	19	70.9005	9	9
13	23	54.1553	9	1
13	65	18.6191	9	2
13	71	62.0686	9	2
13	87	23.4676	9	2
13	92	52.4207	9	2
13	94	83.3748	9	2
14	15	53.7744	1	1
14	18	45.2518	1	1
14	34	73.462	1	9
14	35	39.4989	1	9
14	64	114.004	1	2
14	65	27.0366	1	2
15	20	57.7027	1	1
15	35	63.068	1	9
15	37	41.0159	1	9
15	64	44.9316	1	2
15	80	76.0286	1	2
16	17	25.485	10	10
16	22	18.6625	10	10
16	31	66.0286	10	10
16	33	35.3787	10	10
16	36	46.6208	10	10
16	84	53.3647	10	10
16	101	30.4692	10	10
17	20	29.3211	10	1
17	24	76.8734	10	10
17	33	103.597	10	10
17	45	13.0805	10	10
17	62	28.6383	10	2
17	84	67.1107	10	10
17	88	73.9879	10	2
17	116	65.709	10	10
18	23	37.7869	1	1
18	34	43.4828	1	9
18	46	66.7959	1	9
18	49	17.5422	1	9
18	65	104.975	1	2
18	94	50.7171	1	2
19	23	71.8776	9	1
19	26	34.7171	9	1
19	32	81.4141	9	9
19	41	15.3753	9	1
19	77	38.3485	9	2
19	87	37.7462	9	2
19	92	45.7321	9	2
19	103	61.1034	9	2
20	24	63.2553	1	10
20	37	61.2061	1	9
20	80	25.2224	1	2
20	88	51.7235	1	2
21	27	77.3024	9	1
21	30	73.7006	9	9
21	38	47.6382	9	1
21	71	81.0257	9	2
21	92	75.5506	9	2
21	110	69.2638	9	2
21	121	28.1945	9	2
21	138	16.2114	9	2
22	29	44.721	10	1
22	31	84.2831	10	10
22	39	73.5432	10	10
22	62	30.1987	10	2
22	84	62.3423	10	10
22	132	67.9958	10	2
22	147	13.1683	10	10
23	41	39.5889	1	1
23	49	67.3436	1	9
23	67	67.0929	1	9
23	73	19.4711	1	9
23	87	85.0468	1	2
23	94	24.6841	1	2
23	103	37.2836	1	2
24	37	19.9537	10	9
24	45	51.6496	10	10
24	54	92.5976	10	10
24	88	34.2969	10	2
24	116	49.5636	10	10
25	27	33.0477	1	1
25	28	37.5393	1	1
25	50	78.5323	1	1
25	56	45.8633	1	1
25	96	31.9076	1	2
25	106	79.3524	1	2
26	30	39.411	1	9
26	32	31.2046	1	9
26	40	64.8086	1	1
26	42	34.0174	1	9
26	77	104.216	1	2
27	38	44.6	1	1
27	50	54.1747	1	1
27	55	79.9862	1	1
27	96	22.7659	1	2
27	110	26.0216	1	2
27	121	69.1167	1	2
28	29	38.8961	1	1
28	56	44.8764	1	1
28	57	70.4071	1	1
28	97	75.8795	1	2
28	106	8.9023	1	2
28	107	27.8978	1	2
29	39	51.6586	1	10
29	57	17.4609	1	1
29	70	77.7076	1	1
29	107	58.0933	1	2
29	132	30.9541	1	2
30	38	93.7521	9	1
30	42	80.8763	9	9
30	58	13.4284	9	1
30	77	68.5672	9	2
30	92	47.6885	9	2
30	137	28.2681	9	2
30	138	60.572	9	2
31	36	47.2557	10	10
31	39	33.4446	10	10
31	59	97.5236	10	10
31	60	85.3562	10	10
31	84	26.0309	10	10
31	101	77.9259	10	10
31	147	52.4579	10	10
31	162	37.2022	10	10
32	40	41.7702	9	1
32	41	59.1023	9	1
32	43	37.8806	9	1
32	53	18.2275	9	1
32	77	36.7064	9	2
32	103	39.7182	9	2
32	123	73.1068	9	2
33	36	18.3795	10	10
33	44	87.0043	10	10
33	45	46.4684	10	10
33	84	3.5274	10	10
33	101	42.8049	10	10
33	116	23.9559	10	10
33	151	28.9278	10	10
34	35	99.555	9	9
34	46	97.3779	9	9
34	64	35.3278	9	2
34	65	58.5273	9	2
34	68	38.8937	9	1
34	81	61.4949	9	1
34	153	89.856	9	2
34	167	23.4893	9	2
35	37	103.736	9	9
35	64	52.3218	9	2
35	68	71.4455	9	1
35	69	48.587	9	1
35	80	12.0052	9	2
35	153	33.4806	9	2
35	154	83.8483	9	2
36	44	25.4183	10	10
36	48	69.3133	10	10
36	60	20.8523	10	10
36	101	57.0753	10	10
37	54	101.199	9	10
37	69	61.8542	9	1
37	74	56.2598	9	1
37	80	45.2485	9	2
37	88	46.4566	9	2
37	154	36.3599	9	2
37	169	81.6058	9	2
38	55	78.8206	1	1
38	58	34.1184	1	1
38	75	70.2829	1	1
38	110	29.1478	1	2
38	137	19.0898	1	2
38	138	90.0738	1	2
39	59	34.2662	10	10
39	70	26.4431	10	1
39	76	77.9634	10	10
39	132	40.4089	10	2
39	147	50.8659	10	10
40	42	24.9822	1	9
40	43	51.665	1	1
40	51	91.3377	1	9
40	52	54.5146	1	1
40	77	55.1835	1	2
40	123	94.4335	1	2
40	140	2.886	1	2
41	53	65.4572	1	1
41	73	59.5188	1	9
41	103	74.6987	1	2
41	104	42.5931	1	9
41	123	16.531	1	2
42	51	78.5473	9	9
42	58	67.9527	9	1
42	77	79.5546	9	2
42	137	34.9012	9	2
42	173	17.0777	9	2
43	52	75.5195	1	1
43	53	71.0677	1	1
43	72	25.5598	1	1
43	78	67.3931	1	1
43	123	56.0937	1	2
43	140	75.1087	1	2
43	148	26.196	1	2
44	45	13.4376	10	10
44	48	52.1839	10	10
44	66	60.8689	10	10
44	79	39.4002	10	10
44	101	20.2187	10	10
44	149	54.0735	10	10
44	151	28.9829	10	10
45	54	24.6956	10	10
45	66	52.6597	10	10
45	95	57.8369	10	10
45	116	34.2527	10	10
45	151	46.8898	10	10
46	49	106.675	9	9
46	65	33.5796	9	2
46	81	39.9209	9	1
46	94	12.2937	9	2
46	167	75.1824	9	2
47	61	222.92	2	2
47	64	50.9052	2	2
47	65	44.3714	2	2
47	71	189.616	2	2
47	96	36.6962	2	2
47	106	42.6611	2	2
47	283	36.7512	2	3
47	292	107.17	2	3
48	60	73.5301	10	10
48	79	31.0139	10	10
48	86	66.5799	10	10
48	101	5.6402	10	10
48	149	43.891	10	10
48	182	28.4577	10	10
49	67	91.5903	9	9
49	87	15.4061	9	2
49	94	51.4043	9	2
49	117	24.7242	9	1
49	167	17.1928	9	2
49	202	60.1161	9	2
50	55	31.8912	1	1
50	56	38.1535	1	1
50	96	76.4138	1	2
50	106	25.3035	1	2
50	119	54.8066	1	1
50	121	17.5287	1	2
50	127	83.8621	1	9
51	52	58.7081	9	1
51	58	58.9026	9	1
51	77	4.1015	9	2
51	89	55.3866	9	1
51	90	80.4079	9	9
51	123	44.6131	9	2
51	140	56.585	9	2
51	173	111.355	9	2
51	209	30.1104	9	2
52	72	27.3337	1	1
52	82	46.6413	1	1
52	90	89.356	1	9
52	140	91.7134	1	2
52	148	61.8884	1	2
53	78	36.3152	1	1
53	104	71.386	1	9
53	123	62.2279	1	2
53	136	36.4612	1	9
53	140	21.2781	1	2
54	74	29.4638	10	1
54	88	18.2881	10	2
54	95	105.303	10	10
54	116	67.655	10	10
54	118	52.2936	10	10
54	144	21.317	10	10
54	169	58.6229	10	2
54	243	54.9079	10	10
55	75	26.157	1	1
55	110	72.6473	1	2
55	119	41.6089	1	1
55	121	32.5446	1	2
55	126	88.3226	1	1
55	128	17.9822	1	1
55	138	31.6167	1	2
56	57	55.5826	1	1
56	97	31.0792	1	2
56	106	52.9964	1	2
56	127	15.7963	1	9
56	129	74.5741	1	9
57	70	47.1398	1	1
57	97	43.3284	1	2
57	107	39.7365	1	2
57	129	12.376	1	9
57	130	79.8068	1	9
58	75	94.6148	1	1
58	89	27.3671	1	1
58	120	36.837	1	1
58	137	66.3937	1	2
58	173	81.5356	1	2
59	60	36.7361	10	10
59	76	56.0835	10	10
59	98	37.8257	10	10
59	111	66.0354	10	10
59	147	23.6827	10	10
59	162	77.8568	10	10
60	86	4.8885	10	10
60	98	47.842	10	10
60	100	80.5473	10	10
60	101	6.1882	10	10
60	149	19.1665	10	10
60	162	54.5552	10	10
60	182	27.0994	10	10
60	212	26.495	10	10
61	63	179.254	2	2
61	64	77.4658	2	2
61	97	29.4858	2	2
61	106	31.5283	2	2
61	283	93.4732	2	3
62	63	181.031	2	2
62	80	15.292	2	2
62	84	176.011	2	10
62	88	85.2781	2	2
62	107	54.9426	2	2
62	132	29.7917	2	2
62	269	57.9994	2	3
62	286	91.9642	2	3
63	64	18.1913	2	2
63	80	66.5646	2	2
63	97	39.1356	2	2
63	107	35.8675	2	2
63	269	91.6137	2	3
63	283	25.4954	2	3
64	65	259.895	2	2
64	80	234.584	2	2
64	153	136.394	2	2
64	154	55.9204	2	2
64	283	98.5145	2	3
64	292	27.5733	2	3
64	438	32.2428	2	3
64	471	7.9877	2	3
64	529	67.2884	2	3
65	71	95.4635	2	2
65	94	261.644	2	2
65	153	52.1116	2	2
65	167	110.978	2	2
65	292	60.967	2	3
65	334	44.8984	2	3
65	471	89.9936	2	3
65	505	13.0198	2	3
66	79	53.456	10	10
66	95	33.7324	10	10
66	142	68.5397	10	10
66	149	10.9732	10	10
66	151	33.9705	10	10
67	73	115.689	9	9
67	87	30.7973	9	2
67	103	23.6618	9	2
67	117	43.7724	9	1
67	143	43.0195	9	1
67	202	82.6277	9	2
67	240	14.7366	9	2
68	69	55.7671	1	1
68	81	63.8779	1	1
68	153	80.4865	1	2
68	154	32.2513	1	2
68	157	103.836	1	1
68	190	18.0858	1	1
69	74	67.5612	1	1
69	154	83.0584	1	2
69	157	59.6602	1	1
69	169	29.8978	1	2
69	170	72.7046	1	1
70	76	30.0397	1	10
70	107	24.8029	1	2
70	130	2.2424	1	9
70	131	62.703	1	10
70	132	54.9689	1	2
70	146	55.8892	1	9
71	92	193.215	2	2
71	94	42.1138	2	2
71	96	13.8207	2	2
71	110	13.8733	2	2
71	121	60.972	2	2
71	292	63.9865	2	3
71	334	123.219	2	3
72	78	32.0677	1	1
72	82	54.8198	1	1
72	91	37.2115	1	1
72	102	46.3455	1	1
72	148	72.8526	1	2
72	181	27.6751	1	2
73	103	52.8817	9	2
73	104	94.6177	9	9
73	143	45.3665	9	1
73	240	36.0151	9	2
74	118	78.8828	1	10
74	169	58.5088	1	2
74	170	70.2366	1	1
75	120	23.9579	1	1
75	128	95.285	1	1
75	137	96.1416	1	2
75	138	31.8378	1	2
75	158	78.146	1	1
75	173	19.8246	1	2
76	111	40.0806	10	10
76	131	64.9024	10	10
76	132	5.7072	10	2
76	147	68.6646	10	10
76	159	54.4688	10	10
76	162	16.1592	10	10
76	171	38.5329	10	10
77	92	213.512	2	2
77	103	97.4039	2	2
77	123	188.004	2	2
77	137	75.2045	2	2
77	138	24.9913	2	2
77	173	20.0991	2	2
77	380	58.7689	2	3
77	433	84.6779	2	3
78	102	44.9316	1	1
78	136	94.4656	1	9
78	140	33.8793	1	2
78	148	67.8819	1	2
78	156	41.8419	1	9
79	86	21.2714	10	10
79	115	76.3369	10	10
79	125	2.2546	10	10
79	142	9.1601	10	10
79	149	7.0008	10	10
79	179	28.7169	10	10
79	182	46.2687	10	10
80	88	263.361	2	2
80	154	100.785	2	2
80	169	31.2445	2	2
80	269	69.7296	2	3
80	283	10.2318	2	3
80	438	29.7948	2	3
80	453	41.8333	2	3
81	153	40.1052	1	2
81	167	60.3734	1	2
81	190	104.22	1	1
82	90	54.2608	1	9
82	91	18.5316	1	1
82	99	46.7156	1	1
82	105	62.4494	1	9
82	122	6.0896	1	9
82	148	46.3222	1	2
82	181	101.798	1	2
84	88	18.6492	10	2
84	101	209.579	10	10
84	116	59.4101	10	10
84	132	41.1447	10	2
84	147	29.153	10	10
84	286	75.6446	10	3
84	303	28.3282	10	3
84	317	8.6462	10	10
84	320	70.6387	10	10
86	100	70.109	10	10
86	114	54.7237	10	10
86	115	27.6415	10	10
86	182	20.8574	10	10
86	234	33.7249	10	10
87	92	76.9235	2	2
87	94	324.846	2	2
87	103	267.61	2	2
87	202	115.067	2	2
87	380	61.1822	2	3
87	571	2.8577	2	3
87	573	55.3742	2	3
88	116	255.381	2	10
88	169	94.2624	2	2
88	269	15.2941	2	3
88	286	96.3792	2	3
88	453	26.0716	2	3
88	473	41.1539	2	3
89	90	86.1502	1	9
89	109	27.5421	1	1
89	120	123.463	1	1
89	145	43.2629	1	1
89	173	27.5954	1	2
89	198	28.451	1	2
89	209	92.6942	1	2
90	105	89.7897	9	9
90	109	15.6517	9	1
90	140	8.9473	9	2
90	148	74.2678	9	2
90	181	2.2868	9	2
90	198	55.4589	9	2
90	209	69.9837	9	2
91	99	60.2725	1	1
91	102	28.4193	1	1
91	112	18.0248	1	1
91	124	72.3239	1	1
91	181	85.0926	1	2
91	201	45.6192	1	2
92	94	50.479	2	2
92	103	28.3617	2	2
92	110	48.9902	2	2
92	138	42.2526	2	2
92	334	48.1472	2	3
92	380	136.733	2	3
94	167	65.2142	2	2
94	202	45.7914	2	2
94	334	64.9247	2	3
94	380	5.8349	2	3
94	505	55.6638	2	3
95	116	4.6679	10	10
95	142	95.1733	10	10
95	144	60.3747	10	10
95	151	68.6693	10	10
95	186	76.4424	10	10
95	243	9.1391	10	10
95	255	61.2876	10	10
95	294	30.2019	10	10
96	106	291.24	2	2
96	119	16.9457	2	1
96	121	365.927	2	2
96	127	64.8683	2	9
96	292	31.5432	2	3
96	377	101.023	2	2
96	394	19.3288	2	2
96	483	106.144	2	3
97	106	309.833	2	2
97	107	281.855	2	2
97	129	32.8264	2	9
97	130	27.1803	2	9
97	269	17.3646	2	3
97	283	27.039	2	3
97	297	78.9955	2	2
97	328	43.6346	2	2
97	448	30.9488	2	3
97	450	133.237	2	3
98	100	79.3817	10	10
98	111	34.6499	10	10
98	160	69.4866	10	10
98	162	10.6436	10	10
98	163	4.5508	10	10
98	174	35.6408	10	10
98	188	36.1805	10	10
98	212	46.1332	10	10
98	271	35.9565	10	10
99	112	23.3162	1	1
99	122	96.7903	1	9
99	133	53.0508	1	1
99	181	39.4662	1	2
99	201	83.7735	1	2
100	114	23.9766	10	10
100	174	83.472	10	10
100	182	14.8299	10	10
100	212	27.8157	10	10
100	233	4.0243	10	10
100	234	40.197	10	10
100	271	34.8138	10	10
101	116	19.978	10	10
101	147	28.4223	10	10
101	149	169.355	10	10
101	151	64.8205	10	10
101	162	53.1741	10	10
101	317	26.3078	10	10
101	318	39.9383	10	10
101	320	80.7931	10	10
101	421	34.6446	10	10
102	124	38.0339	1	1
102	148	20.4934	1	2
102	156	80.791	1	9
102	181	54.8704	1	2
102	184	22.3225	1	9
103	104	17.498	2	9
103	123	223.754	2	2
103	202	46.1249	2	2
103	240	100.607	2	2
103	277	31.5284	2	2
103	380	48.3256	2	3
103	433	58.1321	2	3
103	571	66.106	2	3
103	610	27.3115	2	3
104	123	40.5617	9	2
104	136	97.7318	9	9
104	143	42.6228	9	1
104	185	64.1049	9	1
104	240	21.7441	9	2
104	277	95.123	9	2
104	308	23.0121	9	2
105	109	90.276	9	1
105	122	80.4664	9	9
105	181	56.9816	9	2
105	198	42.536	9	2
105	266	24.5301	9	2
106	127	30.2828	2	9
106	129	31.9901	2	9
106	283	19.0173	2	3
106	297	44.6005	2	2
106	377	30.3314	2	2
106	448	107.473	2	3
106	483	13.7872	2	3
107	130	27.7251	2	9
107	132	291.179	2	2
107	146	28.6744	2	9
107	269	38.5566	2	3
107	286	12.1594	2	3
107	328	60.9664	2	2
107	329	24.8245	2	2
107	420	116.437	2	3
107	450	45.6565	2	3
109	122	23.3908	1	9
109	145	80.3633	1	1
109	155	32.0926	1	1
109	180	37.7058	1	1
109	198	64.3324	1	2
109	266	62.1565	1	2
110	121	335.88	2	2
110	126	48.1983	2	1
110	138	360.276	2	2
110	195	20.1139	2	9
110	221	5.7663	2	9
110	334	23.8102	2	3
110	380	13.6034	2	3
110	394	49.7135	2	2
110	416	47.7688	2	2
110	517	70.4693	2	3
110	550	54.4893	2	3
111	160	46.3382	10	10
111	162	63.2243	10	10
111	171	39.2809	10	10
111	208	72.1445	10	10
111	212	17.3182	10	10
112	124	18.718	1	1
112	133	69.5102	1	1
112	161	40.4987	1	1
112	165	65.8467	1	1
112	175	27.8644	1	1
112	183	52.9572	1	1
112	201	65.4907	1	2
112	270	90.8187	1	2
112	281	23.777	1	2
114	115	31.2395	10	10
114	174	43.6181	10	10
114	177	66.7037	10	10
114	178	26.389	10	10
114	233	40.0749	10	10
114	234	11.6858	10	10
115	125	8.5117	10	10
115	178	68.1483	10	10
115	179	21.1713	10	10
115	205	50.3252	10	10
115	233	22.815	10	10
115	234	50.164	10	10
116	151	240.794	10	10
116	169	16.1574	10	2
116	243	73.4451	10	10
116	255	8.6396	10	10
116	286	29.4972	10	3
116	320	76.8851	10	10
116	473	21.2952	10	3
116	510	53.6524	10	10
117	143	50.8578	1	1
117	202	77.7795	1	2
117	228	47.333	1	1
117	256	33.053	1	1
118	144	91.7266	10	10
118	169	26.2814	10	2
118	170	11.9884	10	1
118	220	75.6801	10	10
118	243	32.1323	10	10
119	121	36.9076	1	2
119	126	39.915	1	1
119	127	54.6196	1	9
119	195	101.013	1	9
120	145	35.6317	1	1
120	158	13.3471	1	1
120	173	72.5378	1	2
120	187	83.9135	1	1
120	196	67.2427	1	1
120	198	6.5591	1	2
120	209	83.9243	1	2
121	195	9.8865	2	9
121	292	2.6296	2	3
121	334	48.8733	2	3
121	394	57.6243	2	2
121	483	65.7367	2	3
121	517	69.3838	2	3
122	133	24.7507	9	1
122	155	66.6556	9	1
122	172	73.4876	9	9
122	181	22.8523	9	2
122	201	83.2671	9	2
122	266	89.6681	9	2
123	140	427.946	2	2
123	173	35.2379	2	2
123	277	66.8671	2	2
123	308	25.8286	2	2
123	418	47.359	2	3
123	433	151.179	2	3
123	610	11.7705	2	3
123	632	38.6786	2	3
124	165	48.734	1	1
124	181	23.4999	1	2
124	184	87.2928	1	9
124	201	72.3499	1	2
124	216	44.95	1	9
125	142	19.72	10	10
125	168	4.6975	10	10
125	178	14.1873	10	10
125	179	28.8502	10	10
125	205	31.5872	10	10
125	226	18.0305	10	10
126	128	44.9279	1	1
126	138	12.7094	1	2
126	195	53.7162	1	9
126	221	69.0705	1	9
127	129	107.688	9	9
127	195	62.07	9	9
127	257	23.1611	9	1
127	264	37.8348	9	1
127	377	71.7242	9	2
128	137	39.0252	1	2
128	138	47.4166	1	2
128	158	35.6216	1	1
128	221	64.3435	1	9
128	229	69.247	1	9
129	130	87.7699	9	9
129	231	43.1962	9	1
129	257	66.512	9	1
129	297	93.6156	9	2
129	377	7.6523	9	2
130	146	112.788	9	9
130	231	71.8198	9	1
130	297	6.9909	9	2
130	328	46.6283	9	2
131	132	52.6754	10	2
131	146	83.7608	10	9
131	147	19.6028	10	10
131	159	73.5421	10	10
131	244	48.1443	10	1
131	245	34.9774	10	10
131	310	61.6629	10	10
131	329	12.6712	10	2
132	146	17.5486	2	9
132	147	188.165	2	10
132	286	18.6482	2	3
132	303	107.175	2	3
132	310	54.8223	2	10
132	329	50.4004	2	2
132	420	68.2272	2	3
133	161	54.4845	1	1
133	172	76.5799	1	9
133	201	46.797	1	2
133	270	46.869	1	2
136	140	39.1633	9	2
136	148	7.8037	9	2
136	156	110.045	9	9
136	185	50.8103	9	1
136	225	38.5284	9	1
136	308	101.321	9	2
136	368	18.9574	9	2
137	138	308.967	2	2
137	158	33.007	2	1
137	173	345.872	2	2
137	229	34.4836	2	9
137	433	40.2391	2	3
137	459	86.6416	2	2
137	497	46.6311	2	2
137	562	82.3983	2	3
137	606	99.5037	2	3
138	221	22.4885	2	9
138	380	49.7319	2	3
138	416	56.966	2	2
138	459	24.7385	2	2
138	550	61.0496	2	3
138	562	68.942	2	3
140	148	374.265	2	2
140	173	6.676	2	2
140	209	23.9751	2	2
140	308	76.5456	2	2
140	418	102.2	2	3
140	536	68.7142	2	3
140	632	46.3018	2	3
141	163	5.4007	10	10
141	174	50.5041	10	10
141	177	8.899	10	10
142	149	13.8574	10	10
142	151	13.3354	10	10
142	168	8.3317	10	10
142	179	125.332	10	10
142	182	7.5607	10	10
142	186	31.0023	10	10
142	294	31.7145	10	10
142	371	36.2215	10	10
143	185	55.3124	1	1
143	202	20.4065	1	2
143	240	92.0976	1	2
143	256	106.04	1	1
143	277	23.1494	1	2
143	295	49.9349	1	1
144	186	62.5122	10	10
144	220	33.6802	10	10
144	243	26.7986	10	10
144	255	44.7998	10	10
144	279	55.8135	10	10
145	180	32.9259	1	1
145	196	31.1611	1	1
145	198	81.5158	1	2
145	230	73.1754	1	1
145	266	14.1584	1	2
146	231	45.4785	9	1
146	244	50.4314	9	1
146	328	17.0365	9	2
146	329	53.8845	9	2
147	159	27.6403	10	10
147	162	208.496	10	10
147	303	48.1106	10	3
147	310	66.9412	10	10
147	317	98.0791	10	10
147	395	53.3732	10	10
148	156	29.9466	2	9
148	181	367.365	2	2
148	198	12.8859	2	2
148	209	13.4575	2	2
148	308	15.9285	2	2
148	368	48.4202	2	2
148	412	7.5671	2	2
148	521	79.9198	2	3
148	536	83.8417	2	3
148	683	60.0639	2	3
149	151	136.153	10	10
149	162	4.3566	10	10
149	182	320.036	10	10
149	294	12.7874	10	10
149	318	11.0151	10	10
149	363	12.3172	10	10
149	371	12.8205	10	10
149	421	80.6129	10	10
149	539	44.5051	10	10
151	255	53.499	10	10
151	294	100.479	10	10
151	320	49.8328	10	10
151	421	66.6404	10	10
151	510	33.5339	10	10
151	638	35.1959	10	10
153	154	243.411	2	2
153	157	21.3084	2	1
153	167	255.122	2	2
153	190	48.5126	2	1
153	374	73.5953	2	9
153	392	38.281	2	9
153	438	2.6656	2	3
153	471	47.1812	2	3
153	529	91.2976	2	3
153	578	82.5044	2	2
153	596	100.103	2	2
154	157	55.3942	2	1
154	169	273.21	2	2
154	170	8.6932	2	1
154	341	88.9535	2	9
154	374	23.0897	2	9
154	438	76.4794	2	3
154	453	48.3375	2	3
154	578	82.6585	2	2
154	641	70.4323	2	2
155	172	40.8593	1	9
155	180	55.0903	1	1
155	197	34.0645	1	1
155	222	53.8303	1	1
155	266	44.0976	1	2
156	181	16.1574	9	2
156	184	112.207	9	9
156	225	81.7982	9	1
156	276	25.9193	9	1
156	368	67.7566	9	2
156	412	64.4815	9	2
157	170	58.26	1	1
157	190	46.2534	1	1
157	341	65.4963	1	9
157	374	81.1245	1	9
158	173	37.6324	1	2
158	187	53.4167	1	1
158	229	42.3677	1	9
158	263	63.9691	1	9
159	171	103.504	10	10
159	245	73.836	10	10
159	310	18.3404	10	10
159	395	21.2995	10	10
160	188	59.4062	10	10
160	208	11.788	10	10
160	212	16.7979	10	10
160	268	61.6348	10	10
160	271	19.1767	10	10
161	172	48.3138	1	9
161	175	46.4478	1	1
161	200	40.3951	1	1
161	211	81.3505	1	9
161	270	27.679	1	2
161	281	99.3413	1	2
162	171	28.2659	10	10
162	208	22.8156	10	10
162	212	196.242	10	10
162	317	28.3398	10	10
162	318	87.9749	10	10
162	363	66.3643	10	10
162	395	29.3482	10	10
162	397	89.7345	10	10
163	174	19.3874	10	10
163	188	16.8053	10	10
163	223	27.8852	10	10
165	183	40.0741	1	1
165	201	30.0546	1	2
165	216	81.8594	1	9
165	251	25.8747	1	9
165	270	46.4272	1	2
167	190	41.6425	2	1
167	202	225.033	2	2
167	228	14.5722	2	1
167	392	50.6359	2	9
167	428	64.0612	2	9
167	471	86.604	2	3
167	505	60.9689	2	3
167	596	44.2266	2	2
167	622	49.3049	2	2
167	711	79.4792	2	2
168	179	25.5547	10	10
168	186	7.0672	10	10
168	205	23.2963	10	10
168	226	20.4538	10	10
168	227	16.6797	10	10
168	254	2.5199	10	10
168	262	15.8042	10	10
168	340	12.8794	10	10
169	170	65.6216	2	1
169	220	9.8241	2	10
169	243	227.42	2	10
169	341	26.3142	2	9
169	429	84.4808	2	9
169	453	49.3598	2	3
169	473	92.0986	2	3
169	580	89.1003	2	2
169	641	82.1339	2	2
170	220	66.0245	1	10
170	341	74.6637	1	9
170	429	71.73	1	9
171	208	93.9444	10	10
171	245	15.3722	10	10
171	356	46.0775	10	10
171	395	29.3945	10	10
171	397	29.4296	10	10
172	197	92.7334	9	1
172	201	2.2722	9	2
172	211	70.5929	9	9
172	270	80.4079	9	2
172	281	18.505	9	2
172	357	80.6042	9	2
172	417	4.2511	9	2
173	187	47.9556	2	1
173	209	328.788	2	2
173	263	26.1535	2	9
173	296	16.9744	2	9
173	418	47.4174	2	3
173	433	62.4151	2	3
173	497	49.4948	2	2
173	532	72.8092	2	2
173	606	47.7861	2	3
173	692	144.469	2	3
174	177	26.2523	10	10
174	188	25.573	10	10
174	223	20.1941	10	10
174	233	40.8747	10	10
174	271	29.6513	10	10
174	322	12.7649	10	10
174	331	63.5289	10	10
175	183	30.8219	1	1
175	200	76.7081	1	1
175	214	67.9369	1	1
175	232	54.6035	1	1
175	247	20.7556	1	1
175	281	59.9057	1	2
175	332	76.1042	1	2
175	407	10.8531	1	2
177	178	29.1672	10	10
177	322	25.3747	10	10
177	387	16.0231	10	10
178	205	2.2509	10	10
178	226	37.0796	10	10
178	233	30.1656	10	10
178	254	21.4263	10	10
178	322	23.0224	10	10
179	182	15.5542	10	10
179	186	2.6511	10	10
179	205	100.961	10	10
179	227	32.464	10	10
179	234	19.1015	10	10
179	371	45.8127	10	10
179	441	21.7062	10	10
180	222	26.1356	1	1
180	230	29.9792	1	1
180	265	56.4921	1	1
180	266	78.336	1	2
181	184	29.9783	2	9
181	198	21.1216	2	2
181	201	346.144	2	2
181	266	31.8765	2	2
181	412	68.4241	2	2
181	468	34.3307	2	2
181	521	130.93	2	3
181	607	67.3951	2	3
181	683	18.0761	2	3
181	766	61.1185	2	3
182	212	32.9573	10	10
182	234	288.149	10	10
182	363	29.8465	10	10
182	371	29.441	10	10
182	539	53.2436	10	10
183	214	45.2612	1	1
183	251	78.8539	1	9
183	270	21.6757	1	2
183	281	62.5819	1	2
183	287	21.9452	1	9
184	201	4.9316	9	2
184	216	99.7679	9	9
184	276	72.3105	9	1
184	412	28.5592	9	2
184	468	67.5088	9	2
185	225	55.5638	1	1
185	277	41.0182	1	2
185	295	111.866	1	1
185	308	48.5564	1	2
186	227	81.3861	10	10
186	255	12.5932	10	10
186	279	74.3959	10	10
186	294	43.1787	10	10
186	353	41.4065	10	10
186	371	43.2235	10	10
187	196	33.7867	1	1
187	209	20.7664	1	2
187	263	20.3903	1	9
187	296	100.486	1	9
188	223	75.7407	10	10
188	268	4.006	10	10
188	271	30.6472	10	10
188	331	25.3154	10	10
188	358	37.1556	10	10
188	401	15.8301	10	10
190	228	41.7785	1	1
190	374	34.1405	1	9
190	392	103.983	1	9
190	428	29.8099	1	9
195	221	67.114	9	9
195	264	34.8277	9	1
195	342	151.757	9	1
195	377	41.2746	9	2
195	394	100.294	9	2
195	416	12.7707	9	2
196	198	32.2047	1	2
196	209	49.0362	1	2
196	230	52.1722	1	1
196	296	29.4607	1	9
196	325	88.2424	1	9
197	211	20.0881	1	9
197	222	61.2964	1	1
197	267	34.8952	1	1
197	289	57.1899	1	1
197	357	79.9147	1	2
197	417	39.1479	1	2
198	209	334.726	2	2
198	230	60.04	2	1
198	266	316.264	2	2
198	325	27.3111	2	9
198	393	2.3378	2	9
198	521	78.506	2	3
198	581	28.0785	2	2
198	601	90.0179	2	2
198	721	142.879	2	3
198	736	53.073	2	3
200	211	35.4412	1	9
200	247	43.8598	1	1
200	259	60.1881	1	9
200	332	64.8208	1	2
200	407	3.1617	1	2
201	216	32.3339	2	9
201	266	23.14	2	2
201	270	346.666	2	2
201	311	18.9796	2	3
201	468	71.4784	2	2
201	503	41.043	2	2
201	565	143.224	2	3
201	607	80.4949	2	3
201	766	24.9356	2	3
201	852	42.5933	2	3
202	228	55.0645	2	1
202	240	274.254	2	2
202	256	42.8796	2	1
202	428	16.8938	2	9
202	477	55.7623	2	9
202	505	38.9413	2	3
202	512	16.6494	2	9
202	571	42.2434	2	3
202	573	92.7592	2	3
202	622	114.001	2	2
202	818	79.073	2	2
205	226	99.5516	10	10
205	227	17.5251	10	10
205	233	15.6238	10	10
205	234	14.499	10	10
205	262	23.0089	10	10
205	441	13.5474	10	10
205	494	41.2044	10	10
208	212	11.0326	10	10
208	268	111.069	10	10
208	356	46.3935	10	10
208	397	63.3771	10	10
208	445	37.6138	10	10
208	520	16.6415	10	10
209	296	25.1577	2	9
209	325	12.2051	2	9
209	418	27.5346	2	3
209	521	12.2118	2	3
209	532	39.5801	2	2
209	536	51.4275	2	3
209	581	78.5262	2	2
209	692	59.5317	2	3
209	721	54.7152	2	3
209	797	116.5	2	3
211	259	65.1209	9	9
211	267	56.0704	9	1
211	281	77.3733	9	2
211	332	22.5774	9	2
211	417	54.3263	9	2
211	461	54.4264	9	2
212	234	9.5144	10	10
212	268	16.0852	10	10
212	271	218.238	10	10
212	363	94.8549	10	10
212	397	8.5549	10	10
212	488	39.1545	10	10
212	520	50.865	10	10
214	232	30.4547	1	1
214	281	15.8026	1	2
214	287	75.7894	1	9
214	321	23.2103	1	9
214	332	50.7669	1	2
216	251	101.678	9	9
216	270	10.2902	9	2
216	276	68.5057	9	1
216	370	42.497	9	1
216	468	44.3948	9	2
216	503	109.358	9	2
220	243	33.0883	10	10
220	279	54.0314	10	10
220	429	64.513	10	9
220	479	86.96	10	10
221	229	63.1018	9	9
221	342	40.0333	9	1
221	376	85.1667	9	1
221	416	96.9369	9	2
221	459	38.8587	9	2
222	265	41.67	1	1
222	289	21.1062	1	1
222	354	73.5061	1	1
222	357	38.1079	1	2
223	331	16.1778	10	10
223	401	33.2829	10	10
223	434	18.6017	10	10
225	276	35.7935	1	1
225	295	26.1553	1	1
225	308	31.2313	1	2
225	368	62.4631	1	2
225	412	14.8669	1	2
225	440	105.494	1	1
226	233	20.0653	10	10
226	254	91.6105	10	10
226	262	20.6201	10	10
226	322	8.4836	10	10
226	340	24.406	10	10
226	494	21.1582	10	10
226	575	30.6722	10	10
227	262	83.0598	10	10
227	353	61.241	10	10
227	371	13.6979	10	10
227	441	37.6712	10	10
228	256	47.8214	1	1
228	428	87.9581	1	9
228	477	52.9981	1	9
229	263	82.9725	9	9
229	376	76.7896	9	1
229	430	22.6612	9	1
229	459	72.7017	9	2
229	497	33.9659	9	2
230	265	31.2812	1	1
230	266	49.3645	1	2
230	325	22.3239	1	9
230	393	130.199	1	9
231	244	48.297	1	1
231	257	48.1345	1	1
231	297	25.4559	1	2
231	328	77.5348	1	2
231	329	13.8014	1	2
231	415	63.5113	1	1
231	431	82.035	1	1
232	247	41.4146	1	1
232	285	55.3568	1	1
232	321	96.894	1	9
232	332	2.6624	1	2
232	407	70.1071	1	2
232	466	26.1394	1	2
233	234	283.477	10	10
233	271	15.4334	10	10
233	322	215.917	10	10
233	331	37.4614	10	10
233	488	17.3384	10	10
233	494	24.6366	10	10
233	575	9.7238	10	10
233	609	19.5635	10	10
233	653	86.6778	10	10
234	271	22.7228	10	10
234	371	9.071	10	10
234	441	17.6068	10	10
234	488	40.3969	10	10
234	494	9.2362	10	10
234	539	30.8082	10	10
234	637	81.6425	10	10
240	256	57.8367	2	1
240	277	301.023	2	2
240	295	5.3802	2	1
240	512	39.2537	2	9
240	571	66.9002	2	3
240	577	35.3701	2	9
240	610	46.2661	2	3
240	818	37.5016	2	2
240	895	98.3542	2	2
243	255	265.269	10	10
243	429	15.33	10	9
243	473	13.9595	10	3
243	479	38.1401	10	10
243	510	55.0578	10	10
243	580	73.9747	10	2
243	715	30.6769	10	10
244	245	55.3735	1	10
244	310	24.1616	1	10
244	329	48.6147	1	2
244	415	45.9605	1	1
244	432	63.9426	1	10
245	310	40.0491	10	10
245	356	34.9423	10	10
245	395	34.4062	10	10
245	432	102.386	10	10
247	259	21.0327	1	9
247	285	15.5972	1	1
247	291	85.7533	1	9
247	304	40.1759	1	10
247	407	71.185	1	2
247	466	54.0821	1	2
251	270	29.0391	9	2
251	281	34.873	9	2
251	287	96.6902	9	9
251	370	46.8895	9	1
251	389	46.6022	9	1
251	503	20.0144	9	2
251	543	98.1724	9	2
251	570	22.333	9	2
254	322	8.9824	10	10
254	340	22.5685	10	10
254	387	19.3018	10	10
254	575	21.2971	10	10
255	279	30.1116	10	10
255	294	233.701	10	10
255	479	33.7944	10	10
255	510	60.1976	10	10
255	638	15.9342	10	10
255	715	25.0582	10	10
255	752	42.6901	10	10
256	295	55.7565	1	1
256	477	26.7392	1	9
256	512	69.3321	1	9
256	577	42.1539	1	9
257	264	59.6827	1	1
257	297	66.7563	1	2
257	377	27.4674	1	2
257	431	39.2282	1	1
257	457	80.1265	1	1
259	267	24.9913	9	1
259	291	57.3115	9	9
259	309	61.7463	9	1
259	332	28.119	9	2
259	407	23.725	9	2
259	461	67.5966	9	2
259	519	44.3397	9	2
262	340	72.4557	10	10
262	353	11.8729	10	10
262	441	4.165	10	10
262	480	57.7113	10	10
262	494	44.3551	10	10
263	296	64.5815	9	9
263	430	63.3541	9	1
263	497	56.2468	9	2
263	532	9.5255	9	2
264	342	33.8088	1	1
264	377	68.4799	1	2
264	457	43.7939	1	1
264	495	25.1425	1	1
265	266	60.6049	1	2
265	354	30.8535	1	1
265	393	54.2052	1	9
265	458	94.0402	1	9
266	311	353.435	2	3
266	393	52.4708	2	9
266	565	9.4412	2	3
266	601	21.6392	2	2
266	607	73.1241	2	3
266	689	36.9087	2	2
266	736	171.189	2	3
266	756	81.2439	2	2
266	830	85.6816	2	3
267	289	44.994	1	1
267	309	35.6495	1	1
267	378	53.1999	1	9
267	417	38.3751	1	2
267	461	76.9621	1	2
268	271	30.2164	10	10
268	358	101.49	10	10
268	445	74.1704	10	10
268	520	40.2966	10	10
268	586	12.7319	10	10
269	283	263.588	3	3
269	286	211.729	3	3
269	420	32.1837	3	3
269	438	26.1084	3	3
269	450	44.4286	3	3
269	453	50.2333	3	3
269	678	2.542	3	4
269	696	42.9598	3	4
269	701	74.8108	3	4
269	743	85.5636	3	4
270	281	349.077	2	2
270	357	30.2577	2	2
270	503	41.9563	2	2
270	543	43.6396	2	2
270	565	89.2162	2	3
270	649	96.6179	2	3
270	852	6.3208	2	3
270	908	68.9408	2	3
271	331	166.441	10	10
271	358	23.2696	10	10
271	488	85.6984	10	10
271	520	12.3572	10	10
271	586	50.8469	10	10
276	370	43.0467	1	1
276	412	54.8456	1	2
276	440	29.9594	1	1
276	468	82.9633	1	2
276	503	28.002	1	2
276	547	81.0396	1	1
276	576	59.2863	1	1
277	295	52.3775	2	1
277	308	270.097	2	2
277	577	30.7321	2	9
277	610	66.2121	2	3
277	619	18.2397	2	9
277	632	60.4174	2	3
277	861	55.7532	2	2
277	895	52.7241	2	2
279	294	35.1711	10	10
279	353	68.8449	10	10
279	479	75.8538	10	10
279	598	53.5864	10	10
279	659	46.2703	10	10
281	287	25.6408	2	9
281	332	302.975	2	2
281	357	4.7439	2	2
281	417	22.754	2	2
281	461	9.8019	2	2
281	543	18.6852	2	2
281	570	56.2726	2	2
281	649	93.56	2	3
281	694	144.853	2	3
281	908	10.6063	2	3
281	909	10.9867	2	3
281	974	80.7581	2	3
283	292	229.281	3	3
283	438	41.7986	3	3
283	448	57.4893	3	3
283	450	35.11	3	3
283	529	34.5898	3	3
283	677	9.1676	3	4
283	678	47.0566	3	4
283	743	80.6155	3	4
283	785	70.3719	3	4
285	304	40.8231	1	10
285	321	9.4185	1	9
285	336	48.0865	1	10
285	351	80.1949	1	9
285	411	22.3472	1	10
285	466	75.9943	1	2
285	523	45.9809	1	2
286	303	37.1693	3	3
286	320	181.594	3	10
286	420	53.2851	3	3
286	453	21.337	3	3
286	473	46.1	3	3
286	510	4.5882	3	10
286	663	31.9677	3	4
286	679	5.1235	3	4
286	701	124.609	3	4
286	763	42.6947	3	10
287	321	91.145	9	9
287	332	35.8831	9	2
287	389	68.237	9	1
287	439	36.0992	9	1
287	570	94.946	9	2
287	614	37.2615	9	2
289	354	95.3928	1	1
289	357	18.8495	1	2
289	378	50.3134	1	9
289	417	74.0464	1	2
289	481	22.5267	1	1
289	646	19.213	1	2
291	304	24.1645	9	10
291	309	25.1748	9	1
291	345	73.4484	9	10
291	379	57.656	9	1
291	407	13.1063	9	2
291	466	62.1001	9	2
291	519	69.7928	9	2
291	523	2.9098	9	2
291	585	56.0834	9	2
292	334	227.96	3	3
292	448	28.8143	3	3
292	471	68.3157	3	3
292	483	65.5402	3	3
292	529	13.6422	3	3
292	677	47.5515	3	4
292	724	11.347	3	4
292	785	101.181	3	4
292	806	35.2406	3	4
294	371	290.293	10	10
294	598	4.4578	10	10
294	638	77.6502	10	10
294	654	41.6619	10	10
294	659	9.9251	10	10
294	752	36.3554	10	10
294	775	56.9037	10	10
295	308	51.0723	1	2
295	440	37.0984	1	1
295	577	64.6668	1	9
295	619	84.7238	1	9
295	639	19.8017	1	9
296	325	77.7534	9	9
296	430	67.9579	9	1
296	496	43.9429	9	1
296	532	100.189	9	2
296	581	25.1641	9	2
297	328	287.442	2	2
297	377	251.082	2	2
297	431	26.8224	2	1
297	448	34.0142	2	3
297	450	29.3185	2	3
297	457	35.9795	2	1
297	688	64.4169	2	9
297	735	31.4926	2	3
297	795	89.3351	2	3
297	961	109.085	2	2
297	962	28.1692	2	2
303	310	27.095	3	10
303	317	155.915	3	10
303	320	25.6356	3	10
303	420	81.1567	3	3
303	663	10.002	3	4
303	679	61.6509	3	4
303	722	41.5281	3	3
303	737	20.6046	3	10
304	336	61.0524	10	10
304	345	87.8831	10	10
304	385	37.2283	10	10
304	419	38.3152	10	10
304	466	27.4209	10	2
304	523	92.1698	10	2
304	551	59.7389	10	10
308	368	302.889	2	2
308	440	7.3004	2	1
308	619	45.2653	2	9
308	632	126.891	2	3
308	639	31.0083	2	9
308	683	44.0116	2	3
308	861	66.932	2	2
308	1006	55.4985	2	2
309	378	41.636	1	9
309	379	52.1418	1	1
309	444	49.7578	1	9
309	461	14.3269	1	2
309	519	66.716	1	2
310	329	249.049	10	2
310	395	208.637	10	10
310	432	49.9803	10	10
310	660	27.6776	10	10
310	687	9.925	10	10
310	722	63.5335	10	3
310	737	47.5813	10	10
310	874	29.1981	10	2
310	876	65.1963	10	10
311	357	334.376	3	2
311	565	84.0213	3	3
311	689	58.2719	3	2
311	779	36.3466	3	2
311	830	89.5531	3	3
311	879	68.322	3	3
317	318	143.258	10	10
317	320	46.4249	10	10
317	395	23.5129	10	10
317	679	9.4838	10	4
317	681	57.7265	10	10
317	737	53.164	10	10
318	320	10.8537	10	10
318	363	152.929	10	10
318	395	5.705	10	10
318	397	17.9526	10	10
318	421	29.1678	10	10
318	681	46.2774	10	10
318	737	20.4325	10	10
318	739	57.7891	10	10
318	798	32.6514	10	10
320	421	105.321	10	10
320	510	57.4335	10	10
320	679	18.9208	10	4
320	681	32.0329	10	10
320	763	128.391	10	10
320	786	3.162	10	10
321	332	18.4466	9	2
321	351	95.531	9	9
321	407	42.9657	9	2
321	439	52.0424	9	1
321	466	15.7936	9	2
321	475	31.5751	9	1
321	614	62.0826	9	2
321	655	71.7435	9	2
322	331	12.9585	10	10
322	387	209.069	10	10
322	434	7.6019	10	10
322	575	14.487	10	10
322	609	7.4963	10	10
322	684	6.688	10	10
322	768	37.0988	10	10
325	393	64.5173	9	9
325	496	104.247	9	1
325	581	76.8928	9	2
325	601	23.2762	9	2
328	329	240.759	2	2
328	415	22.1766	2	1
328	420	16.4703	2	3
328	431	40.519	2	1
328	450	27.2969	2	3
328	688	18.7578	2	9
328	718	49.1361	2	9
328	735	82.132	2	3
328	962	94.2304	2	2
329	415	45.1868	2	1
329	420	45.815	2	3
329	432	11.7693	2	10
329	687	37.6645	2	10
329	718	6.0044	2	9
329	722	50.5104	2	3
329	735	31.0713	2	3
329	874	82.5939	2	2
329	962	7.6241	2	2
331	358	7.4627	10	10
331	401	33.6361	10	10
331	434	147.887	10	10
331	488	29.0833	10	10
331	586	27.2774	10	10
331	609	74.8801	10	10
331	684	3.3871	10	10
331	695	35.9324	10	10
332	407	298.549	2	2
332	461	41.427	2	2
332	570	25.9449	2	2
332	614	45.3364	2	2
332	694	80.6148	2	3
332	832	61.2292	2	3
332	909	84.69	2	3
334	380	221.41	3	3
334	471	36.2273	3	3
334	483	12.589	3	3
334	505	53.9784	3	3
334	517	62.7323	3	3
334	724	39.1444	3	4
334	806	80.3286	3	4
334	850	16.2221	3	4
334	851	84.0462	3	4
336	385	27.0277	10	10
336	410	49.697	10	10
336	411	86.2573	10	10
336	493	19.1051	10	10
336	523	33.8285	10	2
336	551	84.8543	10	10
340	480	9.5429	10	10
340	575	37.9818	10	10
341	374	95.6042	9	9
341	429	106.823	9	9
341	578	13.5872	9	2
341	641	52.363	9	2
341	754	46.8477	9	1
341	755	72.1926	9	1
342	376	31.933	1	1
342	377	15.4374	1	2
342	394	88.647	1	2
342	416	28.3992	1	2
342	495	125.519	1	1
342	557	60.6476	1	1
345	379	23.0144	10	1
345	419	59.9014	10	10
345	446	56.7812	10	10
345	523	26.3038	10	2
345	551	23.172	10	10
345	585	94.4552	10	2
345	661	25.7527	10	10
351	411	91.8898	9	10
351	466	34.092	9	2
351	475	53.279	9	1
351	511	38.4566	9	10
351	523	17.0391	9	2
351	655	53.6985	9	2
351	747	60.801	9	2
353	371	43.7508	10	10
353	441	19.4858	10	10
353	480	66.2489	10	10
353	494	6.5188	10	10
353	598	48.6488	10	10
353	716	111.472	10	10
354	357	74.3484	1	2
354	417	45.4851	1	2
354	458	52.0575	1	9
354	481	28.5499	1	1
354	558	108.131	1	9
354	623	35.2084	1	9
354	646	9.8048	1	2
356	395	32.5543	10	10
356	397	51.1147	10	10
356	432	40.4495	10	10
356	445	51.6992	10	10
356	660	25.3897	10	10
356	690	87.6698	10	10
357	417	336.833	2	2
357	558	16.9872	2	9
357	565	16.3792	2	3
357	649	69.4043	2	3
357	779	90.9182	2	2
357	879	112.132	2	3
357	964	47.8987	2	3
358	401	90.0424	10	10
358	560	39.8527	10	10
358	586	30.2368	10	10
363	397	18.8069	10	10
363	421	5.446	10	10
363	488	98.5864	10	10
363	520	10.2909	10	10
363	539	26.8411	10	10
363	739	40.1528	10	10
363	764	32.4142	10	10
363	798	41.8864	10	10
368	412	262.96	2	2
368	440	43.5864	2	1
368	639	22.2205	2	9
368	683	75.4371	2	3
368	750	20.7366	2	9
368	1006	62.8519	2	2
368	1060	16.5795	2	2
370	389	60.5632	1	1
370	503	51.7938	1	2
370	543	30.0597	1	2
370	576	33.7948	1	1
370	640	57.4344	1	1
371	441	251.387	10	10
371	539	16.7047	10	10
371	598	25.9025	10	10
371	654	82.611	10	10
371	716	13.3042	10	10
371	775	71.8507	10	10
374	392	90.2672	9	9
374	578	59.6644	9	2
374	596	11.9196	9	2
374	754	104.654	9	1
374	822	2.0267	9	1
376	416	37.4789	1	2
376	430	27.2669	1	1
376	459	79.945	1	2
376	497	4.0182	1	2
376	557	95.6008	1	1
376	599	70.929	1	1
377	394	254.878	2	2
377	448	20.3801	2	3
377	457	58.7124	2	1
377	483	60.9851	2	3
377	495	33.6925	2	1
377	778	75.0097	2	9
377	795	56.3451	2	3
377	829	67.648	2	3
377	961	22.329	2	2
377	1037	89.2511	2	2
377	1067	35.968	2	2
378	444	57.2101	9	9
378	461	41.3402	9	2
378	481	80.2047	9	1
378	646	30.0743	9	2
378	758	42.3453	9	2
379	444	47.7126	1	9
379	446	35.9886	1	10
379	514	51.0966	1	9
379	519	15.4609	1	2
379	585	82.91	1	2
380	433	215.242	3	3
380	550	64.4535	3	3
380	562	54.0459	3	3
380	571	45.2375	3	3
380	573	55.4356	3	3
380	850	19.8384	3	4
380	851	57.9501	3	4
380	935	41.7456	3	4
380	940	25.8035	3	4
380	1018	111.593	3	4
385	410	54.9688	10	10
385	419	43.7606	10	10
385	467	46.8704	10	10
385	487	56.2332	10	10
385	551	73.5362	10	10
385	650	42.7499	10	10
387	434	27.3765	10	10
387	684	12.331	10	10
387	768	7.2717	10	10
387	787	38.0804	10	10
389	439	47.6728	1	1
389	543	37.777	1	2
389	570	56.762	1	2
389	640	28.6948	1	1
389	657	82.4151	1	1
392	428	99.9219	9	9
392	596	48.1479	9	2
392	711	13.6836	9	2
392	822	88.2776	9	1
393	458	63.0021	9	9
393	496	24.3712	9	1
393	600	91.0529	9	1
393	601	86.3049	9	2
393	644	25.7679	9	1
393	689	2.4352	9	2
393	756	66.3373	9	2
394	416	258.226	2	2
394	483	12.7609	2	3
394	495	49.4198	2	1
394	517	55.1873	2	3
394	823	38.5672	2	9
394	829	35.4615	2	3
394	878	79.6706	2	3
394	900	33.6409	2	9
394	932	16.7225	2	3
394	1036	48.3007	2	2
394	1067	128.066	2	2
395	397	218.168	10	10
395	432	8.7871	10	10
395	660	47.5779	10	10
395	690	5.1399	10	10
395	737	76.9535	10	10
395	876	41.4348	10	10
395	933	45.8667	10	10
397	445	8.4016	10	10
397	520	186.284	10	10
397	690	53.9414	10	10
397	737	4.4239	10	10
397	798	64.7498	10	10
397	933	19.6331	10	10
397	1012	44.6992	10	10
401	434	5.4686	10	10
401	560	25.2388	10	10
401	586	10.6989	10	10
401	695	36.4653	10	10
407	466	245.635	2	2
407	519	38.1153	2	2
407	614	32.5024	2	2
407	655	29.7527	2	2
407	784	42.9705	2	3
407	832	87.7843	2	3
407	1053	69.9465	2	3
410	467	29.6969	10	10
410	491	36.0641	10	10
410	493	82.6544	10	10
410	546	39.7422	10	10
410	551	23.6467	10	10
410	650	90.5246	10	10
411	493	92.8226	10	10
411	511	97.2406	10	10
411	523	45.1148	10	2
411	551	36.3691	10	10
411	747	26.7861	10	2
411	843	73.8912	10	10
412	440	33.9367	2	1
412	468	277.759	2	2
412	547	30.1062	2	1
412	683	90.1317	2	3
412	750	41.5226	2	9
412	766	85.8669	2	3
412	919	23.8779	2	9
412	1060	105.446	2	2
412	1193	23.6465	2	2
415	431	52.9562	1	1
415	432	47.2388	1	10
415	687	45.7228	1	10
415	718	64.7667	1	9
416	459	293.481	2	2
416	550	37.6152	2	3
416	557	60.5529	2	1
416	562	6.0037	2	3
416	823	42.3286	2	9
416	926	10.7355	2	9
416	932	81.9352	2	3
416	1036	117.827	2	2
417	461	143.143	2	2
417	558	22.5921	2	9
417	646	178.446	2	2
417	649	10.6288	2	3
417	694	43.5598	2	3
417	779	6.7125	2	2
417	927	47.9954	2	2
417	964	159.305	2	3
417	1040	4.5348	2	3
418	433	151.606	3	3
418	536	160.163	3	3
418	632	50.7619	3	3
418	692	51.9309	3	3
418	797	11.4341	3	3
418	1017	29.4086	3	4
418	1048	62.109	3	4
419	446	62.9501	10	10
419	487	60.242	10	10
419	551	58.2858	10	10
419	661	40.605	10	10
419	725	21.7988	10	10
420	450	140.72	3	3
420	663	79.1489	3	4
420	696	75.3123	3	4
420	722	79.9571	3	3
420	735	66.4108	3	3
420	1170	5.5812	3	4
420	1171	7.7472	3	4
421	539	113.186	10	10
421	638	41.827	10	10
421	654	9.7295	10	10
421	681	4.0709	10	10
421	739	6.8142	10	10
421	786	64.9995	10	10
421	807	25.3599	10	10
421	890	6.2185	10	10
428	477	65.8328	9	9
428	622	56.2476	9	2
428	711	11.5471	9	2
428	822	45.2985	9	1
428	898	50.048	9	1
429	479	104.883	9	10
429	580	58.1852	9	2
429	641	21.3545	9	2
429	755	25.2659	9	1
429	776	95.3507	9	1
430	496	27.8613	1	1
430	497	52.6701	1	2
430	532	58.9075	1	2
430	599	89.614	1	1
430	674	66.6728	1	1
431	457	43.4305	1	1
431	688	77.9353	1	9
431	718	35.5408	1	9
432	660	122.171	10	10
432	687	70.2072	10	10
433	562	24.9388	3	3
433	571	20.0125	3	3
433	606	59.9452	3	3
433	610	82.3086	3	3
433	632	24.818	3	3
433	692	28.5142	3	3
433	905	41.7719	3	4
433	940	107.23	3	4
433	965	14.507	3	4
433	1017	114.556	3	4
434	684	66.6438	10	10
434	695	31.4474	10	10
438	453	227.872	3	3
438	529	277.773	3	3
438	578	42.202	3	2
438	641	5.1774	3	2
438	743	21.4509	3	4
438	999	106.658	3	4
438	1285	9.5879	3	3
438	1287	67.7969	3	3
439	475	57.1035	1	1
439	570	8.936	1	2
439	614	59.6137	1	2
439	655	6.3934	1	2
439	657	38.8098	1	1
439	671	49.5103	1	1
440	547	50.2552	1	1
440	639	63.265	1	9
440	750	63.0611	1	9
441	494	268.035	10	10
441	637	11.8854	10	10
441	654	11.2741	10	10
441	716	9.6506	10	10
441	775	13.2714	10	10
441	788	33.6497	10	10
441	868	36.4519	10	10
444	481	36.2959	9	1
444	514	52.5664	9	9
444	519	51.8204	9	2
444	585	12.152	9	2
444	624	55.9389	9	1
444	758	10.7176	9	2
444	782	61.4858	9	2
444	828	13.6672	9	2
445	520	58.754	10	10
445	560	79.6307	10	10
445	586	11.1705	10	10
445	690	64.9386	10	10
445	827	12.4123	10	10
445	903	51.9288	10	10
446	487	23.9645	10	10
446	514	13.2926	10	9
[truncated: 10,144 more rows]
