# Supplementary material for: Topological analysis of multicellular complexity in the plant hypocotyl
Source: eLife. 2017 Jul 6;6:e26023. doi: 10.7554/eLife.26023 (PMC5499946; doi:10.7554/eLife.26023)
Supplement: Supplementary file 1. — Cells are represented by arbitrary labels, and interaction size (μm2) and cell types for each cell-cell interaction are included in additional columns. Details are explained in the associated readme file. Biological triplicate samples for each genetic background are labelled sequentially. DOI: http://dx.doi.org/10.7554/eLife.26023.028 [file elife-26023-supp1.zip › ara_cvi_1.csv]

Label	Neighbour	Shared_Wall_Area	Label_Cell_Type	Neighbour_Cell_Type
1	67	104.525	2	3
1	446	33.8581	2	3
1	471	5.8301	2	2
1	1589	526.468	2	2
1	1655	50.9866	2	1
1	1884	100.688	2	2
1	2107	69.6812	2	9
1	2170	565.781	2	2
1	2344	47.6085	2	1
1	2684	82.736	2	9
1	4169	102.266	2	2
2	384	7.1453	5	5
2	635	1.8846	5	5
2	743	2.4109	5	5
2	1297	31.0684	5	4
2	1426	28.3878	5	4
2	2144	13.8222	5	4
2	2353	1.7528	5	5
2	2759	1.2588	5	5
2	2821	5.2715	5	4
2	2870	7.8939	5	5
2	3162	9.6651	5	5
2	3246	0.2612	5	5
2	3560	16.6153	5	5
2	3758	36.3722	5	5
4	46	13.698	2	3
4	269	60.4508	2	2
4	593	122.476	2	3
4	647	333.992	2	2
4	985	37.7812	2	1
4	1453	103.489	2	9
4	1663	99.93	2	2
4	1879	370.802	2	2
4	1938	45.8987	2	3
4	1962	77.7389	2	1
4	2211	81.3833	2	2
4	2336	15.7958	2	9
4	2417	136.247	2	9
4	2942	49.1185	2	3
4	3083	62.6904	2	3
4	3420	81.034	2	2
5	64	11.0725	5	5
5	362	4.0846	5	5
5	434	13.2962	5	5
5	453	15.3744	5	5
5	467	32.5449	5	5
5	597	39.861	5	5
5	1147	2.5537	5	5
5	1747	7.0276	5	5
5	2980	5.9418	5	5
5	2997	17.2821	5	5
5	3022	84.6707	5	5
5	3089	0.5751	5	5
5	3536	6.8167	5	5
5	3568	65.5981	5	5
5	3574	7.6821	5	5
5	3616	8.354	5	5
5	4326	15.1625	5	5
6	135	18.9494	5	5
6	974	4.4509	5	5
6	1174	18.3583	5	4
6	1805	0.4281	5	5
6	2145	3.1343	5	5
6	2254	10.4024	5	5
6	3425	0.3969	5	5
6	4138	0.1839	5	5
8	1080	3.7563	5	10
8	1421	18.26	5	10
8	1737	0.7759	5	5
8	2973	6.3054	5	5
8	3147	3.0092	5	5
8	4184	6.9735	5	5
11	25	475.853	2	2
11	945	99.2653	2	2
11	1012	19.6568	2	1
11	1026	18.5876	2	3
11	1304	21.1661	2	9
11	1899	12.5264	2	2
11	2276	106.926	2	2
11	2565	64.2378	2	1
11	2796	28.5745	2	3
11	2851	54.4144	2	3
11	3243	74.4574	2	1
11	3482	46.9749	2	3
11	3628	28.7803	2	1
11	3655	64.7993	2	9
11	3690	61.5599	2	9
11	4039	449.863	2	2
11	4108	71.0868	2	3
13	468	40.6299	10	10
13	688	86.2797	10	10
13	1632	70.0935	10	10
13	2504	60.6518	10	10
13	2722	175.22	10	10
13	2845	27.1863	10	10
13	3615	120.705	10	10
13	4127	27.2488	10	10
14	30	13.9502	5	4
14	148	6.1338	5	5
14	208	13.1103	5	5
14	514	5.1942	5	4
14	819	14.9943	5	5
14	861	56.3704	5	5
14	1159	25.9624	5	4
14	1490	0.1577	5	5
14	1662	15.2973	5	5
14	2215	9.033	5	5
14	2767	12.3537	5	5
14	3175	32.9725	5	4
14	3797	7.9989	5	4
14	4024	20.1237	5	5
14	4252	15.1373	5	4
15	2426	9.4415	10	10
15	4117	58.5065	10	10
19	524	7.8244	10	10
19	1349	19.418	10	10
19	1793	21.1868	10	10
19	3393	5.9593	10	10
19	3427	3.1694	10	10
19	4090	26.2381	10	10
20	30	63.547	3	4
20	97	48.7564	3	3
20	327	61.0265	3	2
20	1159	2.6895	3	4
20	1177	378.947	3	3
20	1357	36.8178	3	2
20	1946	54.3014	3	2
20	2527	10.4364	3	3
20	2647	86.5538	3	2
20	3175	84.911	3	4
20	3463	145.769	3	2
20	3501	434.523	3	3
20	3664	84.4944	3	3
20	3837	13.2154	3	2
20	3891	39.7223	3	3
20	3952	60.9674	3	3
20	3956	47.1248	3	2
20	4252	13.5325	3	4
21	66	79.7479	1	1
21	456	54.6575	1	1
21	1272	60.1349	1	2
21	1488	58.2738	1	2
21	2152	88.4842	1	9
21	2285	29.4709	1	9
21	2337	12.8287	1	1
21	2754	111.892	1	1
23	492	15.8311	10	10
23	1642	48.835	10	10
23	2411	16.8921	10	10
23	2524	70.3093	10	10
23	3018	70.3539	10	10
23	3146	280.777	10	10
23	3309	35.5723	10	10
23	3368	42.938	10	10
23	3402	287.744	10	10
23	3483	67.8384	10	10
23	3930	21.0834	10	10
23	3995	57.3141	10	10
23	4026	17.4297	10	10
23	4308	44.2926	10	10
24	130	65.7719	9	1
24	221	10.0984	9	2
24	531	154.648	9	9
24	979	11.6165	9	1
24	1237	99.0819	9	2
24	1901	97.3871	9	2
24	3260	28.8139	9	1
24	3612	54.3474	9	1
24	4059	38.9419	9	2
24	4188	68.2978	9	1
24	4356	145.646	9	9
25	594	65.8192	2	9
25	696	18.9968	2	1
25	814	39.367	2	1
25	844	452.189	2	2
25	945	58.7274	2	2
25	1012	50.721	2	1
25	1258	56.8434	2	2
25	1304	73.9526	2	9
25	2276	26.7068	2	2
25	2796	80.5992	2	3
25	3243	60.1046	2	1
25	3482	69.038	2	3
25	3690	13.0231	2	9
25	3933	59.4981	2	2
27	248	40.7706	2	2
27	390	65.182	2	3
27	575	81.6834	2	9
27	724	218.22	2	1
27	919	77.6662	2	1
27	1547	52.9081	2	9
27	1902	34.7629	2	1
27	1944	39.4334	2	9
27	2535	347.237	2	2
27	2865	61.6021	2	9
27	2903	111.335	2	1
27	3261	10.5227	2	3
27	3391	221.393	2	2
27	3419	77.0972	2	2
27	4264	8.5068	2	3
29	109	69.7167	10	10
29	357	4.676	10	10
29	367	6.7155	10	10
29	1171	10.9666	10	10
29	1199	6.5774	10	10
29	1278	31.4131	10	10
29	1349	43.6475	10	10
29	1626	2.1822	10	10
29	2094	2.9181	10	10
29	2282	12.4642	10	10
29	2528	13.7729	10	10
29	2763	5.7281	10	10
30	148	59.0585	4	5
30	1177	98.2669	4	3
30	1609	13.4233	4	4
30	2215	19.7134	4	5
30	2460	33.1458	4	4
30	2704	36.801	4	4
30	3175	81.7654	4	4
30	3351	47.9633	4	4
30	3952	14.7261	4	3
30	4252	29.3492	4	4
31	482	62.6465	10	10
31	660	26.2617	10	10
31	2595	57.0724	10	10
31	3040	25.4956	10	10
31	3186	35.3948	10	10
31	3290	76.9613	10	10
31	4196	53.5327	10	10
31	4244	79.7033	10	10
32	402	98.9621	1	9
32	1182	75.9557	1	1
32	1590	32.2165	1	2
32	1866	88.1036	1	1
32	2124	72.1334	1	1
32	2602	51.3233	1	9
32	2641	104.444	1	2
32	4363	32.7765	1	1
33	342	68.9294	1	1
33	505	86.6645	1	2
33	847	23.1038	1	2
33	1531	87.7501	1	9
33	1641	73.9973	1	9
33	1756	66.1729	1	9
33	2062	43.5238	1	9
33	2799	70.2232	1	2
33	3219	71.7026	1	1
33	4321	119.9	1	9
34	299	59.3474	2	2
34	300	65.2483	2	9
34	630	69.7772	2	2
34	854	115.69	2	3
34	955	79.8144	2	1
34	978	47.7956	2	9
34	1130	26.8054	2	9
34	1715	91.9263	2	9
34	2077	92.4124	2	2
34	2620	387.805	2	2
34	2641	97.4238	2	2
34	2685	51.2406	2	1
34	2898	26.3371	2	3
34	2946	53.6456	2	3
34	3177	423.3	2	2
34	3552	67.4701	2	3
36	71	85.7809	3	2
36	446	55.2541	3	3
36	841	17.6654	3	2
36	892	441.34	3	3
36	1107	15.3599	3	3
36	1405	62.5423	3	2
36	2058	508.341	3	3
36	2278	70.5777	3	3
36	2369	44.5798	3	2
36	2829	53.826	3	4
36	2840	31.0997	3	2
36	3742	32.9834	3	4
36	3926	25.1523	3	3
43	382	50.9054	1	9
43	556	85.2079	1	1
43	768	66.7961	1	10
43	1717	97.882	1	1
43	2784	80.3296	1	2
43	2883	72.8335	1	9
43	3673	21.5729	1	2
46	647	77.7679	3	2
46	996	74.5458	3	3
46	1463	19.6445	3	4
46	1663	110.941	3	2
46	1938	84.3931	3	3
46	2820	32.1933	3	4
46	2942	257.467	3	3
46	3169	20.5825	3	2
46	3503	262.442	3	3
46	3991	54.0392	3	4
47	111	5.0383	10	10
47	504	42.0243	10	10
47	1246	4.639	10	10
47	2846	23.7082	10	10
48	130	48.0631	9	1
48	221	72.9785	9	2
48	369	144.628	9	9
48	945	77.6318	9	2
48	979	62.9548	9	1
48	1901	61.087	9	2
48	3118	68.9302	9	1
48	3524	134.655	9	9
48	3933	49.9159	9	2
48	4369	51.7042	9	1
49	709	92.9152	2	1
49	1078	62.5829	2	2
49	1166	391.862	2	2
49	1207	395.291	2	2
49	1410	80.1194	2	2
49	2011	6.5849	2	3
49	2293	25.3079	2	9
49	2924	107.671	2	3
49	2936	50.8069	2	3
49	3028	12.8342	2	9
49	3651	40.3708	2	9
49	3792	80.0448	2	2
49	3999	57.2705	2	9
50	347	2.9931	10	5
50	583	9.4571	10	4
50	715	3.4791	10	10
50	776	48.2782	10	10
50	1355	10.5092	10	5
50	1421	27.8848	10	10
50	1729	5.7917	10	5
50	2585	7.6827	10	10
50	3359	8.7581	10	10
50	3361	2.1654	10	10
50	4380	3.4997	10	10
52	836	76.9593	2	10
52	1005	47.1467	2	10
52	1381	42.7654	2	10
52	1460	33.7456	2	2
52	2193	200.558	2	10
52	2226	33.3637	2	10
52	2623	19.2508	2	2
52	3349	13.3312	2	10
52	3400	42.8855	2	9
52	4163	211.953	2	2
52	4389	46.5612	2	10
55	245	2.2975	5	5
55	767	8.7749	5	5
55	1013	5.5899	5	5
55	1368	1.0181	5	5
55	1690	53.4125	5	5
55	1789	36.955	5	5
55	1833	15.3866	5	5
55	1871	6.7949	5	5
55	2522	20.4758	5	5
55	3366	11.2284	5	5
55	3500	0.334	5	5
55	4301	4.5542	5	5
56	126	7.7554	10	10
56	195	37.7761	10	10
56	275	23.7407	10	10
56	419	45.94	10	10
56	939	12.1369	10	10
56	1391	137.538	10	10
56	1425	3.3294	10	10
56	1667	2.1807	10	10
56	1720	18.0454	10	10
56	2270	145.384	10	10
56	2630	27.6347	10	10
56	3125	46.4018	10	10
56	3258	13.9955	10	10
56	3291	49.7312	10	10
56	3766	34.1814	10	10
57	71	317.013	2	2
57	138	106.366	2	1
57	338	52.8157	2	9
57	448	361.314	2	2
57	892	68.6769	2	3
57	924	58.7143	2	1
57	963	130.239	2	3
57	996	28.8814	2	3
57	997	37.8747	2	2
57	1313	45.5405	2	9
57	1452	38.1646	2	9
57	1831	49.7198	2	1
57	1884	78.8583	2	2
57	2419	58.9028	2	9
57	2441	48.2486	2	2
57	2840	27.334	2	2
57	3169	43.7096	2	2
57	3735	91.1283	2	2
59	267	57.5765	1	9
59	998	25.7743	1	2
59	1500	49.4492	1	1
59	1605	42.6476	1	2
59	2132	33.7661	1	9
59	2292	81.2606	1	1
59	2443	4.0912	1	2
59	3081	91.9369	1	9
59	3476	69.7005	1	10
59	3832	73.1172	1	1
59	4120	59.3375	1	2
62	864	53.7198	1	9
62	1301	47.9408	1	1
62	1488	54.0891	1	2
62	1758	52.4477	1	1
62	1825	112.79	1	9
62	2754	135.839	1	1
62	3889	35.2954	1	9
62	4086	67.1389	1	1
62	4219	85.762	1	2
64	842	30.5768	5	4
64	1336	2.2288	5	4
64	2325	20.4419	5	5
64	3384	8.6905	5	5
64	3536	28.5504	5	5
64	3568	7.1196	5	5
64	3574	18.4339	5	5
64	3616	6.7951	5	5
64	3744	2.3007	5	5
64	4093	13.4478	5	4
64	4171	3.2269	5	4
65	752	80.5594	5	5
65	941	33.9541	5	4
65	1620	1.6819	5	5
65	1656	13.3604	5	5
65	1878	24.8168	5	5
65	1969	40.4488	5	4
65	1970	14.6345	5	5
65	2030	16.8772	5	5
65	2303	1.4946	5	5
65	2326	76.3504	5	5
65	2710	0.8876	5	5
65	2925	4.2008	5	5
65	3088	16.2187	5	4
65	3646	33.3385	5	5
65	4149	33.2609	5	4
66	1272	42.0155	1	2
66	1517	28.5005	1	2
66	2285	100.123	1	9
66	2337	82.956	1	1
66	2842	62.1069	1	1
67	285	79.8856	3	3
67	446	546.436	3	3
67	471	30.858	3	2
67	549	52.9501	3	3
67	963	138.132	3	3
67	996	52.0346	3	3
67	997	27.784	3	2
67	1000	635.671	3	3
67	1589	45.3583	3	2
67	1810	131.799	3	4
67	1884	74.3339	3	2
67	2613	5.9134	3	4
67	3577	2.1016	3	4
67	3808	2.6019	3	4
67	4169	56.4705	3	2
69	702	7.5107	5	5
69	1147	4.3384	5	5
69	1768	2.5216	5	5
69	1869	2.689	5	5
69	3367	5.4578	5	5
69	3873	11.7643	5	5
69	3900	1.6825	5	5
69	4081	21.8396	5	5
70	419	101.592	10	10
70	499	62.2254	10	10
70	939	254.439	10	10
70	1088	68.2421	10	10
70	1102	37.6533	10	10
70	1348	32.2273	10	10
70	1391	24.9841	10	10
70	1822	26.1292	10	10
70	2314	105.695	10	10
70	2629	60.779	10	10
70	3475	21.1975	10	10
70	3541	296.526	10	10
70	3766	35.2586	10	10
71	138	21.5362	2	1
71	695	71.4347	2	9
71	841	33.911	2	2
71	892	61.0227	2	3
71	924	64.5196	2	1
71	1313	41.4137	2	9
71	1405	86.1402	2	2
71	1452	44.2693	2	9
71	2058	29.5767	2	3
71	2257	28.9306	2	1
71	2369	43.4594	2	2
71	2441	4.1381	2	2
71	2840	91.5537	2	2
71	2983	27.3769	2	9
71	3722	67.042	2	1
71	4200	300.949	2	2
72	644	34.2817	1	2
72	1305	47.6944	1	2
72	1848	69.5091	1	1
72	2076	69.7756	1	10
72	2132	44.1381	1	9
72	3081	79.1056	1	9
72	3413	51.6684	1	10
72	4058	55.9063	1	1
75	234	12.3343	3	4
75	497	60.3999	3	2
75	553	356.22	3	3
75	687	5.7263	3	4
75	1305	27.526	3	2
75	1494	51.9847	3	2
75	1660	41.2674	3	3
75	1674	96.5598	3	4
75	2007	75.3894	3	2
75	2519	6.927	3	2
75	2959	15.4846	3	3
75	3533	372.41	3	3
75	3713	79.6104	3	3
76	973	5.0781	10	10
76	1653	5.0379	10	10
77	554	30.4099	10	10
77	1005	60.1865	10	10
77	1169	34.0392	10	10
77	1334	107.307	10	10
77	1381	105.637	10	10
77	1473	102.533	10	10
77	2193	79.7271	10	10
77	2226	26.7418	10	10
77	2520	27.4225	10	10
77	3680	77.5652	10	10
77	3743	84.1777	10	10
78	658	2.9312	5	5
78	1690	4.421	5	5
78	2189	4.083	5	5
78	2670	0.6725	5	5
79	613	41.4825	10	10
79	628	35.3613	10	10
79	708	11.864	10	10
79	1259	17.0718	10	10
79	1781	79.9787	10	10
79	2785	32.2792	10	10
79	2937	9.352	10	10
79	3073	60.0899	10	10
79	3234	6.1252	10	10
79	3318	30.3573	10	10
79	3336	7.023	10	10
79	3437	27.2409	10	10
79	3469	15.8539	10	10
79	3575	34.4477	10	10
79	3657	7.647	10	10
81	98	28.7802	5	5
81	732	9.8658	5	5
81	1466	11.7504	5	5
81	1983	8.7102	5	5
81	2962	4.9913	5	5
81	3035	20.0621	5	5
81	3833	15.8642	5	5
82	1510	72.3208	10	10
82	2266	44.823	10	10
82	2351	8.8866	10	10
82	2412	24.5147	10	10
82	2785	7.517	10	10
82	3011	23.9297	10	10
82	3437	21.9139	10	10
82	3790	23.8111	10	10
83	285	53.348	3	3
83	348	2.6616	3	4
83	796	4.9778	3	4
83	821	11.0602	3	4
83	887	59.2815	3	2
83	928	28.7689	3	2
83	941	16.4537	3	4
83	1631	103.28	3	2
83	1914	51.6143	3	2
83	2594	62.5763	3	3
83	2727	2.8167	3	4
83	3042	26.3739	3	3
83	3308	431.726	3	3
83	3323	10.1681	3	4
83	3447	457.378	3	3
83	3763	7.151	3	2
83	4072	94.2868	3	4
89	424	48.3944	2	2
89	430	48.1637	2	1
89	643	476.896	2	2
89	1003	21.3902	2	3
89	1009	91.2771	2	9
89	1111	47.0928	2	1
89	1427	82.6261	2	1
89	1705	95.9479	2	3
89	1989	47.0795	2	1
89	2375	34.6403	2	3
89	2566	23.3732	2	9
89	3521	47.5576	2	3
89	3555	488.536	2	2
89	3600	30.2604	2	9
89	3893	113.047	2	2
89	4059	122.96	2	2
89	4151	91.6005	2	3
89	4281	70.729	2	2
91	443	82.6394	9	1
91	519	34.8687	9	2
91	686	60.0951	9	1
91	2007	55.9889	9	2
91	2135	129.963	9	10
91	2764	26.3407	9	1
91	3138	12.2631	9	10
91	3205	38.8349	9	2
91	3671	136.683	9	9
92	1322	48.899	10	10
92	2018	72.8755	10	10
92	2092	71.84	10	10
92	2231	35.6182	10	10
92	2411	105.234	10	10
92	2524	76.3564	10	10
92	3402	47.1503	10	10
92	4126	33.6634	10	10
93	504	13.0193	10	10
93	1960	18.7258	10	10
93	2782	2.7798	10	10
93	3091	47.0669	10	10
93	3372	85.5261	10	10
93	4121	4.7813	10	10
94	180	51.1189	1	9
94	807	103.873	1	1
94	990	83.3037	1	2
94	1444	55.1468	1	9
94	2091	37.6451	1	9
94	3748	99.5273	1	1
96	158	10.8864	5	5
96	228	13.6289	5	5
96	1345	4.5516	5	5
96	1571	7.2931	5	4
96	2144	4.7459	5	4
96	2219	2.0046	5	5
96	2616	5.9949	5	5
96	2821	3.2901	5	4
96	3416	12.8171	5	4
96	3487	1.9631	5	5
96	4067	3.6166	5	5
96	4181	2.3826	5	5
97	334	42.5902	3	2
97	957	68.0352	3	3
97	1159	43.7645	3	4
97	1357	83.5648	3	2
97	2527	348.719	3	3
97	3457	71.393	3	3
97	3891	336.825	3	3
97	3956	26.5805	3	2
97	4083	81.6599	3	2
97	4252	38.8637	3	4
97	4271	32.1775	3	4
98	216	23.5537	5	5
98	586	31.1428	5	5
98	732	8.4556	5	5
98	739	88.1445	5	5
98	1221	0.3649	5	5
98	1264	5.7976	5	5
98	1413	1.018	5	5
98	1424	4.0882	5	5
98	2254	31.9812	5	5
98	2515	2.2914	5	5
98	2829	45.6719	5	4
98	3035	6.6465	5	5
98	3579	8.0474	5	5
98	3646	19.1797	5	5
98	3661	4.0043	5	4
98	3833	95.9131	5	5
99	313	35.42	9	1
99	901	146.073	9	9
99	1175	14.2119	9	2
99	1371	2.9984	9	1
99	1500	54.2668	9	1
99	2305	157.628	9	9
99	2735	78.4531	9	2
99	3268	48.5311	9	2
99	3317	16.3976	9	2
99	3569	56.2937	9	1
102	126	5.1963	10	10
102	1528	20.7297	10	10
102	2270	3.8674	10	10
102	2703	36.1006	10	10
102	3108	7.6393	10	10
102	4228	8.259	10	10
103	184	16.215	10	10
103	387	24.9396	10	10
103	1549	23.1514	10	10
103	1793	87.2743	10	10
103	1857	19.1512	10	10
103	1961	72.6979	10	10
103	2681	15.0693	10	10
103	3442	16.6848	10	10
103	3484	121.013	10	10
103	4153	192.435	10	10
104	434	4.1933	5	5
104	597	25.9119	5	5
104	816	21.6482	5	5
104	1015	5.4273	5	5
104	1147	4.6149	5	5
104	2208	13.4811	5	5
104	3474	7.1875	5	5
104	3873	2.4422	5	5
104	4081	3.8304	5	5
105	3455	2.4846	5	5
105	4135	0.2285	5	5
107	151	305.313	10	10
107	195	56.6675	10	10
107	319	11.1113	10	10
107	667	51.1604	10	10
107	784	40.9718	10	10
107	1309	331.498	10	10
107	1722	61.8295	10	10
107	2034	32.7914	10	10
107	2381	23.4313	10	10
107	3537	41.5692	10	10
107	3613	72.7498	10	10
107	3703	35.0911	10	10
107	4185	58.3114	10	10
107	4197	25.5378	10	10
109	435	12.9049	10	10
109	1199	15.3607	10	10
109	1293	47.0744	10	10
109	1518	7.8482	10	10
109	1743	3.2372	10	10
109	2957	6.5646	10	10
109	3051	2.6629	10	10
109	3079	8.9419	10	10
109	3895	7.3667	10	10
110	476	128.072	10	10
110	1029	45.2423	10	10
110	1858	20.1803	10	10
110	2026	25.1207	10	10
110	2113	7.4493	10	10
110	2175	148.576	10	10
110	3017	18.6827	10	10
110	3415	37.2031	10	10
110	3580	28.2518	10	10
110	3667	17.4881	10	10
111	297	27.352	10	10
111	436	94.5972	10	10
111	452	12.2562	10	10
111	504	28.2685	10	10
111	1246	106.904	10	10
111	1812	5.6145	10	10
111	1835	12.1729	10	10
111	2681	20.3544	10	10
111	2902	53.0446	10	10
111	3631	3.5725	10	10
113	1024	341.051	10	10
113	1046	62.7379	10	10
113	1244	45.5073	10	10
113	1254	78.6429	10	10
113	1352	10.0638	10	10
113	1404	56.382	10	10
113	2186	150.469	10	10
113	2322	54.7094	10	10
113	2545	157.8	10	10
113	2548	382.723	10	2
113	3313	29.6412	10	3
113	3363	9.8821	10	10
113	3965	86.2014	10	10
113	4016	39.714	10	10
113	4029	22.7518	10	3
115	897	42.0652	10	10
115	2266	33.1312	10	10
115	2785	6.6179	10	10
115	3437	12.8287	10	10
115	4228	11.1746	10	10
118	350	21.1863	10	10
118	813	5.1978	10	10
118	1442	134.719	10	10
118	2291	58.6764	10	10
118	2733	31.5342	10	10
118	3212	50.8976	10	10
119	790	25.7082	3	3
119	892	46.9087	3	3
119	963	30.6156	3	3
119	1646	3.9321	3	4
119	1668	86.0688	3	4
119	2840	24.9373	3	2
119	2994	25.8269	3	4
119	3503	285.712	3	3
119	3566	11.9299	3	2
119	3570	20.6247	3	4
119	3661	16.3667	3	4
119	3735	92.8206	3	2
119	3870	66.5064	3	2
119	3926	237.309	3	3
119	3991	12.7601	3	4
119	4325	77.6247	3	3
122	449	0.6515	5	5
122	830	3.6619	5	5
122	1079	11.9489	5	5
122	1372	3.7657	5	5
122	1687	0.6785	5	5
122	1724	2.3778	5	5
122	1741	20.2293	5	5
122	1843	18.7549	5	5
122	2277	4.1355	5	5
122	2827	25.0471	5	5
122	3335	0.4012	5	5
122	3491	16.9765	5	4
126	240	3.7371	10	10
126	1445	4.2093	10	10
126	1528	19.7608	10	10
126	2270	2.0264	10	10
126	2568	91.3786	10	10
126	2703	42.4957	10	10
126	2910	3.2518	10	10
126	3108	9.4042	10	10
126	3370	88.262	10	10
126	3787	8.9201	10	10
126	4306	24.1276	10	10
128	808	31.8321	9	2
128	965	52.9457	9	1
128	1904	18.1322	9	2
128	2000	133.126	9	9
128	2176	68.9859	9	1
128	2369	69.5734	9	2
128	2420	149.154	9	9
128	2589	105.892	9	1
128	3292	63.8212	9	2
129	332	19.0802	10	10
129	436	39.0008	10	10
129	504	104.088	10	10
129	664	4.1505	10	10
129	1225	11.2618	10	10
129	1812	7.8761	10	10
129	1960	32.3987	10	10
129	2291	88.5911	10	10
129	2888	11.5169	10	10
129	2902	25.8644	10	10
129	3372	13.0083	10	10
129	3665	65.6727	10	10
129	3813	2.7582	10	10
129	3931	141.581	10	10
130	221	12.5841	1	2
130	979	116.592	1	1
130	1901	99.6403	1	2
130	3524	50.3963	1	9
130	3612	90.816	1	1
131	542	125.481	3	4
131	882	279.383	3	3
131	998	47.3209	3	2
131	2054	136.174	3	3
131	2058	57.6828	3	3
131	2278	428.783	3	3
131	3042	23.1497	3	3
131	3268	70.5205	3	2
131	3317	76.1354	3	2
131	3694	12.7043	3	2
131	3742	52.2382	3	4
131	3785	99.8097	3	2
131	3910	137.428	3	3
131	3950	7.9503	3	4
135	216	11.1086	5	5
135	235	52.8215	5	5
135	259	1.5824	5	5
135	646	56.2851	5	5
135	739	163.884	5	5
135	752	20.6608	5	5
135	974	2.069	5	5
135	1006	1.6311	5	5
135	1099	3.962	5	5
135	1137	8.1033	5	5
135	1174	53.406	5	4
135	1226	13.1393	5	5
135	1413	16.1539	5	5
135	1443	20.8039	5	5
135	1621	53.1675	5	5
135	1771	5.915	5	5
135	1805	30.4759	5	5
135	1970	5.045	5	5
135	2066	2.0371	5	5
135	2254	18.8168	5	5
135	2303	2.6608	5	5
135	2392	2.18	5	5
135	2710	16.9934	5	5
135	2829	45.5471	5	4
135	3029	94.3071	5	5
135	3455	31.5288	5	5
135	3570	4.9109	5	4
135	3579	21.1282	5	5
135	3661	15.5508	5	4
135	4138	79.7341	5	5
137	728	31.3678	10	2
137	1206	27.8664	10	2
137	1603	20.8757	10	1
137	1988	109.642	10	10
137	2050	20.2283	10	10
137	2249	33.3254	10	10
137	2292	30.3656	10	1
137	2402	127.128	10	9
137	2443	62.4742	10	2
137	3214	89.9924	10	10
137	3606	48.3867	10	10
137	3764	41.605	10	10
137	4359	66.7502	10	1
138	338	96.5695	1	9
138	448	12.4046	1	2
138	924	97.4922	1	1
138	1452	108.199	1	9
138	1831	72.2833	1	1
138	3084	67.8555	1	1
138	3722	64.9044	1	1
140	363	62.3333	10	10
140	478	59.5058	10	10
140	2150	39.412	10	2
140	2163	6.1773	10	1
140	2499	54.8435	10	10
140	2978	95.0076	10	10
140	3019	57.0161	10	1
140	3117	58.0959	10	9
140	3233	98.4907	10	10
143	621	60.3162	10	10
143	1290	41.4145	10	10
143	1847	112.241	10	10
143	2552	27.6684	10	10
143	2674	85.1035	10	10
143	2688	50.5203	10	10
143	3046	103.327	10	10
143	3854	32.668	10	10
144	443	76.3245	10	1
144	491	48.4582	10	10
144	1008	76.011	10	10
144	1200	81.9511	10	10
144	2135	61.9837	10	10
144	2691	89.1237	10	10
144	3165	3.4656	10	10
144	3205	28.8583	10	2
144	3449	102.605	10	10
144	3659	30.1065	10	10
144	4364	52.2813	10	10
145	1282	91.7498	3	2
145	1681	23.612	3	4
145	1792	244.672	3	10
145	1997	102.466	3	2
145	2033	26.1668	3	3
145	2843	49.9723	3	10
145	2858	57.6114	3	3
145	3549	10.1054	3	3
145	3645	226.392	3	3
145	3828	49.4502	3	10
145	4222	33.7349	3	4
145	4259	55.1224	3	4
146	1221	11.3024	5	5
146	2334	2.2874	5	4
146	2515	0.4238	5	5
146	2950	21.8603	5	4
147	707	73.0775	10	10
147	1032	84.2803	10	10
147	1038	22.828	10	10
147	1244	16.0763	10	10
147	1496	47.1491	10	10
147	1850	34.765	10	10
147	2490	100.008	10	10
147	2545	55.9775	10	10
147	2671	29.8991	10	10
147	3363	50.5311	10	10
148	778	11.2502	5	5
148	861	21.4763	5	5
148	1662	6.175	5	5
148	2215	8.7937	5	5
148	2460	18.0337	5	4
148	2704	17.9315	5	4
148	3254	5.6337	5	5
148	3351	7.4042	5	4
148	3546	11.4222	5	5
149	225	49.9171	2	3
149	433	84.6135	2	2
149	472	447.143	2	2
149	1536	100.282	2	2
149	1823	74.1151	2	3
149	2644	67.8511	2	9
149	2905	404.852	2	2
149	3594	29.7124	2	9
149	3909	30.3077	2	9
149	4049	23.3266	2	2
149	4217	77.1274	2	1
150	245	0.5842	5	5
150	508	5.8655	5	5
150	732	2.0212	5	5
150	1240	5.9776	5	5
150	1656	41.8308	5	5
150	1950	9.2316	5	5
150	3180	22.2166	5	5
150	3500	1.9584	5	5
150	3646	0.3294	5	5
151	195	33.3771	10	10
151	319	3.3893	10	10
151	419	55.1697	10	10
151	1551	240.83	10	10
151	1722	53.6459	10	10
151	2261	89.8144	10	10
151	2629	32.9177	10	10
151	3537	35.3872	10	10
151	3564	29.1899	10	10
151	3613	37.3942	10	10
151	4107	58.6619	10	10
151	4197	61.6871	10	10
152	271	1.2783	5	5
152	597	1.521	5	5
152	931	1.8365	5	5
152	3464	4.4692	5	5
158	1048	25.6877	5	5
158	1508	10.8895	5	5
158	2802	5.5538	5	4
158	2821	9.8488	5	4
158	2973	17.8293	5	5
158	4067	9.9355	5	5
158	4160	24.6369	5	4
158	4181	3.6966	5	5
158	4184	9.0947	5	5
158	4222	6.2189	5	4
162	249	0.5449	5	5
162	449	5.1729	5	5
162	1071	1.8085	5	5
162	1260	4.7794	5	4
162	1843	15.383	5	5
162	2019	14.8277	5	5
162	2030	4.0865	5	5
162	2125	21.3238	5	5
162	2277	8.4779	5	5
162	2728	2.8009	5	5
162	3181	87.3126	5	5
162	4131	31.8811	5	4
163	666	80.3881	3	2
163	990	77.848	3	2
163	1003	50.1237	3	3
163	1176	186.24	3	3
163	1329	13.7471	3	2
163	1392	66.2131	3	2
163	1705	31.8687	3	3
163	2052	28.2647	3	2
163	2406	20.9764	3	4
163	2444	92.1058	3	4
163	2527	311.935	3	3
163	3385	27.271	3	4
163	3702	411.705	3	3
163	3797	13.6192	3	4
163	4264	70.0917	3	3
164	453	3.7114	5	5
164	509	4.4811	5	5
164	1747	4.0622	5	5
164	2893	7.9692	5	5
164	3191	4.8078	5	4
164	3752	8.3106	5	5
164	3985	4.0937	5	4
165	324	113.167	4	4
165	583	24.0831	4	4
165	1314	12.8172	4	5
165	2872	30.0661	4	5
165	3313	22.1473	4	3
165	3634	20.9653	4	4
165	3768	24.1387	4	3
165	3965	22.6672	4	10
165	4029	89.1311	4	3
165	4094	20.1559	4	5
165	4147	129.747	4	4
169	223	15.5826	1	9
169	433	52.6786	1	2
169	744	68.7984	1	1
169	2112	87.401	1	1
169	2644	87.2289	1	9
169	2986	120.146	1	9
169	3252	32.9596	1	9
169	4049	73.9591	1	2
171	244	6.3531	10	10
171	1484	27.0012	10	10
171	1510	6.8361	10	10
171	2351	33.7022	10	10
171	2367	52.6108	10	10
171	2471	182.872	10	10
171	2582	31.2782	10	10
171	3018	64.3557	10	10
171	3108	42.5158	10	10
171	3258	60.5382	10	10
171	3864	192.394	10	10
171	3944	78.041	10	10
171	3995	49.0384	10	10
171	4026	69.3808	10	10
171	4253	43.763	10	10
174	180	13.4062	2	9
174	494	340.124	2	2
174	570	70.6203	2	2
174	666	43.8663	2	2
174	990	221.382	2	2
174	2046	99.5451	2	9
174	2052	35.6412	2	2
174	2091	67.97	2	9
174	2294	98.2364	2	3
174	2724	21.6641	2	9
174	3391	169.35	2	2
174	3702	97.5004	2	3
174	3712	16.7408	2	9
174	3748	157.801	2	1
174	3757	26.1251	2	2
174	3968	79.0377	2	1
177	272	34.019	10	10
177	484	250.659	10	10
177	937	42.3318	10	10
177	1361	11.7361	10	10
177	1728	81.2663	10	10
177	1733	80.0715	10	10
177	2218	16.8813	10	10
177	2388	27.6583	10	10
177	2568	50.7065	10	10
177	2630	12.9329	10	10
177	2859	48.0095	10	10
177	2975	35.4996	10	10
177	3443	20.7524	10	10
177	3567	244.434	10	10
177	3984	130.36	10	10
177	4109	75.7332	10	10
177	4273	27.7463	10	10
179	662	80.4128	10	9
179	984	19.5945	10	2
179	1098	41.628	10	10
179	2446	55.4796	10	10
179	3827	66.2487	10	1
179	3863	62.7574	10	10
179	3866	92.2923	10	10
180	666	77.8709	9	2
180	807	8.3321	9	1
180	881	37.1473	9	1
180	990	39.0661	9	2
180	1108	66.8179	9	1
180	1392	27.101	9	2
180	2046	151.119	9	9
180	2389	158.707	9	9
180	3748	53.0876	9	1
180	3968	69.3566	9	1
184	297	19.9334	10	10
184	1481	14.6506	10	10
184	1835	17.7217	10	10
184	1857	15.8522	10	10
184	1961	379.726	10	10
184	2251	15.0982	10	10
184	2487	34.3908	10	10
184	2681	37.8559	10	10
184	2917	23.7446	10	10
184	3484	59.9472	10	10
184	3706	360.533	10	10
184	3789	28.1569	10	10
184	4141	22.0923	10	10
186	350	61.6853	10	10
186	660	61.245	10	10
186	1312	36.9712	10	10
186	1972	47.4061	10	10
186	3012	76.0329	10	10
186	3902	11.4305	10	10
187	362	16.5696	4	5
187	546	76.2024	4	4
187	1151	2.7251	4	4
187	1333	28.0445	4	4
187	1869	21.67	4	5
187	2796	27.6156	4	3
187	2832	54.5876	4	3
187	2912	89.4277	4	4
187	3255	37.7262	4	5
187	3374	56.6814	4	4
187	3482	102.569	4	3
187	3582	16.091	4	4
187	3873	32.4638	4	5
187	4081	2.5739	4	5
195	419	339.83	10	10
195	939	96.4935	10	10
195	1722	82.0672	10	10
195	2270	42.6135	10	10
195	2381	4.0137	10	10
195	2785	23.102	10	10
195	3258	78.9642	10	10
195	3469	32.0799	10	10
195	3613	87.2386	10	10
195	3703	342.165	10	10
198	238	17.8219	10	10
198	275	8.8475	10	10
198	276	5.6197	10	10
198	442	3.5997	10	10
198	2089	14.7676	10	10
198	2703	18.9514	10	10
198	2732	20.3811	10	10
198	3370	41.171	10	10
198	4267	4.9669	10	10
198	4272	5.5897	10	10
199	624	2.7816	5	5
199	1112	2.7168	5	10
199	2189	3.5225	5	5
199	2232	2.3172	5	10
199	3481	5.1185	5	10
199	3672	26.3561	5	5
199	4287	38.1429	5	10
199	4329	44.1991	5	10
200	1334	82.4994	10	10
200	1592	76.8636	10	10
200	1981	58.8648	10	10
200	2023	32.3632	10	10
200	2065	71.3587	10	10
200	2921	56.8766	10	10
200	3499	62.2963	10	10
200	3610	27.8198	10	10
200	4206	31.5552	10	10
202	875	28.9235	1	2
202	884	75.8866	1	1
202	1014	54.4513	1	1
202	2017	75.6736	1	1
202	2146	61.9912	1	1
202	2769	38.569	1	1
202	2965	107.144	1	2
202	3591	71.2043	1	1
206	542	22.5756	4	4
206	553	20.9672	4	3
206	782	17.9176	4	4
206	882	3.1782	4	3
206	1633	17.2196	4	4
206	1660	47.7549	4	3
206	1674	2.6774	4	4
206	2352	8.0779	4	4
206	2579	6.9372	4	5
206	3100	19.0579	4	5
206	3910	84.168	4	3
206	3950	71.0994	4	4
206	4002	15.9638	4	5
206	4025	50.9782	4	4
208	220	7.0556	5	5
208	561	22.9227	5	5
208	819	2.1085	5	5
208	861	8.6037	5	5
208	1490	0.3336	5	5
208	1593	5.3593	5	5
208	1662	11.954	5	5
208	2529	61.298	5	5
208	2567	12.287	5	5
208	2767	41.8949	5	5
208	3246	6.9598	5	5
208	3783	10.2258	5	5
214	688	79.8875	10	10
214	1294	11.2576	10	10
214	2359	92.7323	10	1
214	2722	99.9685	10	10
214	2918	71.2992	10	2
214	3111	31.7058	10	9
214	3204	93.0639	10	10
214	3712	31.7603	10	9
214	4127	65.107	10	10
216	312	7.0239	5	5
216	739	0.8578	5	5
216	2254	2.3266	5	5
216	2829	3.3446	5	4
216	2950	2.4583	5	4
217	597	0.252	5	5
217	931	0.7086	5	5
217	1724	2.6449	5	5
217	3455	1.7296	5	5
217	3464	1.1962	5	5
220	253	16.8563	5	5
220	260	2.9593	5	5
220	417	14.4112	5	5
220	550	5.4868	5	5
220	795	7.7312	5	5
220	867	3.0159	5	5
220	969	6.6136	5	5
220	1150	15.7899	5	5
220	1194	7.7136	5	5
220	1490	11.6825	5	5
220	1593	104.858	5	5
220	1806	6.3889	5	5
220	2160	11.4284	5	5
220	2529	18.8383	5	5
220	2763	13.6863	5	10
220	2770	2.6604	5	5
220	2776	2.5282	5	5
220	3098	2.1743	5	5
220	3246	0.4289	5	5
220	3337	21.642	5	5
220	3783	1.9298	5	5
220	3915	0.6885	5	5
220	4202	23.9265	5	5
220	4266	47.5873	5	5
221	369	90.3432	2	9
221	531	81.9718	2	9
221	566	128.66	2	2
221	780	38.6336	2	9
221	860	58.2018	2	3
221	945	181.523	2	2
221	979	92.009	2	1
221	1237	117.798	2	2
221	1817	36.5988	2	2
221	1901	418.445	2	2
221	2851	63.0285	2	3
221	2905	421.957	2	2
221	3086	66.7223	2	1
221	3482	48.3152	2	3
221	3664	95.3247	2	3
221	3952	2.7973	2	3
223	418	16.9683	9	1
223	802	81.6827	9	1
223	1464	53.6627	9	1
223	2112	78.0089	9	1
223	2494	60.9551	9	2
223	2986	115.301	9	9
223	3002	36.1365	9	2
223	3379	82.1159	9	1
223	3609	91.5481	9	2
223	3731	83.9094	9	2
223	3750	106.903	9	9
223	4049	39.2377	9	2
224	821	10.2409	5	4
224	2002	10.868	5	5
224	2727	33.5067	5	4
224	3100	0.2142	5	5
224	3410	3.1864	5	5
224	3950	10.3487	5	4
224	4002	2.8626	5	5
225	266	517.424	3	3
225	433	73.1383	3	2
225	460	81.2692	3	3
225	593	41.3952	3	3
225	859	68.5509	3	2
225	1260	16.3577	3	4
225	1823	105.623	3	3
225	2080	600.746	3	3
225	3173	81.6253	3	4
225	4049	49.7524	3	2
225	4337	5.6727	3	4
226	829	29.6155	9	1
226	1063	35.5358	9	1
226	1198	177.805	9	9
226	2342	32.3949	9	1
226	3692	178.329	9	9
226	3693	77.3411	9	1
226	3837	57.4295	9	2
226	3918	25.7608	9	2
226	3956	14.6592	9	2
226	4083	67.549	9	2
228	736	77.6517	5	5
228	795	6.4706	5	5
228	1048	0.3579	5	5
228	1571	33.1574	5	4
228	2219	2.8884	5	5
228	2561	3.6348	5	5
228	2616	17.8886	5	5
228	2619	20.8224	5	5
228	2763	64.3076	5	10
228	3022	13.2286	5	5
228	3487	0.9378	5	5
228	3955	13.296	5	5
228	4075	6.324	5	5
228	4166	1.7444	5	5
228	4181	6.081	5	5
228	4184	7.9228	5	5
228	4266	1.5235	5	5
229	445	59.0206	10	10
229	1169	13.1018	10	10
229	1350	33.1315	10	10
229	1399	261.487	10	10
229	2029	16.1293	10	10
229	2193	69.9501	10	10
229	2259	24.4151	10	10
229	2488	33.9546	10	10
229	3016	67.0989	10	10
229	3349	48.7103	10	10
229	3514	27.5197	10	10
229	4004	60.2468	10	10
229	4178	12.8631	10	10
229	4389	297.722	10	10
232	715	10.6618	10	10
232	776	55.0535	10	10
232	1181	14.0724	10	10
232	2675	22.6644	10	10
232	2707	18.825	10	10
232	2736	42.2963	10	10
232	3359	51.5039	10	10
232	3361	14.831	10	10
232	4226	93.0372	10	10
234	623	2.1347	4	5
234	687	133.57	4	4
234	1013	6.1825	4	5
234	1227	7.0052	4	3
234	1368	5.9412	4	5
234	1386	16.5751	4	5
234	1674	22.3884	4	4
234	1742	7.3348	4	5
234	1959	33.8471	4	4
234	3282	10.95	4	5
234	3713	53.546	4	3
234	3786	118.984	4	4
234	3963	10.1337	4	3
235	259	3.4759	5	5
235	646	17.5418	5	5
235	739	2.7557	5	5
235	1443	6.8088	5	5
235	1668	18.3934	5	4
235	2613	3.0284	5	4
235	3570	16.9987	5	4
235	3991	24.654	5	4
235	4138	6.2826	5	5
236	439	77.817	1	1
236	970	118.398	1	1
236	1371	71.6844	1	1
236	2104	22.7069	1	1
236	2486	137.78	1	1
236	2735	15.4456	1	2
236	3317	65.5383	1	2
236	3785	2.2581	1	2
238	1585	33.6232	10	10
238	1611	8.3962	10	10
238	2089	27.2612	10	10
238	2210	7.838	10	10
238	2937	20.4355	10	10
238	4099	2.3718	10	10
240	1391	9.5018	10	10
240	2130	3.6726	10	10
240	2568	19.9327	10	10
240	3370	15.7112	10	10
244	603	3.8733	10	10
244	806	70.0589	10	10
244	843	5.2077	10	10
244	1528	9.7023	10	10
244	2351	13.3783	10	10
244	2412	21.1623	10	10
244	2471	34.0002	10	10
244	2703	14.063	10	10
244	2715	4.4899	10	10
244	2931	43.6529	10	10
244	3018	53.5889	10	10
244	3055	2.4881	10	10
244	3108	174.171	10	10
244	3930	59.4148	10	10
244	4028	42.4467	10	10
244	4030	6.9849	10	10
244	4228	29.3574	10	10
245	1368	14.2378	5	5
245	1789	13.5093	5	5
245	1809	34.2379	5	5
245	1950	0.3208	5	5
245	3500	31.7275	5	5
245	3786	3.9266	5	4
247	405	16.7622	10	10
247	987	58.6395	10	10
247	1523	5.4549	10	10
247	2094	13.1375	10	10
247	2528	20.2272	10	10
247	2861	11.0165	10	10
247	3079	49.8799	10	10
247	3178	19.2568	10	10
247	3196	2.0044	10	10
247	3381	40.6412	10	10
247	3427	10.1353	10	10
248	390	30.6294	2	3
248	575	52.8226	2	9
248	1507	51.1011	2	3
248	2154	58.6004	2	2
248	2883	32.9242	2	9
248	2903	103.527	2	1
248	2948	77.434	2	3
248	2964	51.4783	2	9
248	3049	470.362	2	2
248	3419	508.521	2	2
248	3585	21.8854	2	1
248	3647	75.1108	2	1
248	3673	77.0449	2	2
248	3996	101.145	2	1
248	4264	100.595	2	3
249	1260	28.4099	5	4
249	1620	8.5714	5	5
249	1878	10.1889	5	5
249	3181	7.6351	5	5
249	4131	26.0607	5	4
251	568	19.9448	10	10
251	576	11.664	10	10
251	759	60.444	10	10
251	772	62.6108	10	10
251	774	7.6594	10	10
251	1912	11.3264	10	10
251	2521	10.0294	10	10
251	2812	16.546	10	10
251	3817	24.5916	10	10
251	4285	66.1429	10	10
253	867	0.272	5	5
253	969	1.9941	5	5
253	1194	1.8265	5	5
253	2755	0.1782	5	5
253	3098	11.9442	5	5
254	347	38.7309	4	5
254	583	26.4558	4	4
254	823	15.7516	4	10
254	1681	29.44	4	4
254	1792	2.3853	4	10
254	2648	38.8494	4	10
254	2848	9.031	4	10
254	2858	77.1601	4	3
254	3384	18.2302	4	5
254	3744	11.0301	4	5
254	4171	38.7913	4	4
254	4259	3.2103	4	4
259	396	0.3741	5	5
259	739	7.4199	5	5
259	2392	0.6138	5	5
259	3570	5.7998	5	4
260	969	0.7245	5	5
260	1593	0.8151	5	5
260	1851	10.1544	5	4
260	2668	0.8251	5	5
260	3337	2.0584	5	5
261	315	0.5906	5	5
261	779	0.5834	5	5
261	1362	1.9224	5	5
261	1505	3.0601	5	4
261	2396	2.0188	5	5
261	2919	6.7715	5	5
261	3332	3.6472	5	5
262	914	18.931	9	1
262	1252	55.8057	9	2
262	2297	61.5726	9	1
262	2459	42.176	9	1
262	2614	68.5938	9	9
262	3206	137.86	9	9
262	3877	52.9274	9	2
262	3980	67.4611	9	9
262	4102	20.0204	9	1
263	671	48.5766	10	10
263	1118	79.6861	10	10
263	1498	86.8753	10	10
263	2012	99.092	10	10
263	2514	88.1926	10	10
263	2658	71.6458	10	10
263	3730	41.5797	10	10
263	4223	43.0337	10	10
264	680	36.6071	3	4
264	700	14.8347	3	4
264	726	38.5752	3	4
264	728	23.3475	3	2
264	782	4.2234	3	4
264	836	538.814	3	10
264	882	67.985	3	3
264	911	29.2524	3	4
264	1460	37.4969	3	2
264	1505	55.5683	3	4
264	1953	73.7709	3	3
264	2623	126.109	3	2
264	3107	150.263	3	3
264	3158	60.267	3	2
264	3183	548.695	3	3
264	3342	21.0036	3	3
264	3470	41.9714	3	2
264	3727	22.7347	3	3
264	3830	70.835	3	2
264	3945	81.1859	3	2
264	4163	71.8047	3	2
265	292	22.9999	10	10
265	525	17.9924	10	10
265	1088	38.738	10	10
265	1113	28.1569	10	10
265	1373	31.9378	10	10
265	1399	22.2929	10	10
265	2674	60.2962	10	10
265	2742	34.7567	10	10
265	2850	218.211	10	10
265	3514	22.5113	10	10
265	4178	198.709	10	10
266	433	78.4284	3	2
266	460	128.362	3	3
266	859	20.4758	3	2
266	1026	54.9141	3	3
266	1817	54.5006	3	2
266	1823	70.0895	3	3
266	2704	17.0831	3	4
266	2851	549.265	3	3
266	2905	62.1663	3	2
266	2943	110.801	3	4
266	3173	23.3609	3	4
266	3382	27.0399	3	4
266	3952	116.764	3	3
266	4039	113.782	3	2
267	998	29.3513	9	2
267	1607	111.047	9	9
267	1848	89.4229	9	1
267	2519	21.5807	9	2
267	3081	113.676	9	9
267	3195	32.084	9	2
267	3268	38.9973	9	2
267	3816	5.2745	9	2
267	3832	81.6316	9	1
267	4120	18.6468	9	2
269	1184	64.9657	2	3
269	1420	67.0689	2	1
269	1453	32.557	2	9
269	1580	105.444	2	9
269	1590	75.3628	2	2
269	1663	412.994	2	2
269	1726	89.4473	2	2
269	1879	95.3225	2	2
269	2295	19.4662	2	3
269	2493	60.572	2	1
269	3083	131.855	2	3
269	3177	420.364	2	2
269	3586	83.4859	2	9
269	3698	75.476	2	3
269	3772	31.3311	2	9
270	301	1.1922	5	5
270	477	4.8007	5	5
270	830	2.6612	5	5
270	920	3.3692	5	5
270	1796	25.0259	5	4
270	2370	4.7123	5	5
270	3335	10.0689	5	5
270	3739	2.035	5	5
270	3964	11.3038	5	5
271	434	7.2421	5	5
271	663	12.545	5	5
271	816	17.3381	5	5
271	931	1.0095	5	5
271	940	7.6536	5	5
271	1724	7.0808	5	5
271	1811	3.5483	5	5
271	2137	58.5986	5	5
271	2233	17.0455	5	5
271	2529	0.4363	5	5
271	2998	8.1244	5	5
271	3098	13.4046	5	5
271	3109	1.5974	5	5
271	3176	0.4595	5	5
271	3367	0.4723	5	5
271	3861	11.8236	5	5
271	3881	27.9371	5	5
271	3900	0.657	5	5
272	1484	338.592	10	10
272	1728	14.6168	10	10
272	1733	345.827	10	10
272	2388	51.4801	10	10
272	2568	42.221	10	10
272	2742	99.8027	10	10
272	2816	15.4158	10	10
272	3567	54.6097	10	10
272	3912	51.3789	10	10
272	4126	80.2957	10	10
272	4306	52.7928	10	10
273	416	69.8855	10	10
273	1829	52.0081	10	10
273	3155	51.8649	10	10
273	3477	36.2305	10	10
273	3879	45.0696	10	10
275	276	10.4555	10	10
275	2102	6.056	10	10
275	2185	6.7184	10	10
275	2286	9.5669	10	10
275	3370	2.4166	10	10
275	3623	22.1163	10	10
275	3766	6.9102	10	10
276	292	23.465	10	10
276	442	37.7294	10	10
276	1010	10.3516	10	10
276	1539	63.3547	10	10
276	1540	2.1927	10	10
276	1830	2.2129	10	10
276	2732	11.4759	10	10
276	3674	11.8828	10	10
279	688	76.1233	10	10
279	1179	28.7891	10	10
279	1294	144.295	10	10
279	1814	188.169	10	10
279	2504	27.5316	10	10
279	2988	44.6051	10	10
279	3020	32.789	10	10
279	3135	108.732	10	10
279	3917	6.9723	10	10
279	3943	15.5518	10	10
279	4031	60.7036	10	10
279	4177	88.1991	10	10
282	385	8.4308	10	10
282	900	27.9875	10	10
282	1855	25.2239	10	10
282	1972	137.621	10	10
282	1973	33.3989	10	10
282	2595	17.6496	10	10
282	2888	183.372	10	10
282	3038	24.4173	10	10
282	3326	86.2034	10	10
282	3557	34.3641	10	10
282	3931	16.3219	10	10
282	4198	227.229	10	10
283	314	48.0414	10	10
283	664	5.8594	10	10
283	1129	3.2988	10	10
283	1199	6.1012	10	10
283	1225	59.2874	10	10
283	1406	9.3783	10	10
283	1920	27.9787	10	10
283	1973	5.0723	10	10
283	2238	4.3309	10	10
283	2888	90.5556	10	10
283	3326	93.5368	10	10
283	3665	4.5785	10	10
283	3895	6.2713	10	10
283	3931	13.279	10	10
285	348	85.2595	3	4
285	446	124.826	3	3
285	549	272.034	3	3
285	821	71.7196	3	4
285	1175	61.7237	3	2
285	1914	91.1002	3	2
285	3042	279.953	3	3
285	3308	54.9918	3	3
285	3577	15.995	3	4
285	3969	105.429	3	2
285	4169	106.441	3	2
291	434	8.1059	5	5
291	736	4.5071	5	5
291	758	4.7655	5	4
291	898	5.1559	5	5
291	1747	30.4221	5	5
291	2668	16.4	5	5
291	3022	7.7606	5	5
291	3120	5.2027	5	5
291	4266	75.6986	5	5
291	4326	21.1522	5	5
292	442	8.2435	10	10
292	525	12.6259	10	10
292	1010	2.6634	10	10
292	1113	47.1762	10	10
292	1539	16.0597	10	10
292	1611	120.184	10	10
292	1830	136.379	10	10
292	2568	61.1137	10	10
292	2621	11.2561	10	10
292	2712	5.4576	10	10
292	2742	100.742	10	10
292	2850	19.1999	10	10
292	3078	27.3773	10	10
292	3370	14.1921	10	10
292	3514	10.6393	10	10
292	3770	5.6531	10	10
292	4267	8.829	10	10
292	4306	25.409	10	10
293	520	31.6285	3	4
293	1090	66.9891	3	4
293	1333	3.1746	3	4
293	1336	53.7599	3	4
293	1432	116.214	3	2
293	1435	72.1197	3	2
293	1507	28.5746	3	3
293	2581	42.2095	3	2
293	2645	294.075	3	3
293	2663	283.687	3	3
293	2693	35.5948	3	3
293	2948	69.0644	3	3
293	3295	68.8943	3	3
297	452	65.9909	10	10
297	1835	314.989	10	10
297	2251	23.1928	10	10
297	2681	42.4721	10	10
297	2902	2.38	10	10
297	3706	14.4893	10	10
299	906	115.668	2	2
299	1515	116.662	2	3
299	1715	41.067	2	9
299	2124	85.3178	2	1
299	2154	312.04	2	2
299	2507	84.7584	2	9
299	2602	26.6838	2	9
299	2620	157.21	2	2
299	2641	367.488	2	2
299	2892	116.627	2	9
299	3049	60.9717	2	2
299	3150	42.8581	2	1
299	3552	119.189	2	3
299	4363	40.3971	2	1
300	629	149.992	9	9
300	630	47.7535	9	2
300	955	36.1708	9	1
300	1130	170.43	9	9
300	2077	69.8011	9	2
300	2620	2.288	9	2
300	2685	70.102	9	1
300	2746	21.0502	9	1
300	3009	109.239	9	1
301	861	1.1313	5	5
301	2095	1.3789	5	5
301	2137	5.4829	5	5
301	2370	5.2341	5	5
301	3335	3.9801	5	5
301	3739	2.314	5	5
301	3964	3.4862	5	5
305	977	19.2352	10	10
305	1735	4.9998	10	10
305	1779	35.8062	10	10
305	2762	7.8686	10	4
305	2859	8.0581	10	10
305	3502	21.6706	10	4
305	4287	67.7398	10	10
311	642	45.6255	2	3
311	775	16.6265	2	9
311	790	66.0384	2	3
311	1053	29.9728	2	1
311	1089	83.2956	2	1
311	1272	56.7315	2	2
311	1488	79.0651	2	2
311	1619	34.2528	2	3
311	1765	20.7406	2	3
311	1785	84.1168	2	2
311	2152	37.8209	2	9
311	2285	36.9189	2	9
311	2310	380.68	2	2
311	3750	13.3158	2	9
311	3843	274.731	2	2
312	1221	4.9056	5	5
312	2005	1.1687	5	5
312	2334	9.622	5	4
312	2515	2.5325	5	5
312	2950	5.7631	5	4
312	3433	0.2614	5	5
313	970	82.2142	1	1
313	1371	85.5569	1	1
313	1655	46.8386	1	1
313	2170	54.2364	1	2
313	2305	85.3909	1	9
313	2344	77.2826	1	1
313	2735	47.5644	1	2
314	378	28.4661	10	10
314	661	4.5406	10	10
314	888	7.8978	10	10
314	1129	3.8351	10	10
314	1199	43.0131	10	10
314	1225	5.8707	10	10
314	1278	22.1007	10	10
314	1367	9.9355	10	10
314	1440	29.3566	10	10
314	1526	29.3204	10	10
314	2088	3.848	10	10
314	2238	14.9721	10	10
314	2282	3.6382	10	10
314	2651	2.7082	10	10
314	3021	6.466	10	10
314	3326	36.9789	10	10
314	3543	4.1635	10	10
314	3817	23.6677	10	10
314	4073	55.4447	10	10
314	4095	16.2706	10	10
314	4260	6.1688	10	10
315	392	0.8968	5	5
315	973	5.4846	5	10
315	974	10.1636	5	5
315	1386	0.6888	5	5
315	2321	6.5005	5	5
315	2396	23.944	5	5
315	3066	4.5268	5	10
315	3332	3.5287	5	5
315	4001	49.3226	5	5
315	4110	11.1567	5	5
319	1087	28.6763	10	10
319	2027	61.283	10	10
319	2034	144.599	10	10
319	2261	111.36	10	10
319	2691	81.8404	10	10
319	3613	53.8429	10	10
319	4107	54.5022	10	10
319	4185	29.9273	10	10
324	599	108.996	4	4
324	689	38.0487	4	5
324	1446	4.1831	4	5
324	1629	15.5509	4	3
324	2375	40.0843	4	3
324	2424	29.5798	4	5
324	2720	17.8459	4	5
324	2872	25.3637	4	5
324	2993	97.2386	4	3
324	3472	28.2573	4	4
324	3520	16.4701	4	3
324	3634	17.6324	4	4
324	4029	98.6228	4	3
324	4355	62.2784	4	4
327	423	61.8432	2	9
327	566	146.475	2	2
327	643	497.449	2	2
327	860	57.8609	2	3
327	948	48.2173	2	9
327	1237	93.1643	2	2
327	1604	58.9187	2	1
327	1870	73.5038	2	9
327	1946	426.23	2	2
327	2361	82.7661	2	1
327	2647	101.925	2	2
327	2915	25.339	2	9
327	2982	34.6601	2	1
327	3463	40.954	2	2
327	3501	62.6787	2	3
327	3664	92.2583	2	3
327	3952	5.3625	2	3
328	644	9.3345	3	2
328	738	29.5049	3	10
328	1112	2.3509	3	10
328	1239	40.1148	3	10
328	2038	341.444	3	10
328	2868	17.7465	3	4
328	2959	32.6429	3	3
328	3138	69.839	3	10
328	3205	42.5664	3	2
328	3281	64.1925	3	4
328	3533	330.649	3	3
328	3545	14.1829	3	10
329	505	108.743	2	2
329	721	109.174	2	2
329	815	20.702	2	1
329	887	41.2501	2	2
329	1207	86.6156	2	2
329	1422	94.8327	2	1
329	1531	97.4767	2	9
329	1650	128.169	2	3
329	1756	13.9751	2	9
329	2035	340.76	2	2
329	2062	35.7886	2	9
329	2108	54.5377	2	1
329	2293	76.2642	2	9
329	2594	37.4066	2	3
329	2799	107.355	2	2
329	2911	100.851	2	1
329	3112	6.2381	2	9
329	3792	393.306	2	2
329	4361	44.403	2	9
332	436	60.9558	10	10
332	783	26.8461	10	10
332	813	12.513	10	10
332	1365	57.4053	10	10
332	1377	13.1694	10	10
332	1530	399.368	10	10
332	1595	39.753	10	10
332	2068	33.1042	10	10
332	2291	39.9931	10	10
332	2761	29.258	10	10
332	2902	379.152	10	10
332	3212	36.3586	10	10
332	3557	7.4409	10	10
332	3931	24.0294	10	10
332	4044	30.9428	10	10
332	4162	31.1494	10	10
334	807	67.051	2	1
334	875	51.8433	2	2
334	957	92.6621	2	3
334	990	301.368	2	2
334	1063	104.762	2	1
334	1198	25.6803	2	9
334	1329	122.99	2	2
334	1357	94.6099	2	2
334	1392	32.6925	2	2
334	1444	43.5066	2	9
334	1824	102.597	2	9
334	2389	89.7981	2	9
334	2527	110.331	2	3
334	2966	97.1139	2	2
334	3968	69.9152	2	1
334	4083	398.593	2	2
337	654	7.5431	10	10
337	809	4.6119	10	10
337	1481	15.9063	10	10
337	1727	2.7583	10	10
337	2662	160.856	10	10
337	2717	10.9677	10	10
337	3045	42.3689	10	10
337	3387	27.3973	10	10
338	448	79.3556	9	2
338	1452	134.213	9	9
338	1580	141.7	9	9
338	1663	67.1	9	2
338	2300	54.726	9	1
338	2493	24.1745	9	1
338	2841	106.237	9	1
338	3084	84.9665	9	1
338	3169	97.4122	9	2
338	3735	28.5886	9	2
342	847	47.5579	1	2
342	953	76.1078	1	1
342	1641	109.267	1	9
342	1756	98.607	1	9
342	1911	89.1231	1	1
342	1945	102.993	1	9
342	3324	72.0155	1	9
342	4237	20.9854	1	2
343	581	15.1515	10	10
343	582	6.0026	10	10
343	715	9.1936	10	10
343	731	16.2326	10	10
343	1051	4.5315	10	10
343	1293	18.1215	10	10
343	1401	2.4141	10	10
343	1564	37.0403	10	10
343	2585	9.0416	10	10
343	2707	3.0403	10	10
343	2736	10.867	10	10
343	3145	3.7362	10	10
343	3359	4.4373	10	10
343	3813	11.3267	10	10
344	452	10.4543	10	10
344	742	19.7184	10	10
344	1481	14.0285	10	10
344	1907	4.0275	10	10
344	1982	26.1258	10	10
344	2287	10.7893	10	10
344	3386	12.7613	10	10
344	3484	53.7641	10	10
344	3706	35.5824	10	10
344	4090	50.4717	10	10
344	4225	28.6865	10	10
345	857	19.2885	10	10
345	1365	84.1127	10	10
[truncated: 11,115 more rows]
