# Supplementary material for: Topological analysis of multicellular complexity in the plant hypocotyl
Source: eLife. 2017 Jul 6;6:e26023. doi: 10.7554/eLife.26023 (PMC5499946; doi:10.7554/eLife.26023)
Supplement: Supplementary file 1. — Cells are represented by arbitrary labels, and interaction size (μm2) and cell types for each cell-cell interaction are included in additional columns. Details are explained in the associated readme file. Biological triplicate samples for each genetic background are labelled sequentially. DOI: http://dx.doi.org/10.7554/eLife.26023.028 [file elife-26023-supp1.zip › ara_cvi_2.csv]

Label	Neighbour	Shared_Wall_Area	Label_Cell_Type	Neighbour_Cell_Type
1	663	102.622	10	9
1	2043	35.1391	10	10
1	2082	46.7374	10	10
1	2289	54.0922	10	10
1	2414	101.744	10	10
1	2733	58.7029	10	10
1	2891	68.6852	10	10
1	3673	39.8623	10	10
1	4533	24.2155	10	10
1	4617	14.9365	10	10
1	5075	24.8124	10	9
1	5224	60.281	10	10
3	1700	94.5822	1	9
3	1957	21.6352	1	2
3	2518	81.7957	1	9
3	2950	48.5705	1	1
3	5297	36.6568	1	2
3	5364	65.8099	1	1
15	1107	45.6041	5	4
15	1228	5.9222	5	4
15	1769	5.4093	5	5
15	1903	41.4615	5	5
15	2066	9.5068	5	4
15	2777	7.7507	5	5
15	2875	13.9563	5	4
15	3053	2.8651	5	4
15	3261	14.5769	5	5
15	3873	15.5831	5	5
15	4113	4.9224	5	4
15	4394	5.6744	5	5
15	4741	7.7563	5	5
15	5020	27.2569	5	5
15	5170	49.0591	5	5
15	5298	55.8133	5	4
16	64	23.6488	9	10
16	963	82.4093	9	1
16	1743	34.0659	9	1
16	2682	48.7709	9	10
16	2887	80.0608	9	2
16	3788	48.8404	9	2
16	4778	134.007	9	9
16	5077	121.56	9	10
16	5266	36.5297	9	2
17	1391	4.3694	10	10
17	4028	3.688	10	10
17	4310	4.7283	10	10
17	4621	11.1523	10	10
17	4920	3.805	10	10
17	5162	5.0612	10	10
18	605	76.4662	10	1
18	1732	40.9586	10	10
18	2043	13.0392	10	10
18	2733	52.2816	10	10
18	3562	41.942	10	10
18	4459	84.4627	10	10
18	5037	60.4778	10	10
18	5075	25.9278	10	9
18	5108	43.5018	10	10
23	618	26.2892	10	10
23	1395	44.8158	10	10
23	1996	5.1842	10	10
23	2589	59.2873	10	10
23	2774	60.4619	10	10
23	3147	10.0029	10	10
23	3269	58.9813	10	10
23	4176	41.7274	10	10
23	4331	42.3673	10	10
23	4959	289.189	10	10
23	5153	28.7396	10	10
23	5325	30.6943	10	10
25	153	40.8194	10	10
25	546	13.7862	10	10
25	1148	68.4833	10	10
25	1237	43.1149	10	10
25	1431	31.2464	10	10
25	3729	47.8256	10	10
25	3805	11.7779	10	10
25	3813	48.5175	10	10
27	141	62.5486	3	2
27	1232	14.2742	3	2
27	1972	47.5219	3	3
27	2494	34.4668	3	2
27	2610	22.257	3	4
27	3099	59.0795	3	3
27	3115	32.4894	3	2
27	3428	276.786	3	3
27	3649	25.1187	3	3
27	3777	256.094	3	3
27	5094	75.0659	3	2
27	5340	53.7123	3	4
29	103	62.9814	2	9
29	320	21.6869	2	2
29	381	84.6694	2	3
29	498	35.0778	2	1
29	782	9.1677	2	1
29	1184	488.247	2	2
29	1495	47.8139	2	1
29	1904	78.1647	2	2
29	2243	78.9029	2	3
29	3620	570.126	2	2
29	3872	50.215	2	9
29	4460	95.5034	2	2
29	4900	41.7962	2	1
29	5071	103.967	2	1
29	5098	21.716	2	3
29	5239	49.9046	2	2
30	130	73.4258	10	10
30	659	30.1721	10	10
30	751	24.5153	10	10
30	899	5.65	10	10
30	1260	75.1697	10	4
30	1308	3.9569	10	10
30	1760	35.0592	10	10
30	1930	75.8761	10	10
30	3340	10.7596	10	10
30	3537	24.0373	10	10
30	4165	18.731	10	10
30	4281	25.8122	10	10
30	5118	32.5126	10	10
31	200	52.0966	1	2
31	1516	31.189	1	9
31	2083	78.8395	1	9
31	2620	42.7902	1	9
31	3450	84.66	1	1
31	4736	94.6542	1	1
31	4782	39.9576	1	2
31	5234	31.2125	1	9
33	697	4.3149	10	10
33	972	50.5499	10	10
33	1100	35.4699	10	10
33	1410	128.727	10	10
33	2781	12.0616	10	10
33	3499	39.3631	10	10
33	3876	35.2369	10	10
33	3913	66.2036	10	10
33	4939	66.1607	10	10
33	4980	124.517	10	10
39	773	37.343	10	10
39	1558	105.352	10	10
39	2042	48.5002	10	10
39	2393	68.3399	10	10
39	2630	49.2971	10	10
39	2773	2.1151	10	10
39	3320	55.8655	10	10
39	4265	67.1463	10	10
39	5182	75.4927	10	10
40	201	16.5034	5	5
40	348	0.1841	5	5
40	604	17.4045	5	5
40	851	11.0703	5	5
40	885	18.9607	5	5
40	1707	0.2436	5	5
40	2022	19.0397	5	5
40	2069	5.7111	5	5
40	3822	30.9527	5	5
40	3996	0.6058	5	5
40	4386	1.5252	5	5
40	5130	14.4369	5	5
42	60	7.9499	9	2
42	637	68.7795	9	2
42	1132	37.4443	9	2
42	1667	89.2299	9	2
42	1758	79.8795	9	1
42	2281	25.8771	9	2
42	2756	148.588	9	1
42	2884	124.075	9	9
42	3037	59.8067	9	1
42	4492	116.983	9	9
42	4524	25.1736	9	2
42	4619	30.5689	9	1
42	4873	19.0303	9	1
43	339	13.1172	5	5
43	363	4.0583	5	4
43	656	23.556	5	5
43	971	9.4509	5	5
43	1067	16.3949	5	4
43	2231	30.2427	5	4
43	2953	76.585	5	5
43	3195	4.1257	5	4
43	4353	5.8571	5	5
43	4737	26.2901	5	5
43	4764	37.8353	5	4
43	5045	31.8806	5	4
43	5137	8.9968	5	5
43	5185	6.6556	5	4
43	5296	24.4765	5	5
48	112	50.8492	2	2
48	265	48.1631	2	1
48	768	51.1006	2	10
48	1258	25.5435	2	10
48	1571	30.829	2	9
48	1890	291.683	2	2
48	2158	308.895	2	10
48	2164	47.4115	2	10
48	2532	48.1804	2	10
48	3142	76.4444	2	3
48	3441	17.988	2	2
48	4418	65.5905	2	10
48	4485	48.4589	2	9
48	4551	40.967	2	10
48	4743	19.672	2	10
49	428	34.0788	10	10
49	2487	83.9796	10	10
49	3200	44.6337	10	10
49	3446	34.5126	10	10
49	3905	90.0336	10	10
50	2536	4.8227	1	9
50	4557	8.427	1	2
50	4954	5.0943	1	9
50	5064	2.2927	1	1
52	1003	37.8029	10	10
52	1509	3.3183	10	10
52	1600	84.9327	10	10
52	2249	28.8896	10	10
52	2759	67.6073	10	10
52	3369	101.404	10	10
52	4139	66.0698	10	10
52	4328	10.0529	10	10
52	4330	55.6086	10	10
52	4342	39.8828	10	10
52	4758	61.8212	10	10
52	4889	26.3809	10	10
55	89	8.7052	10	10
55	1404	26.5197	10	10
55	1423	2.7413	10	10
55	1734	4.681	10	5
55	1749	48.4841	10	10
55	2288	17.8507	10	5
55	2569	47.0223	10	10
55	2725	16.6051	10	10
55	2924	4.9957	10	10
55	2976	7.8275	10	10
55	3976	2.6524	10	5
55	4534	2.0071	10	5
55	4765	28.0533	10	10
55	5336	3.4942	10	5
57	221	93.7845	9	1
57	630	74.4037	9	1
57	923	70.6547	9	9
57	2292	61.0835	9	1
57	3933	102.651	9	9
57	4520	68.9399	9	2
57	4836	34.1459	9	2
57	4843	62.9794	9	2
58	432	10.3194	4	5
58	496	51.8914	4	5
58	561	31.4082	4	4
58	633	96.2204	4	3
58	987	2.1079	4	5
58	1643	26.5321	4	3
58	1703	13.5994	4	5
58	2066	23.0532	4	4
58	2088	88.3121	4	4
58	2902	5.5704	4	3
58	2980	24.1667	4	4
58	3139	86.5889	4	4
58	3505	19.8537	4	4
58	3833	56.0928	4	3
58	4366	17.598	4	5
60	825	32.0747	2	3
60	1667	318	2	2
60	1940	88.958	2	3
60	2528	72.3422	2	2
60	2884	49.2894	2	9
60	2923	51.5223	2	2
60	3194	302.277	2	2
60	3747	42.9057	2	3
60	3856	32.4987	2	9
60	4372	17.7979	2	3
60	4524	85.1561	2	2
60	4619	73.6065	2	1
60	4897	22.0596	2	2
60	5268	43.8821	2	9
61	546	2.5379	10	10
61	1237	125.922	10	10
61	2012	70.0555	10	10
61	2225	58.1678	10	10
61	2825	63.7751	10	10
61	3183	38.4811	10	10
61	3813	28.7289	10	10
61	5001	3.4519	10	10
61	5286	66.5931	10	10
64	104	69.9183	10	10
64	963	75.0698	10	1
64	3320	55.4192	10	10
64	3584	36.9358	10	10
64	3788	62.4879	10	2
64	4584	59.3755	10	10
64	5077	104.759	10	10
65	180	22.2929	1	1
65	2196	52.9257	1	9
65	2330	84.6372	1	9
65	3658	22.9003	1	2
65	3956	5.5774	1	2
65	4089	34.3613	1	2
65	4351	113.172	1	1
65	4666	71.1011	1	1
65	5044	48.4843	1	9
67	608	54.7246	2	9
67	663	34.2118	2	9
67	979	5.3062	2	3
67	1137	38.3106	2	2
67	1566	44.0457	2	9
67	2501	112.729	2	2
67	3247	33.3613	2	2
67	3610	44.4721	2	2
67	3654	80.1144	2	3
67	3673	134.78	2	10
67	4377	45.6483	2	2
67	5075	8.5148	2	9
69	671	80.271	9	10
69	1405	126.001	9	10
69	1700	95.0122	9	9
69	1812	40.736	9	1
69	2219	81.6301	9	10
69	2612	6.4838	9	10
69	2667	49.3496	9	2
69	2760	26.7149	9	2
69	2950	68.5023	9	1
69	3896	74.992	9	2
69	4566	22.5413	9	2
69	5318	74.2832	9	2
70	899	132.781	10	10
70	900	23.6799	10	10
70	950	74.1663	10	10
70	1179	30.1852	10	10
70	1930	43.6612	10	10
70	2314	28.9381	10	10
70	2344	93.8929	10	10
70	2420	150.644	10	10
70	3981	38.0142	10	10
70	4774	185.962	10	10
70	5180	86.4069	10	10
70	5230	62.9597	10	10
75	157	3.9485	10	10
75	198	16.8298	10	10
75	675	8.3885	10	10
75	941	46.1993	10	10
75	1523	8.6934	10	10
75	1658	42.9492	10	10
75	2540	6.3199	10	10
75	2779	51.4363	10	10
75	4156	8.066	10	10
75	4692	35.295	10	10
75	5022	3.4198	10	10
76	801	20.9393	5	4
76	1475	21.3203	5	10
76	1508	52.161	5	4
76	1664	10.5495	5	5
76	1705	5.2682	5	5
76	2109	8.7495	5	10
76	2653	26.2947	5	5
76	2708	2.7812	5	5
76	3048	26.6583	5	5
76	3304	3.0254	5	10
76	3309	7.9218	5	5
76	4470	4.9082	5	5
77	2697	2.1736	10	10
78	2110	10.5981	10	10
78	2674	4.6666	10	10
78	3401	7.571	10	10
78	4654	4.8974	10	10
79	293	0.9016	5	5
79	553	9.8628	5	5
79	942	10.7124	5	5
79	2212	1.8704	5	5
79	3427	0.1897	5	5
79	3509	4.7221	5	5
80	118	26.4473	2	9
80	633	44.6591	2	3
80	946	79.601	2	2
80	1400	60.8122	2	1
80	1593	321.587	2	2
80	1643	55.5772	2	3
80	2550	129.963	2	2
80	2902	18.8289	2	3
80	3050	3.2332	2	9
80	3833	32.9463	2	3
80	3957	61.9417	2	2
80	4151	44.8811	2	9
80	4202	305.592	2	2
80	5267	52.4177	2	9
85	231	41.9366	2	9
85	640	30.9591	2	2
85	718	73.3837	2	1
85	1487	97.2726	2	2
85	1949	23.746	2	3
85	2240	63.5171	2	3
85	2285	36.6584	2	9
85	3040	85.7931	2	2
85	3059	66.2543	2	9
85	3175	34.0446	2	3
85	3769	32.8035	2	3
85	4618	385.259	2	2
85	4917	400.139	2	2
87	141	49.6274	1	2
87	1193	59.5125	1	1
87	3270	14.7644	1	1
87	3318	66.3758	1	1
87	3972	57.4004	1	2
87	4293	19.5367	1	9
87	4711	109.769	1	1
87	4803	79.8501	1	9
89	1625	8.5596	10	10
89	1749	5.9871	10	10
89	2182	15.4833	10	10
89	2340	16.3584	10	10
89	2631	31.3841	10	10
89	2803	23.5011	10	10
89	2924	9.7774	10	10
89	2976	16.4471	10	10
89	3016	8.0571	10	10
89	4028	25.0945	10	10
89	4528	17.7484	10	10
89	4621	3.614	10	10
94	254	204.599	2	2
94	940	21.0846	2	1
94	1328	163.126	2	2
94	1565	41.8361	2	1
94	2107	14.2786	2	9
94	2372	88.3795	2	9
94	2566	88.0471	2	3
94	3421	322.886	2	2
94	3510	69.7422	2	1
94	3927	13.3773	2	3
94	3992	84.503	2	2
94	4019	3.4589	2	2
94	4149	38.0092	2	2
94	4332	27.0163	2	3
94	4468	20.3552	2	3
95	175	10.5589	5	5
95	468	0.2174	5	5
95	593	6.0368	5	5
95	2761	28.6693	5	5
95	3007	10.0643	5	5
95	4624	6.4306	5	4
95	5313	78.6699	5	5
98	648	31.1284	1	1
98	1577	6.4737	1	2
98	1678	29.8325	1	2
98	2013	61.642	1	1
98	2330	112.317	1	9
98	2516	96.0368	1	1
98	3216	66.9813	1	1
98	3681	60.6537	1	2
98	4213	31.5407	1	9
100	860	2.6255	10	10
100	1677	45.5309	10	10
100	2315	60.2993	10	10
100	2425	13.227	10	10
100	2988	7.7363	10	10
100	3161	73.3464	10	10
100	3278	50.6567	10	10
100	3419	62.6905	10	10
100	3960	13.601	10	10
102	487	13.564	10	10
102	567	2.2907	10	10
102	1645	5.1717	10	10
102	1876	15.7542	10	10
102	2385	4.1981	10	10
102	2874	19.1034	10	10
102	2878	4.4336	10	10
102	3189	26.2836	10	10
102	3336	14.0925	10	10
102	4272	13.0041	10	10
102	4634	27.8169	10	10
102	4950	4.4287	10	10
103	117	128.672	9	10
103	782	18.6311	9	1
103	1184	23.1312	9	2
103	1495	100.099	9	1
103	2364	65.8379	9	1
103	2687	134.128	9	9
103	3556	27.5992	9	1
103	3620	10.9689	9	2
103	4346	67.7987	9	1
103	4460	92.8584	9	2
103	5239	73.9086	9	2
104	1602	95.0584	10	10
104	1883	44.0496	10	10
104	2042	72.7039	10	10
104	3283	21.0955	10	10
104	3320	115.735	10	10
104	3584	69.2498	10	10
104	3834	92.7764	10	10
104	4584	65.728	10	10
106	189	23.8597	10	10
106	654	11.21	10	10
106	2856	26.1728	10	10
106	3907	10.4545	10	10
107	1101	48.5867	5	4
107	1208	14.0739	5	4
107	1607	48.318	5	5
107	1705	2.3253	5	5
107	2075	0.5277	5	5
107	2153	2.4762	5	10
107	2844	9.2944	5	5
107	3044	2.8463	5	5
107	3045	37.5319	5	4
107	3572	16.0726	5	5
107	3766	22.9628	5	5
107	3970	3.9961	5	5
107	4290	27.201	5	5
107	4441	2.5187	5	10
107	4610	27.529	5	4
108	218	30.4698	2	3
108	455	52.901	2	3
108	643	104.856	2	2
108	952	404.742	2	2
108	1102	69.732	2	1
108	1496	45.3981	2	9
108	1990	53.9581	2	9
108	2346	533.211	2	2
108	2536	10.354	2	9
108	2704	28.8738	2	3
108	3224	49.1565	2	9
108	3845	15.8849	2	1
108	4149	14.9709	2	2
108	5021	186.814	2	2
108	5085	22.8299	2	3
108	5158	7.8498	2	9
109	1856	41.2906	10	10
109	2102	53.4725	10	10
109	2178	40.0669	10	10
109	2195	61.6928	10	10
109	2673	92.5692	10	10
109	2828	39.418	10	10
109	3862	44.6776	10	10
109	4931	46.011	10	10
112	302	440.331	2	2
112	648	2.8802	2	1
112	1840	37.9048	2	10
112	1890	26.2591	2	2
112	1946	37.2474	2	10
112	2121	58.2329	2	2
112	2164	394.25	2	10
112	2784	25.2136	2	3
112	3142	38.9796	2	3
112	4485	57.2145	2	9
112	5226	35.5194	2	9
112	5345	36.8977	2	3
114	939	17.3639	1	2
114	1118	14.884	1	9
114	1480	56.4058	1	1
114	3355	61.6784	1	1
114	3429	86.6252	1	9
114	3661	63.289	1	2
114	3692	29.9857	1	2
114	3925	45.7726	1	1
114	4860	45.7543	1	1
117	782	121.942	10	1
117	1212	66.4402	10	10
117	1276	18.906	10	10
117	1445	45.6494	10	10
117	2269	144.738	10	10
117	2364	76.5037	10	1
117	3620	57.0881	10	2
117	4460	27.0919	10	2
117	5275	117.287	10	10
118	606	28.1669	9	2
118	687	48.0709	9	1
118	1400	77.6049	9	1
118	2328	55.7484	9	1
118	2418	118.826	9	9
118	2550	24.3366	9	2
118	4202	107.932	9	2
118	4434	43.2618	9	2
118	4875	94.0111	9	1
118	5267	109.82	9	9
120	373	0.6504	5	5
120	432	4.2181	5	5
120	496	3.1174	5	5
120	542	22.5988	5	5
120	607	15.6982	5	5
120	802	0.8757	5	5
120	957	5.677	5	5
120	1092	1.5912	5	5
120	1529	1.6275	5	5
120	2527	0.2693	5	5
120	2812	12.7295	5	5
120	4251	2.8751	5	5
120	4945	5.5535	5	5
123	455	17.3735	3	3
123	544	33.6042	3	3
123	716	41.4442	3	4
123	1398	314.995	3	3
123	1884	21.6512	3	4
123	2267	316.737	3	3
123	2684	24.9229	3	2
123	2720	32.8038	3	4
123	3149	53.5788	3	2
123	3421	35.2593	3	2
123	4019	44.2641	3	2
123	4168	19.2743	3	2
123	5085	65.2731	3	3
123	5315	24.8562	3	2
126	678	44.1008	10	10
126	728	7.0106	10	10
126	1173	27.3897	10	10
126	2351	200.318	10	10
126	2623	28.1696	10	10
126	2639	18.1688	10	10
126	3024	77.2303	10	10
126	3135	43.1903	10	10
126	4861	5.8731	10	10
129	861	128.919	1	2
129	1118	85.1744	1	9
129	1424	56.1294	1	1
129	1672	93.2288	1	1
129	3429	32.6556	1	9
129	4514	36.3416	1	1
129	4675	27.2347	1	2
129	5351	81.1326	1	1
130	439	11.1097	10	10
130	899	32.6849	10	10
130	907	65.6056	10	10
130	910	37.0251	10	10
130	1308	10.7792	10	10
130	1930	22.2548	10	10
130	2314	15.7174	10	10
130	2677	13.7496	10	10
130	3340	38.7751	10	10
130	3847	18.299	10	10
130	4165	22.4832	10	10
130	4489	10.1883	10	10
130	5230	81.3507	10	10
134	633	72.5854	3	3
134	1312	238.862	3	3
134	1331	244.815	3	3
134	1928	62.4397	3	2
134	1991	54.9675	3	2
134	2066	114.6	3	4
134	2980	45.8952	3	4
134	3113	61.2206	3	3
134	3389	34.9793	3	3
134	3833	33.2071	3	3
134	4042	30.6158	3	3
134	4422	74.0411	3	2
134	4696	85.1902	3	2
135	177	54.5191	10	10
135	1484	53.3238	10	10
135	1657	89.95	10	10
135	2745	69.5167	10	10
135	2870	91.9695	10	10
135	2977	46.5753	10	10
135	3057	10.6373	10	10
135	4092	126.391	10	10
135	4158	52.9693	10	10
138	939	16.2215	9	2
138	1970	30.3691	9	2
138	1982	45.4567	9	1
138	2620	135.424	9	9
138	2710	78.3466	9	2
138	2832	133.088	9	9
138	3462	18.1426	9	1
138	4736	46.5057	9	1
138	4860	33.7514	9	1
141	951	89.5575	2	2
141	1193	21.9284	2	1
141	1232	33.1592	2	2
141	1728	16.4351	2	9
141	1972	54.4812	2	3
141	2238	3.6346	2	3
141	2772	13.5145	2	9
141	3649	13.9109	2	3
141	3777	38.902	2	3
141	3972	272.627	2	2
141	4293	48.4277	2	9
141	4600	290.641	2	2
141	4711	80.962	2	1
141	4803	19.8055	2	9
141	5094	40.137	2	2
145	973	2.1426	10	10
146	571	52.1417	10	10
146	1016	63.8566	10	10
146	2730	23.397	10	10
146	3004	42.4558	10	10
146	3497	53.7874	10	10
146	3717	75.964	10	10
146	3782	23.6085	10	10
146	4160	43.3171	10	10
146	4404	51.8824	10	10
146	4902	237.666	10	10
149	1128	61.3763	1	2
149	1926	61.6315	1	1
149	3154	47.8944	1	9
149	3487	49.0845	1	1
149	4154	21.3548	1	2
149	4221	58.3418	1	10
149	4864	17.9787	1	10
149	5091	38.0281	1	9
152	935	15.7057	10	10
152	1134	51.3998	10	10
152	1357	41.6816	10	10
152	1383	116.184	10	10
152	2671	32.5715	10	10
152	3134	41.3625	10	10
152	3518	141.396	10	10
152	3902	81.8416	10	10
152	4919	107.042	10	10
153	546	60.4333	10	10
153	2018	62.346	10	10
153	2731	64.4276	10	10
153	3315	40.5271	10	10
153	3729	31.8742	10	10
153	3805	74.0497	10	10
153	3813	38.434	10	10
157	675	3.5313	10	10
157	1255	2.0119	10	10
157	4692	3.7641	10	10
158	607	20.465	5	5
158	1125	48.8979	5	5
158	1381	67.8208	5	5
158	1490	29.1769	5	4
158	1803	13.854	5	4
158	2188	146.822	5	5
158	3044	3.6673	5	5
158	3699	2.5108	5	5
158	3766	3.2637	5	5
158	3922	13.9334	5	5
158	3970	14.1299	5	5
158	4063	0.6659	5	5
158	4229	43.4804	5	5
158	4509	52.5119	5	4
158	4661	2.6369	5	5
158	4945	18.6339	5	5
158	5313	2.1316	5	5
158	5319	42.1367	5	5
159	255	38.8975	10	10
159	378	68.6223	10	10
159	1212	90.5828	10	10
159	1639	93.842	10	10
159	2269	85.2164	10	10
159	2324	43.6733	10	10
159	4060	26.6253	10	10
161	733	3.2479	10	10
161	899	29.6018	10	10
161	924	3.1075	10	10
161	1352	5.4124	10	4
161	1359	4.0704	10	5
161	1444	6.6428	10	5
161	1625	16.8186	10	10
161	1760	27.3349	10	10
161	2046	7.3434	10	10
161	2314	5.3366	10	10
161	2579	58.2964	10	10
161	4765	74.6347	10	10
161	4995	19.5332	10	10
165	562	60.6048	4	3
165	1900	10.006	4	4
165	2875	29.8693	4	4
165	3088	43.4073	4	4
165	3261	14.8875	4	5
165	3416	21.4206	4	3
165	3582	12.2179	4	5
165	3904	27.7511	4	4
165	4362	14.6516	4	5
165	4907	30.8664	4	4
166	372	47.9275	2	3
166	389	16.1215	2	9
166	1041	27.4081	2	9
166	1489	56.3354	2	1
166	2129	288.235	2	2
166	2457	30.9737	2	3
166	3029	13.5733	2	9
166	3144	315.868	2	2
166	3704	55.5035	2	1
166	4557	105.563	2	2
166	4954	17.1396	2	9
166	5362	63.201	2	2
170	389	46.5506	2	9
170	426	63.1851	2	2
170	856	16.557	2	2
170	2083	37.5941	2	9
170	3029	36.0202	2	9
170	3144	264.487	2	2
170	3338	90.9084	2	3
170	3360	13.3027	2	3
170	3514	256.188	2	2
170	3596	32.0784	2	1
170	4003	18.2395	2	9
170	4780	53.2543	2	2
170	4782	52.0006	2	2
170	5194	42.5774	2	1
171	243	8.4779	10	10
171	981	35.1081	10	10
171	1022	2.268	10	10
171	1039	11.4305	10	10
171	2643	2.0783	10	10
171	2815	4.6943	10	10
171	2935	5.7503	10	10
171	3456	28.0831	10	10
171	4246	20.3633	10	10
171	4497	19.3393	10	10
171	4952	11.5342	10	10
173	4592	3.2782	10	10
173	5162	5.9087	10	10
175	306	18.0984	5	5
175	375	41.3294	5	5
175	423	1.1209	5	5
175	432	2.8413	5	5
175	452	7.683	5	5
175	593	41.5425	5	5
175	617	21.3177	5	5
175	723	4.5306	5	5
175	998	13.671	5	5
175	1125	43.4829	5	5
175	1386	0.6052	5	5
175	1511	2.7491	5	5
175	1798	6.0554	5	5
175	1831	103.86	5	5
175	1903	1.2182	5	5
175	2031	0.9265	5	5
175	2167	5.9875	5	5
175	2422	31.1749	5	5
175	2488	2.9335	5	5
175	2761	1.129	5	5
175	2910	17.9905	5	5
175	2917	2.5709	5	5
175	2953	8.0332	5	5
175	3007	13.9554	5	5
175	3314	14.3937	5	5
175	3358	0.3842	5	5
175	3677	13.1144	5	5
175	3786	8.4799	5	5
175	3859	6.0054	5	5
175	4078	106.032	5	5
175	4373	8.8877	5	5
175	4394	9.0635	5	5
175	4421	11.1606	5	5
175	4452	8.7053	5	5
175	4590	1.578	5	5
175	4731	13.5262	5	5
175	4737	27.35	5	5
175	4783	8.9552	5	5
175	4870	1.206	5	5
175	4879	28.7768	5	5
175	4945	26.6153	5	5
175	5011	5.2961	5	5
175	5170	27.4077	5	5
175	5178	0.5167	5	5
175	5186	1.0267	5	5
175	5296	86.9356	5	5
175	5313	401.08	5	5
177	1370	30.6752	10	10
177	1484	84.0069	10	10
177	1657	79.1878	10	10
177	2886	73.0731	10	10
177	2977	86.6023	10	10
177	3356	56.2745	10	10
177	4344	70.5472	10	10
177	4894	9.6277	10	10
178	195	13.1133	10	10
178	478	2.5945	10	5
178	586	12.4384	10	5
178	1513	47.3948	10	10
178	2064	8.3786	10	10
178	3164	22.8229	10	5
178	3950	6.8919	10	10
178	4644	7.4863	10	10
178	4924	32.8742	10	10
178	5201	3.0502	10	4
178	5205	17.3531	10	10
180	210	60.4241	1	1
180	1056	48.7985	1	2
180	1196	56.5567	1	9
180	2023	81.9353	1	1
180	3459	22.8155	1	9
180	3658	51.8158	1	2
180	4351	57.9019	1	1
180	4576	40.5718	1	2
180	4666	65.3038	1	1
180	5109	116.297	1	9
181	960	108.874	10	10
181	1012	32.5577	10	10
181	1253	63.855	10	10
181	2178	64.7751	10	10
181	2297	56.9928	10	10
181	2673	49.5358	10	10
181	4204	45.6077	10	10
181	4840	68.1816	10	10
184	625	397.729	2	2
184	710	82.6133	2	3
184	1229	52.789	2	2
184	1833	69.0558	2	2
184	1936	50.6336	2	9
184	1959	29.002	2	3
184	2266	38.6316	2	3
184	2438	75.3061	2	2
184	2447	117.85	2	1
184	2506	18.7793	2	9
184	2808	89.3559	2	9
184	2930	34.3834	2	1
184	2933	58.7637	2	3
184	3137	51.7746	2	1
184	3609	109.988	2	3
184	3674	27.2178	2	9
184	5065	43.6898	2	2
184	5173	392.205	2	2
185	503	56.6921	1	9
185	1494	64.3004	1	9
185	2100	30.0577	1	2
185	2477	78.0656	1	1
185	2949	84.5969	1	2
185	3037	69.4461	1	1
185	4492	109.869	1	9
185	5041	14.1874	1	2
185	5131	126.559	1	9
186	262	42.5159	1	9
186	1024	79.149	1	1
186	1057	55.8906	1	9
186	1931	51.4744	1	9
186	2595	73.7692	1	1
186	4091	16.2237	1	2
186	4215	64.352	1	2
186	4672	92.5973	1	9
188	1672	87.5899	1	1
188	1879	54.7194	1	9
188	2601	96.5722	1	1
188	3169	68.6472	1	9
188	3561	18.3529	1	9
188	4184	26.8758	1	2
188	4205	79.7012	1	2
188	4469	35.0673	1	1
189	654	46.3732	10	10
189	660	9.594	10	10
189	793	53.6373	10	10
189	1022	11.0938	10	10
189	1456	55.3454	10	10
189	1846	40.8904	10	10
189	2434	10.5375	10	10
189	2776	18.0447	10	10
189	3695	3.5985	10	10
189	4190	70.7857	10	10
189	4616	6.4675	10	10
189	4817	6.6674	10	10
189	5216	5.8017	10	10
189	5288	21.2579	10	10
189	5368	2.2069	10	10
190	503	40.1856	1	9
190	763	42.3791	1	9
190	1068	49.2129	1	2
190	1284	60.1428	1	1
190	1785	111.687	1	9
190	2616	2.4823	1	2
190	3125	56.7803	1	1
190	3798	98.2979	1	1
190	4032	70.3746	1	2
190	4904	61.0237	1	1
192	274	55.0728	10	10
192	403	99.2013	10	10
192	702	250.381	10	3
192	1110	50.036	10	10
192	1445	259.143	10	10
192	1644	15.492	10	4
192	2324	69.6426	10	10
192	2734	82.361	10	3
192	2782	398.99	10	10
192	2795	69.3108	10	10
192	3276	52.3028	10	10
192	4060	88.1915	10	10
192	4117	55.6944	10	10
192	4314	97.0209	10	10
192	5102	62.3667	10	10
195	595	19.2262	10	10
195	1446	11.7032	10	10
195	2064	23.4536	10	10
195	2722	2.6449	10	10
195	3164	5.9613	10	5
195	3447	9.5988	10	10
195	4644	21.6129	10	10
195	4924	7.2313	10	10
195	4968	17.481	10	10
196	202	110.619	2	2
196	333	64.7023	2	2
196	750	45.0101	2	3
196	765	45.8394	2	2
196	849	313.103	2	2
196	932	78.372	2	1
196	1031	55.5564	2	9
196	1252	296.832	2	2
196	1437	37.6012	2	1
196	1871	96.2475	2	3
196	1992	22.1375	2	2
196	2311	19.0518	2	1
196	3437	40.9879	2	9
196	5204	48.9022	2	9
198	941	17.0224	10	10
198	1658	12.6261	10	10
198	1666	28.9716	10	10
198	1854	2.2964	10	10
198	2779	5.7859	10	10
198	3442	35.898	10	10
198	3999	6.5605	10	10
198	4156	27.024	10	10
198	4209	45.7673	10	10
198	5079	30.0544	10	10
200	939	55.1412	2	2
200	1218	6.8409	2	3
200	1516	34.3126	2	9
200	2083	14.7268	2	9
200	2583	44.2251	2	2
200	2620	79.6923	2	9
200	2710	339.986	2	2
200	3360	113.588	2	3
200	3514	52.1777	2	2
200	3661	42.1105	2	2
200	4115	21.7039	2	3
200	4465	67.0828	2	3
200	4736	25.9268	2	1
200	4782	319.635	2	2
200	5234	10.7094	2	9
200	5245	39.5046	2	3
201	604	112.036	5	5
201	851	0.246	5	5
201	1368	3.2395	5	4
201	1707	4.6854	5	5
201	2720	22.416	5	4
201	2964	42.0848	5	4
201	3783	21.5345	5	4
201	3822	6.0327	5	5
201	3996	18.7154	5	5
201	4670	4.2234	5	5
202	364	34.3216	2	9
202	426	116.803	2	2
202	750	56.0854	2	3
202	765	352.895	2	2
202	1252	45.804	2	2
202	1843	33.1862	2	9
202	1871	37.831	2	3
202	3062	383.701	2	2
202	3271	40.3816	2	1
202	3338	64.9402	2	3
202	4691	16.2823	2	1
202	4780	62.2466	2	2
202	5204	105.064	2	9
203	728	50.1943	10	10
203	1302	9.9876	10	10
203	1689	32.2798	10	10
203	2345	81.7125	10	10
203	2351	16.8092	10	10
203	2643	8.7224	10	10
203	3024	2.3166	10	10
203	3672	50.955	10	10
203	4497	9.322	10	10
203	4861	87.317	10	10
203	4977	17.757	10	10
207	1152	3.7277	10	10
207	1876	2.6915	10	10
207	3453	2.2163	10	10
210	469	68.6235	1	10
210	2010	73.318	1	10
210	2023	93.1349	1	1
210	2121	65.275	1	2
210	3459	123.962	1	9
210	3819	47.2371	1	10
210	4576	37.0897	1	2
212	1318	12.773	10	10
212	1625	33.7463	10	10
212	1633	87.4689	10	10
212	2779	3.9357	10	10
212	3016	30.5441	10	10
212	3217	11.1321	10	10
212	3290	4.6784	10	10
212	3999	26.5155	10	10
212	4621	50.4414	10	10
212	4639	18.798	10	10
214	393	7.2405	10	10
214	941	43.3152	10	10
214	2058	84.5489	10	10
214	3442	4.6092	10	10
214	5153	32.4231	10	10
218	455	147.868	3	3
218	643	111.153	3	2
218	952	31.5798	3	2
218	1986	87.0748	3	4
218	2063	520.718	3	3
218	2266	24.1283	3	3
218	2438	43.3657	3	2
218	2704	496.206	3	3
218	3609	92.3114	3	3
218	3897	42.4963	3	4
218	5065	68.2252	3	2
221	415	62.3004	1	1
221	2292	14.4184	1	1
221	3321	14.2494	1	2
221	3443	89.978	1	9
221	3933	29.6996	1	9
221	4520	69.8116	1	2
221	4755	63.3267	1	9
221	4843	81.619	1	2
221	5087	67.2361	1	1
224	1055	86.2602	1	1
224	1059	39.3937	1	2
224	1400	82.1045	1	1
224	1593	38.6875	1	2
224	3050	123.64	1	9
224	3263	101.153	1	9
224	4152	78.1393	1	9
224	4707	3.9884	1	2
224	5267	95.7993	1	9
225	765	36.1571	1	2
225	1843	38.267	1	9
225	3237	83.7394	1	1
225	3271	109.815	1	1
225	3301	93.3639	1	9
225	4636	30.9111	1	2
225	4678	107.886	1	9
225	5204	22.9496	1	9
227	608	11.7289	2	9
227	614	16.9678	2	9
227	979	19.3247	2	3
227	1683	73.6142	2	1
227	2479	181.355	2	2
227	2501	76.1449	2	2
227	2974	78.7728	2	9
227	3110	15.5054	2	1
227	3748	10.7583	2	2
227	3888	92.1195	2	2
227	4152	49.326	2	9
227	4377	167.963	2	2
227	4695	56.8504	2	3
227	4707	65.8936	2	2
227	4746	40.15	2	2
231	391	136.155	9	9
231	718	115.584	9	1
231	1278	44.5065	9	1
231	1290	14.0787	9	2
231	1487	115.312	9	2
231	2920	71.9068	9	1
231	3026	46.4983	9	1
231	4300	131.911	9	9
231	4618	39.7497	9	2
231	4917	19.83	9	2
232	4581	2.1918	10	10
233	1245	6.5618	2	9
233	1263	38.1014	2	2
233	1522	284.671	2	2
233	1559	27.5628	2	1
233	1951	47.1493	2	2
233	2286	55.7388	2	3
233	2640	28.0128	2	9
233	2740	6.233	2	3
233	3080	36.2978	2	3
233	3526	272.166	2	2
233	4105	38.6721	2	9
233	4746	3.8562	2	2
233	4790	20.696	2	1
235	656	7.3822	5	5
235	1831	4.3637	5	5
235	2098	16.4348	5	5
235	2758	9.0183	5	4
235	2953	31.5944	5	5
235	3069	3.9478	5	4
235	3297	48.7505	5	4
235	3358	4.1116	5	5
235	3677	30.4296	5	5
235	4024	6.0917	5	5
235	4078	16.3339	5	5
235	4866	3.5311	5	4
235	5137	12.4562	5	5
235	5185	45.1005	5	4
236	467	4.7292	10	10
236	774	24.1822	10	10
236	2300	32.4621	10	10
236	2495	75.2048	10	10
236	2999	31.8261	10	10
236	3776	28.3539	10	10
236	4160	51.1209	10	10
236	4282	74.125	10	10
236	4639	5.4742	10	10
236	4669	9.2568	10	10
236	4698	34.949	10	10
236	5086	7.8201	10	10
236	5199	21.8862	10	10
236	5366	19.8411	10	10
237	652	2.3804	5	5
237	1359	29.9194	5	5
237	1444	2.6923	5	5
237	1911	20.654	5	5
237	3532	10.6415	5	5
239	250	303.197	3	3
239	421	58.203	3	2
239	657	32.5531	3	2
239	668	37.6023	3	4
239	1859	80.965	3	3
239	2281	26.8198	3	2
239	2410	45.9375	3	2
239	2771	103.846	3	3
239	2833	282.979	3	3
239	3347	76.9351	3	3
239	4068	68.5044	3	4
240	638	3.5809	10	10
240	727	9.1926	10	10
240	728	3.7216	10	10
240	1302	24.1663	10	10
241	1136	50.2701	2	2
241	1262	24.0803	2	2
241	1312	110.329	2	3
241	1928	347.853	2	2
241	2085	53.2038	2	9
241	3496	43.0042	2	3
241	3504	372.28	2	2
241	3832	32.3374	2	1
241	3870	49.1882	2	1
241	3895	58.2789	2	2
241	4422	16.4514	2	2
241	4451	21.5156	2	3
241	4458	25.3934	2	3
241	4479	25.1133	2	9
241	4763	69.5984	2	1
241	5017	38.324	2	9
242	877	19.2807	10	10
242	1052	40.0061	10	10
242	1356	96.0173	10	10
242	2730	58.498	10	10
242	3213	58.6034	10	10
242	3354	67.1698	10	10
242	3366	121.904	10	10
242	4186	46.4541	10	10
243	700	7.0436	10	10
243	1022	4.9262	10	10
243	3456	5.6374	10	10
244	1620	56.3273	1	9
244	2366	38.4476	1	1
244	3035	73.3879	1	10
244	3077	61.6448	1	9
244	3221	63.0514	1	2
244	3687	28.4463	1	1
245	392	82.9404	2	3
245	476	48.0586	2	3
245	1694	20.4243	2	2
245	1931	70.5284	2	9
245	2388	81.9666	2	2
245	2710	25.6633	2	2
245	3002	60.4106	2	1
245	3073	70.0861	2	2
245	3737	209.77	2	2
245	3886	56.8568	2	1
245	4048	8.9061	2	9
245	4215	84.6464	2	2
245	4334	222.277	2	2
245	5018	42.4956	2	9
245	5265	64.8193	2	9
247	375	9.3462	5	5
247	998	31.1342	5	5
247	1889	17.8949	5	5
247	2033	3.4433	5	4
247	3859	0.7781	5	5
247	4068	11.5161	5	4
247	4335	1.1911	5	5
247	4665	30.6071	5	4
247	5032	16.1518	5	5
247	5313	18.6212	5	5
250	657	32.7227	3	2
250	668	86.5291	3	4
250	1859	120.289	3	3
250	2410	52.6459	3	2
250	2771	31.0562	3	3
250	2996	72.8339	3	2
250	3479	277.794	3	3
250	4276	126.585	3	3
250	4506	73.7782	3	3
250	4532	47.6386	3	4
250	4552	47.2153	3	2
254	509	41.574	2	3
254	554	52.3783	2	2
254	940	115.242	2	1
254	1187	37.3092	2	9
254	1328	48.1227	2	2
254	1747	53.6439	2	2
254	2724	11.0234	2	3
254	3510	16.5102	2	1
254	3611	7.2126	2	9
254	3949	357.357	2	2
254	3992	75.6811	2	2
254	4332	56.3796	2	3
254	4468	64.513	2	3
255	779	81.6321	10	10
255	1190	151.436	10	9
255	1212	72.9317	10	10
255	1639	149.897	10	10
255	1802	81.4636	10	10
255	2324	53.1868	10	10
255	3276	109.369	10	10
255	4811	11.9879	10	2
255	5275	59.2413	10	10
256	591	60.9624	5	4
256	832	7.3498	5	5
256	962	25.2365	5	5
256	1147	20.4116	5	4
256	1359	2.1511	5	5
256	1404	8.8398	5	10
256	1622	12.334	5	5
256	1701	4.9794	5	5
256	1734	45.6169	5	5
256	2288	11.2185	5	5
256	2835	19.0954	5	4
256	3187	18.5044	5	5
256	3286	5.4101	5	4
256	3644	7.8581	5	4
256	3828	0.3804	5	5
256	4252	1.8538	5	5
258	272	67.5177	10	10
258	671	97.958	10	10
258	1157	69.0415	10	10
258	1463	44.2208	10	10
258	1476	47.5317	10	10
258	1976	98.8613	10	10
258	2219	66.2229	10	10
258	3140	25.578	10	10
258	3557	40.2614	10	10
259	408	63.9424	2	2
259	856	43.1252	2	2
259	861	30.124	2	2
259	1118	41.6981	2	9
259	1326	39.321	2	1
259	2822	4.2677	2	9
259	3241	52.1604	2	9
259	3355	70.5236	2	1
259	3579	66.9424	2	3
259	3692	290.717	2	2
259	3829	72.0432	2	3
259	3925	33.5904	2	1
259	5081	32.0509	2	9
259	5323	323.846	2	2
259	5362	36.8391	2	2
261	948	33.6755	5	5
261	1368	22.4445	5	4
261	1382	63.3954	5	4
261	1654	30.8336	5	4
261	1851	4.6356	5	5
261	2069	7.8898	5	5
261	2964	16.1919	5	4
261	3307	18.5369	5	5
261	3783	19.6694	5	4
261	3822	17.1347	5	5
261	4386	88.907	5	5
262	606	39.7501	9	2
262	795	143.84	9	9
262	1024	67.9209	9	1
262	2328	103.104	9	1
262	3073	27.3965	9	2
262	3237	59.5439	9	1
262	3899	42.3118	9	2
262	4215	54.3343	9	2
262	4672	132.391	9	9
265	1058	78.304	1	1
265	1258	63.4028	1	10
265	1571	75.8905	1	9
265	1890	54.3829	1	2
265	4418	75.0447	1	10
265	4475	21.8767	1	1
265	4551	19.5547	1	10
267	1170	65.095	10	10
267	1503	45.2031	10	10
267	1962	24.6201	10	10
267	2241	259.373	10	10
267	2854	85.6587	10	10
267	3017	34.9857	10	10
267	3351	51.5875	10	10
267	3489	254.15	10	10
267	3662	18.8993	10	10
267	3794	71.7061	10	10
267	3902	52.7118	10	10
267	4057	26.9876	10	10
267	4268	16.3946	10	10
267	4851	60.7	10	10
267	4865	128.492	10	10
267	4973	11.0729	10	10
268	751	5.8772	5	10
268	1260	38.5134	5	4
268	1352	26.4602	5	4
268	1444	2.3209	5	5
268	1760	5.7813	5	10
268	1878	32.2735	5	5
268	2496	3.2926	5	10
268	3537	15.3826	5	10
269	423	23.7779	5	5
269	553	31.4255	5	5
269	593	10.8576	5	5
269	2893	1.1265	5	5
269	3622	16.4138	5	5
269	3727	2.5447	5	5
269	5313	57.1188	5	5
269	5326	11.6384	5	5
272	671	62.3069	10	10
272	1463	10.925	10	10
272	1930	37.2455	10	10
272	1976	32.0418	10	10
272	2344	56.6706	10	10
272	2650	72.8447	10	10
272	3140	184.805	10	10
272	3557	216.387	10	10
272	5230	37.484	10	10
274	859	24.4778	10	10
274	1445	358.56	10	10
274	1789	37.386	10	10
274	2143	45.9905	10	10
274	2742	53.923	10	10
274	2782	128.792	10	10
274	4060	148.878	10	10
274	4061	360.18	10	10
274	4094	59.8991	10	10
274	4484	37.7775	10	10
274	4613	15.3297	10	10
274	4687	60.549	10	10
274	4831	42.3833	10	10
274	4946	48.6324	10	10
274	5154	72.0009	10	10
275	773	16.5024	10	10
275	1108	206.233	10	10
275	1314	74.4343	10	10
275	1601	36.3011	10	10
275	1835	361.435	10	10
275	2376	11.7831	10	10
275	2538	22.2989	10	10
275	2567	19.4574	10	10
275	2630	23.3557	10	10
275	3218	34.3953	10	10
275	3478	46.932	10	10
275	4448	184.307	10	10
275	4971	27.3462	10	10
280	450	110.846	3	3
280	475	20.5279	3	3
280	1720	107.505	3	2
280	1959	374.852	3	3
280	2017	5.0428	3	4
280	2413	6.0245	3	4
280	2872	417.292	3	3
280	2933	47.8494	3	3
280	2960	25.1976	3	4
280	3221	34.4566	3	2
280	3563	36.5772	3	2
280	4223	67.3104	3	2
280	5173	70.4937	3	2
280	5266	44.7237	3	2
280	5320	101.826	3	4
280	5344	76.5149	3	3
288	320	25.1861	9	2
288	463	120.871	9	9
288	1467	60.1196	9	1
288	1472	63.7233	9	1
288	1747	29.1834	9	2
288	1904	61.7912	9	2
288	2869	62.9365	9	1
288	3068	102.53	9	9
288	3611	34.0269	9	9
288	3992	101.143	9	2
288	4019	23.3838	9	2
288	4632	2.7205	9	1
289	2882	2.5446	10	10
289	3304	2.8469	10	10
291	2465	4.3266	10	10
291	2824	4.0555	10	10
291	4424	7.1733	10	10
291	4581	13.42	10	10
292	524	8.0199	9	2
292	776	32.1379	9	1
292	846	109.684	9	9
292	1263	18.4815	9	2
292	1926	23.0415	9	1
292	3082	61.3509	9	2
292	3857	69.362	9	1
292	4154	2.2018	9	2
292	4504	50.5276	9	2
292	4938	46.1845	9	2
292	5091	110.795	9	9
293	553	43.2301	5	5
293	942	0.3987	5	5
293	1075	22.5982	5	5
293	2212	66.3488	5	5
293	3427	42.3312	5	5
293	4169	0.3179	5	5
293	5313	29.9033	5	5
297	1173	5.0945	10	10
297	1330	39.2319	10	10
297	1685	8.7335	10	10
297	2119	18.6698	10	10
297	2253	27.9247	10	10
297	2434	2.2176	10	10
297	3473	84.3749	10	10
297	4787	15.0686	10	10
297	4977	9.8234	10	10
302	648	48.5103	2	1
302	1577	394.201	2	2
302	1699	33.0542	2	3
302	1890	40.7974	2	2
302	1946	6.4679	2	10
302	2121	11.8902	2	2
302	3142	9.7074	2	3
302	3216	41.405	2	1
302	3758	45.7914	2	3
302	4213	17.86	2	9
302	4576	84.6858	2	2
302	4867	44.3601	2	9
302	5226	41.8432	2	9
302	5345	46.7869	2	3
306	593	2.953	5	5
306	723	13.5301	5	5
306	1837	11.333	5	4
306	1920	36.8976	5	4
306	2488	2.7581	5	5
306	2758	8.3541	5	4
306	3591	45.9178	5	5
306	3677	34.869	5	5
306	4078	0.7245	5	5
306	4879	3.8913	5	5
311	809	81.6607	1	9
311	889	35.8833	1	9
311	1565	77.0972	1	1
311	1634	53.4533	1	9
311	3266	24.0744	1	9
311	3421	23.4035	1	2
311	5135	99.9812	1	1
311	5315	56.4247	1	2
312	330	93.8458	1	9
312	391	43.8247	1	9
312	718	87.7519	1	1
312	829	77.2428	1	1
312	3018	78.3441	1	2
312	3346	43.2665	1	1
312	4260	91.4695	1	9
312	4917	80.142	1	2
318	384	62.8247	2	9
318	863	67.334	2	2
318	1532	48.0576	2	2
318	1564	36.2564	2	2
318	1852	330.64	2	2
318	1879	4.7208	2	9
318	2337	36.414	2	2
318	2342	55.7798	2	3
318	2601	64.948	2	1
318	2711	93.4048	2	3
318	3180	77.9329	2	9
318	3507	21.1879	2	3
318	3561	36.9585	2	9
318	3753	37.3793	2	1
318	4146	33.039	2	3
318	4184	344.366	2	2
318	4913	53.0057	2	3
320	425	16.3047	2	10
320	1445	70.2282	2	10
320	1467	116.416	2	1
320	1628	105.453	2	9
320	1747	83.1277	2	2
320	1904	289.99	2	2
320	2243	57.3222	2	3
320	2409	44.3511	2	10
320	2724	45.6364	2	3
320	2734	83.1638	2	3
320	3068	53.8306	2	9
320	3620	79.4303	2	2
320	3872	38.3579	2	9
320	3992	7.2568	2	2
320	4468	54.1011	2	3
320	4613	255.186	2	10
321	3048	4.1524	5	5
321	3192	5.0937	5	5
321	3193	3.3451	5	5
321	3309	4.9381	5	5
321	3552	0.197	5	5
321	4329	0.681	5	5
327	356	64.3632	10	10
327	2745	29.4246	10	10
327	2870	63.56	10	10
327	3017	49.5353	10	10
327	4057	25.4309	10	10
327	4865	49.3646	10	10
327	5174	85.4811	10	10
328	1152	22.6145	10	10
328	1360	7.1021	10	10
328	1594	22.7432	10	10
328	2068	14.9529	10	10
328	2215	7.699	10	10
328	2376	24.9158	10	10
328	2782	50.51	10	10
328	4108	9.0905	10	10
328	4117	96.1923	10	10
328	4181	106.68	10	10
328	4384	4.8343	10	10
328	5316	6.883	10	10
330	391	123.523	9	9
330	829	24.9415	9	1
330	1290	44.9205	9	2
330	1515	85.7989	9	1
330	2310	112.707	9	9
330	2959	46.0433	9	1
330	3018	63.9565	9	2
330	4917	23.8053	9	2
330	5010	60.8499	9	2
331	354	21.2685	10	10
331	1288	37.5394	10	10
331	1860	32.2882	10	10
331	2321	45.4263	10	10
331	2622	8.1165	10	10
331	3366	156.331	10	10
331	4178	48.5689	10	10
331	4629	169.398	10	10
331	5003	24.1095	10	10
332	2163	2.5235	10	10
332	2204	3.5365	10	10
333	750	79.9836	2	3
333	1031	17.5532	2	9
333	1252	24.8281	2	2
333	1871	61.508	2	3
333	1992	384.756	2	2
333	2070	50.3079	2	2
333	2152	76.1673	2	1
333	2775	121.588	2	3
333	3437	48.6291	2	9
333	4253	447.047	2	2
333	4836	41.4741	2	2
333	5014	81.6981	2	1
333	5321	65.476	2	9
334	390	124.169	10	10
334	877	45.3609	10	10
334	1538	110.757	10	10
334	1985	27.3143	10	10
334	2154	38.8901	10	10
334	2622	6.5778	10	10
334	3354	19.017	10	10
334	3498	53.1873	10	10
334	4056	46.9961	10	10
334	4499	52.7117	10	10
335	349	42.6683	10	10
335	961	50.5459	10	10
335	1635	28.35	10	10
335	3686	100.401	10	10
335	4878	31.6755	10	10
339	363	47.5775	5	4
339	971	8.2055	5	5
339	2382	13.8409	5	4
339	2471	1.0346	5	5
339	2761	47.0089	5	5
339	2953	48.1109	5	5
339	3070	6.2397	5	5
339	4737	11.3	5	5
339	5045	33.6047	5	4
341	1551	14.5968	4	4
341	2007	5.1388	4	4
341	2128	5.6891	4	5
341	2160	65.8251	4	4
341	2243	30.1471	4	3
341	2290	66.7711	4	4
341	3150	24.5145	4	5
341	3927	39.4769	4	3
341	4395	6.012	4	5
341	4670	25.1151	4	5
341	5098	37.1553	4	3
348	851	28.5713	5	5
348	885	14.5501	5	5
348	1778	15.3197	5	5
348	2022	8.4184	5	5
348	2069	12.4728	5	5
348	2221	32.5037	5	5
348	3212	11.9834	5	5
348	4037	57.4942	5	5
348	4620	2.1878	5	5
349	961	12.4408	10	10
349	1635	31.9211	10	10
354	1052	16.6373	10	10
354	1288	54.8466	10	10
354	1356	79.445	10	10
354	1825	53.1913	10	10
354	2321	73.4197	10	10
354	3366	54.6746	10	10
354	4760	39.6167	10	10
355	1752	62.3496	10	10
355	2143	68.0676	10	10
355	2409	80.843	10	10
355	3277	29.7287	10	10
355	3806	90.9212	10	10
355	4484	26.0437	10	10
355	4613	7.6366	10	10
355	4831	39.6843	10	10
355	5154	81.1155	10	10
356	676	26.7421	10	10
356	2745	64.8234	10	10
356	3017	40.6314	10	10
356	3057	36.2766	10	10
356	3490	91.1981	10	10
356	4865	15.9191	10	10
359	589	17.0472	5	5
359	617	2.8837	5	5
359	652	4.1918	5	5
359	832	42.4536	5	5
359	962	10.1684	5	5
359	1510	54.2201	5	5
359	1511	13.4918	5	5
359	1701	1.6313	5	5
359	1734	1.4157	5	5
359	1769	7.8832	5	5
359	2768	5.9758	5	5
359	2777	14.7804	5	5
359	2969	2.9277	5	5
359	3261	46.6238	5	5
359	3582	9.1713	5	5
359	4362	2.4765	5	5
359	4416	2.2411	5	5
359	4741	13.9303	5	5
362	778	16.3989	10	10
362	1194	30.6487	10	10
362	1729	39.54	10	10
362	2025	41.4457	10	10
362	2398	16.0213	10	10
362	3253	211.502	10	10
362	3645	34.5371	10	10
362	3864	30.2	10	10
362	3926	217.394	10	10
362	4367	31.368	10	10
363	710	34.3436	4	3
363	971	31.6267	4	5
363	2382	25.6249	4	4
363	3015	54.1173	4	4
363	3070	29.3324	4	5
363	3175	115.199	4	3
363	3195	36.0901	4	4
363	3335	2.6236	4	3
363	3593	68.5856	4	4
363	3769	24.0964	4	3
363	4764	2.5113	4	4
363	5045	67.5281	4	4
363	5166	12.184	4	3
363	5191	14.7357	4	4
364	426	50.9293	9	2
364	441	143.667	9	9
364	1843	141.534	9	9
364	3062	54.8016	9	2
364	3271	35.6609	9	1
364	4038	108.59	9	1
364	4557	10.5732	9	2
364	4691	110.244	9	1
365	697	22.4474	10	10
365	902	44.9001	10	10
365	2034	14.1195	10	10
365	3604	20.5076	10	10
365	3871	41.2574	10	10
365	3876	38.2097	10	10
365	3938	117.74	10	10
365	4705	25.8485	10	10
365	4918	21.6718	10	10
365	5152	107.595	10	10
366	705	54.5876	10	10
366	1258	79.8202	10	10
366	1458	21.0601	10	10
366	1914	11.5718	10	10
366	2480	70.5696	10	10
366	3480	20.5785	10	10
366	5088	35.7772	10	10
370	457	22.2951	1	1
370	725	67.8129	1	2
370	1184	41.1372	1	2
370	2819	64.321	1	1
370	3090	37.1391	1	1
370	3556	35.1401	1	1
370	4900	51.0829	1	1
370	5071	65.3491	1	1
371	384	118.106	9	9
371	743	52.8751	9	2
371	846	115.943	9	9
371	1324	47.5237	9	1
371	1371	41.7486	9	2
371	1852	16.2395	9	2
371	1888	7.565	9	2
371	2678	40.4194	9	1
371	3753	19.8147	9	1
371	4277	40.3924	9	1
372	426	30.39	3	2
372	750	76.927	3	3
372	806	19.0125	3	2
372	856	33.6069	3	2
372	1654	91.2041	3	4
372	1674	41.1349	3	4
372	2457	447.374	3	3
372	3062	59.4303	3	2
372	3144	58.6473	3	2
372	3338	468.019	3	3
372	3829	13.5054	3	3
372	3854	5.1777	3	4
372	4488	126.941	3	3
372	4557	47.9092	3	2
372	5236	30.4104	3	4
372	5362	102.866	3	2
373	432	1.8388	5	5
373	607	28.3138	5	5
373	1393	6.5175	5	5
373	1763	4.3927	5	5
373	2439	3.4808	5	5
373	2527	26.4806	5	5
373	3314	57.2582	5	5
373	3963	8.3658	5	5
373	4856	8.9172	5	5
373	4945	17.3493	5	5
375	1831	20.0573	5	5
375	1889	19.3472	5	5
375	4590	0.2837	5	5
375	5032	12.0364	5	5
376	553	19.7202	10	5
376	1483	50.7927	10	10
376	2212	3.3642	10	5
376	3453	109.265	10	10
376	4169	3.0187	10	5
376	4739	16.21	10	10
376	4968	37.2831	10	10
378	1639	47.2689	10	10
378	1789	51.2738	10	10
378	2269	44.7653	10	10
378	2591	92.9467	10	10
378	2627	26.7987	10	10
378	4060	84.9259	10	10
378	4946	99.0453	10	10
378	5350	101.49	10	10
380	475	21.8889	4	3
380	478	40.453	4	5
380	1042	8.6382	4	4
380	1750	31.9449	4	4
380	1782	48.459	4	10
380	2307	6.8961	4	5
380	2657	60.1909	4	3
380	2872	85.8103	4	3
380	2938	52.9295	4	5
380	3011	26.3406	4	4
380	3683	2.0004	4	5
380	4175	27.4257	4	4
380	5320	66.2314	4	4
381	702	466.88	3	3
381	708	120.433	3	3
381	1073	87.8889	3	3
381	1184	32.3469	3	2
381	1551	45.2602	3	4
381	2007	61.8922	3	4
381	2243	77.7867	3	3
381	2492	448.496	3	3
381	2656	31.5288	3	4
381	2811	54.7714	3	2
381	3620	8.5719	3	2
381	4460	90.2653	3	2
381	4612	5.9332	3	4
381	5098	85.2604	3	3
381	5239	90.3319	3	2
381	5339	19.4478	3	2
383	612	23.5637	1	2
383	1342	26.4965	1	9
383	1845	71.8688	1	1
383	3095	63.9594	1	10
383	3459	94.3746	1	9
383	3705	78.9459	1	9
383	3754	44.6338	1	2
384	863	15.4745	9	2
384	1564	50.6461	9	2
384	1852	45.3568	9	2
384	2601	16.2073	9	1
384	2678	85.0232	9	1
384	3561	129.919	9	9
384	3753	75.1362	9	1
386	731	23.6129	10	10
386	1913	26.5111	10	10
386	2062	9.0291	10	10
386	2204	79.1315	10	10
386	2218	7.6149	10	10
386	2397	10.1899	10	10
386	3711	11.38	10	10
386	4606	60.6672	10	10
389	426	106.969	9	2
389	2877	40.9423	9	1
389	3144	56.6822	9	2
389	3596	20.8983	9	1
389	3704	103.385	9	1
389	4003	144.839	9	9
389	4038	111.04	9	1
389	4557	8.8644	9	2
389	4780	12.2489	9	2
389	4954	89.2471	9	9
389	5194	53.2971	9	1
390	1261	34.8437	10	10
390	1985	33.0938	10	10
390	2702	47.049	10	10
390	3354	38.3679	10	10
390	3498	29.305	10	10
390	4499	24.2948	10	10
391	718	46.8151	9	1
391	1290	56.839	9	2
391	2920	31.6444	9	1
391	2959	36.2727	9	1
391	4917	71.1422	9	2
392	476	418.004	3	3
392	606	28.8868	3	2
392	685	91.4217	3	4
392	798	15.7198	3	4
392	2388	83.0462	3	2
392	2710	71.3	3	2
392	2860	6.3255	3	4
392	3073	15.1951	3	2
392	3600	85.3862	3	3
392	3715	38.3177	3	4
392	3899	49.2086	3	2
392	4146	21.3982	3	3
392	4215	69.7905	3	2
392	4334	25.41	3	2
392	4397	41.0617	3	3
392	5183	5.0181	3	3
392	5209	74.6229	3	3
392	5245	488.41	3	3
393	675	2.6858	10	10
393	941	4.443	10	10
397	2694	16.1836	10	10
397	3004	53.6252	10	10
397	3594	105.136	10	10
397	4577	19.8686	10	10
401	643	82.5627	1	2
401	807	49.784	1	9
401	2963	31.067	1	1
401	3831	80.8386	1	1
401	4102	40.9139	1	2
401	5089	59.8852	1	1
401	5125	68.7984	1	9
401	5222	44.9208	1	1
403	488	48.3213	10	10
403	1445	6.7974	10	10
403	1594	186.574	10	10
403	1691	13.8707	10	4
403	2724	40.9454	10	3
403	2734	190.346	10	3
403	2782	35.4487	10	10
403	2795	20.1832	10	10
403	3046	53.5778	10	10
403	3932	20.0445	10	10
403	4117	32.7079	10	10
403	4613	120.632	10	10
403	5150	58.2483	10	10
403	5154	84.6302	10	10
408	732	28.7697	2	2
408	861	479.074	2	2
408	1118	19.1812	2	9
408	1269	27.3287	2	9
408	1712	505.691	2	2
408	2485	17.1942	2	9
408	2545	91.5165	2	3
408	3579	37.7165	2	3
408	3829	37.1814	2	3
408	4443	88.9905	2	2
408	4506	40.4045	2	3
408	4514	70.8652	2	1
408	5081	28.1646	2	9
408	5323	18.3144	2	2
408	5351	67.9077	2	1
415	1229	63.592	1	2
415	1787	70.5992	1	1
415	1936	26.5163	1	9
415	3321	51.7112	1	2
415	3933	67.9365	1	9
415	4487	34.1635	1	9
415	4755	83.7935	1	9
421	583	77.2906	2	9
421	657	460.023	2	2
421	1230	6.6243	2	3
421	1403	35.0976	2	1
421	1417	493.381	2	2
421	1822	55.1316	2	2
421	2281	116.415	2	2
421	2410	29.3242	2	2
421	2578	71.3241	2	2
421	2833	65.8084	2	3
421	2962	62.9306	2	1
421	3009	15.3137	2	9
421	3347	66.1121	2	3
421	4200	41.7074	2	1
421	4201	64.5974	2	9
421	4294	10.8397	2	1
421	4428	39.3318	2	1
421	4839	4.7008	2	9
423	553	33.4826	5	5
423	593	67.4863	5	5
423	656	23.7553	5	5
423	2098	7.2143	5	5
423	2529	27.1477	5	5
423	2893	0.8732	5	5
423	2953	89.8534	5	5
423	4078	11.6521	5	5
423	4353	31.1209	5	5
423	5326	16.4492	5	5
424	721	56.5171	10	10
424	1373	94.6028	10	10
424	1473	20.8341	10	10
424	1478	49.7477	10	10
424	1780	111.253	10	10
424	3993	48.8552	10	10
424	4886	51.3409	10	10
424	4891	66.8288	10	10
425	859	48.6821	10	10
425	1301	34.1754	10	1
425	1445	75.999	10	10
425	1628	137.251	10	9
425	2143	134.96	10	10
425	2409	74.1995	10	10
425	4613	55.6476	10	10
426	1843	34.2305	2	9
426	2877	29.5953	2	1
[truncated: 12,750 more rows]
