# Supplementary material for: Topological analysis of multicellular complexity in the plant hypocotyl
Source: eLife. 2017 Jul 6;6:e26023. doi: 10.7554/eLife.26023 (PMC5499946; doi:10.7554/eLife.26023)
Supplement: Supplementary file 1. — Cells are represented by arbitrary labels, and interaction size (μm2) and cell types for each cell-cell interaction are included in additional columns. Details are explained in the associated readme file. Biological triplicate samples for each genetic background are labelled sequentially. DOI: http://dx.doi.org/10.7554/eLife.26023.028 [file elife-26023-supp1.zip › ara_cvi_3.csv]

Label	Neighbour	Shared_Wall_Area	Label_Cell_Type	Neighbour_Cell_Type
1	487	36.1211	4	4
1	691	27.7327	4	5
1	693	37.5689	4	4
1	1525	48.8031	4	4
1	2310	89.6602	4	3
1	2336	107.628	4	3
1	2882	54.9123	4	5
1	3340	63.1515	4	5
1	3451	3.9046	4	4
1	4074	49.0266	4	4
2	51	48.2667	2	1
2	492	22.0395	2	9
2	558	62.954	2	2
2	728	114.041	2	9
2	937	132.626	2	3
2	1508	44.0143	2	9
2	1642	436.639	2	2
2	1871	107.705	2	2
2	2034	92.6081	2	1
2	2082	69.1635	2	9
2	2310	26.8509	2	3
2	3011	474.322	2	2
2	3467	47.8738	2	3
2	3788	71.0116	2	2
2	3873	36.2512	2	3
2	3956	43.9027	2	2
3	1259	2.4338	10	10
3	1320	23.6796	10	10
3	3115	34.1318	10	10
4	902	52.688	1	2
4	2908	44.0432	1	9
4	3112	55.5526	1	1
4	3408	141.773	1	9
4	3805	41.6304	1	2
4	4430	78.4085	1	1
4	4456	64.2214	1	9
4	4487	73.4904	1	1
5	149	20.9221	5	5
5	458	11.7322	5	5
5	1045	3.5338	5	5
5	1046	29.6597	5	4
5	1111	21.0198	5	5
5	1118	22.4631	5	5
5	1529	1.3455	5	5
5	2472	15.1634	5	5
5	2482	4.0145	5	4
5	2718	53.3329	5	5
5	2915	2.1134	5	5
5	3060	21.8765	5	5
5	3286	1.5985	5	5
5	3570	5.432	5	5
5	3794	26.5326	5	4
5	3896	57.0713	5	4
5	3949	28.1409	5	5
5	4407	56.3369	5	5
5	4414	7.6625	5	5
6	136	26.4821	4	5
6	674	40.5991	4	4
6	698	26.259	4	5
6	830	19.9081	4	4
6	1015	42.3947	4	3
6	1535	23.9424	4	4
6	2107	106.428	4	3
6	2285	2.6871	4	5
6	2367	29.7032	4	5
6	2649	57.5479	4	4
6	3726	11.8318	4	5
6	3849	19.2633	4	3
6	4306	62.0365	4	4
8	325	82.1255	9	1
8	679	74.7076	9	2
8	1240	187.155	9	10
8	1765	41.1035	9	2
8	1777	110.256	9	10
8	3455	87.6293	9	10
8	3555	176.56	9	9
8	3611	16.8813	9	10
11	157	41.3724	10	9
11	845	88.7171	10	10
11	1806	112.086	10	10
11	1840	42.3589	10	2
11	2017	79.8163	10	10
11	3517	83.5776	10	1
11	4333	112.837	10	10
11	4440	39.8944	10	10
12	39	27.6328	10	10
12	156	5.4458	10	10
12	723	11.6222	10	10
12	790	24.7032	10	10
12	1141	5.3856	10	10
12	1857	16.0453	10	10
12	2187	8.1813	10	10
12	2370	3.8228	10	5
12	3087	14.9188	10	10
12	3280	9.9765	10	10
12	3423	8.6445	10	10
12	4194	51.9468	10	10
12	4313	39.3925	10	10
14	491	139.924	2	9
14	558	98.4566	2	2
14	1109	29.2669	2	3
14	2092	105.147	2	1
14	2224	47.1236	2	9
14	2808	101.757	2	9
14	3467	90.2114	2	3
14	3586	167.734	2	2
14	3788	124.4	2	2
14	3841	19.0676	2	9
14	3873	79.5627	2	3
14	4087	319.069	2	2
14	4088	145.22	2	2
14	4358	307.655	2	2
14	4433	55.1876	2	1
15	164	71.3594	10	10
15	278	68.4188	10	10
15	940	19.2577	10	10
15	1213	79.0112	10	10
15	1269	32.0853	10	10
15	1303	29.8388	10	10
15	2127	101.653	10	10
16	239	4.7718	10	10
16	1933	136.332	10	10
16	2093	121.022	10	10
16	2149	77.5406	10	10
16	2763	53.3712	10	10
16	3308	24.8691	10	10
17	305	34.9882	10	10
17	784	56.1884	10	10
17	1256	53.7813	10	10
17	1450	9.1768	10	10
17	2889	32.2277	10	10
17	3091	117.894	10	10
17	3195	140.133	10	10
17	3592	13.2971	10	10
17	3718	59.0674	10	10
17	3948	27.0344	10	10
22	155	30.2992	1	1
22	461	106.988	1	1
22	2372	122.59	1	9
22	2571	3.3554	1	1
22	3196	93.9037	1	2
22	3285	39.6189	1	9
22	3546	68.5756	1	2
22	4295	134.091	1	1
22	4492	82.3628	1	1
24	57	48.8812	4	4
24	161	5.1447	4	3
24	1132	37.1766	4	4
24	1192	7.9711	4	5
24	1210	10.5481	4	4
24	1497	30.9343	4	5
24	1579	40.1108	4	3
24	2057	21.0112	4	3
24	2573	95.3817	4	3
24	2621	14.456	4	4
24	3282	55.8118	4	3
24	3376	66.0105	4	5
24	3390	55.16	4	4
24	3669	23.9242	4	4
24	4021	15.5503	4	5
25	485	3.5557	5	5
25	832	3.2082	5	5
25	961	19.4617	5	5
25	1516	3.3494	5	5
25	1839	61.2984	5	5
25	2362	0.537	5	5
25	2811	10.0981	5	5
25	2852	26.621	5	5
25	3266	9.0952	5	5
25	3712	0.3789	5	5
25	3838	2.1671	5	5
25	4118	66.0414	5	10
25	4543	13.1252	5	5
26	30	107.585	10	10
26	61	3.3055	10	10
26	289	42.5609	10	10
26	301	81.9503	10	10
26	313	102.76	10	10
26	445	114.512	10	10
26	991	324.362	10	10
26	1048	40.7213	10	10
26	1168	19.2225	10	10
26	1805	79.994	10	10
26	1852	135.888	10	10
26	1954	87.3078	10	10
26	2947	46.5176	10	10
26	3581	86.7541	10	10
26	4039	45.4919	10	10
26	4528	371.288	10	10
28	47	49.6186	10	10
28	327	11.6162	10	10
28	459	3.41	10	10
28	743	21.2019	10	10
28	915	5.7711	10	10
28	1002	4.0488	10	10
28	1232	14.3242	10	10
28	2206	20.9225	10	10
28	2644	13.349	10	10
28	2652	5.9171	10	10
28	3143	11.0302	10	10
28	3745	30.1728	10	10
28	4118	9.9348	10	10
28	4273	4.8322	10	10
28	4341	6.8508	10	10
30	313	347.064	10	10
30	347	4.2598	10	10
30	419	88.256	10	10
30	991	37.3981	10	10
30	1168	50.4582	10	10
30	1244	114.36	10	10
30	1852	34.4837	10	10
30	2539	28.2034	10	10
30	2929	367.791	10	10
30	2947	61.1791	10	10
30	3511	99.8895	10	10
30	3553	44.2456	10	10
30	3581	24.8941	10	10
30	4418	2.7491	10	10
31	246	46.3871	3	3
31	358	140.889	3	4
31	866	81.6199	3	2
31	2176	49.6649	3	3
31	2258	49.1733	3	3
31	2628	47.7162	3	2
31	2819	133.57	3	2
31	3147	339.974	3	3
31	3154	46.1437	3	4
31	4173	336.451	3	3
31	4195	49.1461	3	3
33	231	56.7231	1	10
33	580	120.657	1	9
33	1278	88.7693	1	2
33	2320	27.7712	1	10
33	2571	30.5121	1	1
33	3285	35.3028	1	9
33	3525	93.3668	1	1
33	3621	100.445	1	10
33	4295	121.302	1	1
35	460	7.4008	5	5
35	1282	2.8549	5	5
35	1388	7.2441	5	5
35	1736	50.4443	5	4
35	1741	45.6318	5	5
35	2309	18.0251	5	5
35	2468	0.322	5	5
35	2661	9.8178	5	4
35	2872	32.7132	5	5
35	3000	35.9702	5	4
35	3200	12.9211	5	5
35	3923	2.9873	5	5
39	723	5.3302	10	10
39	1857	5.6609	10	10
39	2000	2.1713	10	10
39	2427	32.8632	10	10
39	2841	10.4622	10	10
39	3687	31.2293	10	10
39	4127	4.9822	10	10
40	104	77.3861	2	2
40	530	67.1117	2	3
40	909	71.0809	2	9
40	920	72.9654	2	1
40	1128	115.415	2	1
40	1293	145.613	2	9
40	1369	153.204	2	3
40	1729	651.091	2	2
40	1946	142.387	2	3
40	2302	118.45	2	2
40	2465	504.863	2	2
40	2469	60.0664	2	2
40	2792	38.6907	2	1
40	3413	64.0485	2	2
40	3800	29.508	2	1
40	3826	22.4474	2	3
40	3847	91.1143	2	2
40	3924	34.6129	2	9
40	4422	89.1288	2	9
42	53	22.3557	10	10
42	673	4.1257	10	10
42	882	3.281	10	10
42	915	2.0221	10	10
42	1884	2.9582	10	10
42	2072	9.2301	10	10
42	2609	12.6857	10	10
42	2610	18.1692	10	10
42	3984	4.3647	10	10
42	4111	22.1622	10	10
42	4518	7.2553	10	10
43	772	0.6939	5	5
43	1704	0.5313	5	5
43	2312	34.3299	5	5
43	3071	0.5411	5	5
43	3248	33.4491	5	5
43	3781	11.3029	5	4
43	3839	0.3388	5	5
43	4241	8.2632	5	5
43	4466	8.0816	5	5
45	478	43.9408	5	5
45	622	7.9854	5	4
45	746	15.1907	5	5
45	854	8.2344	5	5
45	1056	61.3175	5	4
45	1332	10.0615	5	5
45	1941	14.2599	5	5
45	2834	5.7765	5	4
45	3045	9.2127	5	4
45	3483	19.5118	5	5
45	3879	36.0422	5	5
45	4013	25.3087	5	4
47	459	4.9417	10	10
47	673	3.0671	10	10
47	743	7.5001	10	10
47	915	14.1784	10	10
47	1486	24.2317	10	10
47	1956	16.9814	10	10
47	2014	20.8319	10	10
47	2206	4.9614	10	10
47	2644	31.084	10	10
47	2748	25.6867	10	10
47	4478	32.4645	10	10
48	191	140.743	9	9
48	306	40.5352	9	2
48	441	17.4254	9	1
48	833	74.1721	9	2
48	1600	98.7425	9	2
48	1764	26.9006	9	2
48	1981	141.459	9	9
48	2012	56.8093	9	2
48	2399	78.6829	9	1
48	2681	189.692	9	1
48	2953	70.1557	9	1
48	3206	40.695	9	2
48	4228	48.784	9	1
49	553	49.697	4	3
49	810	15.3287	4	5
49	853	10.1846	4	4
49	956	123.35	4	4
49	1042	33.6834	4	4
49	1133	134.787	4	3
49	1335	28.9572	4	5
49	1379	4.638	4	5
49	1907	7.2903	4	5
49	2148	26.2902	4	5
49	2405	38.4361	4	4
49	3350	111.419	4	4
49	3371	28.1513	4	5
49	3907	28.2606	4	4
49	4170	15.5793	4	3
49	4434	60.324	4	3
50	825	5.45	10	10
50	1215	4.1022	10	10
50	2020	21.7446	10	10
50	2150	135.986	10	10
50	2840	29.4717	10	10
50	3613	28.7491	10	10
50	3893	70.9259	10	10
50	4189	74.9636	10	10
50	4371	105.581	10	10
51	345	48.5885	1	9
51	728	50.8129	1	9
51	1508	82.6562	1	9
51	1642	73.5029	1	2
51	2034	124.014	1	1
51	3007	91.7455	1	1
52	145	91.4971	10	10
52	655	90.4673	10	10
52	1316	8.0853	10	10
52	1610	50.2481	10	10
52	2922	81.3878	10	10
52	3110	66.4084	10	10
52	3428	61.2776	10	10
52	3556	71.0242	10	10
52	4207	18.8047	10	10
53	915	2.5437	10	10
53	1884	2.6802	10	10
53	3562	49.4695	10	10
53	3713	8.4726	10	10
53	3757	19.4984	10	10
53	4111	10.3547	10	10
53	4365	8.0485	10	10
54	174	111.881	9	1
54	198	91.4497	9	2
54	453	97.8355	9	2
54	1360	27.2094	9	2
54	1461	3.6181	9	2
54	1623	61.4511	9	2
54	1655	120.728	9	1
54	1897	161.104	9	9
54	2051	116.135	9	9
54	3380	109.411	9	1
54	4114	38.1611	9	1
54	4389	23.7638	9	1
55	327	44.8865	10	10
55	1009	2.2851	10	10
55	1670	6.3594	10	10
55	2118	21.1017	10	10
55	2191	8.2308	10	10
55	3542	34.1919	10	10
55	3696	26.3473	10	10
55	4193	2.857	10	10
57	161	59.0967	4	3
57	1042	13.5412	4	4
57	1210	47.4823	4	4
57	1481	4.65	4	4
57	1575	55.9027	4	4
57	2100	11.0727	4	4
57	2817	104.888	4	3
57	3267	9.9377	4	5
57	3282	55.5531	4	3
57	3376	66.6937	4	5
57	4021	43.1176	4	5
57	4329	3.3891	4	3
59	65	110.463	10	10
59	334	75.7752	10	10
59	414	171.102	10	10
59	424	32.3988	10	10
59	636	20.9426	10	10
59	1072	18.2162	10	10
59	2214	56.9339	10	10
59	2996	13.8942	10	10
59	3992	28.2003	10	10
59	4144	16.1421	10	10
61	313	36.8431	10	10
61	394	54.7835	10	10
61	444	97.8196	10	10
61	445	7.6962	10	10
61	591	28.131	10	10
61	625	6.1417	10	10
61	933	99.5973	10	10
61	1602	382.95	10	10
61	1756	81.7094	10	10
61	1836	74.4418	10	10
61	2697	49.9247	10	10
61	2757	26.2441	10	10
61	2812	9.3031	10	10
61	3002	41.5925	10	10
61	3581	430.566	10	10
61	4129	41.8826	10	10
61	4217	46.6992	10	10
61	4264	60.801	10	10
61	4499	20.8219	10	10
61	4528	69.093	10	10
63	119	30.284	3	3
63	251	328.782	3	3
63	351	52.1555	3	2
63	1122	140.618	3	2
63	1132	88.8432	3	4
63	1210	45.9459	3	4
63	1535	14.3556	3	4
63	2240	113.221	3	3
63	2573	81.9536	3	3
63	3282	55.9145	3	3
63	3419	402.096	3	3
63	3480	33.8387	3	4
63	3710	41.3307	3	2
63	3835	62.9947	3	2
63	3849	59.2749	3	3
64	455	40.4891	10	10
64	480	225.562	10	10
64	959	256.301	10	10
64	1656	37.2827	10	10
64	1684	81.1965	10	10
64	1824	104.829	10	10
64	2629	12.3084	10	10
64	2763	13.0778	10	10
64	2836	53.5388	10	10
64	3308	47.7717	10	10
64	3965	20.8006	10	10
64	4348	95.0688	10	10
65	290	47.4511	10	10
65	334	91.9766	10	10
65	362	14.5056	10	10
65	424	6.6802	10	10
65	1522	139.448	10	10
65	2214	27.2425	10	10
65	2340	106.091	10	10
65	2734	5.412	10	10
65	2843	25.2169	10	10
65	3992	46.7927	10	10
65	4322	35.2659	10	10
66	605	3.1507	2	10
66	689	6.0306	2	2
66	1239	254.374	2	10
66	2486	96.3678	2	10
66	2839	47.7082	2	10
66	3144	258.631	2	2
66	3254	4.7533	2	2
66	3292	22.792	2	1
66	3458	61.3509	2	9
66	3672	28.8514	2	9
66	3860	49.541	2	10
66	4251	32.7691	2	10
66	4514	27.9586	2	10
67	750	86.8556	1	1
67	1620	61.7699	1	9
67	1753	61.5732	1	1
67	2101	75.6613	1	2
67	2343	12.2459	1	2
67	3645	69.0378	1	9
67	3899	49.0288	1	9
67	3963	94.8081	1	1
67	4229	9.9418	1	2
71	359	377.573	2	2
71	469	92.3805	2	2
71	506	69.2773	2	1
71	577	46.042	2	3
71	719	16.3824	2	1
71	742	395.184	2	2
71	1480	97.8365	2	2
71	2183	61.6438	2	1
71	2617	95.2917	2	3
71	3024	5.1644	2	9
71	3746	88.21	2	9
71	4016	22.0249	2	2
72	1664	4.0891	10	10
72	2162	35.9582	10	10
72	3469	33.2607	10	10
72	3744	7.7961	10	10
72	4451	4.1082	10	10
74	345	49.814	1	9
74	629	61.2093	1	2
74	1086	101.632	1	9
74	1238	71.685	1	2
74	2389	88.0816	1	1
74	2627	65.1624	1	1
74	2658	64.3895	1	1
74	4270	45.6902	1	1
75	657	60.3531	1	9
75	1277	104.831	1	9
75	1441	79.4635	1	9
75	1466	70.7664	1	2
75	2641	82.9357	1	1
75	3768	13.7163	1	1
75	4019	57.8893	1	1
76	872	62.6387	2	9
76	1065	25.1466	2	1
76	1122	599.121	2	2
76	1583	51.9894	2	1
76	2088	65.4392	2	3
76	2593	654.702	2	2
76	2706	17.6279	2	9
76	2755	27.2629	2	9
76	2817	60.7407	2	3
76	3057	110.772	2	1
76	3176	92.539	2	1
76	3305	69.7906	2	1
76	3419	196.89	2	3
76	3452	118.184	2	2
76	3710	30.9522	2	2
76	3760	3.1342	2	1
76	4014	93.5919	2	2
76	4097	10.7477	2	9
76	4233	31.2746	2	2
77	296	131.706	3	3
77	939	30.0383	3	2
77	1175	309.263	3	3
77	1278	112.336	3	2
77	1619	75.654	3	4
77	2274	34.9771	3	3
77	2740	87.5126	3	3
77	3129	39.6419	3	4
77	3509	282.187	3	3
77	3539	92.7708	3	2
77	3576	31.4087	3	3
78	492	16.0406	2	9
78	797	362.256	2	2
78	2318	72.9879	2	2
78	2451	22.2622	2	9
78	2496	76.8724	2	3
78	2589	91.4432	2	2
78	2833	67.6196	2	3
78	3011	10.0939	2	2
78	3041	48.2704	2	1
78	4087	46.5604	2	2
78	4181	85.2083	2	1
78	4369	439.801	2	2
78	4373	47.0834	2	1
78	4481	75.2978	2	9
81	1350	20.802	4	5
81	1500	9.9504	4	5
81	1559	35.5144	4	4
81	1988	19.1812	4	3
81	2021	53.0633	4	4
81	2435	2.5243	4	3
81	2494	26.9451	4	4
81	3073	70.1652	4	3
81	3082	50.5467	4	3
81	3217	65.3588	4	5
81	3349	8.9569	4	4
81	3350	47.9881	4	4
81	4099	101.046	4	4
82	222	172.676	9	9
82	944	69.9226	9	1
82	1545	94.3471	9	2
82	1547	133.385	9	1
82	1943	177.114	9	9
82	3273	55.9886	9	2
82	3344	36.9273	9	2
82	3453	75.1776	9	1
82	3784	107.763	9	2
82	4236	103.171	9	1
88	219	20.4823	5	5
88	1029	23.3763	5	5
88	1370	1.7184	5	5
88	2125	16.9724	5	5
88	2517	0.3053	5	5
88	2585	1.8778	5	5
88	3120	0.5307	5	5
88	3412	9.1525	5	5
88	3441	3.8549	5	5
88	3650	72.1204	5	4
88	3974	23.4517	5	4
88	4011	12.2407	5	5
88	4044	14.3975	5	5
88	4289	9.4188	5	5
92	400	69.0763	10	10
92	1017	25.7536	10	10
92	1494	99.9286	10	10
92	1674	99.5652	10	10
92	1811	99.7918	10	10
92	2168	47.6617	10	10
92	2303	258.461	10	10
92	2632	39.4703	10	10
92	2839	28.9172	10	10
92	2846	11.2383	10	10
92	3181	51.6798	10	10
92	3242	24.879	10	10
92	4086	269.863	10	10
92	4093	33.4942	10	10
94	563	89.357	9	1
94	1924	86.8423	9	9
94	3091	65.6258	9	10
94	3317	65.7212	9	1
94	3929	44.9017	9	1
94	4423	52.7694	9	2
96	561	28.4923	10	9
96	866	69.728	10	2
96	1295	46.8702	10	9
96	1696	48.2288	10	10
96	2135	75.4408	10	10
96	2628	16.2733	10	2
96	2976	22.3315	10	1
96	3276	68.3466	10	1
96	4223	62.8549	10	10
96	4304	170.838	10	10
96	4537	2.7448	10	1
98	623	78.666	1	1
98	1793	65.8025	1	10
98	2350	31.746	1	9
98	3112	95.1372	1	1
98	3365	33.4948	1	2
98	3504	120.823	1	9
98	3765	121.547	1	2
98	3905	55.7424	1	1
98	3926	42.6708	1	10
99	489	113.942	9	1
99	589	7.8907	9	2
99	782	26.5318	9	10
99	1144	91.2493	9	2
99	1698	159.183	9	9
99	1921	125.746	9	1
99	2221	90.4069	9	1
99	2529	156.894	9	9
99	2628	24.7618	9	2
99	3512	69.9908	9	2
99	4424	82.1605	9	2
100	149	7.376	5	5
100	357	7.4196	5	5
100	684	15.485	5	5
100	1296	17.3359	5	4
100	1529	10.2961	5	5
100	1983	22.6261	5	4
100	2655	0.7353	5	5
100	2660	10.6334	5	5
100	3606	21.1704	5	4
100	3750	24.3602	5	4
100	4011	11.1224	5	5
100	4023	37.4652	5	5
100	4044	11.5359	5	5
100	4303	8.4339	5	4
101	413	435.901	3	10
101	751	422.694	3	3
101	1343	9.9211	3	4
101	1531	36.3755	3	3
101	1748	53.7785	3	10
101	1759	53.3286	3	3
101	1960	2.5493	3	4
101	2136	23.5376	3	4
101	2298	40.3727	3	2
101	2620	75.3459	3	4
101	2995	20.8367	3	3
101	3151	12.9916	3	4
101	3353	53.8819	3	2
101	3806	37.6802	3	3
101	3985	7.6498	3	10
101	4320	18.9619	3	10
102	736	15.6518	10	10
102	1561	12.7791	10	10
102	1580	22.6526	10	10
102	2985	121.515	10	10
102	3063	110.992	10	10
102	3194	18.3088	10	10
102	3355	16.751	10	10
102	3470	37.1707	10	10
102	3565	3.0337	10	10
102	3978	56.5858	10	10
103	922	18.056	10	10
103	1066	38.5231	10	10
103	1226	104.8	10	10
103	1347	150.259	10	10
103	1769	98.6181	10	10
103	1824	38.349	10	10
103	3381	25.4422	10	10
103	4396	126.014	10	10
104	514	76.8123	2	9
104	909	47.2108	2	9
104	1089	86.3418	2	2
104	1092	73.0448	2	3
104	1161	20.2778	2	1
104	1369	48.2834	2	3
104	1404	58.4129	2	9
104	1946	23.2752	2	3
104	2006	137.447	2	1
104	2430	46.4925	2	3
104	2469	626.055	2	2
104	3278	174.361	2	2
104	3413	641.741	2	2
104	3751	22.257	2	1
104	3827	116.134	2	1
104	4188	65.3052	2	2
104	4209	151.899	2	3
104	4402	34.2997	2	9
105	246	70.5381	3	3
105	715	13.0159	3	4
105	724	35.769	3	3
105	1227	293.233	3	3
105	1407	75.5143	3	4
105	1466	84.0557	3	2
105	2024	59.6578	3	4
105	2905	38.4004	3	2
105	3291	13.1789	3	4
105	3707	86.2817	3	2
105	3763	325.222	3	3
105	3806	25.7236	3	3
105	4318	16.5727	3	4
107	245	54.6978	10	10
107	507	13.5981	10	4
107	576	354.667	10	3
107	608	36.488	10	10
107	839	8.0205	10	10
107	987	78.5864	10	10
107	1696	15.2271	10	10
107	1904	47.1325	10	10
107	2036	58.7077	10	10
107	2423	62.2768	10	10
107	2490	195.65	10	10
107	2526	30.1832	10	4
107	2982	56.8404	10	10
107	3416	40.0352	10	10
107	3591	99.9689	10	10
107	4123	97.7598	10	10
108	1605	50.2794	10	10
108	1656	62.288	10	10
108	1684	27.1172	10	10
108	1767	54.1909	10	10
108	2629	25.3649	10	10
108	2769	47.47	10	10
108	2836	77.3931	10	10
108	2884	5.8895	10	10
108	3002	9.7978	10	10
108	3169	18.8697	10	10
108	4337	33.9189	10	10
109	592	54.3213	1	9
109	720	100.016	1	1
109	931	71.7484	1	9
109	990	62.3371	1	2
109	1091	71.7476	1	1
109	1470	101.891	1	1
109	2169	56.0595	1	2
109	3454	20.8066	1	2
109	3837	154.22	1	9
111	1596	30.623	10	10
111	1933	55.3894	10	10
111	2763	26.9311	10	10
111	3059	58.6724	10	10
111	3308	86.1534	10	10
111	3742	18.1457	10	10
111	4158	157.448	10	10
113	191	31.0645	1	9
113	441	96.5972	1	1
113	703	79.4895	1	1
113	1163	73.1776	1	9
113	1786	103.895	1	9
113	3515	80.2009	1	9
113	3529	60.0699	1	2
113	3574	59.7885	1	9
113	3982	83.485	1	2
113	4045	162.664	1	9
117	297	118.447	10	10
117	428	93.2509	10	1
117	545	57.7079	10	10
117	748	93.7054	10	10
117	939	7.4847	10	2
117	962	49.1689	10	10
117	1636	77.6153	10	10
117	1968	62.7742	10	10
117	3257	125.21	10	10
118	280	58.4116	10	10
118	294	279.816	10	10
118	328	3.243	10	10
118	434	11.4252	10	10
118	700	11.6547	10	10
118	1020	30.9544	10	10
118	1412	11.8988	10	10
118	1438	57.7307	10	10
118	1555	30.626	10	10
118	1930	46.6792	10	10
118	2048	50.7475	10	10
118	2799	58.264	10	10
118	2957	127.279	10	10
118	3081	47.0831	10	10
118	3126	27.5889	10	10
118	3415	31.1431	10	10
118	3778	5.664	10	10
118	4507	22.522	10	10
118	4545	45.9083	10	10
119	585	54.2284	3	4
119	2240	352.176	3	3
119	3243	374.232	3	3
119	3247	124.345	3	3
119	3419	122.484	3	3
119	3480	55.0477	3	4
119	3710	83.0198	3	2
119	4014	70.9439	3	2
119	4246	36.1516	3	2
119	4325	82.1841	3	2
119	4461	11.8524	3	4
125	659	44.8166	10	10
125	1183	15.1826	10	10
125	1898	67.6908	10	10
125	1972	69.6415	10	10
125	2154	84.7647	10	10
125	2889	102.602	10	10
125	3195	34.07	10	10
125	3545	7.8822	10	10
125	3592	2.4509	10	10
125	3727	9.199	10	10
125	4078	60.3171	10	10
128	401	6.1009	4	4
128	772	15.0023	4	5
128	1092	11.0717	4	3
128	1285	7.3891	4	5
128	1329	18.9459	4	4
128	1369	75.6649	4	3
128	2390	4.2978	4	5
128	2715	119.719	4	3
128	2766	33.1155	4	4
128	2828	4.7727	4	5
128	2903	5.7167	4	5
128	3018	115.757	4	4
128	3071	20.9746	4	5
128	3781	169.382	4	4
128	3826	34.6808	4	3
128	4209	40.1134	4	3
128	4466	14.89	4	5
131	239	8.1852	10	10
131	545	9.6699	10	10
131	1895	11.9492	10	10
131	1933	2.6546	10	10
131	2149	18.8482	10	10
131	2522	59.7184	10	10
131	3235	103.938	10	10
131	3289	21.5661	10	10
131	4138	17.2894	10	10
136	674	55.3752	5	4
136	854	3.33	5	5
136	1325	41.3131	5	4
136	2285	22.6267	5	5
136	2367	9.5124	5	5
136	2492	18.6345	5	5
136	2682	44.9456	5	5
136	3228	18.0967	5	5
136	3418	14.4795	5	5
136	3726	10.5864	5	5
136	4306	10.9983	5	4
136	4446	2.3489	5	5
137	278	97.6074	10	10
137	643	51.7005	10	10
137	1213	37.7764	10	10
137	1303	32.0178	10	10
137	1778	57.1594	10	10
137	1822	20.0358	10	10
137	2347	17.5212	10	10
137	3983	24.156	10	10
137	4310	109.444	10	10
138	326	85.9242	10	10
138	599	69.35	10	10
138	632	2.8696	10	10
138	732	9.3671	10	10
138	1458	6.023	10	10
138	2968	8.3624	10	10
138	3048	2.2439	10	10
138	3691	13.4931	10	10
138	4225	19.778	10	10
140	389	79.2323	10	10
140	471	39.2822	10	10
140	1602	31.345	10	10
140	2859	59.5488	10	10
140	3229	44.0448	10	10
140	4217	135.708	10	10
140	4529	53.4781	10	10
143	241	136.949	4	4
143	487	136.376	4	4
143	546	12.2144	4	5
143	600	26.7667	4	5
143	691	6.9788	4	5
143	937	6.5967	4	3
143	988	27.8654	4	5
143	1109	75.1346	4	3
143	1331	23.0766	4	3
143	1809	17.9836	4	4
143	1914	36.3978	4	4
143	2310	38.1517	4	3
143	2468	24.9336	4	5
143	3467	93.0674	4	3
143	4074	37.5559	4	4
143	4420	10.8003	4	5
145	509	77.1454	10	1
145	1636	89.7101	10	10
145	2062	14.995	10	2
145	2922	34.8591	10	10
145	3110	66.2949	10	10
145	3257	153.908	10	10
145	3428	87.8753	10	10
145	4207	90.4505	10	10
148	362	39.0334	10	10
148	657	64.727	10	9
148	1522	89.8704	10	10
148	2340	94.8555	10	10
148	2805	39.2085	10	10
148	2905	9.0081	10	2
148	3941	126.922	10	9
148	4019	82.083	10	1
148	4342	58.4749	10	2
149	364	15.6196	5	5
149	684	3.3507	5	5
149	1111	12.1027	5	5
149	1296	46.4049	5	4
149	1529	25.0228	5	5
149	2655	22.7274	5	5
149	2660	7.929	5	5
149	2718	26.9802	5	5
149	3794	4.2015	5	4
149	4239	15.7918	5	4
151	490	348.13	2	2
151	641	58.5138	2	3
151	651	64.753	2	2
151	867	354.784	2	2
151	1278	12.9348	2	2
151	1615	26.936	2	1
151	2107	110.297	2	3
151	2330	58.8705	2	9
151	2425	39.6219	2	1
151	2740	59.4771	2	3
151	3285	84.3338	2	9
151	3546	71.1452	2	2
151	3889	11.7759	2	3
152	828	9.1377	5	5
152	1085	3.3897	5	5
152	1315	18.364	5	5
152	1350	4.5908	5	5
152	1869	12.4087	5	5
152	2026	3.1055	5	5
152	2255	24.8423	5	5
152	2323	50.0314	5	5
152	2564	13.8164	5	5
152	2640	14.1996	5	5
152	3017	2.853	5	5
152	4446	7.3648	5	5
155	461	95.945	1	1
155	628	45.1897	1	9
155	1886	113.241	1	9
155	2480	103.095	1	1
155	2874	10.0623	1	1
155	3196	48.3655	1	2
155	4136	45.9549	1	9
155	4325	50.5964	1	2
155	4492	114.256	1	1
156	249	3.7028	10	10
156	914	6.5571	10	10
156	1607	17.4526	10	10
156	2187	22.2601	10	10
156	2816	9.7699	10	10
156	2841	11.6728	10	10
156	4313	4.2158	10	10
157	399	115.461	9	1
157	687	125.998	9	9
157	1840	123.093	9	2
157	1949	82.4629	9	1
157	2018	114.163	9	2
157	2488	13.2419	9	2
157	3284	41.2291	9	10
157	3492	58.7798	9	2
157	3517	130.842	9	1
157	3758	155.297	9	10
157	4333	118.26	9	10
158	245	42.4107	10	10
158	1095	51.522	10	10
158	1904	33.8472	10	10
158	2097	46.4514	10	10
158	2150	107.79	10	10
158	3201	32.2405	10	10
158	3893	28.7706	10	10
158	3897	11.1288	10	10
158	4223	103.968	10	10
160	1108	84.4746	10	10
160	1254	114.512	10	1
160	1405	51.0827	10	10
160	1761	116.322	10	10
160	3215	78.7441	10	10
160	3353	57.8929	10	2
160	4320	51.1003	10	10
160	4398	32.4801	10	10
161	876	31.1229	3	2
161	947	93.4419	3	2
161	1042	24.1843	3	4
161	1579	320.644	3	3
161	1733	60.2623	3	2
161	2100	58.9092	3	4
161	2435	70.0545	3	3
161	2817	68.4793	3	3
161	3032	74.1584	3	2
161	3282	66.7411	3	3
161	3669	63.2338	3	4
161	3675	163.946	3	2
161	4052	35.884	3	2
161	4329	316.479	3	3
161	4434	75.9625	3	3
162	223	82.8542	1	1
162	1184	106.421	1	1
162	1319	31.1017	1	9
162	1488	33.3453	1	1
162	2350	51.685	1	9
162	2532	75.8444	1	1
162	2804	129.018	1	9
162	3667	133.214	1	2
162	4215	74.8017	1	2
163	290	60.9957	10	10
163	362	38.5621	10	10
163	424	20.2955	10	10
163	570	97.5373	10	10
163	846	23.3404	10	10
163	1467	26.2399	10	10
163	2016	140.679	10	10
163	2615	6.3894	10	3
163	2734	56.4667	10	10
163	2843	73.552	10	10
163	2881	65.1199	10	10
163	3387	20.8244	10	10
163	3865	8.7196	10	4
163	3992	6.7753	10	10
163	4166	51.0486	10	10
163	4300	65.8719	10	10
163	4533	262.64	10	3
164	192	35.1446	10	10
164	569	37.5406	10	10
164	940	140.012	10	10
164	1213	17.8796	10	10
164	1269	10.8907	10	10
164	1303	37.6293	10	10
164	2986	23.1176	10	10
164	3360	8.7265	10	10
164	3780	130.291	10	10
164	4371	38.0294	10	10
166	560	5.7689	5	5
166	2089	11.3561	5	5
166	2263	13.0528	5	5
166	2643	0.5367	5	5
166	3076	6.9704	5	5
166	3238	5.4412	5	5
166	3239	18.447	5	5
166	3969	2.8063	5	5
172	328	57.3536	10	10
172	1020	20.0491	10	10
172	1205	58.6306	10	10
172	2046	80.4444	10	10
172	2108	53.4592	10	10
172	2268	103.184	10	10
172	3028	125.906	10	10
172	3589	114.583	10	10
172	4432	29.1744	10	10
174	198	56.9367	1	2
174	2051	147.25	1	9
174	3032	61.014	1	2
174	3625	82.5245	1	1
174	3966	61.4837	1	9
174	4114	90.8843	1	1
181	1060	82.1244	2	9
181	1204	180.513	2	3
181	1461	95.5952	2	2
181	1729	92.6114	2	2
181	2719	23.4857	2	9
181	2845	99.0958	2	9
181	3337	36.2239	2	2
181	3456	85.6961	2	1
181	3552	351.879	2	2
181	3790	50.5367	2	2
181	3823	44.5969	2	1
181	3847	407.661	2	2
181	3973	27.0352	2	3
181	4084	20.9643	2	1
183	455	55.6971	10	10
183	1226	166.618	10	10
183	1347	67.3523	10	10
183	1824	19.2889	10	10
183	4182	101.165	10	10
187	271	39.9911	10	10
187	500	17.3234	10	10
187	527	74.8364	10	10
187	925	59.2053	10	10
187	934	26.1533	10	10
187	1375	62.3578	10	10
187	1629	32.1556	10	10
187	2131	11.3124	10	10
187	2665	39.6674	10	10
187	2949	73.8798	10	10
187	3537	36.95	10	10
187	3983	24.4838	10	10
189	450	65.2964	9	1
189	631	27.332	9	2
189	777	37.8747	9	2
189	1625	12.7709	9	2
189	1630	81.6371	9	9
189	2248	122.294	9	9
189	3219	99.7733	9	1
189	3538	108.779	9	1
189	3699	160.444	9	2
189	4339	194.16	9	9
190	231	40.1038	10	10
190	748	40.3797	10	10
190	905	183.734	10	9
190	962	41.8108	10	10
190	1255	69.1537	10	10
190	2196	64.2635	10	10
190	2320	28.3998	10	10
190	3289	86.4473	10	10
190	4138	172.948	10	10
191	210	9.6118	9	2
191	306	48.3583	9	2
191	441	154.651	9	1
191	1105	132.54	9	1
191	1764	66.3701	9	2
191	1786	136.999	9	9
191	2399	60.2008	9	1
191	3507	60.9759	9	2
191	3529	69.8736	9	2
192	247	10.8729	10	10
192	326	9.3168	10	10
192	569	170.653	10	10
192	632	148.247	10	10
192	940	33.3788	10	10
192	1269	30.5235	10	10
192	1303	10.3405	10	10
192	1689	86.2576	10	10
192	2986	62.8327	10	10
192	4225	26.7825	10	10
192	4371	17.0064	10	10
192	4435	35.2674	10	10
195	776	2.2776	5	10
195	1071	7.0441	5	5
195	1721	4.0705	5	5
195	2639	5.3343	5	10
195	3161	2.5552	5	10
195	4314	1.0982	5	5
196	325	59.9637	9	1
196	833	81.6036	9	2
196	1194	141.88	9	1
196	1764	23.4852	9	2
196	2012	30.5729	9	2
196	2152	46.7683	9	2
196	2681	163.263	9	1
196	3020	35.5265	9	2
196	3555	176.334	9	9
196	3574	179.392	9	9
198	453	381.158	2	2
198	1360	135.497	2	2
198	1371	64.5499	2	2
198	1399	39.512	2	2
198	1655	35.4663	2	1
198	1916	134.052	2	9
198	2051	9.795	2	9
198	3032	375.999	2	2
198	3140	83.8511	2	2
198	3772	147.834	2	3
198	4114	81.5151	2	1
198	4329	96.209	2	3
198	4477	67.7944	2	3
204	613	73.9576	4	4
204	1323	79.5824	4	4
204	1533	10.1218	4	3
204	1595	130.066	4	3
204	1734	53.5515	4	3
204	2058	26.6744	4	4
204	2130	9.8748	4	4
204	2516	6.8052	4	5
204	2605	6.1449	4	5
204	2870	16.0447	4	5
204	2892	17.3981	4	3
204	3251	40.167	4	5
204	3651	2.7465	4	3
204	3716	35.7748	4	5
204	3970	53.1766	4	4
204	4364	9.0645	4	5
206	419	13.2172	10	10
206	1030	41.362	10	10
206	1080	2.0741	10	10
206	1145	19.8374	10	10
206	1306	95.0311	10	10
206	1378	32.0884	10	10
206	2114	24.0469	10	10
206	3803	10.9738	10	10
206	4006	75.6402	10	10
206	4093	59.8326	10	10
206	4312	21.0884	10	10
206	4475	7.0248	10	10
208	395	40.0187	2	10
208	878	26.8107	2	2
208	1123	67.2494	2	2
208	1401	54.4741	2	10
208	1759	76.8939	2	3
208	1925	232.569	2	10
208	2085	70.9295	2	10
208	2298	78.2608	2	2
208	2950	26.1047	2	1
208	3463	48.272	2	10
208	3806	65.3554	2	3
208	3985	50.777	2	10
208	4203	284.162	2	2
208	4326	51.7666	2	10
209	437	58.9591	10	10
209	656	150.051	10	10
209	2074	84.5364	10	10
209	2261	22.6415	10	10
209	2294	5.4409	10	10
209	2774	174.872	10	10
209	3240	124.605	10	10
209	3508	49.8066	10	10
210	990	73.5994	2	2
210	1105	65.0796	2	1
210	1163	2.397	2	9
210	1344	85.5703	2	3
210	1786	69.0299	2	9
210	2646	292.782	2	2
210	3454	30.152	2	2
210	3507	287.405	2	2
210	3529	64.97	2	2
210	3837	101.38	2	9
210	3982	129.739	2	2
210	4170	94.1435	2	3
210	4383	22.4754	2	1
213	578	3.9301	10	10
213	827	9.5145	10	10
213	1352	5.2026	10	10
213	1527	7.9789	10	10
213	1534	5.993	10	10
213	1899	4.0367	10	10
213	1966	11.5411	10	10
213	2234	13.4666	10	10
213	2610	12.2425	10	10
213	3562	2.5082	10	10
213	4069	9.1478	10	10
213	4132	4.4768	10	10
214	505	68.9844	10	10
214	701	46.1383	10	10
214	1126	60.9829	10	10
214	1495	107.219	10	10
214	2205	56.3605	10	10
214	3331	94.9947	10	10
214	3722	130.279	10	10
215	658	95.1726	9	2
215	688	53.7735	9	1
215	944	79.7142	9	1
215	1318	99.3447	9	1
215	1493	189.677	9	9
215	1547	108.606	9	1
215	3261	137.265	9	9
215	3273	57.2556	9	2
215	3784	48.4761	9	2
216	283	37.248	3	4
216	814	92.0122	3	3
216	902	42.3993	3	2
216	1688	37.9355	3	4
216	1745	30.8954	3	3
216	1988	191.13	3	3
216	2177	17.2588	3	3
216	2576	87.2422	3	3
216	2944	52.472	3	3
216	3092	79.2054	3	4
216	3762	180.272	3	3
216	3765	176.13	3	2
219	684	26.1034	5	5
219	1029	12.2822	5	5
219	2125	50.1073	5	5
219	2517	47.7854	5	5
219	3120	4.2569	5	5
219	3412	0.3276	5	5
219	3441	4.5551	5	5
219	3671	0.3669	5	5
219	4056	0.5816	5	5
219	4289	0.4644	5	5
220	617	1.2292	5	5
220	1190	4.3692	5	5
220	1315	4.1204	5	5
220	1372	15.7627	5	10
220	2612	17.0549	5	5
220	2925	1.9279	5	5
220	3062	14.5498	5	10
220	3115	3.9273	5	10
220	3129	18.9516	5	4
220	3256	30.8176	5	5
220	3281	41.7219	5	5
220	3319	29.1383	5	5
220	3737	20.5632	5	5
220	4242	26.2933	5	5
222	1547	58.6001	9	1
222	2212	119.917	9	1
222	2318	35.8834	9	2
222	2596	54.1403	9	1
222	3344	100.546	9	2
222	3636	130.992	9	1
222	3784	8.5527	9	2
222	3841	166.593	9	9
222	4018	86.5672	9	2
222	4236	75.197	9	1
222	4352	93.9985	9	2
223	352	38.6535	1	9
223	586	91.8101	1	1
223	1319	142.625	1	9
223	1995	48.7802	1	2
223	2464	85.4715	1	2
223	2804	73.6173	1	9
223	4215	37.8495	1	2
223	4270	68.1201	1	1
224	697	32.3914	10	10
224	1998	9.7001	10	10
224	2463	9.5647	10	10
224	4035	25.4931	10	10
224	4095	14.053	10	10
224	4101	8.1538	10	10
224	4137	40.005	10	10
224	4206	24.3481	10	10
225	657	98.4645	1	9
225	1441	139.515	1	9
225	1522	103.997	1	10
225	2342	96.0352	1	1
225	2905	38.9407	1	2
225	3707	41.3139	1	2
225	3872	64.6594	1	2
225	4322	74.5527	1	10
225	4342	18.6542	1	2
228	432	147.466	9	9
228	1577	86.5476	9	2
228	1728	63.5555	9	1
228	1729	2.7948	9	2
228	1891	155.275	9	9
228	1927	67.316	9	2
228	2584	148.523	9	1
228	3226	11.809	9	2
228	3790	92.8363	9	2
228	3800	34.7877	9	1
228	3866	70.7277	9	1
229	532	36.974	10	10
229	985	11.307	10	10
229	1581	14.8264	10	10
229	2965	11.8386	10	10
229	2986	23.2399	10	10
229	3107	22.6374	10	10
229	3170	24.4775	10	10
229	3559	106.969	10	10
229	3639	46.2331	10	10
229	4225	34.1866	10	10
229	4435	27.1888	10	10
231	580	84.4163	10	9
231	689	36.3552	10	2
231	748	165.211	10	10
231	905	99.8654	10	9
231	939	88.631	10	2
231	962	42.4855	10	10
231	1255	8.8965	10	10
231	1278	476.524	10	2
231	1420	62.2666	10	10
231	2274	107.452	10	3
231	2320	77.8887	10	10
231	2774	51.4987	10	10
231	3508	20.3405	10	10
231	3509	97.0517	10	3
231	3525	36.619	10	1
231	3621	116.412	10	10
231	3846	102.725	10	10
231	4251	100.934	10	10
232	570	33.4	10	10
232	743	49.233	10	10
232	2014	2.5776	10	10
232	3387	20.9188	10	10
232	3444	12.909	10	10
232	3457	13.3203	10	5
232	3865	15.6043	10	4
232	4478	9.8784	10	10
234	377	7.9906	5	5
234	666	50.7755	5	5
234	815	0.7014	5	5
234	1047	0.9095	5	5
234	1188	0.2484	5	5
234	1258	1.4735	5	5
234	1310	3.1023	5	5
234	1346	101.472	5	5
234	1385	9.7401	5	5
234	1558	2.0273	5	5
234	1617	0.3202	5	5
234	1704	25.3885	5	5
234	2134	36.4212	5	5
234	2312	44.4636	5	5
234	2334	0.4801	5	5
234	2591	47.8601	5	5
234	3106	202.489	5	5
234	3214	24.1024	5	5
234	3306	1.1026	5	5
234	3446	4.9558	5	5
234	4042	3.9924	5	5
234	4049	35.6709	5	5
234	4463	26.0958	5	5
235	296	98.4738	3	3
235	405	368.772	3	3
235	767	209.458	3	2
235	814	44.3596	3	3
235	926	65.7314	3	10
235	1291	30.8942	3	4
235	1840	41.3427	3	2
235	1939	102.638	3	4
235	2018	127.332	3	2
235	2057	370.136	3	3
235	2062	2.9793	3	2
235	2177	94.7911	3	3
235	3576	59.6816	3	3
235	3769	24.0271	3	4
235	3804	73.1098	3	2
238	752	71.1028	4	5
238	768	3.8198	4	3
238	982	26.5462	4	4
238	1323	59.24	4	4
238	1331	20.3021	4	3
238	1332	9.6521	4	5
238	1809	35.3454	4	4
238	2483	22.4071	4	4
238	2516	2.2371	4	5
238	2956	35.5475	4	5
238	3021	127.853	4	3
238	3323	57.6098	4	3
238	3610	54.4227	4	4
238	4437	20.341	4	4
239	519	68.1736	10	10
239	922	28.2284	10	10
239	959	20.8742	10	10
239	1050	36.4598	10	10
239	1067	73.5158	10	10
239	1363	48.8221	10	10
239	1830	55.5334	10	10
239	1895	61.8515	10	10
239	1933	51.2039	10	10
239	1968	19.5376	10	10
239	2093	27.1373	10	10
239	2149	61.1034	10	10
239	2522	528.43	10	10
239	2763	519.044	10	10
239	3235	3.1636	10	10
239	4033	90.9178	10	10
239	4158	6.6763	10	10
240	486	118.244	10	10
240	1803	74.8307	10	10
240	2083	106.959	10	2
240	2248	95.5114	10	9
240	2495	26.0535	10	10
240	3232	76.9942	10	10
240	3538	62.2248	10	1
240	3688	54.2603	10	1
241	464	133.346	4	4
241	546	44.7843	4	5
241	547	8.6734	4	5
241	937	69.984	4	3
241	1533	38.505	4	3
241	1914	9.7126	4	4
241	2468	47.8	4	5
241	2661	8.7466	4	4
241	2833	38.5535	4	3
241	2844	21.943	4	4
241	3467	61.7229	4	3
241	3873	101.131	4	3
241	3970	56.1519	4	4
241	4420	43.9546	4	5
242	615	36.4157	4	5
242	639	26.2294	4	3
242	1591	123.997	4	3
242	1768	5.1259	4	4
242	2041	2.0826	4	5
242	2357	32.9485	4	5
242	2388	30.3276	4	5
242	2617	89.1544	4	3
242	3291	65.2934	4	4
242	3530	22.8261	4	5
242	3794	26.1522	4	4
242	3896	2.2089	4	4
242	4258	62.8888	4	4
242	4505	22.7243	4	4
243	694	56.7539	10	1
243	1093	35.3505	10	10
243	1726	64.0608	10	10
243	2004	93.0361	10	10
243	3455	46.7448	10	10
243	3611	61.0482	10	10
243	4283	68.5661	10	10
245	1696	437.722	10	10
245	1904	331.928	10	10
245	2097	57.9321	10	10
245	2423	42.6852	10	10
245	2739	16.5587	10	10
245	2955	20.2288	10	10
245	2982	74.6407	10	10
245	3025	51.6815	10	10
245	3201	51.4256	10	10
245	3897	86.1106	10	10
245	4113	61.3879	10	10
245	4123	53.3526	10	10
245	4223	40.2378	10	10
246	358	14.97	3	4
246	1227	3.5059	3	3
246	1466	47.828	3	2
246	1591	514.947	3	3
246	1716	93.6099	3	2
246	2078	35.4853	3	2
246	2176	481.83	3	3
246	2306	79.6845	3	2
246	2819	53.5602	3	2
246	2905	23.154	3	2
246	3147	64.2615	3	3
246	3291	122.643	3	4
246	4263	25.3041	3	2
246	4318	76.2596	3	4
246	4423	123.095	3	2
247	326	8.1391	10	10
247	632	35.3064	10	10
247	886	16.0589	10	10
247	940	25.4268	10	10
247	1269	371.879	10	10
247	1629	21.0647	10	10
247	2127	16.5581	10	10
247	2131	20.544	10	10
247	2507	18.309	10	10
247	2634	25.0209	10	10
247	2968	4.3892	10	10
247	2998	30.3853	10	10
247	3209	23.3648	10	10
247	3523	300.189	10	10
247	3736	18.5063	10	10
248	258	81.8208	9	9
248	767	51.7098	9	2
248	930	104.128	9	10
248	2062	58.2184	9	2
248	2197	133.352	9	1
248	2376	136.978	9	1
248	2498	45.3033	9	10
248	3804	25.5215	9	2
248	4416	41.9705	9	10
248	4453	61.7319	9	10
249	914	2.0203	10	10
249	2187	6.5749	10	10
249	2279	5.1114	10	10
249	2816	2.0123	10	10
250	597	38.9977	1	1
250	1701	76.4787	1	9
250	1749	35.761	1	2
250	2375	84.4483	1	1
250	3343	111.559	1	1
250	3438	75.2393	1	1
250	3465	90.4435	1	2
250	3719	83.3894	1	9
251	351	138.685	3	2
251	497	68.0043	3	2
251	830	19.2649	3	4
251	1132	40.9885	3	4
251	1175	31.6134	3	3
251	1535	16.5564	3	4
251	2057	115.461	3	3
251	2316	77.2068	3	2
251	2573	49.6604	3	3
251	2898	76.5212	3	4
251	3576	347.616	3	3
251	3835	28.9916	3	2
251	3849	109.298	3	3
252	1180	17.5809	5	5
252	1424	10.4922	5	5
252	1704	25.3604	5	5
252	2134	0.2044	5	5
252	2246	10.3765	5	5
252	2334	7.5766	5	5
252	2713	10.8116	5	5
252	3120	11.4172	5	5
252	4420	12.1588	5	5
254	602	97.0984	1	9
254	906	129.675	1	1
254	1634	46.3998	1	2
254	2480	24.8975	1	1
254	2871	38.4307	1	2
254	2874	104.057	1	1
254	3391	59.7763	1	1
254	4133	29.9705	1	9
255	331	23.8499	10	1
255	395	31.0583	10	10
255	1123	53.1962	10	2
255	2037	88.1039	10	1
255	2042	18.7988	10	9
255	3463	80.0402	10	10
255	4037	75.4908	10	10
255	4501	91.8808	10	10
257	427	89.3746	4	4
257	530	170.166	4	3
257	693	88.3625	4	4
257	937	17.4179	4	3
257	1204	44.6069	4	3
257	1329	67.323	4	4
257	1597	18.9126	4	4
257	2189	15.4603	4	5
257	2310	15.7879	4	3
257	2390	29.7062	4	5
257	2844	2.9663	4	4
257	3781	33.2588	4	4
257	4074	29.182	4	4
258	497	52.9408	9	2
258	767	73.6223	9	2
258	912	74.1204	9	1
258	1938	100.885	9	1
258	2197	101.656	9	1
258	2376	103.157	9	1
258	3392	64.8874	9	2
258	3804	29.9657	9	2
258	4500	148.44	9	9
259	548	28.0209	9	1
259	1065	128.303	9	1
259	2593	89.6535	9	2
259	2706	149.616	9	9
259	3176	100.335	9	1
259	3226	3.3861	9	2
259	3862	39.9062	9	2
259	4271	175.939	9	9
269	356	10.5519	10	10
269	510	231.696	10	10
269	858	30.9069	10	10
269	862	72.0228	10	10
269	1761	64.5048	10	10
269	2506	23.0265	10	10
269	3215	209.549	10	10
269	3386	25.7365	10	10
269	3657	15.337	10	10
269	4320	67.3883	10	10
271	278	46.0093	10	10
271	1269	30.7047	10	10
271	1303	28.3233	10	10
271	1375	6.0447	10	10
271	1629	170.377	10	10
271	2665	18.0866	10	10
271	3983	186.488	10	10
278	1213	15.2098	10	10
278	1269	35.9171	10	10
278	1303	54.2694	10	10
278	1629	20.8992	10	10
278	2998	76.2123	10	10
278	3983	21.1161	10	10
280	885	33.5694	10	10
280	1020	288.322	10	10
280	1438	63.531	10	10
280	1453	9.0853	10	10
280	2268	44.3219	10	10
280	2957	9.7547	10	10
280	2992	65.9064	10	10
280	3126	18.5128	10	10
280	3589	22.4224	10	10
280	3626	40.9003	10	10
280	3778	50.5166	10	10
280	3807	269.239	10	10
283	1039	47.9666	4	4
283	1230	3.7712	4	4
283	1499	40.852	4	5
283	1500	51.3744	4	5
283	1538	37.4979	4	4
283	1688	17.4455	4	4
283	2177	23.314	4	3
283	3092	55.9923	4	4
283	3762	56.7839	4	3
283	4384	18.3347	4	4
289	991	85.4308	10	10
289	1726	80.0481	10	10
289	1805	113.856	10	10
289	1954	78.1746	10	10
289	2225	132.171	10	10
289	4039	72.6956	10	10
289	4283	72.5835	10	10
290	362	356.272	10	10
290	424	8.6696	10	10
290	659	33.5989	10	10
290	1256	2.821	10	10
290	2340	51.9553	10	10
290	2805	29.4125	10	10
290	2843	54.9414	10	10
290	3592	71.5728	10	10
290	3992	324.875	10	10
290	4300	42.6771	10	10
291	1048	24.9938	10	10
291	1380	154.259	10	10
291	2757	38.1799	10	10
291	2861	105.743	10	10
291	2932	45.3551	10	10
291	4039	80.9022	10	10
291	4528	14.5444	10	10
294	328	83.5901	10	10
294	434	36.0533	10	10
294	700	24.2703	10	10
294	716	45.7352	10	10
294	916	92.8342	10	10
294	1217	293.247	10	10
294	1451	10.7686	10	10
294	2546	25.9726	10	10
294	2550	22.9965	10	10
294	2799	46.7852	10	10
294	2957	62.9866	10	10
294	3081	13.9886	10	10
294	3126	6.2278	10	10
294	3415	86.8666	10	10
294	3527	38.5914	10	10
294	3878	2.1728	10	10
296	405	35.6067	3	3
296	939	66.2336	3	2
296	1291	19.7863	3	4
296	1619	10.7134	3	4
296	2062	55.5882	3	2
296	2525	324.202	3	10
296	3129	29.5366	3	4
296	3509	38.227	3	3
296	3539	45.6369	3	2
296	3576	312.963	3	3
296	3769	92.0628	3	4
296	3804	141.262	3	2
297	428	49.3526	10	1
297	545	73.7349	10	10
297	609	43.9475	10	1
297	748	87.7494	10	10
297	939	52.3364	10	2
297	962	11.7086	10	10
297	2196	82.1117	10	10
297	2773	57.3289	10	1
297	3289	50.2911	10	10
298	1211	0.2653	5	5
298	2223	0.4251	5	5
298	2552	4.5316	5	5
298	2813	2.6482	5	5
298	3090	6.1918	5	5
298	3099	2.8313	5	5
298	3104	2.0507	5	5
298	4308	5.1263	5	5
298	4414	7.6191	5	5
299	818	100.751	10	10
299	862	79.3844	10	10
299	1520	102.554	10	10
299	1748	30.8493	10	10
299	2506	42.3408	10	10
299	3819	31.5835	10	10
299	3920	9.4339	10	10
299	3985	24.566	10	10
299	4338	138.004	10	10
301	332	50.1328	10	10
301	445	112.025	10	10
301	983	185.038	10	10
301	991	120.801	10	10
301	1093	90.1182	10	10
301	1168	46.2228	10	10
301	1954	82.7834	10	10
301	2004	64.3016	10	10
301	2812	58.3588	10	10
301	3581	7.5488	10	10
301	4283	86.8635	10	10
303	624	18.9898	10	10
303	640	235.183	10	10
303	1498	15.0329	10	10
303	1685	17.1376	10	10
303	1810	8.9698	10	10
303	1940	56.8219	10	10
303	1986	3.8577	10	10
303	2637	18.9775	10	10
303	3362	3.8206	10	10
303	3397	6.576	10	10
303	3661	23.766	10	10
303	3741	29.2823	10	10
305	556	62.0541	10	10
305	877	32.6812	10	10
305	2311	96.0147	10	1
305	3091	65.3274	10	10
305	3718	79.2698	10	10
305	3948	68.8663	10	10
306	833	35.1216	2	2
306	931	65.5838	2	9
306	1105	5.2755	2	1
306	1600	274.964	2	2
306	1764	112.416	2	2
306	1837	93.7831	2	2
306	2120	65.6951	2	3
306	2289	63.4905	2	3
306	2399	83.8682	2	1
306	3204	28.2179	2	9
306	3507	322.942	2	2
308	432	75.6633	1	9
308	860	147.705	1	1
308	1289	57.3757	1	1
308	1728	107.537	1	1
308	1927	11.9578	1	2
308	2700	111.372	1	2
308	2755	101.32	1	9
308	3880	50.7833	1	1
308	4014	34.6838	1	2
312	444	10.5898	10	10
312	471	24.6861	10	10
312	1587	8.452	10	10
312	1664	3.8964	10	10
312	1865	15.5274	10	10
312	1950	8.7436	10	10
312	2648	86.7282	10	10
312	2884	5.1929	10	10
312	2979	69.9825	10	10
312	3002	23.3206	10	10
312	3184	17.5093	10	10
312	4217	50.2079	10	10
312	4337	61.7759	10	10
312	4529	59.1757	10	10
312	4536	9.8717	10	10
313	347	101.417	10	10
313	394	360.547	10	10
313	444	60.3419	10	10
313	885	54.7833	10	10
313	1398	3.2054	10	10
313	1758	19.0103	10	10
313	1852	84.7471	10	10
313	3511	44.487	10	10
313	3553	107.209	10	10
313	3581	63.49	10	10
313	4528	61.7304	10	10
317	372	1.15	5	5
317	778	13.4588	5	5
317	832	6.7333	5	5
317	1063	1.9718	5	5
317	1432	1.4239	5	5
317	1523	2.4187	5	5
317	2401	4.0694	5	5
317	2639	5.0782	5	10
317	2708	7.9007	5	5
317	3097	10.8434	5	5
317	3342	4.4592	5	5
317	3403	11.2689	5	5
317	3838	10.5683	5	5
317	4056	2.9663	5	5
317	4237	16.1217	5	5
317	4308	35.3522	5	5
317	4386	9.9997	5	5
318	1112	4.241	5	5
318	1332	3.6714	5	5
318	2604	13.1581	5	5
318	3483	3.6574	5	5
319	609	110.822	9	1
319	905	207.238	9	9
319	939	34.8393	9	2
319	1278	94.2823	9	2
319	1812	67.9773	9	1
319	2571	69.6614	9	1
319	2959	214.652	9	9
319	3525	87.2413	9	1
319	3539	61.0938	9	2
321	767	93.272	9	2
321	1806	116.82	9	10
321	1840	45.5371	9	2
321	1938	81.4466	9	1
321	1949	59.2631	9	1
321	2018	78.4434	9	2
321	3517	102.432	9	1
321	4183	110.516	9	1
321	4425	142.622	9	9
323	649	12.1835	3	3
323	799	143.482	3	3
323	948	161.029	3	4
323	1228	97.1094	3	4
323	1545	17.4032	3	2
323	1601	43.5132	3	3
323	2369	117.365	3	2
323	2496	582.2	3	3
323	2863	52.7996	3	2
323	3012	76.1416	3	3
323	3069	608.313	3	3
323	3298	50.5252	3	2
323	3344	157.009	3	2
323	3784	37.0226	3	2
323	3817	40.3351	3	2
323	3885	109.549	3	3
323	4352	49.3233	3	2
323	4369	67.9715	3	2
324	996	4.0937	10	10
324	1684	8.8542	10	10
324	3169	11.8778	10	10
324	4536	8.5195	10	10
325	694	133.787	1	1
325	1194	87.3532	1	1
325	1488	35.0724	1	1
325	1765	56.9392	1	2
325	2152	89.5682	1	2
325	3455	78.7208	1	10
325	3555	127.004	1	9
326	632	29.3353	10	10
326	699	2.5949	10	10
326	732	3.4931	10	10
326	786	7.2334	10	10
326	1527	4.6455	10	10
326	1689	180.786	10	10
326	2203	20.6244	10	10
326	2968	56.9222	10	10
326	3048	3.8512	10	10
326	3209	16.2783	10	10
326	4225	38.8855	10	10
326	4321	11.0357	10	10
326	4538	3.1528	10	10
327	914	7.8702	10	10
327	915	20.0221	10	10
327	1009	36.5974	10	10
327	1232	6.3546	10	10
327	1966	16.6995	10	10
327	2191	12.7759	10	10
327	2471	29.089	10	10
327	2644	25.6376	10	10
327	3143	12.3308	10	10
327	3745	6.6167	10	10
327	3946	5.7497	10	10
327	4069	5.6941	10	10
328	885	22.4562	10	10
328	916	51.4565	10	10
328	1020	284.101	10	10
328	1205	45.0716	10	10
328	2268	41.7657	10	10
328	2546	73.0021	10	10
328	2957	62.1163	10	10
328	3028	12.804	10	10
328	3126	11.8746	10	10
328	3553	71.6762	10	10
328	3589	52.1555	10	10
328	3878	309.272	10	10
328	4432	55.1302	10	10
329	375	7.2016	10	10
329	806	12.1858	10	10
329	1546	27.9894	10	10
329	2395	3.9175	10	10
329	2528	20.1854	10	10
329	3184	8.109	10	10
329	3494	32.2305	10	10
331	878	72.1626	1	2
331	1123	17.4863	1	2
331	1877	50.6359	1	2
331	2037	103.462	1	1
331	2085	70.1921	1	10
331	2730	32.0925	1	1
331	3461	77.5396	1	1
331	3463	71.1441	1	10
331	4112	76.8715	1	9
332	983	110.439	10	10
332	1093	65.5536	10	10
332	1712	63.0426	10	10
332	1793	55.0179	10	10
332	2004	104.808	10	10
332	2137	29.7215	10	10
332	3611	38.855	10	10
332	3844	76.5589	10	10
332	3926	136.524	10	10
333	335	124.699	2	3
333	336	32.7428	2	9
333	565	18.337	2	9
333	602	57.4405	2	9
333	650	77.6903	2	1
333	852	84.0779	2	2
333	935	419.294	2	2
333	1634	69.2583	2	2
333	1708	306.26	2	2
333	1838	80.2572	2	9
333	1880	45.3116	2	3
333	2094	70.2088	2	1
333	2317	89.9956	2	1
333	2527	16.5952	2	1
333	3247	118.246	2	3
333	3503	59.1031	2	1
333	3506	68.6326	2	3
[truncated: 12,329 more rows]
