# Supplementary material for: Topological analysis of multicellular complexity in the plant hypocotyl
Source: eLife. 2017 Jul 6;6:e26023. doi: 10.7554/eLife.26023 (PMC5499946; doi:10.7554/eLife.26023)
Supplement: Supplementary file 1. — Cells are represented by arbitrary labels, and interaction size (μm2) and cell types for each cell-cell interaction are included in additional columns. Details are explained in the associated readme file. Biological triplicate samples for each genetic background are labelled sequentially. DOI: http://dx.doi.org/10.7554/eLife.26023.028 [file elife-26023-supp1.zip › ara_laterne_1.csv]

Label	Neighbour	Shared_Wall_Area	Label_Cell_Type	Neighbour_Cell_Type
1	22	10.9762	10	10
1	233	50.7127	10	10
1	378	18.0357	10	10
1	1044	31.1436	10	10
1	2788	128.442	10	10
1	3116	73.8642	10	10
1	5169	69.961	10	10
1	5462	18.4234	10	10
1	5966	49.745	10	10
1	6329	7.5366	10	10
1	6732	100.989	10	10
1	7902	26.4776	10	10
2	433	87.9572	10	10
2	4043	53.4661	10	10
2	4414	534.009	10	10
2	5045	31.523	10	10
2	5621	159.316	10	10
2	6015	352.335	10	10
2	6055	71.2266	10	10
2	6233	9.1572	10	10
2	6246	27.2824	10	10
2	6341	36.4722	10	10
2	6643	131.906	10	10
2	7127	26.0135	10	10
2	7702	133.931	10	10
5	942	8.2084	5	4
5	1800	7.1304	5	5
5	4727	49.8041	5	5
5	4731	41.6335	5	4
5	4913	24.222	5	5
5	6119	36.1749	5	5
5	6470	18.1124	5	5
5	7645	2.4806	5	5
5	7774	16.0482	5	5
8	929	750.047	2	2
8	1225	137.341	2	2
8	1676	158.822	2	2
8	3432	38.0752	2	9
8	3864	632.154	2	2
8	4201	21.4015	2	1
8	4272	3.7842	2	3
8	5381	197.26	2	9
8	5695	44.0014	2	1
8	5746	225.232	2	2
8	6137	139.124	2	2
8	7009	135.355	2	1
8	7334	64.6403	2	9
8	7894	117.389	2	3
8	8005	269.697	2	3
9	48	9.4246	3	10
9	1209	114.132	3	3
9	2343	82.8551	3	2
9	2797	437.828	3	10
9	2981	103.099	3	10
9	3939	53.6671	3	3
9	4109	182.476	3	2
9	4373	397.936	3	3
9	4657	158.344	3	4
9	6198	44.5507	3	2
9	6360	209.038	3	2
9	6976	277.378	3	3
9	8106	71.183	3	4
10	1325	48.3084	10	10
10	5728	34.3931	10	10
10	6086	14.192	10	10
10	6454	14.0331	10	10
10	7295	40.4468	10	10
14	336	131.607	1	1
14	348	113.082	1	10
14	594	66.0495	1	10
14	1051	158.041	1	9
14	4627	230.131	1	2
14	4683	38.7576	1	2
14	5248	231.87	1	9
14	6457	98.1101	1	9
14	6531	125.205	1	10
14	7101	168.522	1	2
15	48	159.884	10	10
15	1487	147.767	10	10
15	1804	108.017	10	10
15	2797	14.0456	10	10
15	2923	69.8632	10	10
15	2981	67.3354	10	10
15	3595	494.19	10	2
15	4019	9.259	10	10
15	4947	422.587	10	10
15	5633	100.143	10	10
15	6632	55.3973	10	10
15	7462	75.5219	10	10
15	7572	166.373	10	10
18	194	87.8135	4	4
18	438	41.4127	4	4
18	919	10.5585	4	4
18	1571	44.9501	4	4
18	3118	47.9974	4	5
18	3794	118.856	4	4
18	3852	108.966	4	3
18	4278	14.8439	4	5
18	4643	83.9947	4	5
18	4824	98.6929	4	5
18	5997	27.1937	4	4
18	7795	212.538	4	3
21	800	27.7176	10	10
21	1757	78.4555	10	10
21	4251	50.8228	10	10
21	4368	119.21	10	10
21	6779	89.6811	10	10
21	7214	138.658	10	10
21	7577	40.9748	10	10
21	8060	50.2457	10	10
21	8140	151.616	10	10
22	233	122.523	10	10
22	378	49.0369	10	10
22	545	48.6664	10	10
22	1753	47.0264	10	10
22	2005	25.018	10	10
22	2898	47.7422	10	10
22	3009	76.7032	10	10
22	3457	21.3876	10	10
22	4677	146.924	10	10
22	5169	70.5354	10	10
22	5215	111.693	10	10
22	6246	6.6351	10	10
23	254	117.504	10	10
23	574	160.399	10	10
23	979	17.0991	10	10
23	1121	210.425	10	10
23	1550	196.404	10	10
23	1696	55.128	10	10
23	1779	265.05	10	10
23	2899	247.358	10	10
23	3587	319.605	10	10
23	3846	65.2884	10	10
23	3850	4.4302	10	10
23	4041	21.0695	10	10
23	4289	36.3584	10	10
23	4550	25.0125	10	10
23	7114	185.437	10	10
23	7889	574.722	10	10
28	43	87.4371	2	9
28	690	53.3559	2	3
28	762	212.503	2	1
28	2073	102.947	2	3
28	2365	78.7124	2	3
28	3354	43.7263	2	9
28	3966	78.1706	2	9
28	4812	834.461	2	2
28	4851	51.7079	2	2
28	4857	29.6185	2	9
28	5518	148.457	2	2
28	7704	160.535	2	2
28	7998	787.732	2	2
28	7999	85.048	2	3
30	463	273.759	9	1
30	1119	162.095	9	2
30	1583	160.429	9	1
30	1767	110.495	9	9
30	3751	216.319	9	9
30	5129	199.681	9	9
30	6312	124.683	9	1
30	7878	50.9475	9	2
33	366	25.1919	5	5
33	537	60.1768	5	5
33	1437	30.2599	5	5
33	2132	23.6603	5	5
33	2279	119.028	5	4
33	2689	18.6235	5	5
33	3057	39.756	5	5
33	4059	15.276	5	5
33	4482	37.3258	5	5
33	4596	16.3258	5	4
33	4704	10.3625	5	5
33	4852	24.8392	5	5
33	7849	0.4311	5	5
43	762	188.782	9	1
43	2332	90.7341	9	1
43	2415	36.0652	9	2
43	2638	223.737	9	9
43	3235	183.485	9	1
43	3966	241.304	9	9
43	5518	49.0933	9	2
43	7998	207.734	9	2
43	8091	136.881	9	1
44	212	167.616	10	10
44	1471	103.147	10	10
44	2196	115.053	10	10
44	2242	68.1724	10	10
44	2597	33.5707	10	10
44	3524	213.047	10	10
44	4307	205.02	10	10
44	4804	71.9708	10	10
44	5036	3.3893	10	10
44	7119	96.6777	10	10
46	368	156.309	10	10
46	458	18.4724	10	10
46	810	112.925	10	10
46	2196	31.5042	10	10
46	3850	149.869	10	10
46	4262	184.076	10	10
46	4502	66.1681	10	10
46	5658	68.5077	10	10
46	6575	112.887	10	10
48	646	121.612	10	10
48	972	118.9	10	10
48	1028	47.1274	10	10
48	1804	16.7758	10	10
48	2343	426.764	10	2
48	2797	98.5245	10	10
48	3595	144.231	10	2
48	4019	73.1614	10	10
48	4109	123.975	10	2
48	5040	146.561	10	10
48	7572	352.452	10	10
54	1985	109.251	1	10
54	2086	98.523	1	9
54	3974	48.4552	1	2
54	4045	218.046	1	10
54	6604	99.1394	1	9
54	7531	58.6617	1	10
54	7935	192.042	1	10
54	7970	251.643	1	1
57	104	4.0639	5	5
57	2867	4.5844	5	5
57	3545	6.591	5	5
57	4206	0.6684	5	5
57	5065	13.6245	5	5
57	5665	5.5167	5	5
57	6376	0.4327	5	5
57	6765	7.36	5	5
57	6821	0.6786	5	5
58	333	40.8628	10	10
58	1525	10.9089	10	10
58	1651	6.7975	10	10
58	2121	5.5441	10	10
58	2353	5.9437	10	10
58	3106	10.5985	10	10
58	3502	33.0121	10	10
58	4084	4.645	10	10
58	4215	65.2857	10	10
58	5552	21.2499	10	10
58	5587	33.3774	10	10
58	6141	13.4836	10	10
58	7148	9.0384	10	10
60	1261	178.978	10	10
60	1985	153.705	10	10
60	3672	32.3308	10	9
60	4802	49.944	10	10
60	4859	106.178	10	10
60	5607	68.2723	10	2
60	6230	135.075	10	9
60	6624	250.822	10	1
60	7282	150.864	10	10
61	736	140.727	10	10
61	1370	14.6557	10	10
61	2161	72.3118	10	10
61	5704	222.241	10	10
61	6242	32.1437	10	10
61	6435	80.1834	10	10
61	7290	103.301	10	10
62	955	1.4857	5	5
62	1967	2.3443	5	5
62	4115	0.9272	5	5
62	4829	0.6782	5	5
62	7550	0.155	5	5
62	8132	10.1987	5	5
63	1231	29.7352	1	9
63	2235	53.5886	1	9
63	2441	115.599	1	9
63	3429	235.4	1	2
63	4300	195.959	1	2
63	4725	176.293	1	1
63	5158	77.9293	1	9
63	5718	126.597	1	9
63	6444	192.442	1	1
65	355	519.903	2	2
65	439	207.873	2	1
65	757	129.098	2	9
65	1389	22.3977	2	1
65	2330	126.179	2	2
65	2556	119.767	2	3
65	2991	129.504	2	2
65	4102	484.816	2	2
65	4816	29.5118	2	2
65	4862	73.9905	2	9
65	5087	161.449	2	3
65	5931	96.7373	2	9
65	7153	59.8671	2	9
68	1039	16.5505	10	10
68	1377	58.3458	10	10
68	2211	3.7858	10	10
68	2217	30.2698	10	10
68	2234	10.0233	10	10
68	3540	30.8352	10	10
68	4138	5.4134	10	10
68	5728	25.8302	10	10
68	6495	14.5865	10	10
68	6846	54.1002	10	10
68	7037	4.6102	10	10
68	7837	16.6957	10	10
71	736	30.5038	10	10
71	4476	141.489	10	10
71	5307	15.8922	10	10
71	6046	79.7903	10	10
71	6788	70.2675	10	10
71	7658	59.0372	10	10
71	7800	260.539	10	10
76	436	5.3112	5	5
76	602	10.5336	5	5
76	637	43.237	5	5
76	805	15.143	5	5
76	1671	1.7332	5	5
76	2391	0.3198	5	5
76	2887	0.3366	5	5
76	3719	18.1731	5	5
76	3741	13.3744	5	5
76	3766	69.7333	5	5
76	3767	7.466	5	5
76	3800	1.4833	5	5
76	4230	58.1318	5	5
76	4514	3.364	5	5
76	4975	64.1618	5	5
76	5849	11.4978	5	5
76	5873	18.2026	5	5
76	6814	74.7014	5	5
76	6856	43.5352	5	5
76	7288	10.5609	5	5
76	8054	51.9362	5	5
79	88	56.1572	4	5
79	918	7.1365	4	5
79	1910	73.7978	4	4
79	2556	42.728	4	3
79	3030	20.6276	4	4
79	3575	76.2799	4	4
79	3811	47.7194	4	5
79	4487	20.358	4	5
79	4747	60.9389	4	3
79	5110	216.178	4	4
79	5339	223.802	4	4
79	5739	245.422	4	3
79	6112	59.1177	4	4
79	6396	39.0076	4	5
79	7574	23.998	4	5
81	333	6.9794	10	10
81	1651	12.8757	10	10
81	1690	45.3939	10	10
81	2353	19.6385	10	10
81	2647	29.2837	10	10
81	3502	10.0751	10	10
81	3686	6.6947	10	10
81	5846	23.4373	10	10
81	6346	62.3373	10	10
81	6658	5.8173	10	10
81	6680	12.4273	10	10
81	7305	30.8545	10	10
87	130	60.2691	10	2
87	131	129.398	10	10
87	506	41.0092	10	4
87	532	112.853	10	10
87	785	601.455	10	3
87	1090	140.873	10	10
87	1512	137.864	10	10
87	1600	69.1576	10	2
87	2205	96.9615	10	10
87	3245	483.4	10	10
87	3636	85.4449	10	10
87	4181	103.919	10	2
87	6425	54.445	10	2
87	7111	52.285	10	10
87	7551	175.822	10	3
88	170	41.7178	5	5
88	1324	28.481	5	5
88	3360	28.7625	5	5
88	3811	70.1952	5	5
88	3861	13.5788	5	5
88	4487	52.6612	5	5
88	5110	84.1566	5	4
88	6396	18.4146	5	5
88	6474	1.9009	5	5
88	7574	4.8815	5	5
96	1127	3.5755	5	5
96	1876	1.0172	5	5
96	4261	5.3433	5	5
96	5660	4.0532	5	5
96	6494	0.366	5	5
96	8035	0.2103	5	5
97	824	11.0902	10	10
97	1187	2.2802	10	10
97	2660	12.4659	10	10
97	2882	10.5725	10	10
97	6560	9.919	10	10
97	6846	27.6275	10	10
101	344	131.282	2	2
101	1402	130.409	2	9
101	1862	67.7417	2	1
101	2264	621.721	2	2
101	2473	205.735	2	1
101	2671	157.646	2	3
101	3006	49.4483	2	9
101	3236	107.467	2	2
101	3525	156.489	2	3
101	4398	29.7834	2	9
101	4857	90.437	2	9
101	7136	185.333	2	9
101	7704	578.727	2	2
101	7900	296.375	2	2
101	7998	135.116	2	2
103	411	31.8392	3	4
103	2068	144.836	3	4
103	2122	64.8641	3	4
103	2413	51.1228	3	3
103	2809	59.0215	3	4
103	3884	175.595	3	3
103	4503	637.22	3	3
103	4893	550.04	3	3
103	5118	129.338	3	2
103	5469	350.072	3	2
103	5519	23.497	3	4
103	5606	182.503	3	3
103	7177	207.968	3	3
103	7222	81.6423	3	2
103	7556	4.8304	3	4
103	8090	147.505	3	4
103	8134	53.5681	3	2
104	1047	75.0845	5	5
104	1523	28.8677	5	5
104	1967	7.6132	5	5
104	2691	6.5533	5	5
104	3405	2.1918	5	5
104	3545	52.529	5	5
104	4033	23.0129	5	5
104	4136	1.4395	5	5
104	4206	41.4076	5	5
104	4766	85.6032	5	5
104	4829	24.3458	5	5
104	5137	9.5035	5	5
104	5665	4.918	5	5
104	6376	134.485	5	5
104	6706	13.8831	5	5
104	6765	10.4985	5	5
108	2048	145.821	1	9
108	2638	111.314	1	9
108	3006	210.321	1	9
108	3071	235.798	1	2
108	3236	121.347	1	2
108	5079	184.714	1	1
108	6058	111.024	1	9
108	8091	192.923	1	1
110	1862	205.471	1	1
110	3354	141.894	1	9
110	4208	90.7386	1	2
110	4851	124.974	1	2
110	6427	208.331	1	9
110	6767	236.159	1	9
110	7095	159.868	1	1
110	7727	153.067	1	9
112	709	176.985	1	1
112	2224	215.671	1	9
112	3923	168.47	1	2
112	3951	198.331	1	9
112	3989	206.089	1	9
112	5096	249.812	1	10
112	5368	152.374	1	9
112	6741	37.5656	1	2
113	192	4.0522	10	10
113	378	13.9383	10	10
113	2509	2.4742	10	10
113	5846	9.03	10	10
116	874	105.427	2	9
116	1556	235.506	2	9
116	1778	176.261	2	3
116	2198	64.7725	2	2
116	2224	88.3852	2	9
116	3231	191.392	2	1
116	3923	244.542	2	2
116	3943	63.4289	2	2
116	5280	60.9864	2	3
116	5368	44.4646	2	9
116	5394	71.2789	2	1
116	5923	4.4233	2	9
116	6510	587.713	2	2
116	6741	62.7953	2	2
116	7217	624.254	2	2
117	807	44.3514	10	10
117	1217	29.0452	10	10
117	2127	9.8651	10	10
117	3386	61.4541	10	10
117	3675	25.2068	10	10
117	3976	31.1749	10	10
117	5621	24.338	10	10
117	7127	7.5361	10	10
117	7249	3.1292	10	10
120	316	4.4799	5	5
120	1593	7.2294	5	5
120	3537	13.6458	5	5
120	5476	1.4065	5	5
120	6080	4.846	5	5
120	7501	9.0666	5	5
120	7864	0.2612	5	5
121	545	21.5892	10	10
121	1753	23.5273	10	10
121	6417	5.4468	10	10
130	131	488.063	2	10
130	315	15.7903	2	9
130	785	135.506	2	3
130	1157	104.5	2	1
130	1451	93.5856	2	3
130	1512	108.883	2	10
130	2869	60.4567	2	10
130	3555	25.821	2	2
130	3832	606.077	2	2
130	4181	141.317	2	2
130	7208	90.1757	2	2
130	7464	104.422	2	10
131	255	29.0435	10	10
131	428	187.81	10	10
131	1157	20.1473	10	1
131	1512	150.221	10	10
131	2205	125.532	10	10
131	2869	81.2025	10	10
131	3245	59.1107	10	10
131	3395	88.0507	10	10
131	3782	71.2141	10	10
131	3881	72.7433	10	10
131	4181	56.6637	10	2
131	6751	449.851	10	10
131	7208	36.7828	10	2
131	7464	140.101	10	10
133	1172	7.1236	5	5
133	2136	8.66	5	5
133	2758	9.6957	5	5
133	2843	0.3	5	5
133	2887	0.9285	5	5
133	3304	74.0988	5	5
133	3534	0.4465	5	5
133	3545	47.4325	5	5
133	3546	5.1525	5	5
133	3626	7.2652	5	5
133	3911	7.1928	5	5
133	4136	28.3902	5	5
133	4552	10.7685	5	5
133	4766	14.0115	5	5
133	5144	15.0724	5	5
133	5471	0.5689	5	5
133	5595	1.1678	5	5
133	5665	1.8631	5	5
133	6499	2.8996	5	5
133	6765	3.1913	5	5
133	6821	25.1279	5	5
133	7000	5.9429	5	5
133	8023	19.8991	5	5
135	517	41.8459	10	10
135	817	79.0237	10	10
135	1066	11.924	10	10
135	1753	30.2815	10	10
135	2013	2.0109	10	10
135	2898	3.1669	10	10
135	2909	10.8876	10	10
135	3189	10.582	10	10
135	3821	22.1859	10	10
135	4165	20.9877	10	10
135	5119	3.7896	10	10
135	5798	5.5297	10	10
135	6233	71.6297	10	10
135	6346	4.8902	10	10
135	6601	6.4584	10	10
135	6686	24.7271	10	10
135	6991	41.5199	10	10
135	7543	4.9014	10	10
137	525	20.972	3	3
137	542	43.3761	3	4
137	1978	46.2565	3	4
137	2073	769.87	3	3
137	2415	162.502	3	2
137	2671	83.9012	3	3
137	2842	27.6038	3	4
137	3236	92.8663	3	2
137	3525	100.627	3	3
137	3813	43.3896	3	2
137	3833	285.999	3	4
137	4272	116.707	3	3
137	4574	10.1167	3	4
137	4853	192.264	3	2
137	6574	58.4939	3	4
137	7929	820.283	3	3
137	7998	187.591	3	2
145	2257	21.132	10	10
145	3426	12.2442	10	10
145	4050	74.7509	10	10
145	4789	3.1508	10	10
145	4814	16.945	10	10
145	6401	15.8868	10	10
145	6690	23.1423	10	10
145	7754	6.0772	10	10
150	955	0.1777	5	5
150	1967	2.3271	5	5
150	3608	3.2549	5	5
150	5584	20.9634	5	5
150	8132	27.0985	5	5
152	2581	7.5517	5	5
152	3641	15.2364	5	5
152	3892	48.5636	5	5
152	6183	41.1631	5	5
152	6508	16.4487	5	5
152	6809	15.5978	5	5
152	7896	42.4118	5	5
161	645	10.4733	5	5
161	1242	33.9614	5	5
161	1687	13.4691	5	5
161	1916	25.7919	5	4
161	2122	106.851	5	4
161	2741	56.5841	5	4
161	2948	62.5546	5	5
161	3443	15.3646	5	5
161	3641	8.7146	5	5
161	4068	72.5433	5	5
161	4854	5.4892	5	5
161	5396	0.6361	5	5
161	5417	21.2895	5	4
161	5705	15.8438	5	4
161	6012	4.4029	5	5
161	6847	198.871	5	5
161	7267	81.8441	5	5
161	7556	55.3291	5	4
169	1253	3.16	10	10
169	1390	17.286	10	10
169	2203	11.0682	10	10
169	2231	14.0138	10	10
169	3560	14.1428	10	10
169	3562	6.1531	10	10
169	3810	13.0637	10	10
169	4274	45.3378	10	10
169	6059	34.5912	10	10
169	6224	5.9443	10	10
169	6559	7.5389	10	10
169	6970	35.4949	10	10
169	7142	8.0963	10	10
169	7284	16.7741	10	10
169	7346	21.1024	10	10
169	7975	9.6994	10	10
170	1324	31.3414	5	5
170	1534	2.7004	5	5
170	3281	3.9353	5	5
170	3340	16.4229	5	5
170	3360	2.8087	5	5
170	4487	42.8405	5	5
170	4505	33.5662	5	5
170	5450	3.8853	5	5
170	6324	1.4652	5	5
170	6396	13.1521	5	5
170	7574	26.9088	5	5
172	1534	12.3578	5	5
172	1535	10.994	5	5
172	2102	55.576	5	5
172	2324	9.7701	5	5
172	2989	55.0571	5	4
172	3986	70.3395	5	4
172	4180	7.9351	5	5
172	4621	59.6908	5	5
172	5117	9.2196	5	4
172	5750	29.8357	5	5
172	5814	16.3174	5	5
172	5986	3.9948	5	5
172	6128	9.07	5	5
172	6257	70.4054	5	4
172	6322	13.9726	5	5
172	6474	62.7343	5	5
172	7228	135.991	5	5
172	7928	65.6882	5	5
183	1067	30.6561	3	2
183	1635	43.3771	3	10
183	1778	1232.78	3	3
183	1916	231.91	3	4
183	2779	64.8909	3	10
183	3000	1320.61	3	10
183	3808	117.468	3	3
183	3943	37.3434	3	2
183	4113	300.837	3	3
183	6095	100.975	3	3
183	6182	2.2183	3	10
183	6741	80.417	3	2
183	6801	146.476	3	4
183	7217	242.144	3	2
183	7226	166.572	3	2
184	614	37.9346	5	5
184	625	39.7505	5	4
184	662	1.7034	5	5
184	713	29.7234	5	5
184	1127	0.6283	5	5
184	2451	2.6323	5	5
184	2522	70.3681	5	5
184	3183	84.4087	5	4
184	3272	2.1013	5	5
184	3688	32.5564	5	5
184	5152	74.823	5	5
184	5517	4.2107	5	5
184	6076	13.2703	5	10
184	6106	8.4913	5	4
184	6398	41.4338	5	5
185	617	10.9524	10	10
185	670	155.934	10	10
185	736	47.1954	10	10
185	887	41.7769	10	10
185	997	185.649	10	10
185	1371	89.7656	10	10
185	1870	56.15	10	10
185	2517	677.842	10	10
185	2932	317.241	10	10
185	3605	704.934	10	10
185	4803	90.2735	10	10
185	6305	62.3758	10	10
185	6698	16.5292	10	10
185	6909	136.931	10	10
185	7932	27.7768	10	10
186	465	80.6535	10	10
186	3945	614.25	10	10
186	4375	138.695	10	10
186	4651	75.515	10	10
186	4886	62.1046	10	10
186	7806	75.6545	10	10
186	8030	108.783	10	10
188	2483	11.8772	5	5
188	3246	0.7785	5	5
188	6076	19.0973	5	10
188	6265	10.0721	5	5
188	7148	2.1152	5	10
188	7473	11.15	5	5
188	8065	1.2139	5	5
192	1095	2.3047	10	10
192	1303	35.9813	10	10
192	1627	10.5984	10	10
192	2509	86.2551	10	10
192	2647	9.4752	10	10
192	3128	28.1876	10	10
192	3456	12.4152	10	10
192	5066	42.3975	10	10
192	5462	12.9528	10	10
192	5819	7.1123	10	10
192	5966	40.7393	10	10
192	6076	3.1422	10	10
192	7671	11.6507	10	10
193	246	83.3562	3	2
193	379	24.1313	3	2
193	2547	50.1292	3	3
193	2970	216.323	3	3
193	3739	80.6858	3	4
193	4192	569.949	3	3
193	5105	81.3132	3	3
193	6212	110.393	3	4
193	6553	12.1486	3	4
193	6911	186.841	3	2
193	7503	67.4456	3	2
193	8029	579.031	3	3
194	1571	36.9054	4	4
194	2189	81.0893	4	4
194	3118	41.4364	4	5
194	3328	233.781	4	3
194	4643	110.35	4	5
194	4716	30.6362	4	4
194	4824	71.659	4	5
194	5207	30.3114	4	5
194	5493	53.8704	4	4
194	5997	37.8752	4	4
194	7795	141.424	4	3
204	1553	210.605	9	1
204	2896	56.773	9	2
204	3813	66.5011	9	2
204	3882	95.2326	9	1
204	4145	236.987	9	9
204	5297	91.6372	9	1
204	6137	124.281	9	2
204	7537	368.891	9	9
205	545	24.0948	10	10
205	1627	15.7767	10	10
205	1753	7.8895	10	10
205	2509	16.776	10	10
205	4165	16.1905	10	10
205	7840	7.1898	10	10
212	458	75.3871	10	10
212	2196	22.2064	10	10
212	3945	62.727	10	10
212	4804	85.3747	10	10
212	5036	194.892	10	10
212	5344	96.2791	10	10
212	6575	74.1808	10	10
214	334	122.775	10	10
214	635	38.6875	10	10
214	1898	133.519	10	10
214	2007	52.4051	10	10
214	2408	366.71	10	10
214	2663	25.3203	10	10
214	3144	13.7567	10	10
214	5253	49.1501	10	10
214	5521	47.9179	10	10
214	5635	13.5039	10	10
214	6484	345.766	10	10
214	7219	58.0715	10	10
214	7326	59.5427	10	10
229	972	223.865	9	10
229	2089	190.464	9	1
229	2343	124.575	9	2
229	3646	225.116	9	9
229	4109	27.2306	9	2
229	6198	113.418	9	2
229	6289	49.0513	9	10
229	6360	78.8987	9	2
229	6898	11.0867	9	2
229	7731	154.561	9	1
232	483	80.8659	9	2
232	522	86.0204	9	2
232	1582	184.256	9	1
232	1956	107.021	9	2
232	3198	7.6087	9	2
232	4159	112.398	9	1
232	6316	310.287	9	9
232	6423	164.066	9	1
232	7171	293.11	9	9
232	7870	15.1856	9	2
233	378	69.4729	10	10
233	545	5.2889	10	10
233	675	117.499	10	10
233	817	30.2423	10	10
233	1753	25.1287	10	10
233	2898	17.0154	10	10
233	4172	39.3976	10	10
233	4677	52.5884	10	10
233	6233	53.8984	10	10
233	6246	38.3971	10	10
233	6732	13.2454	10	10
233	6926	146.104	10	10
245	1111	94.4375	5	4
245	1362	46.6385	5	5
245	1826	12.6431	5	5
245	1841	48.4416	5	4
245	2162	106.823	5	5
245	2223	96.1705	5	5
245	2324	23.3516	5	5
245	3176	30.4526	5	5
245	3284	11.9147	5	10
245	3886	14.703	5	4
245	4775	40.2645	5	4
245	5209	35.6946	5	4
245	5568	25.0187	5	4
245	6322	33.7619	5	5
245	7228	7.6996	5	5
246	379	118.791	2	2
246	714	201.301	2	1
246	3100	252.22	2	2
246	3361	47.2382	2	9
246	3910	110.973	2	2
246	5240	132.521	2	9
246	5887	16.3141	2	9
246	5901	590.329	2	2
246	6063	55.4774	2	9
246	6911	170.956	2	2
246	7503	502.857	2	2
246	8029	118.063	2	3
247	777	228.65	10	10
247	3924	34.4838	10	10
247	4631	160.298	10	10
247	6620	34.4773	10	10
247	7264	121.931	10	10
247	7679	87.3169	10	10
250	642	133.072	10	10
250	1099	34.3625	10	10
250	2950	35.6142	10	10
250	3497	159.456	10	10
250	5136	64.2847	10	10
250	5841	100.208	10	10
250	6341	101.949	10	10
250	6347	176.843	10	10
250	6608	87.9392	10	10
251	311	89.9585	9	2
251	3646	262.353	9	9
251	3956	64.7644	9	2
251	4909	104.891	9	2
251	6330	231.242	9	9
251	6806	188.153	9	1
251	6898	20.4858	9	2
251	7351	145.674	9	1
253	1330	169.33	2	3
253	2212	551.111	2	2
253	3074	34.8096	2	2
253	3565	80.7072	2	9
253	3799	83.4972	2	9
253	5105	118.935	2	3
253	5894	415.486	2	2
253	6382	126.38	2	2
253	6445	135.804	2	2
253	7067	63.7783	2	9
253	7616	233.226	2	1
253	7930	44.029	2	9
254	979	231.544	10	10
254	1121	853.905	10	10
254	1371	76.0139	10	10
254	1815	115.269	10	10
254	2853	244.941	10	10
254	3068	44.9623	10	10
254	3383	72.9784	10	10
254	3587	246.567	10	10
254	4445	73.693	10	10
254	4866	511.405	10	10
254	5347	55.6096	10	10
254	5637	148.094	10	10
255	428	136.767	10	10
255	1439	43.1423	10	10
255	2205	81.9076	10	10
255	2869	181.502	10	10
255	6052	108.12	10	10
255	6751	81.9896	10	10
255	6879	66.7637	10	10
255	7412	92.3907	10	10
255	7475	187.201	10	10
260	532	128.511	10	10
260	1090	138.748	10	10
260	1212	4.4027	10	4
260	1482	22.5596	10	10
260	2287	16.079	10	5
260	3457	64.4237	10	10
260	3868	92.3093	10	4
260	4286	28.2883	10	10
260	5305	35.7519	10	10
260	7127	79.3111	10	10
260	7551	108.419	10	3
260	7615	4.4084	10	5
260	8095	52.8832	10	5
262	1072	179.678	2	3
262	1185	66.5543	2	1
262	1186	109.445	2	3
262	1432	29.0455	2	3
262	1641	70.0505	2	9
262	2370	42.8157	2	9
262	2707	65.8272	2	9
262	2790	25.407	2	2
262	3124	112.128	2	2
262	4642	71.1129	2	3
262	4705	624.431	2	2
262	5199	657.782	2	2
262	5408	178.09	2	1
262	5994	6.095	2	2
262	7687	141.257	2	2
262	7692	144.285	2	9
262	8078	112.096	2	2
263	928	106.385	10	10
263	1572	53.008	10	10
263	2643	50.308	10	10
263	3563	63.0861	10	10
263	4544	197.759	10	10
263	5708	94.7174	10	10
263	7651	150.322	10	10
265	779	24.1009	5	5
265	1580	4.461	5	5
265	3304	7.0682	5	5
265	3405	5.9436	5	5
265	3545	14.454	5	5
265	3589	43.6134	5	5
265	3608	3.3333	5	5
265	3609	0.965	5	5
265	3778	5.1467	5	5
265	3911	20.2751	5	5
265	4115	8.1225	5	5
265	5660	0.7724	5	5
265	5771	14.657	5	5
265	5837	7.852	5	5
265	6499	0.9775	5	5
265	6948	13.2774	5	5
265	7098	27.9894	5	5
265	8061	18.5343	5	5
265	8132	42.8932	5	5
267	1500	131.757	1	1
267	2065	61.0089	1	9
267	2563	91.5701	1	2
267	3786	205.428	1	9
267	4908	195.752	1	9
267	5507	186.744	1	1
268	316	26.0529	5	5
268	1943	33.8213	5	5
268	2287	24.5192	5	5
268	7615	8.81	5	5
268	7772	5.4287	5	5
268	8095	2.4371	5	5
271	487	129.025	10	10
271	3377	128.28	10	10
271	3683	160.166	10	10
271	4016	182.016	10	10
271	4779	185.039	10	10
271	5295	112.521	10	10
271	6197	43.3064	10	10
271	7531	102.99	10	10
274	700	134.863	2	9
274	1373	139.223	2	2
274	2152	235.557	2	3
274	2338	17.954	2	9
274	2364	102.889	2	9
274	2666	204.874	2	2
274	3198	686.772	2	2
274	3434	133.762	2	2
274	3509	5.9195	2	3
274	3864	706.4	2	2
274	4151	200.323	2	2
274	4159	26.4463	2	1
274	5970	110.399	2	3
274	7010	151.778	2	1
274	7108	54.8815	2	3
274	7880	114.203	2	9
276	491	127.385	2	9
276	929	120.054	2	2
276	1150	171.261	2	3
276	1288	186.805	2	2
276	2011	48.1432	2	9
276	3769	68.9875	2	1
276	3812	126.516	2	9
276	4462	152.127	2	2
276	5322	134.896	2	2
276	5601	185.185	2	3
276	5746	366.151	2	2
276	5812	168.336	2	1
276	6687	136.159	2	9
276	7169	609.654	2	2
278	442	52.4497	2	9
278	560	140.466	2	3
278	1349	219.269	2	2
278	1432	60.5259	2	3
278	2703	72.6065	2	9
278	3026	21.1555	2	3
278	3154	63.8433	2	3
278	3834	126.691	2	9
278	4017	61.94	2	9
278	4229	48.1641	2	1
278	4996	103.239	2	1
278	5073	252.716	2	2
278	5422	513.488	2	2
278	6551	131.773	2	3
278	6623	172.4	2	2
278	6787	181.281	2	2
278	6943	113.469	2	2
278	7826	479.331	2	2
282	1373	78.2913	1	2
282	1676	96.154	1	2
282	2338	105.112	1	9
282	2918	59.3674	1	1
282	3432	35.1081	1	9
282	4093	32.945	1	1
282	4717	134.151	1	1
282	5747	193.33	1	1
282	6220	176.036	1	1
282	7334	199.107	1	9
284	711	0.6985	5	5
284	2288	0.3158	5	5
284	2806	4.131	5	5
284	4234	6.8867	5	5
284	5109	0.3916	5	5
284	5202	1.6766	5	5
284	5396	28.6888	5	5
284	6810	11.0147	5	5
284	6900	11.9545	5	5
284	6930	4.6438	5	5
284	7371	5.0213	5	5
286	1054	99.9247	1	9
286	1401	102.242	1	9
286	1852	158.368	1	9
286	3685	48.1935	1	9
286	4000	72.4397	1	9
286	5494	151.849	1	2
286	5534	168.419	1	9
286	7043	142.057	1	2
286	7599	129.54	1	10
286	7828	112.289	1	1
286	8073	36.1267	1	2
289	406	202.3	3	4
289	1251	143.133	3	3
289	2485	145.597	3	2
289	2567	120.818	3	3
289	2580	85.1631	3	3
289	3020	159.764	3	4
289	3174	62.6947	3	2
289	3310	649.595	3	3
289	3939	650.596	3	3
289	4373	107.664	3	3
289	4627	113.895	3	2
289	4683	184.517	3	2
289	6898	50.1779	3	2
289	7160	101.726	3	4
289	7641	315.855	3	2
289	7973	27.0874	3	2
289	8106	10.9456	3	4
294	538	111.651	1	9
294	1009	83.2044	1	2
294	2539	237.488	1	2
294	2657	191.13	1	1
294	3835	115.997	1	9
294	4474	173.36	1	1
294	5178	177.496	1	9
294	7067	83.5324	1	9
311	367	192.191	2	2
311	1251	141.139	2	3
311	1456	41.6886	2	3
311	1882	228.649	2	2
311	2186	69.3045	2	3
311	3646	60.4671	2	9
311	3956	427.681	2	2
311	4192	8.1119	2	3
311	4373	33.0798	2	3
311	4909	74.1182	2	2
311	6198	558.922	2	2
311	6752	11.3942	2	9
311	6806	178.49	2	1
311	6898	120.869	2	2
311	7115	72.1495	2	9
312	340	14.379	10	10
312	615	49.8736	10	10
312	1340	3.7384	10	10
312	1979	82.2944	10	10
312	2455	11.1115	10	10
312	2856	61.6406	10	10
312	5984	48.4332	10	10
312	6931	60.2789	10	10
312	7535	23.5844	10	10
312	8006	64.2358	10	10
315	1157	175.328	9	1
315	3585	43.3015	9	1
315	3644	171.754	9	1
315	3832	100.437	9	2
315	5855	61.335	9	2
315	5943	77.3072	9	2
315	7208	5.2413	9	2
315	7328	195.734	9	9
315	7464	187.093	9	10
316	455	2.4236	5	4
316	1564	33.5568	5	5
316	1800	5.4505	5	5
316	1834	0.5576	5	5
316	1943	10.7575	5	5
316	2287	43.0593	5	5
316	2693	13.2694	5	5
316	2941	48.6913	5	5
316	3349	55.6222	5	5
316	3537	66.6319	5	5
316	4178	43.7658	5	5
316	4441	70.4668	5	5
316	5304	30.2106	5	10
316	5547	17.1974	5	10
316	5754	14.0535	5	5
316	5839	0.2067	5	5
316	6080	57.4347	5	5
316	6180	15.1694	5	5
316	6506	24.2913	5	5
316	6716	86.0213	5	5
316	6852	14.7322	5	5
316	7074	1.1745	5	5
316	7309	34.6032	5	5
316	7496	0.2076	5	5
316	7501	55.1156	5	5
316	7576	5.5765	5	5
316	7615	1.6314	5	5
316	7772	47.5045	5	5
316	7941	10.7692	5	5
316	8095	4.4796	5	5
317	953	69.4677	10	10
317	2265	21.2015	10	10
317	2575	159.451	10	10
317	3061	91.5808	10	10
317	3720	113.503	10	10
317	4417	80.1527	10	10
317	4522	103.906	10	10
317	5247	95.621	10	10
317	6466	64.5003	10	10
317	8034	102.946	10	10
319	1979	11.8872	10	10
319	2171	4.4528	10	10
319	8006	10.9271	10	10
320	653	210.47	9	9
320	1146	143.373	9	2
320	1675	129.53	9	1
320	2389	94.1298	9	2
320	2499	203.838	9	9
320	4469	38.9958	9	2
320	5014	79.5558	9	1
320	5445	165.036	9	1
320	7777	85.6652	9	2
320	8001	65.6518	9	1
323	503	47.7663	10	10
323	1441	28.4762	10	4
323	1525	14.5387	10	10
323	2466	122.759	10	10
323	5552	52.2381	10	10
323	5587	57.3199	10	10
323	6185	2.6761	10	10
323	6271	80.5985	10	10
323	6329	47.6452	10	10
323	6595	48.2306	10	10
323	7148	69.0491	10	10
323	7865	61.1427	10	10
333	1674	4.3529	10	10
333	2121	56.2742	10	10
333	2353	16.2797	10	10
333	3502	5.3769	10	10
333	5587	29.1728	10	10
333	5619	2.598	10	10
333	6069	28.8239	10	10
333	7305	64.6009	10	10
334	635	244.624	10	10
334	2408	105.943	10	10
334	2663	102.458	10	10
334	3395	51.9591	10	10
334	3881	42.4328	10	10
334	4215	80.5573	10	10
334	5521	55.8225	10	10
334	5552	161.23	10	10
334	5604	87.7166	10	10
334	6185	316.952	10	10
334	6271	90.9177	10	10
336	1051	47.8673	1	9
336	3992	77.8628	1	2
336	4022	163.58	1	9
336	4683	272.612	1	2
336	6457	107.415	1	9
336	7831	161.981	1	9
336	8137	132.892	1	1
337	815	4.7565	5	5
337	1465	5.9275	5	5
337	1808	13.8176	5	5
337	2062	9.7841	5	5
337	2288	0.349	5	5
337	4240	6.1868	5	5
337	5184	0.305	5	5
337	5730	42.1356	5	5
337	6067	7.7378	5	5
337	6377	14.0704	5	10
337	6738	3.018	5	5
337	7497	12.0391	5	5
337	7669	40.5823	5	10
337	7673	10.8325	5	5
340	1979	11.7644	10	10
340	3424	18.9194	10	10
340	7722	49.6029	10	10
340	8006	11.3784	10	10
343	860	9.2294	5	5
343	2758	1.5726	5	5
343	3754	8.9806	5	5
343	4136	10.26	5	5
343	4206	0.6301	5	5
343	5065	35.3045	5	5
343	5068	7.0075	5	5
343	5900	4.1709	5	5
343	7397	14.2917	5	5
343	7684	11.5662	5	5
343	8112	29.7587	5	5
344	1402	146.885	2	9
344	1767	38.2225	2	9
344	1974	271.321	2	2
344	2254	209.655	2	1
344	2264	287.594	2	2
344	2671	109.4	2	3
344	2714	133.128	2	9
344	3398	59.0888	2	3
344	3932	99.2118	2	9
344	4346	279.93	2	2
344	5745	676.419	2	2
344	7900	650.183	2	2
348	524	164.956	10	2
348	594	218.267	10	10
348	1051	197.111	10	9
348	1368	43.9523	10	1
348	1898	11.8127	10	10
348	3549	110.359	10	10
348	4627	10.8927	10	2
348	4914	169.987	10	10
348	7101	133.94	10	2
349	938	256.526	9	1
349	1067	134.81	9	2
349	4177	151.023	9	1
349	5376	45.9767	9	2
349	5436	147.3	9	1
349	6066	94.3791	9	1
349	6505	233.633	9	10
349	6611	238.369	9	9
349	7382	160.89	9	2
353	483	102.697	1	2
353	522	32.905	1	2
353	1582	104.647	1	1
353	2065	199.192	1	9
353	3831	137.654	1	1
353	5863	98.3387	1	1
353	5887	260.902	1	9
353	5901	29.8209	1	2
353	7756	73.5497	1	1
355	439	112.008	2	1
355	757	180.186	2	9
355	1025	148.859	2	3
355	2235	77.4004	2	9
355	2330	38.8611	2	2
355	2556	167.388	2	3
355	2991	99.2961	2	2
355	3429	485.221	2	2
355	4725	192.13	2	1
355	5270	80.2413	2	2
355	5931	126.917	2	9
355	6245	75.2729	2	2
363	1366	77.3659	3	4
363	2198	156.187	3	2
363	2529	213.151	3	2
363	3071	99.7388	3	2
363	3718	240.369	3	4
363	3900	70.6844	3	4
363	4618	859.623	3	3
363	4871	719.189	3	3
363	5235	95.0444	3	3
363	5280	102.751	3	3
363	5601	75.3345	3	3
366	537	11.0672	5	5
366	663	8.9907	5	5
366	1437	76.4134	5	5
366	2300	15.2882	5	5
366	2689	10.5421	5	5
366	4180	11.6519	5	5
366	4553	17.7944	5	4
366	4596	96.9259	5	4
366	5125	1.0283	5	5
366	5359	16.2627	5	5
366	5986	66.9685	5	5
366	7849	27.6848	5	5
367	379	651.351	2	2
367	1882	584.593	2	2
367	2177	132.825	2	9
367	2186	131.895	2	3
367	2547	64.3025	2	3
367	2947	88.6662	2	9
367	3956	197.686	2	2
367	4192	13.0832	2	3
367	6268	112.947	2	1
367	7115	80.482	2	9
367	7969	110.212	2	2
367	8077	143.602	2	2
368	2196	126.366	10	10
368	3850	63.9721	10	10
368	4410	216.575	10	10
368	5658	157.93	10	10
368	7119	64.1995	10	10
368	7533	176.423	10	10
368	8092	48.4059	10	10
369	1115	111.03	1	9
369	4133	259.665	1	1
369	5058	40.1306	1	2
369	5453	192.673	1	9
369	5803	139.522	1	9
369	7393	194.064	1	1
369	8101	196.163	1	2
374	670	81.6178	10	10
374	1340	8.5577	10	10
374	2171	13.4422	10	10
374	2610	15.4962	10	10
374	2740	19.4196	10	10
374	2770	56.1004	10	10
374	2799	3.3447	10	10
374	3284	28.3454	10	10
374	3424	2.9858	10	10
374	4096	14.1806	10	10
374	4803	26.0643	10	10
374	5255	68.0848	10	10
374	5569	17.565	10	10
374	6181	142.757	10	10
374	6305	33.8807	10	10
374	7149	31.1483	10	10
374	7535	71.8687	10	10
374	7722	10.6104	10	10
374	7932	25.7638	10	10
378	545	43.359	10	10
378	675	19.0474	10	10
378	1135	3.5503	10	10
378	1303	19.6512	10	10
378	1649	27.0544	10	10
378	1867	3.1172	10	10
378	2509	10.9259	10	10
378	2647	11.4838	10	10
378	4172	22.6084	10	10
378	4493	8.997	10	10
378	5169	18.9736	10	10
378	5314	13.543	10	10
378	5966	84.8506	10	10
378	6417	2.298	10	10
378	6732	10.5675	10	10
378	7057	2.1183	10	10
379	2177	7.1083	2	9
379	2228	141.346	2	9
379	2547	76.5017	2	3
379	2947	151.49	2	9
379	2970	115.386	2	3
379	3100	608.952	2	2
379	3956	79.0575	2	2
379	4192	37.3506	2	3
379	5218	94.7404	2	2
379	6063	38.6527	2	9
379	6268	47.0702	2	1
379	7503	178.356	2	2
379	8076	92.3072	2	1
379	8077	170.713	2	2
384	457	575.464	2	2
384	500	134.684	2	10
384	871	132.474	2	10
384	1213	187.791	2	10
384	1475	56.7789	2	10
384	2164	509.967	2	2
384	2294	174.973	2	1
384	2965	63.7206	2	10
384	3065	67.9132	2	1
384	3275	70.3949	2	2
384	4134	151.426	2	2
384	5348	2.1898	2	10
384	6022	260.369	2	3
384	6095	48.2694	2	3
384	6145	258.199	2	3
384	6493	134.54	2	10
384	6849	44.0951	2	9
384	7417	996.338	2	10
384	7621	26.3073	2	9
385	776	4.593	10	10
385	4112	8.4641	10	10
385	7260	12.2622	10	10
389	871	64.2164	10	10
389	1310	85.7898	10	10
389	2506	158.844	10	10
389	2932	67.7861	10	10
389	2965	14.6448	10	10
389	5704	259.607	10	10
389	6283	69.4232	10	10
389	6493	284.808	10	10
389	7417	139.166	10	10
389	7787	65.3504	10	10
390	501	509.54	2	2
390	535	64.2423	2	3
390	1146	69.8919	2	2
390	1650	65.0087	2	2
390	1763	159.298	2	3
390	2252	58.3199	2	2
390	2362	138.77	2	2
390	2499	87.0347	2	9
390	2772	39.5982	2	3
390	3243	126.756	2	9
390	4469	609.651	2	2
390	5445	56.7733	2	1
390	5577	91.5014	2	1
390	7594	46.1225	2	3
392	2261	4.9712	5	5
392	2729	10.9898	5	5
392	3802	6.4978	5	5
392	4870	6.9229	5	5
392	5403	1.1061	5	5
392	5412	9.2517	5	5
392	7267	8.0427	5	5
392	7597	8.2696	5	5
393	506	12.954	5	4
393	2287	8.8733	5	5
393	3709	1.1629	5	5
393	5186	15.3148	5	4
393	5304	10.0537	5	10
393	6500	6.7242	5	4
393	6716	5.2022	5	5
394	642	150.455	10	10
394	1317	153.866	10	10
394	3351	49.042	10	10
394	3636	80.8051	10	10
394	3895	203.104	10	10
394	4697	134.054	10	10
394	6055	64.1745	10	10
394	6341	60.7099	10	10
394	6518	11.4345	10	10
405	905	12.7232	10	10
405	2904	92.943	10	10
405	3863	74.0539	10	10
405	4100	104.752	10	10
405	5282	58.8898	10	10
405	6340	180.681	10	10
405	7461	207.322	10	9
405	7741	94.3112	10	10
406	455	36.2197	4	4
406	1529	155.934	4	4
406	2567	39.2773	4	3
406	3020	96.002	4	4
406	3310	125.791	4	3
406	5165	87.6921	4	5
406	5584	27.4541	4	5
406	6380	29.1509	4	4
406	6596	20.6514	4	5
406	7160	66.6986	4	4
406	7662	76.2124	4	5
409	614	33.1727	5	5
409	713	2.83	5	5
409	1764	4.6478	5	5
409	3402	2.2486	5	5
409	4358	0.1914	5	5
409	5660	43.7959	5	5
409	6014	4.1826	5	5
409	7345	21.239	5	5
411	980	32.6864	4	5
411	1437	64.1822	4	5
411	2413	266.242	4	3
411	2809	66.7152	4	4
411	3662	10.387	4	5
411	3884	152.716	4	3
411	3891	28.3358	4	5
411	4553	107.81	4	4
411	4596	34.8542	4	4
411	4893	15.4866	4	3
411	5402	269.442	4	4
411	5519	245.786	4	4
411	6234	154.334	4	5
411	8090	65.9943	4	4
413	2585	106.793	1	1
413	3643	74.9121	1	1
413	5099	98.3816	1	9
413	6202	100.28	1	2
413	6211	9.5098	1	2
413	7144	61.1017	1	2
413	7444	67.8871	1	1
413	7569	165.693	1	9
413	7877	173.088	1	9
413	8081	162.456	1	1
414	1027	6.1726	10	10
414	1071	4.345	10	10
414	1649	7.8734	10	10
414	4493	11.4268	10	10
414	5780	4.5381	10	10
416	914	137.849	10	10
416	2663	150.958	10	10
416	2794	135.554	10	10
416	3395	190.699	10	10
416	3700	64.6854	10	10
416	3782	133.196	10	10
416	5253	122.868	10	10
416	7183	74.9774	10	10
421	2451	21.8918	5	5
421	3793	6.536	5	5
421	4301	15.4211	5	5
421	4356	0.2145	5	5
421	5127	23.6199	5	5
421	5309	10.0927	5	5
421	6014	1.065	5	5
421	6948	9.6319	5	5
427	471	47.1559	10	10
427	1375	122.794	10	10
427	1489	134.642	10	10
427	3104	87.8319	10	10
427	3257	162.426	10	10
427	4457	126.226	10	10
427	5637	93.832	10	10
428	1157	119.037	10	1
428	1439	138.837	10	10
428	2869	133.136	10	10
428	3782	109.457	10	10
428	6751	86.5213	10	10
428	7464	132.77	10	10
432	469	2.5066	5	5
432	918	13.0812	5	5
432	1047	22.1956	5	5
432	1626	0.2261	5	5
432	1628	16.4539	5	5
432	1733	8.7372	5	5
432	2044	1.3131	5	5
432	2045	77.825	5	5
432	3340	8.2436	5	5
432	3561	15.4077	5	5
432	3781	0.2619	5	5
432	3811	6.8372	5	5
432	5267	1.9351	5	5
432	5551	0.2503	5	5
432	5771	0.4262	5	5
432	6324	19.1731	5	5
432	6327	2.771	5	5
432	6378	1.3847	5	5
433	589	160.798	10	10
433	675	36.4586	10	10
433	1066	192.457	10	10
433	2448	163.205	10	10
433	4043	105.317	10	10
433	4291	64.1258	10	10
433	4846	166.191	10	10
433	5047	105.067	10	10
433	5385	29.9111	10	10
433	5807	137.254	10	10
433	6015	36.9653	10	10
433	6233	144.101	10	10
433	6246	408.349	10	10
433	6926	27.6839	10	10
436	805	7.2516	5	5
436	1671	43.7951	5	5
436	2136	3.5743	5	5
436	2619	16.4729	5	5
436	3534	4.1123	5	5
436	4230	21.9025	5	5
436	4643	77.4329	5	5
436	4824	7.3165	5	5
436	4965	2.9748	5	5
436	4975	6.7933	5	5
436	5144	0.244	5	5
436	5207	16.9844	5	5
436	5962	49.3054	5	5
436	7318	25.0177	5	5
436	8023	12.7871	5	5
438	878	28.4533	4	5
438	3118	48.835	4	5
438	3332	80.6971	4	4
438	3794	27.4816	4	4
438	4313	13.803	4	5
438	5645	50.4201	4	5
438	5980	118.348	4	3
438	5997	88.0358	4	4
438	6019	38.6808	4	5
438	6912	46.465	4	4
438	6998	41.5142	4	4
438	7436	120.051	4	3
439	757	158.84	1	9
439	1389	168.816	1	1
439	4725	194.39	1	1
439	4862	71.0492	1	9
439	5931	174.333	1	9
439	7153	29.9631	1	9
442	2703	289.792	9	9
442	3915	267.641	9	9
442	4442	108.164	9	9
442	4996	131.134	9	1
442	5073	82.5393	9	2
442	5996	142.147	9	9
442	6787	22.638	9	2
446	681	2.3055	10	10
446	1100	3.1262	10	10
446	1906	6.7686	10	10
446	2909	7.7982	10	10
446	3169	19.0284	10	10
446	3189	31.9302	10	10
446	3661	25.2524	10	10
446	4239	2.249	10	10
446	5798	5.348	10	10
446	6991	6.5414	10	10
452	1978	23.6194	4	4
452	2989	287.278	4	4
452	3145	37.3293	4	4
452	4272	8.0758	4	3
452	5750	41.147	4	5
452	6128	60.9817	4	5
452	6474	35.9033	4	5
452	7460	91.993	4	4
452	7558	30.1704	4	3
452	8005	143.962	4	3
452	8027	288.008	4	4
453	1622	59.5776	2	9
453	2526	70.9455	2	9
453	2765	132.376	2	3
453	2838	77.2847	2	2
453	3074	149.573	2	2
453	3206	34.7032	2	9
453	3268	103.582	2	3
453	3529	199.6	2	2
453	3858	158.613	2	1
453	4579	51.6084	2	3
453	4736	693.099	2	2
453	5034	44.522	2	9
453	5214	140.75	2	2
453	5434	186.746	2	1
453	5685	667.011	2	2
453	6599	9.4754	2	3
455	694	2.9385	4	5
455	2567	175.669	4	3
455	2580	131.419	4	3
455	2708	32.8349	4	4
455	3020	25.2311	4	4
455	3689	19.6087	4	5
455	3909	67.6069	4	4
455	4178	90.7307	4	5
455	5584	6.0746	4	5
455	6380	80.4341	4	4
455	6500	74.2046	4	4
455	6506	4.9162	4	5
455	6577	30.1726	4	5
455	6596	134.387	4	5
455	7074	45.0416	4	5
455	7501	9.449	4	5
457	633	112.717	2	9
457	2164	133.575	2	2
457	2260	117.72	2	2
457	2294	133.706	2	1
457	3065	190.107	2	1
457	3471	109.249	2	1
457	4134	168.904	2	2
457	5022	41.0638	2	9
457	6145	152.651	2	3
457	6849	45.026	2	9
457	7747	702.413	2	2
458	3945	68.3876	10	10
458	4262	60.9141	10	10
458	4502	88.6056	10	10
458	5036	21.8985	10	10
458	6575	231.526	10	10
460	3328	76.6397	2	3
460	4208	58.7454	2	2
460	4519	119.124	2	1
460	4637	718.467	2	2
460	4687	37.4137	2	9
460	4760	125.529	2	2
460	5099	47.439	2	9
460	5159	669.756	2	2
460	5793	98.726	2	9
460	5854	4.0736	2	1
460	6427	38.7839	2	9
460	6570	60.44	2	3
460	6582	48.8815	2	2
460	7173	122.286	2	2
460	7773	59.9693	2	3
460	7795	93.5466	2	3
462	887	67.2144	10	10
462	2932	48.9987	10	10
462	3263	60.892	10	10
462	4762	63.1759	10	10
462	5348	301.152	10	10
462	6698	206.364	10	10
462	6788	69.1434	10	10
462	6904	152.878	10	10
462	7417	7.607	10	10
462	7800	252.55	10	10
463	572	101.182	1	9
463	1767	220.799	1	9
463	4346	128.817	1	2
463	5505	205.556	1	1
463	6312	169.948	1	1
465	3035	57.8565	10	10
465	3448	56.7885	10	10
465	3602	26.0989	10	10
465	4375	37.8509	10	10
465	4651	66.9307	10	10
465	6191	29.1695	10	10
465	7806	351.736	10	10
469	492	82.1741	5	5
469	1523	1.5166	5	5
469	1586	68.8604	5	5
469	1769	99.0665	5	4
469	2044	68.8732	5	5
469	2045	5.0231	5	5
469	2995	30.1083	5	5
469	3030	85.1718	5	4
469	3252	58.3171	5	5
469	3575	46.2447	5	4
469	3811	73.9691	5	5
469	3891	22.5017	5	5
469	5267	40.7448	5	5
469	5720	63.4149	5	4
469	6234	10.9137	5	5
469	6910	11.8981	5	5
469	7874	80.163	5	5
471	1375	187.698	10	10
471	1489	132.421	10	10
471	3046	29.8074	10	10
471	3257	121.278	10	10
471	6358	145.161	10	10
471	7022	107.246	10	10
471	7383	140.451	10	10
474	1219	68.6516	10	10
474	3377	125.517	10	10
474	4045	259.873	10	10
474	4802	65.6156	10	10
474	5229	196.137	10	10
474	6666	125.41	10	10
474	7277	149.356	10	10
475	799	18.5576	10	10
475	1677	7.4701	10	10
475	1983	26.9227	10	10
475	2586	14.8909	10	10
475	3645	6.7312	10	10
475	5537	28.5124	10	10
475	5749	8.197	10	10
475	7113	76.6527	10	10
475	7946	9.9931	10	10
479	1367	189.568	10	10
479	1471	90.827	10	10
479	2394	78.2012	10	10
479	3484	94.7088	10	10
479	3683	42.3904	10	10
479	4030	439.883	10	10
479	4307	110.518	10	10
479	4439	64.8929	10	10
479	4734	526.251	10	10
479	4804	125.178	10	10
479	5036	77.0105	10	10
479	6197	100.096	10	10
479	7776	233.06	10	10
479	7974	164.307	10	10
482	853	87.6029	10	10
482	2643	170.777	10	10
482	4476	24.2753	10	10
482	5515	92.9692	10	10
482	6046	28.1187	10	10
482	7658	72.2433	10	10
483	522	641.822	2	2
483	1582	76.905	2	1
483	1956	90.1087	2	2
483	2410	35.7836	2	3
483	3100	458.295	2	2
483	4836	83.7802	2	3
483	5887	30.869	2	9
483	5901	253.434	2	2
483	6316	132.193	2	9
483	7756	114.007	2	1
483	7870	167.271	2	2
484	2289	121.396	2	9
484	2343	144.413	2	2
484	2542	45.3502	2	2
484	2960	102.446	2	1
484	3595	437.491	2	2
484	4019	85.0344	2	10
484	4185	478.899	2	2
484	6198	115.564	2	2
484	6485	76.0252	2	2
484	6752	36.0317	2	9
484	6976	85.3681	2	3
487	1162	267.556	10	2
487	1990	157.243	10	1
487	4097	44.3612	10	9
487	4779	105.346	10	10
487	5295	33.594	10	10
487	5387	111.999	10	9
487	6604	88.5865	10	9
487	7531	108.75	10	10
491	3812	122.141	9	9
491	4145	305.589	9	9
491	4694	145.639	9	1
491	5322	49.6847	9	2
491	5596	87.5756	9	9
491	5746	205.964	9	2
491	5812	240.622	9	1
491	6687	133.909	9	9
492	1769	61.7438	5	4
492	2995	0.7387	5	5
492	3252	0.8569	5	5
492	3581	28.6286	5	5
492	3811	20.1841	5	5
492	3861	70.9899	5	5
492	3891	24.7639	5	5
492	5110	7.7997	5	4
492	5474	2.9346	5	5
492	5720	19.1791	5	4
492	7460	80.8291	5	4
493	706	131.034	9	1
493	2312	36.8786	9	2
493	3582	209.774	9	1
493	3786	210.533	9	9
493	4698	204.954	9	9
493	5081	58.7596	9	2
493	5308	112.371	9	2
493	5507	202.181	9	1
493	7241	29.6664	9	2
496	1054	33.1033	2	9
496	1166	121.425	2	9
496	4302	585.11	2	2
496	4367	140.265	2	3
496	5485	167.179	2	2
496	6017	137.104	2	2
496	6915	31.8645	2	1
496	7106	124.884	2	3
496	7469	12.0429	2	9
496	7627	568.422	2	2
496	7740	112.234	2	1
496	7867	48.2962	2	2
496	7895	46.558	2	9
496	8073	65.8743	2	2
498	753	30.04	10	10
498	1797	97.7523	10	10
498	4395	43.0527	10	10
498	4400	46.9642	10	10
498	4846	14.9308	10	10
498	7295	41.9303	10	10
498	7458	35.0027	10	10
500	1312	185.675	10	3
500	1870	76.5246	10	10
500	2517	24.2973	10	10
500	2783	129.513	10	10
500	4134	741.621	10	2
500	4762	31.4289	10	10
500	5348	216.949	10	10
500	5623	99.9119	10	2
500	6022	44.9432	10	3
500	6641	54.4153	10	1
500	6698	777.091	10	10
500	6849	77.6693	10	9
500	7417	144.336	10	10
500	8013	102.918	10	10
500	8056	76.5377	10	10
501	1179	76.656	2	1
501	2252	133.632	2	2
501	2362	102.935	2	2
501	2499	18.1791	2	9
501	2772	137.392	2	3
501	2994	96.0664	2	9
501	3243	17.0255	2	9
501	3667	63.0036	2	3
501	5577	157.42	2	1
501	5866	468.096	2	2
501	6919	102.1	2	2
501	6925	127.283	2	9
503	730	129.504	10	3
503	1209	5.5296	10	3
503	1441	191.576	10	4
503	1512	41.7517	10	10
503	1525	48.6144	10	10
503	2466	29.4253	10	10
503	3746	38.9383	10	10
503	3907	74.0697	10	4
503	4613	57.1983	10	10
503	5552	134.181	10	10
503	5680	66.9608	10	10
503	6185	165.695	10	10
503	6199	7.9598	10	5
506	532	71.3969	4	10
506	785	178.597	4	3
506	1320	51.2214	4	3
506	1564	65.316	4	5
506	3689	14.6506	4	5
506	3709	50.5715	4	5
506	3868	68.6779	4	4
506	3907	37.1066	4	4
506	3909	65.785	4	4
506	5186	42.7616	4	4
506	5304	31.4471	4	10
506	6500	91.8575	4	4
506	6523	41.3657	4	3
506	7551	27.1849	4	3
509	1035	260.979	1	9
509	1469	26.0571	1	2
509	5414	108.113	1	2
509	5885	189.641	1	9
509	6522	212.964	1	9
509	6767	183.251	1	9
509	7727	79.1735	1	9
517	1980	2.9168	10	10
517	2013	54.067	10	10
517	2255	36.9362	10	10
517	2686	7.7353	10	10
517	2815	23.2417	10	10
517	3341	14.4953	10	10
517	3559	19.8484	10	10
517	4165	95.16	10	10
517	4239	9.9084	10	10
517	4702	41.2995	10	10
517	5512	27.2329	10	10
517	6120	34.2318	10	10
517	6601	6.8642	10	10
517	6822	11.9364	10	10
517	6975	5.7298	10	10
517	7543	3.9605	10	10
520	2048	248.484	9	9
520	2198	168.865	9	2
520	2529	136.686	9	2
520	3112	122.403	9	9
520	3735	121.334	9	1
520	3943	114.344	9	2
520	4763	195.928	9	1
520	5079	170.114	9	1
520	7315	111.727	9	1
522	1582	151.608	2	1
522	1956	131.182	2	2
522	2065	112.002	2	9
522	2563	62.8439	2	2
522	3198	108.515	2	2
522	3831	76.1422	2	1
522	4151	671.064	2	2
522	4836	65.1108	2	3
522	5901	99.6504	2	2
522	5970	64.3131	2	3
522	7109	203.018	2	2
522	7171	55.2702	2	9
524	730	90.3138	2	3
524	1051	59.8967	2	9
524	1209	112.13	2	3
524	1368	188.732	2	1
524	2266	107.905	2	9
524	3549	312.778	2	10
524	3939	199.588	2	3
524	4627	53.1283	2	2
524	4914	95.6751	2	10
524	5855	96.4509	2	2
524	7101	97.7818	2	2
524	7208	14.8888	2	2
524	7402	28.3241	2	9
524	7641	425.945	2	2
525	542	89.8553	3	4
525	1910	23.9407	3	4
525	2073	109.156	3	3
525	2666	58.898	3	2
525	2896	175.745	3	2
525	3509	972.274	3	3
525	3813	119.934	3	2
525	3864	28.4427	3	2
525	4272	870.494	3	3
525	5779	92.749	3	4
525	6112	29.2959	3	4
525	6137	183.612	3	2
525	7894	199.225	3	3
527	1763	131.666	4	3
527	3183	56.2578	4	4
527	3222	109.422	4	4
527	3887	49.1219	4	3
527	4357	33.6786	4	4
[truncated: 13,618 more rows]
