# Supplementary material for: Topological analysis of multicellular complexity in the plant hypocotyl
Source: eLife. 2017 Jul 6;6:e26023. doi: 10.7554/eLife.26023 (PMC5499946; doi:10.7554/eLife.26023)
Supplement: Supplementary file 1. — Cells are represented by arbitrary labels, and interaction size (μm2) and cell types for each cell-cell interaction are included in additional columns. Details are explained in the associated readme file. Biological triplicate samples for each genetic background are labelled sequentially. DOI: http://dx.doi.org/10.7554/eLife.26023.028 [file elife-26023-supp1.zip › ara_laterne_2.csv]

Label	Neighbour	Shared_Wall_Area	Label_Cell_Type	Neighbour_Cell_Type
1	4	276.188	9	9
1	5	88.4774	9	1
1	6	17.5572	9	1
1	8	108.561	9	1
1	11	263.338	9	9
1	17	134.228	9	1
1	18	19.1188	9	1
1	71	163.915	9	2
1	79	146.125	9	2
1	84	107.462	9	2
1	92	69.0562	9	2
2	3	199.359	1	9
2	4	97.8965	1	9
2	7	165.845	1	10
2	8	143.485	1	1
2	9	85.8352	1	9
2	28	255.365	1	9
2	34	190.487	1	9
2	68	165.482	1	2
2	886	74.8548	1	2
2	929	255.673	1	2
3	4	290.135	9	9
3	6	101.107	9	1
3	9	303.969	9	9
3	10	106.379	9	1
3	68	26.9106	9	2
3	80	171.408	9	2
3	85	97.5348	9	2
3	929	147.93	9	2
4	6	145.065	9	1
4	8	141.737	9	1
4	68	187.31	9	2
4	71	132.187	9	2
4	80	75.5504	9	2
4	84	51.7062	9	2
5	8	198.212	1	1
5	11	136.828	1	9
5	20	184.953	1	1
5	35	68.0377	1	9
5	44	210.159	1	9
5	79	250.654	1	2
5	101	47.3568	1	2
6	10	152.724	1	1
6	17	158.889	1	1
6	30	98.958	1	9
6	40	172.35	1	9
6	41	63.2168	1	9
6	71	233.831	1	2
6	80	270.549	1	2
7	9	93.6915	10	9
7	12	48.8282	10	10
7	13	187.994	10	10
7	15	185.159	10	10
7	28	42.034	10	9
7	33	196.751	10	10
7	37	125.131	10	9
7	66	177.904	10	10
7	886	278.721	10	2
8	34	146.222	1	9
8	35	151.488	1	9
8	68	115.43	1	2
8	79	31.2659	1	2
8	84	194.94	1	2
9	10	132.805	9	1
9	13	271.648	9	10
9	14	43.5663	9	10
9	55	98.7961	9	2
9	85	97.8124	9	2
9	886	143.396	9	2
9	929	37.3439	9	2
10	14	155.369	1	10
10	29	126.387	1	9
10	30	128.069	1	9
10	55	93.1709	1	2
10	80	35.5608	1	2
10	85	202.497	1	2
11	16	285.383	9	9
11	18	104.555	9	1
11	20	55.5728	9	1
11	79	91.6539	9	2
11	92	89.6729	9	2
11	101	52.2919	9	2
12	13	266.842	10	10
12	14	55.3013	10	10
12	15	156.333	10	10
12	19	181.706	10	10
12	22	260.145	10	10
12	66	156.621	10	10
12	74	147.366	10	10
12	108	118.526	10	10
12	116	89.4547	10	10
13	14	160.153	10	10
13	55	66.013	10	2
13	66	84.1051	10	10
13	74	108.466	10	10
13	886	112.272	10	2
14	19	156.005	10	10
14	29	77.7895	10	9
14	45	68.0233	10	10
14	46	134.421	10	10
14	55	175.66	10	2
14	74	254.31	10	10
15	22	46.5171	10	10
15	24	216.866	10	10
15	33	108.929	10	10
15	43	173.683	10	10
15	66	122.435	10	10
15	108	172.248	10	10
16	18	67.7599	9	1
16	20	111.501	9	1
16	21	88.6656	9	1
16	23	256.253	9	9
16	92	24.1985	9	2
16	101	131.311	9	2
16	114	140.61	9	2
17	18	191.925	1	1
17	36	119.821	1	9
17	41	99.7346	1	9
17	71	166.234	1	2
17	92	101.181	1	2
18	21	159.582	1	1
18	36	67.5438	1	9
18	42	130.244	1	9
18	92	230.529	1	2
18	114	75.9026	1	2
19	22	80.4825	10	10
19	25	208.184	10	10
19	45	129.158	10	10
19	52	107.731	10	10
19	74	92.4678	10	10
19	116	215.308	10	10
20	23	77.6182	1	9
20	39	167.603	1	1
20	44	77.3541	1	9
20	51	226.667	1	9
20	69	19.2943	1	9
20	101	284.275	1	2
20	864	145.234	1	2
21	23	123.832	1	9
21	26	158.414	1	1
21	42	98.2464	1	9
21	49	133.56	1	9
21	114	264.983	1	2
21	130	101.86	1	2
22	24	154.482	10	10
22	25	115.489	10	10
22	27	258.054	10	10
22	108	72.6301	10	10
22	116	124.216	10	10
22	149	75.7404	10	10
22	905	145.024	10	10
23	26	27.4667	9	1
23	31	256.08	9	9
23	39	83.7068	9	1
23	101	14.543	9	2
23	114	100.015	9	2
23	130	99.5118	9	2
23	864	165.543	9	2
24	27	95.8161	10	10
24	43	164.263	10	10
24	54	160.23	10	10
24	108	38.1037	10	10
24	903	89.9552	10	10
24	905	204.898	10	10
25	27	150.566	10	10
25	52	58.653	10	10
25	58	143.338	10	10
25	67	90.3838	10	10
25	116	48.534	10	10
25	126	117.151	10	10
25	149	220.27	10	10
26	31	125.312	1	9
26	48	77.0751	1	1
26	49	65.8529	1	9
26	50	124.07	1	1
26	57	134.083	1	9
26	130	204.062	1	2
26	169	125.588	1	2
27	126	178.011	10	10
27	149	88.6562	10	10
27	162	78.391	10	10
27	170	128.037	10	10
27	903	189.439	10	10
27	905	38.0024	10	10
28	34	301.535	9	9
28	37	369.011	9	9
28	60	151.765	9	1
28	585	223.587	9	2
28	674	25.7247	9	10
28	886	70.9531	9	2
28	929	109.327	9	2
29	30	308.652	9	9
29	46	298.98	9	10
29	55	126.312	9	2
29	72	135.937	9	1
29	85	48.4932	9	2
29	196	142.21	9	2
30	40	274.691	9	9
30	62	135.726	9	1
30	72	49.4809	9	1
30	80	95.4801	9	2
30	85	118.164	9	2
30	196	83.978	9	2
30	593	164.947	9	2
31	39	96.9472	9	1
31	48	88.0483	9	1
31	53	66.3914	9	1
31	56	246.98	9	9
31	130	111.555	9	2
31	169	121.843	9	2
31	184	104.451	9	2
31	864	32.7386	9	2
33	37	268.1	10	9
33	43	290.814	10	10
33	64	43.4908	10	1
33	66	179.319	10	10
33	78	205.362	10	10
33	519	135.199	10	10
33	674	87.399	10	10
33	886	46.2106	10	2
34	35	291.268	9	9
34	60	206.278	9	1
34	65	114.352	9	1
34	68	172.352	9	2
34	84	27.7204	9	2
34	227	79.5887	9	2
34	291	133.55	9	2
34	585	48.6592	9	2
34	929	58.4978	9	2
35	44	288.528	9	9
35	65	197.136	9	1
35	79	66.6904	9	2
35	84	121.333	9	2
35	227	115.8	9	2
35	247	90.0675	9	2
36	41	337.819	9	9
36	42	284.815	9	9
36	71	6.8191	9	2
36	77	53.0595	9	1
36	81	109.915	9	1
36	92	122.574	9	2
36	682	185.718	9	2
37	60	50.0852	9	1
37	64	205.44	9	1
37	674	125.671	9	10
37	886	79.3843	9	2
39	53	224.222	1	1
39	69	167.746	1	9
39	184	71.364	1	2
39	864	196.759	1	2
40	41	290.341	9	9
40	62	151.762	9	1
40	71	63.3751	9	2
40	77	110.742	9	1
40	80	99.9232	9	2
40	251	188.113	9	2
40	593	87.1206	9	2
41	71	149.795	9	2
41	77	128.44	9	1
41	251	111.096	9	2
41	682	28.2101	9	2
42	49	278.829	9	9
42	81	64.9562	9	1
42	92	66.9833	9	2
42	94	158.147	9	1
42	95	27.9538	9	1
42	114	171.021	9	2
42	303	197.289	9	2
42	682	36.3209	9	2
42	817	89.2401	9	2
43	54	268.756	10	10
43	66	12.4879	10	10
43	78	40.5079	10	10
43	107	280.063	10	10
43	108	123.468	10	10
43	384	172.82	10	10
43	519	112.922	10	10
43	905	104.135	10	10
44	51	273.627	9	9
44	65	25.2733	9	1
44	79	109.92	9	2
44	83	230.81	9	1
44	89	63.4279	9	1
44	101	112.61	9	2
44	229	39.5434	9	1
44	247	89.3306	9	2
44	267	24.9871	9	2
44	324	176.493	9	2
45	46	283.624	10	10
45	52	320.448	10	10
45	74	150.568	10	10
45	86	158.242	10	10
45	116	50.8446	10	10
45	261	95.2859	10	10
45	281	76.8144	10	10
46	55	47.9423	10	2
46	72	102.782	10	1
46	74	110.242	10	10
46	86	145.859	10	10
46	196	102.869	10	2
46	261	127.612	10	10
48	50	156.173	1	1
48	56	162.808	1	9
48	82	50.6361	1	10
48	93	98.2137	1	10
48	106	115.617	1	10
48	169	151.854	1	2
48	239	155.613	1	10
49	57	276.502	9	9
49	95	158.154	9	1
49	114	61.6168	9	2
49	130	133.028	9	2
49	276	60.6485	9	2
49	817	163.872	9	2
50	57	54.4725	1	9
50	82	166.752	1	10
50	96	155.761	1	9
50	169	132.809	1	2
50	239	79.9014	1	10
51	69	240.506	9	9
51	89	130.537	9	1
51	101	77.9879	9	2
51	109	92.741	9	1
51	267	183.173	9	2
51	566	24.6377	9	2
51	864	71.3849	9	2
52	58	266.21	10	10
52	86	88.1105	10	10
52	116	132.024	10	10
52	119	133.903	10	10
52	149	10.0553	10	10
52	281	128.181	10	10
52	333	81.0369	10	10
53	56	142.322	1	9
53	69	48.8339	1	9
53	88	165.249	1	1
53	111	128.194	1	9
53	184	195.215	1	2
54	107	120.613	10	10
54	170	52.0103	10	10
54	244	164.394	10	10
54	321	200.913	10	10
54	903	138.773	10	10
54	905	51.1491	10	10
55	74	563.716	2	10
55	85	634.192	2	2
55	196	145.98	2	2
55	731	91.0934	2	10
55	749	175.613	2	3
55	886	139.47	2	2
56	88	108.722	9	1
56	93	252.324	9	10
56	169	76.5349	9	2
56	184	93.4641	9	2
56	239	4.0005	9	10
56	806	121.47	9	2
57	95	56.9212	9	1
57	96	264.206	9	9
57	130	65.08	9	2
57	144	84.9083	9	1
57	169	108.616	9	2
57	276	192.597	9	2
58	67	248.353	10	10
58	119	148.366	10	10
58	149	116.884	10	10
58	331	49.477	10	10
58	333	85.0977	10	10
60	64	142.916	1	1
60	65	169.308	1	1
60	209	251.235	1	1
60	210	165.003	1	1
60	291	136.014	1	2
60	585	275.072	1	2
62	72	158.021	1	1
62	77	140.091	1	1
62	186	105.293	1	9
62	188	192.03	1	9
62	251	40.5832	1	2
62	593	247.402	1	2
64	78	206.781	1	10
64	209	171.713	1	1
64	217	109.483	1	10
64	585	37.5924	1	2
64	674	216.408	1	10
65	83	176.056	1	1
65	210	255.222	1	1
65	211	102.026	1	1
65	227	211.44	1	2
65	247	164.139	1	2
65	291	41.7249	1	2
66	74	172.552	10	10
66	108	808.578	10	10
66	519	153.035	10	10
66	674	2.5404	10	10
66	730	45.6461	10	10
66	731	63.8722	10	10
66	886	772.914	10	2
66	904	247.76	10	10
67	119	119.378	10	10
67	126	169.946	10	10
67	149	8.7262	10	10
67	313	65.2131	10	10
67	331	88.4946	10	10
68	71	62.3225	2	2
68	80	138.538	2	2
68	84	820.221	2	2
68	227	15.6913	2	2
68	291	108.924	2	2
68	735	129.636	2	3
68	768	88.2616	2	3
68	909	162.906	2	3
68	911	164.102	2	3
68	929	755.781	2	2
69	109	109.199	9	1
69	111	264.757	9	9
69	138	137.64	9	1
69	184	93.8831	9	2
69	372	35.5132	9	2
69	566	198.664	9	2
69	864	112.51	9	2
71	79	3.5521	2	2
71	80	529.178	2	2
71	84	140.989	2	2
71	92	427.446	2	2
71	251	219.136	2	2
71	682	12.8081	2	2
71	720	208.743	2	3
71	735	83.0782	2	3
71	768	185.391	2	3
72	86	112.429	1	10
72	185	137.497	1	10
72	186	179.34	1	9
72	196	280.948	1	2
72	593	6.2607	1	2
74	116	499.738	10	10
74	261	180.635	10	10
74	730	173.075	10	10
74	731	275.882	10	10
74	886	29.1648	10	2
77	81	155.983	1	1
77	188	97.3067	1	9
77	199	224.835	1	9
77	251	251.56	1	2
77	682	112.522	1	2
78	107	185.904	10	10
78	217	217.314	10	10
78	519	170.529	10	10
78	674	74.5181	10	10
79	84	885.637	2	2
79	92	204.552	2	2
79	101	657.629	2	2
79	247	87.2678	2	2
79	324	36.313	2	2
79	720	69.0128	2	3
79	837	53.3286	2	2
79	862	185.227	2	3
79	952	83.2022	2	3
80	85	588.027	2	2
80	251	71.4007	2	2
80	593	139.007	2	2
80	732	114.763	2	3
80	735	265.334	2	3
80	929	55.8455	2	2
81	94	200.603	1	1
81	199	92.5116	1	9
81	222	146.305	1	9
81	303	62.6589	1	2
81	682	195.32	1	2
82	96	48.9656	10	9
82	106	93.8353	10	10
82	143	134.795	10	10
82	159	128.815	10	10
82	239	133.281	10	10
82	868	66.4205	10	10
83	89	175.843	1	1
83	211	263.737	1	1
83	229	29.8732	1	1
83	247	99.781	1	2
83	324	155.941	1	2
84	227	140.993	2	2
84	247	21.5574	2	2
84	720	91.5057	2	3
84	768	75.5974	2	3
84	862	184.262	2	3
84	911	140.121	2	3
85	196	133.902	2	2
85	593	56.6707	2	2
85	732	238.92	2	3
85	749	118.511	2	3
85	886	22.5167	2	2
85	929	109.873	2	2
86	119	115.451	10	10
86	185	166.459	10	10
86	221	223.118	10	10
86	261	229.692	10	10
86	281	159.224	10	10
88	93	74.5412	1	10
88	111	64.2037	1	9
88	140	205.319	1	10
88	184	38.7888	1	2
88	194	136.495	1	10
88	806	160.655	1	2
89	109	185.318	1	1
89	211	36.2397	1	1
89	226	149.845	1	1
89	229	38.7596	1	1
89	267	164.075	1	2
92	101	44.1073	2	2
92	114	587.913	2	2
92	303	68.4714	2	2
92	682	152.855	2	2
92	720	139.287	2	3
92	739	152.463	2	3
92	952	160.994	2	3
93	106	100.08	10	10
93	140	79.1237	10	10
93	147	250.292	10	10
93	239	89.2507	10	10
93	381	81.2756	10	10
93	806	88.7818	10	2
93	868	10.8419	10	10
94	95	122.147	1	1
94	207	108.212	1	9
94	222	128.147	1	9
94	303	113.929	1	2
94	817	67.2134	1	2
95	144	148.888	1	1
95	207	111.437	1	9
95	242	115.386	1	9
95	276	143.453	1	2
95	817	167.409	1	2
96	144	98.3122	9	1
96	159	198.32	9	10
96	169	75.2501	9	2
96	208	135.297	9	1
96	239	91.535	9	10
96	256	21.3483	9	10
96	276	24.0663	9	2
96	447	169.16	9	2
96	449	58.63	9	10
101	114	179.166	2	2
101	267	137.091	2	2
101	324	82.1454	2	2
101	739	47.0532	2	3
101	810	7.9151	2	3
101	837	597.42	2	2
101	864	667.699	2	2
101	952	14.3225	2	3
101	984	15.0752	2	3
106	142	197.579	10	10
106	143	29.7704	10	10
106	147	72.0197	10	10
106	239	46.0133	10	10
106	868	105.563	10	10
107	217	72.0033	10	10
107	277	110.291	10	10
107	287	252.626	10	10
107	321	165.743	10	10
107	384	204.559	10	10
107	519	85.1131	10	10
108	116	138.861	10	10
108	384	61.3246	10	10
108	519	62.2206	10	10
108	691	32.8649	10	10
108	730	91.2541	10	10
108	904	66.2148	10	10
108	905	738.157	10	10
108	960	193.506	10	10
109	138	178.21	1	1
109	226	142.599	1	1
109	267	78.1311	1	2
109	292	70.3823	1	1
109	566	185.641	1	2
111	138	90.036	9	1
111	184	137.001	9	2
111	194	260.477	9	10
111	203	113.179	9	1
111	372	117.55	9	2
111	493	39.1013	9	2
114	130	547.196	2	2
114	303	104.808	2	2
114	739	159.717	2	3
114	810	234.492	2	3
114	817	91.0139	2	2
114	864	73.3942	2	2
116	149	518.96	10	10
116	281	107.396	10	10
116	333	69.0219	10	10
116	617	2.3552	10	10
116	691	204.15	10	10
116	730	226.812	10	10
116	905	35.0425	10	10
119	214	127.489	10	10
119	221	68.4886	10	10
119	273	246.233	10	10
119	281	89.1647	10	10
119	282	157.53	10	10
119	313	91.1245	10	10
119	331	176.122	10	10
119	333	155.936	10	10
126	149	506.449	10	10
126	162	552.531	10	10
126	170	42.1231	10	10
126	313	91.1414	10	10
126	331	77.3821	10	10
126	793	207.197	10	10
126	903	88.194	10	10
130	169	573.391	2	2
130	184	70.4426	2	2
130	276	150.113	2	2
130	810	84.1831	2	3
130	817	86.1543	2	2
130	845	110.196	2	3
130	864	133.419	2	2
130	971	287.389	2	3
138	203	207.874	1	1
138	292	170.889	1	1
138	372	140.435	1	2
138	566	92.6518	1	2
140	147	129.558	10	10
140	194	65.5682	10	10
140	252	136.3	10	10
140	283	145.708	10	10
140	381	183.697	10	10
140	465	63.3862	10	10
140	806	6.9052	10	2
142	143	98.4754	10	10
142	147	61.6567	10	10
142	198	133.22	10	10
142	216	52.2576	10	10
142	241	78.1046	10	10
142	665	86.9725	10	10
142	868	75.9998	10	10
143	159	60.9898	10	10
143	216	145.566	10	10
143	243	76.0798	10	10
143	665	73.1565	10	10
143	868	127.065	10	10
144	208	140.785	1	1
144	242	68.2299	1	9
144	276	169.804	1	2
144	320	132.884	1	9
144	447	35.2282	1	2
147	198	249.653	10	10
147	252	41.1208	10	10
147	381	102.441	10	10
147	465	103.698	10	10
147	868	72.8163	10	10
149	331	101.721	10	10
149	333	116.014	10	10
149	691	221.664	10	10
149	793	160.03	10	10
149	903	50.6721	10	10
149	905	96.5674	10	10
159	239	30.738	10	10
159	243	238.553	10	10
159	256	124.598	10	10
159	449	132.699	10	10
159	868	87.3604	10	10
162	170	99.697	10	10
162	313	75.1574	10	10
162	792	256.214	10	10
162	793	72.4764	10	10
169	184	141.876	2	2
169	239	551.143	2	10
169	276	138.965	2	2
169	447	55.2987	2	2
169	806	54.8138	2	2
169	845	259.855	2	3
170	244	105.504	10	10
170	792	76.3312	10	10
170	793	24.2876	10	10
170	882	162.5	10	10
170	903	667.221	10	10
170	941	135.514	10	10
184	372	100.549	2	2
184	493	31.4462	2	2
184	566	78.0259	2	2
184	806	714.165	2	2
184	845	67.1034	2	3
184	864	709.171	2	2
184	971	10.8	2	3
184	1027	238.263	2	3
184	1134	181.492	2	3
185	186	186.351	10	9
185	196	77.3532	10	2
185	221	205.381	10	10
185	261	141.957	10	10
185	382	143.758	10	1
185	421	106.552	10	10
185	553	175.342	10	10
186	188	219.599	9	9
186	196	171.49	9	2
186	382	157.485	9	1
186	392	138.071	9	1
186	553	34.7808	9	10
186	593	77.1102	9	2
186	598	179.635	9	2
188	199	195.23	9	9
188	251	113.175	9	2
188	392	164.833	9	1
188	393	163.411	9	1
188	593	148.228	9	2
188	598	41.7418	9	2
188	662	174.721	9	2
194	203	109.481	10	1
194	283	275.231	10	10
194	360	145.143	10	10
194	381	10.6408	10	10
194	493	219.479	10	2
194	573	54.7654	10	10
194	655	34.8388	10	10
194	806	101.934	10	2
196	261	688.806	2	10
196	553	143.426	2	10
196	593	670.864	2	2
196	598	163.166	2	2
196	731	71.767	2	10
196	732	30.4166	2	3
196	749	171.353	2	3
196	1240	176.918	2	3
196	1299	130.808	2	3
198	241	219.591	10	10
198	252	96.4467	10	10
198	317	44.1812	10	10
198	465	104.226	10	10
198	557	77.425	10	10
198	665	42.2081	10	10
198	868	8.8874	10	10
199	222	198.427	9	9
199	251	151.451	9	2
199	393	180.939	9	1
199	427	162.332	9	1
199	642	180.094	9	2
199	662	46.4814	9	2
199	682	132.632	9	2
203	292	41.2371	1	1
203	360	148.232	1	10
203	372	109.606	1	2
203	414	201.335	1	1
203	493	175.198	1	2
207	222	215.938	9	9
207	242	264.156	9	9
207	478	150.86	9	1
207	724	59.6458	9	2
207	745	35.4402	9	2
207	817	163.22	9	2
208	256	181.537	1	10
208	320	101.442	1	9
208	396	107.076	1	10
208	447	112.561	1	2
208	449	56.7772	1	10
209	210	120.042	1	1
209	217	142.837	1	10
209	517	144.768	1	9
209	582	121.82	1	10
209	583	209.964	1	9
209	585	210.207	1	2
209	674	113.453	1	10
210	211	148.668	1	1
210	227	158.846	1	2
210	247	29.5559	1	2
210	291	147.212	1	2
210	505	182.477	1	9
210	517	165.221	1	9
210	560	210.997	1	9
211	226	133.149	1	1
211	247	150.128	1	2
211	324	170.604	1	2
211	505	123.36	1	9
211	518	123.454	1	9
211	531	273.81	1	9
214	282	216.955	10	10
214	313	157.236	10	10
214	751	74.1901	10	10
216	241	64.7999	10	10
216	243	27.7208	10	10
216	319	16.2261	10	10
216	351	126.031	10	10
216	352	95.1354	10	10
216	485	98.9294	10	10
216	665	141.155	10	10
217	287	173.47	10	10
217	519	206.355	10	10
217	582	176.755	10	10
217	604	84.2709	10	10
217	672	161.522	10	10
217	674	112.731	10	10
221	261	81.92	10	10
221	273	233.132	10	10
221	281	109.18	10	10
221	421	192.828	10	10
221	463	93.6523	10	10
221	553	9.285	10	10
221	617	54.4745	10	10
221	753	70.69	10	10
221	812	165.846	10	10
222	303	148.791	9	2
222	427	83.9675	9	1
222	478	90.5466	9	1
222	488	180.589	9	1
222	642	44.5816	9	2
222	682	85.1391	9	2
222	724	79.2123	9	2
222	898	133.353	9	2
226	267	165.524	1	2
226	292	169.968	1	1
226	518	165.844	1	9
226	543	225.812	1	9
226	566	76.3067	1	2
227	247	735.371	2	2
227	291	820.701	2	2
227	505	64.5942	2	9
227	560	35.8246	2	9
227	862	138.179	2	3
227	911	159.179	2	3
227	2176	298.069	2	2
229	267	52.7536	1	2
229	324	34.1828	1	2
239	381	5.1543	10	10
239	447	113.478	10	2
239	449	117.852	10	10
239	573	18.1969	10	10
239	806	94.0453	10	2
239	845	38.7167	10	3
239	868	580.156	10	10
239	987	153.036	10	3
239	988	156.592	10	10
241	317	52.7252	10	10
241	319	318.523	10	10
241	485	54.4767	10	10
241	557	75.9062	10	10
241	665	76.4315	10	10
242	276	128.506	9	2
242	320	219.856	9	9
242	478	72.7727	9	1
242	516	142.436	9	1
242	745	139.681	9	2
242	817	47.0631	9	2
243	256	64.8905	10	10
243	352	246.071	10	10
243	428	63.9382	10	10
243	449	43.2978	10	10
243	503	49.504	10	10
243	665	85.9049	10	10
243	707	170.322	10	10
243	868	43.0746	10	10
244	277	64.5642	10	10
244	321	727.462	10	10
244	687	23.0903	10	10
244	882	158.654	10	10
244	903	58.797	10	10
244	941	71.8643	10	10
244	2104	137.162	10	10
244	2126	135.052	10	10
247	324	857.695	2	2
247	505	78.2635	2	9
247	531	34.3845	2	9
247	862	188.218	2	3
247	2105	163.177	2	2
247	2176	133.644	2	2
251	593	716.397	2	2
251	642	75.7212	2	2
251	662	225.368	2	2
251	682	706.226	2	2
251	720	86.2581	2	3
251	735	98.5721	2	3
251	768	143.431	2	3
251	1223	193.622	2	3
251	1455	177.089	2	3
252	283	47.1711	10	10
252	317	189.092	10	10
252	405	97.2103	10	10
252	465	148.646	10	10
252	557	68.2168	10	10
256	396	123.498	10	10
256	428	136.317	10	10
256	449	151.966	10	10
261	281	236.155	10	10
261	553	206.931	10	10
261	617	324.501	10	10
261	730	121.411	10	10
261	731	194.705	10	10
261	812	91.951	10	10
261	1297	139.989	10	10
261	1299	66.0515	10	3
267	324	753.535	2	2
267	518	75.7574	2	9
267	543	29.5947	2	9
267	566	802.802	2	2
267	864	64.4856	2	2
267	984	117.124	2	3
267	986	196.526	2	3
267	1057	275.39	2	2
273	281	14.9683	10	10
273	282	217.598	10	10
273	331	39.2042	10	10
273	333	110.521	10	10
273	463	218.379	10	10
273	617	3.6339	10	10
273	753	120.055	10	10
273	808	101.523	10	10
276	320	77.8891	2	9
276	447	656.369	2	2
276	745	183.281	2	2
276	817	695.715	2	2
276	845	139.564	2	3
276	938	91.7487	2	2
276	971	67.3459	2	3
276	1267	102.357	2	3
276	1324	174.804	2	3
277	287	172.299	10	10
277	321	78.066	10	10
277	687	178.319	10	10
281	333	299.363	10	10
281	617	399.443	10	10
282	313	53.3382	10	10
282	331	60.2001	10	10
282	463	130.988	10	10
282	751	67.7335	10	10
282	808	156.828	10	10
283	360	61.7955	10	10
283	381	19.5154	10	10
283	405	226.982	10	10
283	465	101.434	10	10
283	473	122.372	10	10
283	573	44.7796	10	10
283	655	139.158	10	10
283	785	51.5642	10	10
287	321	36.7823	10	10
287	384	106.8	10	10
287	604	159.618	10	10
287	687	36.8401	10	10
287	778	179.937	10	10
291	517	37.2345	2	9
291	560	39.9211	2	9
291	585	746.458	2	2
291	909	174.105	2	3
291	911	107.865	2	3
291	929	4.4587	2	2
291	992	232.048	2	2
291	2176	121.892	2	2
292	372	151.741	1	2
292	414	173.011	1	1
292	543	159.541	1	9
292	566	115.829	1	2
292	647	215.976	1	9
303	682	784.817	2	2
303	724	92.6294	2	2
303	739	141.881	2	3
303	810	71.9415	2	3
303	817	747.013	2	2
303	898	99.4386	2	2
303	1429	191.991	2	3
313	331	601.654	10	10
313	751	233.358	10	10
313	792	140.645	10	10
313	793	190.242	10	10
313	808	65.3593	10	10
313	1237	95.2538	10	10
313	1262	82.8005	10	10
317	319	54.032	10	10
317	405	43.7983	10	10
317	468	163.964	10	10
317	526	106.429	10	10
317	557	149.835	10	10
317	640	81.4543	10	10
319	351	51.292	10	10
319	448	245.026	10	10
319	468	48.7693	10	10
319	485	98.9004	10	10
319	557	17.5323	10	10
319	640	114.407	10	10
320	396	201.407	9	10
320	447	88.763	9	2
320	516	123.933	9	1
320	624	111.06	9	10
320	938	146.495	9	2
321	384	695.048	10	10
321	687	60.5	10	10
321	778	47.2222	10	10
321	882	53.5157	10	10
321	883	186.916	10	10
321	903	88.8519	10	10
321	905	82.9412	10	10
321	1126	99.7356	10	10
321	2126	216.929	10	10
324	518	31.8461	2	9
324	531	99.8639	2	9
324	862	107.665	2	3
324	984	248.72	2	3
324	1057	156.919	2	2
324	2105	220.654	2	2
331	333	644.923	10	10
331	691	82.429	10	10
331	793	211.804	10	10
331	808	166.75	10	10
331	1221	88.7604	10	10
331	1237	58.2461	10	10
333	617	400.399	10	10
333	691	205.761	10	10
333	753	125.179	10	10
333	808	88.6638	10	10
333	1221	103.478	10	10
333	1298	31.1571	10	10
351	352	25.7766	10	10
351	448	74.5657	10	10
351	485	138.104	10	10
351	490	87.3903	10	10
351	773	51.9201	10	10
352	485	82.0741	10	10
352	490	197.072	10	10
352	503	93.3537	10	10
352	665	51.7951	10	10
352	670	22.2342	10	10
352	707	31.9581	10	10
352	789	163.759	10	10
360	414	38.5198	10	1
360	473	173.287	10	10
360	493	108.291	10	2
360	549	167.788	10	10
360	655	146.898	10	10
372	414	55.2521	2	1
372	493	759.734	2	2
372	566	711.082	2	2
372	647	115.091	2	9
372	1027	177.637	2	3
372	1134	124.696	2	3
372	1276	159.278	2	2
372	1997	153	2	2
381	465	181.701	10	10
381	573	426.924	10	10
381	806	210.746	10	2
381	868	23.8926	10	10
382	392	182.903	1	1
382	421	153.395	1	10
382	553	178.752	1	10
382	598	121.285	1	2
382	701	183.633	1	10
384	519	717.958	10	10
384	604	40.8498	10	10
384	778	65.6956	10	10
384	883	62.1999	10	10
384	905	111.708	10	10
384	958	165.009	10	10
384	960	199.991	10	10
384	1126	191.913	10	10
392	393	140.096	1	1
392	598	280.239	1	2
392	662	163.203	1	2
392	701	48.6551	1	10
392	704	71.023	1	1
392	761	167.095	1	1
393	427	145.624	1	1
393	642	155.155	1	2
393	662	311.032	1	2
393	704	110.027	1	1
393	763	33.1277	1	1
393	772	144.379	1	1
396	428	153.712	10	10
396	447	31.229	10	2
396	449	173.944	10	10
396	624	196.858	10	10
396	708	85.5734	10	10
396	777	81.5091	10	10
396	938	44.6998	10	2
405	465	47.1026	10	10
405	473	64.7335	10	10
405	526	248.826	10	10
405	557	98.1749	10	10
405	695	76.3978	10	10
405	785	118.412	10	10
405	970	23.1353	10	10
414	493	184.613	1	2
414	549	170.741	1	10
414	647	113.373	1	9
414	796	188.864	1	9
421	463	114.782	10	10
421	553	190.306	10	10
421	701	122.995	10	10
421	758	215.157	10	10
421	812	153.594	10	10
427	488	226.335	1	1
427	642	234.372	1	2
427	763	146.796	1	1
427	825	32.4709	1	1
428	503	236.362	10	10
428	707	115.42	10	10
428	708	120.526	10	10
428	777	60.8688	10	10
428	1044	21.9528	10	10
447	449	687.2	2	10
447	845	92.455	2	3
447	938	168.356	2	2
447	987	156.147	2	3
447	1324	74.6399	2	3
447	1479	95.7984	2	3
448	468	77.5976	10	10
448	485	15.6507	10	10
448	640	82.3079	10	10
448	773	86.2296	10	10
448	852	67.748	10	10
449	707	528.457	10	10
449	777	228.818	10	10
449	868	162.827	10	10
449	938	63.2796	10	2
449	987	61.0408	10	3
449	988	148.533	10	10
449	1051	97.1449	10	10
449	1479	57.0115	10	3
449	1569	53.6517	10	10
449	1660	131.272	10	10
463	753	220.613	10	10
463	758	159.437	10	10
463	770	288.471	10	10
463	808	237.834	10	10
463	812	29.3275	10	10
465	557	659.376	10	10
465	573	457.671	10	10
465	655	34.694	10	10
465	665	44.1499	10	10
465	785	104.007	10	10
465	868	60.5908	10	10
465	1051	61.2215	10	10
465	1163	21.1764	10	10
465	2140	213.852	10	10
468	526	31.4308	10	10
468	640	158.164	10	10
468	700	87.2174	10	10
468	852	24.3553	10	10
473	549	45.6962	10	10
473	655	103.925	10	10
473	695	138.208	10	10
473	766	165.369	10	10
473	785	202.053	10	10
478	488	125.472	1	1
478	516	106.975	1	1
478	724	187.325	1	2
478	745	182.44	1	2
478	825	149.856	1	1
478	880	117.365	1	1
485	490	26.3545	10	10
485	557	65.3613	10	10
485	640	139.469	10	10
485	665	523.961	10	10
485	773	383.366	10	10
485	789	185.621	10	10
485	1163	50.5646	10	10
485	1207	151.737	10	10
485	1270	117.716	10	10
488	642	55.836	1	2
488	825	187.421	1	1
488	898	165.793	1	2
490	670	79.7702	10	10
490	773	166.229	10	10
490	789	68.714	10	10
493	549	54.926	2	10
493	573	17.8808	2	10
493	647	19.7744	2	9
493	655	631.271	2	10
493	796	135.104	2	9
493	806	111.312	2	2
493	1134	244.538	2	3
493	1276	142.588	2	2
493	1360	262.315	2	10
493	2139	201.467	2	10
503	670	199.201	10	10
503	707	114.004	10	10
503	708	34.4952	10	10
503	789	102.796	10	10
503	926	118.833	10	10
503	1044	58.1622	10	10
503	1179	56.5054	10	10
505	531	316.137	9	9
505	560	318.037	9	9
505	991	200.516	9	1
505	2105	59.5571	9	2
505	2176	174.389	9	2
516	624	78.3896	1	10
516	745	28.3585	1	2
516	880	101.073	1	1
516	899	321.23	1	1
516	938	3.5493	1	2
516	940	106.18	1	1
517	560	339.294	9	9
517	583	335.638	9	9
517	585	44.2289	9	2
517	992	191.24	9	2
517	1056	115.22	9	1
517	1112	66.907	9	1
518	531	348.567	9	9
518	543	303.506	9	9
518	1005	140.586	9	1
518	1021	110.472	9	1
518	1057	247.955	9	2
519	604	76.9809	10	10
519	672	53.6531	10	10
519	674	662.907	10	10
519	904	220.093	10	10
519	958	200.656	10	10
519	960	66.7438	10	10
519	1091	205.324	10	10
519	1092	60.2396	10	10
526	557	63.5728	10	10
526	640	76.2581	10	10
526	695	93.2761	10	10
526	700	224.693	10	10
526	970	120.798	10	10
531	991	72.0497	9	1
531	1021	210.306	9	1
531	1057	63.6323	9	2
531	2105	224.907	9	2
543	566	129.511	9	2
543	647	285.329	9	9
543	1005	229.734	9	1
543	1057	166.259	9	2
543	1066	133.178	9	1
543	1997	230.857	9	2
549	655	162.321	10	10
549	766	125.148	10	10
549	796	75.4589	10	9
549	947	198.514	10	10
549	1012	62.2604	10	10
553	598	576.185	10	2
553	701	276.995	10	10
553	758	39.3671	10	10
553	812	623.302	10	10
553	1250	96.109	10	10
553	1269	68.8351	10	9
553	1297	136.057	10	10
553	1299	247.58	10	3
553	1582	147.904	10	2
553	1651	72.1583	10	10
553	1740	211.967	10	10
557	640	698.904	10	10
557	665	82.2686	10	10
557	785	66.4449	10	10
557	970	95.17	10	10
557	1163	68.7637	10	10
557	1207	38.2859	10	10
557	1473	250.541	10	10
557	2140	75.5085	10	10
560	991	128.048	9	1
560	992	88.9904	9	2
560	1056	181.208	9	1
560	2176	196.9	9	2
566	864	160.949	2	2
566	986	116.705	2	3
566	1027	205.513	2	3
566	1057	114.055	2	2
566	1997	239.724	2	2
573	655	118.341	10	10
573	806	390.253	10	2
573	868	68.8775	10	10
573	988	60.6813	10	10
573	1051	36.7523	10	10
573	2139	259.213	10	10
573	2140	101.794	10	10
582	583	280.557	10	9
582	672	299.21	10	10
582	674	128.028	10	10
582	1088	117.823	10	1
582	1091	29.3799	10	10
582	1092	133.207	10	10
582	1150	187.018	10	10
582	2174	139.789	10	2
583	585	68.103	9	2
583	992	102.305	9	2
583	1088	105.636	9	1
583	1112	155.095	9	1
583	2174	184.068	9	2
585	674	777.902	2	10
585	886	8.0622	2	2
585	906	187.623	2	3
585	909	198.853	2	3
585	929	202.156	2	2
585	992	262.108	2	2
585	2174	258.058	2	2
593	598	127.95	2	2
593	662	102.481	2	2
593	732	150.35	2	3
593	735	120.638	2	3
593	1223	187.074	2	3
593	1240	134.933	2	3
598	662	595.058	2	2
598	701	138.662	2	10
598	761	139.719	2	1
598	1211	32.5975	2	9
598	1226	118.666	2	9
598	1240	275.342	2	3
598	1269	15.4539	2	9
598	1299	55.7154	2	3
598	1582	203.635	2	2
598	1657	295.204	2	2
604	672	289.587	10	10
604	778	235.924	10	10
604	958	122.432	10	10
604	1091	53.5167	10	10
604	1126	19.6094	10	10
604	1148	81.9889	10	10
604	1149	131.693	10	10
617	691	74.0471	10	10
617	730	223.402	10	10
617	753	132.594	10	10
617	812	108.947	10	10
617	1297	30.2337	10	10
617	1298	130.079	10	10
624	708	139.59	10	10
624	777	93.8141	10	10
624	899	21.8472	10	1
624	938	254.259	10	2
624	940	106.842	10	1
624	1045	148.835	10	10
640	700	70.7405	10	10
640	773	32.8378	10	10
640	852	609.949	10	10
640	970	67.9526	10	10
640	1105	73.5945	10	10
640	1207	32.1984	10	10
640	1270	49.7102	10	10
640	1413	6.3865	10	10
640	1473	78.505	10	10
640	1608	223.156	10	10
642	662	493.33	2	2
642	682	194.446	2	2
642	763	174.215	2	1
642	772	54.6075	2	1
642	898	625.73	2	2
642	1255	108.354	2	9
642	1256	75.0728	2	9
642	1429	65.2489	2	3
642	1455	304.6	2	3
642	1602	178.784	2	2
642	1663	193.87	2	2
647	796	338.633	9	9
647	1066	209.509	9	1
647	1181	142.45	9	1
647	1276	206.873	9	2
647	1997	120.177	9	2
655	766	26.5036	10	10
655	785	677.061	10	10
655	947	72.619	10	10
655	1012	68.0078	10	10
655	1360	147.82	10	10
655	1558	149.448	10	10
655	2139	205.798	10	10
655	2140	149.931	10	10
662	704	158.242	2	1
662	761	27.1258	2	1
662	772	84.2299	2	1
662	1211	157.65	2	9
662	1223	302.957	2	3
662	1255	50.3763	2	9
662	1602	88.6433	2	2
662	1657	121.904	2	2
662	2117	244.969	2	2
665	707	159.39	10	10
665	789	70.4206	10	10
665	868	522.139	10	10
665	1051	75.4319	10	10
665	1163	171.558	10	10
670	789	165.142	10	10
670	926	32.6397	10	10
670	1055	79.7157	10	10
670	1179	60.5358	10	10
670	1306	80.9415	10	10
672	1091	114.624	10	10
672	1149	126.767	10	10
672	1150	124.205	10	10
674	886	243.957	10	2
674	904	88.8164	10	10
674	906	105.192	10	3
674	1023	203.129	10	3
674	1092	272.174	10	10
674	2174	204.77	10	2
682	720	112.048	2	3
682	739	27.3135	2	3
682	898	71.4241	2	2
682	952	111.004	2	3
682	1429	142.548	2	3
682	1455	220.652	2	3
687	778	306.252	10	10
687	1125	119.444	10	10
687	2126	82.425	10	10
691	730	703.929	10	10
691	793	607.192	10	10
691	883	96.4216	10	10
691	905	116.265	10	10
691	960	130.463	10	10
691	1221	123.888	10	10
691	1298	62.9516	10	10
691	1685	12.0265	10	10
691	1719	23.0351	10	10
691	1722	216.424	10	10
691	1823	17.1236	10	10
691	1844	69.8834	10	10
691	2262	64.6032	10	10
695	785	42.6021	10	10
695	890	140.781	10	10
695	970	175.643	10	10
695	1101	39.7783	10	10
700	852	24.6163	10	10
700	970	2.3845	10	10
700	1105	89.6153	10	10
701	758	136.361	10	10
701	761	162.417	10	1
701	1226	108.387	10	9
701	1250	127.281	10	10
701	1269	252.839	10	9
704	761	177.095	1	1
704	772	175.642	1	1
704	1211	187.952	1	9
704	1255	3.2805	1	9
707	777	96.774	10	10
707	789	538.781	10	10
707	868	56.8623	10	10
707	1044	205.261	10	10
707	1051	119.583	10	10
707	1163	115.9	10	10
707	1179	73.6922	10	10
707	1569	74.1717	10	10
707	1706	48.984	10	10
707	1784	124.212	10	10
708	777	157.086	10	10
708	926	81.2229	10	10
708	1044	168.014	10	10
708	1045	86.455	10	10
708	1147	115.417	10	10
720	768	1005.13	3	3
720	862	121.112	3	3
720	952	904.176	3	3
720	1455	138.969	3	3
720	1638	18.331	3	4
720	1768	175.595	3	4
724	745	587.629	2	2
724	817	119.281	2	2
724	825	143.791	2	1
724	898	643.825	2	2
724	1267	100.487	2	3
724	1415	65.1364	2	9
724	1429	93.5372	2	3
724	1704	106.466	2	2
724	1748	149.96	2	2
730	731	751.946	10	10
730	904	85.1064	10	10
730	960	117.264	10	10
730	1297	127.665	10	10
730	1298	103.092	10	10
730	1538	25.1716	10	10
730	1679	107.195	10	10
730	1685	71.2943	10	10
730	1722	74.6085	10	10
730	1824	48.0615	10	10
730	1975	143.872	10	10
730	2001	106.731	10	10
731	749	839.247	10	3
731	886	66.5337	10	2
731	904	80.2377	10	10
731	1023	81.3134	10	3
731	1297	70.5215	10	10
731	1299	125.456	10	3
731	1538	107.941	10	10
731	1824	18.4247	10	10
731	1925	150.806	10	4
731	1926	55.1261	10	10
731	1965	3.9936	10	4
731	2001	116.496	10	10
732	735	836.046	3	3
732	749	685.868	3	3
732	906	60.3282	3	3
732	909	77.0828	3	3
732	929	85.7881	3	2
732	1240	123.651	3	3
732	1682	34.0609	3	4
732	1726	115.75	3	4
732	2184	130.665	3	4
735	768	817.723	3	3
735	909	171.703	3	3
735	911	24.8089	3	3
735	929	37.6088	3	2
735	1223	180.818	3	3
735	1684	6.3304	3	4
735	1765	214.994	3	4
735	2184	98.5638	3	4
739	810	914.226	3	3
739	837	72.4651	3	2
739	952	955.892	3	3
739	984	115.097	3	3
739	986	30.8718	3	3
739	1429	103.98	3	3
739	1642	54.0731	3	4
739	1798	70.5751	3	4
739	1799	77.5255	3	4
745	817	157.95	2	2
745	825	5.8433	2	1
745	880	189.079	2	1
745	899	115.783	2	1
745	938	552.64	2	2
745	940	17.5635	2	1
745	1267	228.046	2	3
745	1324	160.517	2	3
745	1328	78.1913	2	9
745	1352	70.7205	2	9
745	1748	123.516	2	2
745	1910	57.3026	2	2
745	1957	207.934	2	2
749	886	115.07	3	2
749	906	110.455	3	3
749	1023	84.0478	3	3
749	1240	122.028	3	3
749	1299	81.2686	3	3
749	1724	102.401	3	4
749	1726	153.862	3	4
749	1925	35.859	3	4
749	1965	66.59	3	4
749	1999	123.179	3	4
751	770	98.9123	10	10
751	801	612.479	10	10
751	808	646.485	10	10
751	841	108.57	10	10
751	1237	138.136	10	10
751	1262	269.581	10	10
751	1265	100.345	10	10
751	1644	242.342	10	10
751	1733	125.086	10	10
753	758	114.101	10	10
753	770	37.9163	10	10
753	808	489.63	10	10
753	812	586.656	10	10
753	1221	103.575	10	10
753	1245	118.29	10	10
753	1298	214.281	10	10
753	1562	133.57	10	10
753	1649	151.227	10	10
758	770	113.65	10	10
758	812	208.987	10	10
758	1245	205.978	10	10
758	1250	288.433	10	10
761	1211	159.949	1	9
761	1226	161.779	1	9
763	772	164.522	1	1
763	825	91.1723	1	1
763	1255	128.881	1	9
763	1256	174.641	1	9
766	785	106.001	10	10
766	890	167.163	10	10
766	1012	152.995	10	10
766	1155	89.5771	10	10
768	862	40.1655	3	3
768	911	186.81	3	3
768	1223	92.4477	3	3
768	1455	58.1989	3	3
768	1638	67.7459	3	4
768	1765	86.6637	3	4
768	1768	70.2901	3	4
768	1947	153.564	3	4
768	2004	15.6782	3	4
770	808	208.073	10	10
770	841	152.789	10	10
770	1245	162.12	10	10
770	1265	88.3608	10	10
770	1282	263.62	10	10
772	1211	7.2292	1	9
772	1255	219.978	1	9
773	789	240.247	10	10
773	852	70.7941	10	10
773	1270	135.765	10	10
773	1306	72.4892	10	10
773	1413	127.791	10	10
773	1896	106.363	10	10
777	938	402.679	10	2
777	1044	552.592	10	10
777	1045	160.924	10	10
777	1482	37.8586	10	10
777	1532	37.681	10	10
777	1569	157.132	10	10
777	1660	102.298	10	10
777	1867	212.976	10	10
777	1915	121.631	10	10
778	1125	47.299	10	10
778	1126	122.434	10	10
778	1148	214.704	10	10
778	2126	62.5619	10	10
785	890	48.9061	10	10
785	970	655.31	10	10
785	1012	42.3079	10	10
785	1155	75.867	10	10
785	1473	92.462	10	10
785	1558	146.205	10	10
785	1731	164.107	10	10
785	2140	267.09	10	10
789	1163	37.8959	10	10
789	1179	165.561	10	10
789	1207	79.1984	10	10
789	1270	11.9223	10	10
789	1306	161.016	10	10
789	1413	142.032	10	10
789	1706	92.1686	10	10
792	793	657.728	10	10
792	882	78.918	10	10
792	941	108.671	10	10
792	1262	167.167	10	10
792	1631	60.4093	10	10
792	1821	33.4196	10	10
792	1944	50.678	10	10
792	2262	188.578	10	10
793	882	153.029	10	10
793	883	94.6927	10	10
793	903	105.109	10	10
793	1221	42.0768	10	10
793	1237	131.406	10	10
793	1262	36.8708	10	10
793	1678	83.8302	10	10
793	1821	47.034	10	10
793	1823	71.846	10	10
793	2262	359.236	10	10
796	947	336.094	9	10
796	1181	170.747	9	1
796	1276	93.1211	9	2
796	1332	98.1415	9	10
796	1360	182.133	9	10
801	841	137.761	10	10
801	1262	99.793	10	10
801	1265	30.6775	10	10
801	1733	164.374	10	10
806	845	17.8711	2	3
806	987	46.0429	2	3
806	988	16.2134	2	10
806	1134	170.644	2	3
806	2139	131.971	2	10
808	1221	182.06	10	10
808	1237	180.811	10	10
808	1282	88.6019	10	10
808	1562	233.798	10	10
808	1644	135.789	10	10
810	817	143.286	3	2
810	837	43.1313	3	2
810	864	68.3988	3	2
810	971	891.898	3	3
810	986	149.965	3	3
810	1267	181.784	3	3
810	1429	60.8282	3	3
810	1643	35.5724	3	4
810	1774	41.0027	3	4
810	1799	115.017	3	4
810	1852	32.2874	3	4
810	2005	154.298	3	4
810	2049	11.4835	3	4
812	1245	2.6292	10	10
812	1250	104.649	10	10
812	1297	165.342	10	10
812	1298	141.85	10	10
812	1649	116.889	10	10
812	1651	172.39	10	10
817	971	75.702	2	3
817	1267	218.686	2	3
825	880	139.3	1	1
825	898	144.968	1	2
825	1256	127.431	1	9
825	1352	65.969	1	9
825	1415	268.494	1	9
837	864	94.1125	2	2
837	952	2.2776	2	3
837	984	199.305	2	3
837	986	170.797	2	3
841	1265	245.712	10	10
845	971	785.108	3	3
845	987	883.114	3	3
845	1027	56.5317	3	3
845	1134	114.099	3	3
845	1324	136.067	3	3
845	1825	60.3363	3	4
845	1850	5.2432	3	4
845	1856	29.6996	3	4
845	1881	166.081	3	4
845	1950	181.146	3	4
852	1105	50.7977	10	10
852	1270	15.1618	10	10
852	1413	20.3185	10	10
852	1608	99.5083	10	10
852	1807	142.696	10	10
852	1896	49.7422	10	10
862	911	807.063	3	3
862	952	101.437	3	3
862	984	845.516	3	3
862	1638	178.613	3	4
862	1729	251.252	3	4
862	1819	242.001	3	3
862	1874	142.937	3	3
862	2105	35.8016	3	2
862	2176	77.1495	3	2
862	2389	26.0011	3	4
864	971	119.57	2	3
864	986	201.194	2	3
864	1027	141.426	2	3
868	988	112.228	10	10
868	1051	194.352	10	10
880	899	2.8085	1	1
880	940	141.885	1	1
880	1328	132.372	1	9
880	1352	168.75	1	9
882	883	749.988	10	10
882	903	150.023	10	10
882	941	736.612	10	10
882	1631	88.5339	10	10
882	1672	180.92	10	10
882	1678	216.004	10	10
882	1758	100.988	10	10
882	2104	51.1315	10	10
882	2126	28.4894	10	10
882	2418	32.0159	10	10
883	903	149.104	10	10
883	905	170.563	10	10
883	960	751.094	10	10
883	1126	24.8364	10	10
883	1628	176.679	10	10
883	1672	132.125	10	10
883	1678	76.9598	10	10
883	1719	184.083	10	10
883	2126	48.6306	10	10
883	2379	29.7534	10	10
886	904	77.9956	2	10
886	906	151.423	2	3
886	929	693.867	2	2
886	1023	198.107	2	3
890	970	117.368	10	10
890	1101	132.812	10	10
890	1155	153.091	10	10
890	1340	85.7837	10	10
898	1256	79.6274	2	9
898	1415	39.3781	2	9
898	1429	240.268	2	3
898	1663	149.052	2	2
898	1704	147.533	2	2
899	938	104.092	1	2
899	940	22.7361	1	1
903	905	736.773	10	10
904	958	4.405	10	10
904	960	669.414	10	10
904	1023	796.651	10	3
904	1091	64.8872	10	10
904	1092	17.17	10	10
904	1538	229.297	10	10
904	1629	177.874	10	10
904	1675	201.9	10	10
904	1679	106.34	10	10
904	2329	13.7938	10	10
904	2421	5.11	10	10
905	960	142.378	10	10
906	909	856.437	3	3
906	929	195.811	3	2
906	1023	795.384	3	3
906	1682	189.138	3	4
906	1717	160.528	3	3
906	1724	130.494	3	4
906	1795	193.36	3	3
906	2174	78.5263	3	2
909	911	839.669	3	3
909	929	211.399	3	2
909	992	85.4105	3	2
909	1682	145.695	3	4
909	1684	235.232	3	4
909	1795	150.521	3	3
909	1816	279.467	3	3
909	2383	17.2078	3	4
911	1638	197.804	3	4
911	1684	166.594	3	4
911	1816	109.171	3	3
911	1874	195.166	3	3
911	2176	66.1997	3	2
926	1044	50.0559	10	10
926	1055	130.049	10	10
926	1147	78.4698	10	10
926	1179	165.06	10	10
926	1308	65.5688	10	10
938	940	211.753	2	1
938	1045	21.6051	2	10
938	1324	172.276	2	3
938	1328	36.1218	2	9
938	1479	175.885	2	3
938	1603	77.4352	2	9
938	1867	164.18	2	10
938	1910	227.231	2	2
940	1045	142.885	1	10
940	1328	119.328	1	9
940	1482	72.0389	1	10
940	1603	177.112	1	9
941	1631	188.663	10	10
941	1758	112.472	10	10
941	2104	73.5314	10	10
941	2154	5.4269	10	10
947	1012	374.304	10	10
947	1332	197.85	10	10
947	1360	179.129	10	10
947	1558	82.4549	10	10
952	984	50.9674	3	3
952	1429	70.8266	3	3
952	1455	64.7074	3	3
952	1729	55.8343	3	4
952	1768	77.1268	3	4
952	1798	90.3074	3	4
952	1967	161.467	3	4
952	1980	16.6552	3	4
958	960	33.078	10	10
958	1091	725.098	10	10
958	1126	747.09	10	10
958	1148	31.927	10	10
958	1149	38.4538	10	10
958	1629	134.172	10	10
958	1714	133.989	10	10
958	2153	106.964	10	10
960	1126	40.7039	10	10
960	1628	154.543	10	10
960	1629	179.804	10	10
960	1679	273.217	10	10
960	1719	72.2519	10	10
960	2327	39.9982	10	10
970	1101	82.5477	10	10
970	1105	682.567	10	10
970	1155	32.3384	10	10
970	1340	67.8762	10	10
970	1473	241.022	10	10
970	1608	97.101	10	10
970	1731	154.519	10	10
970	2003	115.853	10	10
971	986	16.8757	3	3
971	1027	149.716	3	3
971	1267	135.197	3	3
971	1643	82.3759	3	4
971	1850	15.8086	3	4
971	1852	160.366	3	4
971	1881	79.5318	3	4
984	986	851.05	3	3
984	1057	50.0137	3	2
984	1642	204.277	3	4
984	1729	136.788	3	4
984	1819	181.337	3	3
984	1923	169.154	3	3
984	2105	23.1107	3	2
984	2426	26.1287	3	4
986	1027	659.789	3	3
986	1057	98.9145	3	2
986	1642	108.447	3	4
986	1643	157.522	3	4
986	1774	155.819	3	4
986	1923	174.045	3	3
986	1924	231.433	3	3
986	2391	36.2633	3	4
987	988	908.926	3	10
987	1134	61.2019	3	3
987	1479	78.7897	3	3
987	1735	18.9053	3	4
987	1856	52.3657	3	4
987	1950	77.9782	3	4
987	2030	134.429	3	4
987	2139	80.6683	3	10
988	1051	802.678	10	10
988	1479	36.9808	10	3
988	1660	110.036	10	10
988	1735	35.6081	10	4
988	1951	20.9379	10	10
988	2030	71.0966	10	4
988	2031	157.657	10	4
988	2139	125.343	10	10
991	1021	219.69	1	1
991	1056	202.947	1	1
991	1554	189.627	1	9
991	1618	176.724	1	9
991	2105	88.3054	1	2
991	2176	173.806	1	2
992	1056	138.48	2	1
992	1112	138.855	2	1
992	1618	28.0231	2	9
992	1755	40.5853	2	9
992	1791	149.855	2	9
992	1795	104.476	2	3
992	1816	237.957	2	3
992	2174	828.542	2	2
992	2176	818.357	2	2
992	2204	207.981	2	2
992	2280	260.547	2	2
1005	1021	191.188	1	1
1005	1057	205.933	1	2
1005	1066	235.957	1	1
1005	1555	158.266	1	9
1005	1674	215.704	1	9
1005	1997	48.9986	1	2
1012	1155	329.93	10	10
1012	1332	60.4565	10	10
1012	1539	136.912	10	10
1012	1558	198.027	10	10
1021	1057	105.304	1	2
1021	1554	174.3	1	9
1021	1555	193.252	1	9
1021	2105	114.098	1	2
1023	1092	70.2603	3	10
1023	1538	130.73	3	10
1023	1675	131.771	3	10
1023	1717	220.347	3	3
1023	1724	181.835	3	4
1023	2174	18.0357	3	2
1023	2331	24.1735	3	4
1027	1134	842.522	3	3
1027	1276	13.8909	3	2
1027	1643	188.124	3	4
1027	1825	100.676	3	4
1027	1850	129.412	3	4
1027	1924	196.557	3	3
1027	1997	64.3352	3	2
1027	2066	245.841	3	3
1044	1147	141.679	10	10
1044	1179	538.492	10	10
1044	1532	67.9861	10	10
1044	1569	43.7708	10	10
1044	1784	145.082	10	10
1044	1915	135.174	10	10
1044	2087	150.723	10	10
1045	1147	94.9203	10	10
1045	1482	169.198	10	10
1045	1532	98.9573	10	10
1051	1163	738.664	10	10
1051	1569	76.405	10	10
1051	1660	27.1685	10	10
1051	1784	85.8125	10	10
1051	1951	50.8337	10	10
1051	2031	58.1129	10	4
1051	2075	78.0115	10	10
1051	2139	37.0845	10	10
1051	2140	133.365	10	10
1051	2247	138.887	10	10
1055	1179	29.568	10	10
1055	1306	163.047	10	10
1055	1308	37.9673	10	10
1056	1112	255.458	1	1
1056	1618	183.044	1	9
1056	1791	104.59	1	9
1056	2176	47.108	1	2
1057	1555	208.222	2	9
1057	1674	61.909	2	9
1057	1819	83.4234	2	3
1057	1923	303.511	2	3
1057	1924	195.426	2	3
1057	1997	879.502	2	2
1057	2105	891.694	2	2
1057	2127	275.48	2	2
1057	2208	305.6	2	2
1066	1181	219.081	1	1
1066	1276	51.317	1	2
1066	1674	150.468	1	9
1066	1900	206.522	1	9
1066	1997	188.558	1	2
1088	1112	221.316	1	1
1088	1150	249.095	1	10
1088	1755	116.957	1	9
1088	1792	87.5054	1	10
1088	2174	102.458	1	2
1091	1092	875.053	10	10
1091	1149	86.6453	10	10
1091	1150	28.9065	10	10
1091	1629	83.4053	10	10
1091	1670	143.895	10	10
1091	1675	124.244	10	10
1091	1714	46.9592	10	10
1091	2125	69.1864	10	10
1091	2153	35.9692	10	10
1091	2372	157.479	10	10
1092	1150	112.39	10	10
1092	1670	67.9743	10	10
1092	1675	97.9697	10	10
1092	1717	149.658	10	3
1092	1792	74.0994	10	10
1092	2125	221.935	10	10
1092	2174	845.729	10	2
1101	1105	104.538	10	10
1101	1340	48.2428	10	10
1105	1608	204.041	10	10
1105	2003	57.266	10	10
1112	1755	155.064	1	9
1112	1791	134.435	1	9
1112	2174	44.5118	1	2
1125	1148	205.622	10	10
1125	1668	184.386	10	10
1125	1713	171.194	10	10
1125	2104	56.0524	10	10
1125	2126	117.27	10	10
1126	1148	89.1939	10	10
1126	1628	165.274	10	10
1126	1629	55.435	10	10
1126	1668	65.2751	10	10
1126	1714	73.3317	10	10
1126	2126	651.96	10	10
1126	2153	36.0885	10	10
1126	2320	133.075	10	10
1134	1276	72.5012	3	2
1134	1360	11.8277	3	10
1134	1825	163.851	3	4
1134	1856	200.982	3	4
1134	2066	204.559	3	3
1134	2139	851.611	3	10
[truncated: 10,690 more rows]
