# Supplementary material for: Topological analysis of multicellular complexity in the plant hypocotyl
Source: eLife. 2017 Jul 6;6:e26023. doi: 10.7554/eLife.26023 (PMC5499946; doi:10.7554/eLife.26023)
Supplement: Supplementary file 1. — Cells are represented by arbitrary labels, and interaction size (μm2) and cell types for each cell-cell interaction are included in additional columns. Details are explained in the associated readme file. Biological triplicate samples for each genetic background are labelled sequentially. DOI: http://dx.doi.org/10.7554/eLife.26023.028 [file elife-26023-supp1.zip › ara_laterne_3.csv]

Label	Neighbour	Shared_Wall_Area	Label_Cell_Type	Neighbour_Cell_Type
2	3	151.817	1	9
2	4	230.274	1	1
2	6	104.188	1	9
2	9	205.138	1	1
2	33	122.549	1	9
2	36	130.678	1	9
2	95	92.056	1	2
2	99	224.907	1	2
3	4	63.6572	9	1
3	6	294.375	9	9
3	7	29.2519	9	1
3	10	311.4	9	9
3	12	114.195	9	1
3	13	186.597	9	1
3	95	179.056	9	2
3	98	117.776	9	2
3	99	85.7684	9	2
3	112	226.554	9	2
4	10	194.893	1	9
4	11	194.937	1	1
4	36	84.3714	1	9
4	37	155.569	1	9
4	95	247.979	1	2
4	101	54.0243	1	2
5	8	111.499	9	1
5	14	269.516	9	9
5	15	135.893	9	1
5	19	284.579	9	9
5	21	152.397	9	1
5	27	85.7511	9	1
5	94	155.53	9	2
5	106	51.9431	9	2
5	109	194.381	9	2
5	117	53.8859	9	2
6	9	125.997	9	1
6	12	136.268	9	1
6	14	274.113	9	9
6	22	92.0546	9	1
6	99	178.634	9	2
6	104	189.816	9	2
6	107	70.988	9	2
6	112	63.7968	9	2
7	10	223.644	1	9
7	13	246.119	1	1
7	16	224.629	1	1
7	17	143.142	1	9
7	29	187.192	1	1
7	98	90.7874	1	2
7	118	48.4562	1	2
7	124	278.051	1	2
8	9	230.744	1	1
8	14	121.54	1	9
8	15	161.218	1	1
8	43	143.76	1	9
8	44	110.273	1	9
8	94	226.597	1	2
8	107	61.6847	1	2
9	14	99.2801	1	9
9	33	136.803	1	9
9	44	87.5361	1	9
9	99	66.3189	1	2
9	107	220.933	1	2
10	11	115.353	9	1
10	17	307.487	9	9
10	95	123.229	9	2
10	98	135.117	9	2
10	101	167.281	9	2
10	124	101.872	9	2
11	17	167.92	1	9
11	18	234.945	1	1
11	37	78.237	1	9
11	38	229.514	1	9
11	39	55.4056	1	9
11	101	215.398	1	2
11	113	139.656	1	2
12	13	191.231	1	1
12	22	175.217	1	1
12	59	191.592	1	9
12	60	104.573	1	9
12	104	101.706	1	2
12	112	204.068	1	2
13	29	35.9014	1	1
13	56	203.93	1	9
13	60	172.746	1	9
13	98	225.005	1	2
13	112	101.916	1	2
14	21	64.7951	9	1
14	22	122.697	9	1
14	94	68.6973	9	2
14	104	33.4534	9	2
14	107	134.307	9	2
14	117	194.359	9	2
15	19	73.9936	1	9
15	23	200.987	1	1
15	43	138.466	1	9
15	51	81.7531	1	9
15	94	65.437	1	2
15	106	186.424	1	2
16	17	109.223	1	9
16	20	143.781	1	9
16	24	209.979	1	1
16	29	89.3486	1	1
16	35	130.781	1	1
16	118	271.84	1	2
16	119	73.3758	1	2
17	18	71.3797	9	1
17	20	306.022	9	9
17	101	93.6746	9	2
17	113	192.174	9	2
17	118	139.19	9	2
17	124	139.134	9	2
18	20	227.219	1	9
18	26	173.678	1	1
18	39	231.528	1	9
18	46	68.1913	1	9
18	113	165.662	1	2
18	121	164.961	1	2
19	23	78.1481	9	1
19	27	121.145	9	1
19	28	280.085	9	9
19	32	53.6035	9	1
19	106	164.32	9	2
19	109	26.7293	9	2
19	597	153.142	9	2
20	24	156.737	9	1
20	25	281.855	9	9
20	26	101.285	9	1
20	113	66.6571	9	2
20	118	114.023	9	2
20	119	193.887	9	2
20	121	234.724	9	2
20	132	75.2403	9	2
21	22	205.42	1	1
21	27	172.934	1	1
21	63	110.505	1	9
21	68	167.064	1	9
21	109	122.984	1	2
21	117	153.275	1	2
22	59	97.6457	1	9
22	63	150.501	1	9
22	104	158.214	1	2
22	117	130.295	1	2
23	28	126.714	1	9
23	42	172.854	1	1
23	51	187.173	1	9
23	106	116.024	1	2
23	129	106.291	1	2
24	25	105.658	1	9
24	30	213.692	1	1
24	35	107.366	1	1
24	50	156.423	1	9
24	119	298.803	1	2
24	144	81.0601	1	2
25	26	148.096	9	1
25	30	176.992	9	1
25	31	123.762	9	1
25	34	268.51	9	9
25	119	20.6227	9	2
25	131	22.7057	9	2
25	132	226.758	9	2
25	144	202.064	9	2
25	615	67.9436	9	2
26	31	174.753	1	1
26	46	168.391	1	9
26	48	72.2441	1	9
26	121	55.6987	1	2
26	132	231.455	1	2
27	32	171.309	1	1
27	68	150.835	1	9
27	78	111.093	1	9
27	109	122.1	1	2
27	597	171.767	1	2
28	32	150.999	9	1
28	40	61.1692	9	1
28	41	277.812	9	9
28	42	127.83	9	1
28	106	21.4215	9	2
28	115	195.789	9	2
28	129	169.862	9	2
28	159	72.425	9	2
28	597	70.3331	9	2
29	35	189.487	1	1
29	56	218.828	1	9
29	86	108.197	1	9
29	93	188.926	1	9
29	118	148.553	1	2
29	124	153.414	1	2
29	276	5.8898	1	2
30	34	83.5979	1	9
30	45	176.201	1	1
30	50	103.92	1	9
30	57	121.946	1	9
30	131	116.103	1	2
30	144	224.77	1	2
31	34	100.363	1	9
31	47	158.933	1	1
31	48	143.016	1	9
31	55	65.6556	1	1
31	132	45.9168	1	2
31	615	207.5	1	2
32	40	169.309	1	1
32	78	170.353	1	9
32	83	96.552	1	9
32	115	156.583	1	2
32	597	134.277	1	2
33	36	302.107	9	9
33	44	280.315	9	9
33	66	209.03	9	1
33	99	160.704	9	2
33	107	92.3005	9	2
33	482	74.4653	9	2
33	517	107.24	9	2
34	45	166.029	9	1
34	47	106.007	9	1
34	52	275.517	9	9
34	131	244.103	9	2
34	167	45.8659	9	2
34	615	218.066	9	2
34	621	19.9927	9	2
35	50	202.256	1	9
35	86	188.539	1	9
35	96	161.511	1	9
35	118	114.163	1	2
35	119	211.155	1	2
36	37	266.851	9	9
36	61	143.198	9	1
36	66	67.1376	9	1
36	95	136.975	9	2
36	99	61.7396	9	2
36	582	157.049	9	2
37	38	275.023	9	9
37	61	96.7362	9	1
37	62	99.1046	9	1
37	95	114.923	9	2
37	101	89.7408	9	2
37	582	32.0817	9	2
37	584	132.022	9	2
38	39	297.696	9	9
38	62	136.628	9	1
38	67	103.102	9	1
38	101	102.38	9	2
38	113	68.5463	9	2
38	584	80.6343	9	2
38	585	177.073	9	2
39	46	278.768	9	9
39	67	179.964	9	1
39	75	92.0691	9	1
39	113	151.233	9	2
39	121	106.633	9	2
39	566	199.363	9	2
39	585	74.7447	9	2
40	41	162.381	1	9
40	49	56.7978	1	9
40	58	169.092	1	10
40	83	177.254	1	9
40	92	118.106	1	9
40	115	124.483	1	2
40	170	221.078	1	2
41	42	147.983	9	1
41	49	269.103	9	9
41	115	50.2707	9	2
41	158	51.3088	9	2
41	159	118.502	9	2
41	170	142.329	9	2
42	49	95.546	1	9
42	51	6.0275	1	9
42	53	104.387	1	10
42	69	176.333	1	9
42	84	177.295	1	9
42	87	62.8695	1	9
42	129	97.6316	1	2
42	158	212.922	1	2
42	159	240.937	1	2
43	44	276.505	9	9
43	51	277.161	9	9
43	80	162.995	9	1
43	81	114.12	9	1
43	94	182.915	9	2
43	106	90.1945	9	2
43	239	172.841	9	2
43	457	70.348	9	2
44	66	61.9167	9	1
44	81	144.704	9	1
44	94	37.5441	9	2
44	107	119.59	9	2
44	457	65.7254	9	2
44	482	104.787	9	2
45	52	76.5689	1	9
45	57	106.796	1	9
45	65	170.185	1	1
45	79	169.469	1	9
45	88	45.4824	1	9
45	131	254.434	1	2
45	167	177.909	1	2
46	48	294.193	9	9
46	75	73.6115	9	1
46	82	115.897	9	1
46	121	109.933	9	2
46	132	135.368	9	2
46	511	119.006	9	2
46	566	57.4321	9	2
47	52	81.5065	1	9
47	54	174.007	1	1
47	55	135.837	1	1
47	71	41.5225	1	1
47	615	125.164	1	2
47	621	146.803	1	2
48	55	163.978	9	1
48	76	207.139	9	9
48	82	96.9404	9	1
48	132	118.633	9	2
48	511	42.5033	9	2
48	522	106.554	9	2
48	615	167.092	9	2
49	53	69.5446	9	10
49	58	104.617	9	10
49	64	239.443	9	10
49	158	142.661	9	2
49	170	68.3004	9	2
49	191	116.904	9	2
49	193	40.6106	9	10
50	57	276.864	9	9
50	96	144.726	9	9
50	111	146.713	9	1
50	119	123.155	9	2
50	144	128.309	9	2
50	255	140.413	9	2
50	256	29.311	9	2
51	69	286.961	9	9
51	80	119.175	9	1
51	100	141.085	9	1
51	106	182.765	9	2
51	129	108.05	9	2
51	239	20.7024	9	2
51	268	18.6118	9	2
51	443	159.619	9	2
52	54	123.256	9	1
52	65	87.3902	9	1
52	70	288.759	9	10
52	74	39.4988	9	10
52	167	267.875	9	2
52	621	162.152	9	2
52	624	66.8087	9	10
53	64	109.856	10	10
53	72	112.711	10	10
53	73	99.4431	10	10
53	87	99.714	10	9
53	105	151.974	10	10
53	110	55.3299	10	10
53	158	54.7712	10	2
53	192	150.772	10	10
53	193	210.734	10	10
54	71	140.974	1	1
54	74	152.652	1	10
54	91	35.7582	1	10
54	621	125.475	1	2
54	624	103.241	1	10
55	71	161.745	1	1
55	76	206.615	1	9
55	108	45.1422	1	9
55	615	179.546	1	2
55	621	102.193	1	2
56	60	261.39	9	9
56	93	161.515	9	9
56	98	114.195	9	2
56	124	112.851	9	2
56	136	223.048	9	1
56	276	35.0522	9	2
56	325	122.48	9	2
57	79	237.319	9	9
57	111	93.8566	9	1
57	131	162.5	9	2
57	140	154.52	9	1
57	144	64.5208	9	2
57	256	157.415	9	2
57	300	52.9263	9	2
58	64	120.067	10	10
58	72	37.141	10	10
58	77	156.8	10	10
58	92	86.3902	10	9
58	123	129.305	10	10
58	127	63.4777	10	10
58	170	16.4439	10	2
58	191	184.398	10	2
58	212	177.516	10	10
59	60	254.405	9	9
59	63	256.1	9	9
59	104	127.229	9	2
59	112	65.2497	9	2
59	134	170.534	9	1
59	135	99.579	9	1
59	289	65.2698	9	2
59	317	157.674	9	2
60	98	51.4571	9	2
60	112	131.243	9	2
60	135	184.457	9	1
60	136	104.358	9	1
60	325	4.6443	9	2
60	336	176.408	9	2
61	62	230.116	1	1
61	66	173.791	1	1
61	147	24.9724	1	1
61	162	94.2744	1	1
61	175	157.333	1	1
61	582	252.268	1	2
61	584	73.1453	1	2
62	67	166.076	1	1
62	147	213	1	1
62	584	178.961	1	2
62	585	61.6003	1	2
63	68	221.127	9	9
63	104	15.9156	9	2
63	117	134.401	9	2
63	134	87.7511	9	1
63	149	164.374	9	1
63	264	66.2854	9	2
63	289	176.327	9	2
64	72	246.206	10	10
64	191	35.3039	10	2
64	193	119.684	10	10
64	212	95.874	10	10
65	70	111.365	1	10
65	88	105.567	1	9
65	89	166.351	1	10
65	120	114.462	1	10
65	167	266.765	1	2
65	564	66.0947	1	10
66	81	189.334	1	1
66	162	197.038	1	1
66	186	105.369	1	1
66	482	136.654	1	2
66	517	160.435	1	2
66	582	45.1737	1	2
67	75	192.238	1	1
67	147	95.6647	1	1
67	184	68.0469	1	9
67	187	171.241	1	9
67	566	149.046	1	2
67	585	239.376	1	2
68	78	226.819	9	9
68	109	155.976	9	2
68	117	17.4956	9	2
68	149	141.872	9	1
68	164	143.154	9	1
68	264	106.206	9	2
68	305	175.677	9	2
68	597	31.9686	9	2
69	84	263.932	9	9
69	100	122.579	9	1
69	129	86.2538	9	2
69	153	123.772	9	1
69	159	92.5444	9	2
69	268	153.842	9	2
69	326	48.3981	9	2
70	74	150.277	10	10
70	89	98.9283	10	10
70	90	36.3061	10	10
70	114	257.397	10	10
70	167	77.5968	10	2
70	248	57.8211	10	10
70	564	202.694	10	10
70	624	137.786	10	10
71	91	91.754	1	10
71	108	102.134	1	9
71	122	108.771	1	9
71	621	155.619	1	2
71	624	60.9671	1	10
72	73	68.5462	10	10
72	77	163.096	10	10
72	85	211.204	10	10
72	192	166.062	10	10
72	193	19.37	10	10
72	212	76.436	10	10
72	220	81.4572	10	10
72	262	121.265	10	10
72	520	33.4741	10	10
73	85	110.689	10	10
73	103	128.759	10	10
73	110	130.164	10	10
73	137	89.8873	10	10
73	138	146.99	10	10
73	150	16.5413	10	10
73	192	57.6787	10	10
73	220	256.491	10	10
73	252	165.758	10	10
74	90	198.714	10	10
74	91	105.418	10	10
74	248	40.0212	10	10
74	624	173.449	10	10
75	82	256.685	1	1
75	184	108.213	1	9
75	188	88.2724	1	9
75	566	223.964	1	2
76	82	115.169	9	1
76	108	204.864	9	9
76	126	301.433	9	1
76	347	116.659	9	2
76	522	187.865	9	2
76	615	92.316	9	2
76	621	16.8951	9	2
77	85	85.1809	10	10
77	102	122.072	10	10
77	127	89.529	10	10
77	148	171.401	10	10
77	212	35.9863	10	10
77	262	127.958	10	10
77	520	128.187	10	10
78	83	242.52	9	9
78	115	40.8602	9	2
78	163	166.545	9	1
78	164	144.291	9	1
78	305	32.8952	9	2
78	363	199.435	9	2
78	597	172.588	9	2
79	88	301.991	9	9
79	131	75.7569	9	2
79	140	62.2616	9	1
79	167	72.0508	9	2
79	171	109.399	9	1
79	300	133.707	9	2
79	355	47.9625	9	2
80	81	177.824	1	1
80	100	199.717	1	1
80	196	154.69	1	1
80	230	151.892	1	9
80	239	190.625	1	2
80	443	96.7163	1	2
81	186	122.144	1	1
81	196	132.884	1	1
81	239	49.5782	1	2
81	457	158.224	1	2
81	482	87.4613	1	2
82	126	147.972	1	1
82	188	125.225	1	9
82	210	98.1151	1	9
82	511	247.18	1	2
82	522	109.919	1	2
82	566	37.917	1	2
83	92	237.469	9	9
83	115	162.662	9	2
83	163	233.474	9	1
83	170	75.8488	9	2
83	177	67.8449	9	10
83	333	135.574	9	2
83	363	5.1459	9	2
83	376	126.811	9	2
84	87	226.328	9	9
84	153	102.151	9	1
84	158	83.2897	9	2
84	159	65.3039	9	2
84	166	67.5695	9	1
84	326	105.617	9	2
84	369	10.3086	9	2
85	102	69.0529	10	10
85	103	210.949	10	10
85	220	83.6563	10	10
85	520	125.185	10	10
86	93	328.335	9	9
86	96	295.423	9	9
86	118	59.3511	9	2
86	119	3.9695	9	2
86	235	123.803	9	9
86	236	132.464	9	9
86	276	99.4274	9	2
86	299	299.234	9	2
87	105	240.504	9	10
87	158	93.7594	9	2
87	166	123.158	9	1
87	172	54.7097	9	10
87	193	57.2146	9	10
87	369	118.422	9	2
88	120	260.618	9	10
88	167	145	9	2
88	171	65.758	9	1
88	201	130.302	9	1
88	355	87.7341	9	2
88	403	68.7215	9	2
89	114	96.8101	10	10
89	120	40.4465	10	10
89	160	108.948	10	10
89	161	138.652	10	10
89	203	45.0535	10	10
89	564	249.131	10	10
90	91	37.2889	10	10
90	114	121.199	10	10
90	133	91.3394	10	10
90	157	138.689	10	10
90	248	197.012	10	10
91	122	71.2415	10	9
91	133	130.191	10	10
91	176	117.68	10	10
91	248	73.2067	10	10
91	624	197.77	10	10
92	123	213.227	9	10
92	170	88.91	9	2
92	177	162.905	9	10
92	191	72.512	9	2
92	333	79.2423	9	2
92	375	75.673	9	10
93	124	5.7151	9	2
93	136	265.304	9	1
93	235	136.781	9	9
93	276	262.879	9	2
93	296	4.2249	9	9
94	106	630.495	2	2
94	107	682.54	2	2
94	109	91.2195	2	2
94	117	164.944	2	2
94	239	84.1976	2	2
94	457	129.748	2	2
94	551	101.421	2	3
94	890	88.7032	2	3
94	916	222.663	2	3
94	947	31.39	2	3
95	98	187.264	2	2
95	99	872.76	2	2
95	101	814.762	2	2
95	112	61.5241	2	2
95	582	215.383	2	2
95	584	58.4243	2	2
95	645	88.7988	2	3
95	655	62.1995	2	3
95	673	243.793	2	3
95	1129	119.402	2	3
95	1131	134.562	2	3
96	111	243.928	9	1
96	119	21.6237	9	2
96	236	125.536	9	9
96	253	152.967	9	9
96	255	209.793	9	2
96	299	231.152	9	2
98	101	51.358	2	2
98	112	560.666	2	2
98	124	707.588	2	2
98	325	204.374	2	2
98	336	140.529	2	2
98	541	47.8865	2	3
98	1129	77.0896	2	3
98	1131	260.564	2	3
99	104	83.9473	2	2
99	107	741.14	2	2
99	112	187.992	2	2
99	475	159.014	2	3
99	517	155.09	2	2
99	582	68.9463	2	2
99	645	237.459	2	3
99	892	162.895	2	3
99	1129	85.1895	2	3
100	153	184.553	1	1
100	230	114.885	1	9
100	268	138.684	1	2
100	280	170.129	1	9
100	443	149.519	1	2
101	113	790.999	2	2
101	124	158.969	2	2
101	541	159.686	2	3
101	584	191.472	2	2
101	585	48.0953	2	2
101	655	207.07	2	3
101	872	118.124	2	3
101	1131	29.3503	2	3
102	103	122.121	10	10
102	148	30.4314	10	10
102	150	76.5267	10	10
102	178	95.2979	10	10
102	189	166.029	10	10
102	217	121.994	10	10
102	274	77.5288	10	10
102	288	225.369	10	10
102	520	132.377	10	10
103	150	192.345	10	10
103	220	38.0607	10	10
103	252	85.8946	10	10
103	288	139.223	10	10
103	520	2.9685	10	10
104	107	121.189	2	2
104	112	555.552	2	2
104	117	556.248	2	2
104	289	162.328	2	2
104	317	150.302	2	2
104	475	133.609	2	3
104	1104	195.061	2	3
105	110	216.233	10	10
105	172	163.064	10	10
105	192	75.2099	10	10
105	193	70.6295	10	10
105	369	5.2795	10	2
105	383	32.7927	10	10
105	389	102.51	10	10
106	109	102.037	2	2
106	129	741.387	2	2
106	239	107.911	2	2
106	443	139.264	2	2
106	574	39.5537	2	3
106	597	147.561	2	2
106	605	96.6924	2	3
106	947	246.194	2	3
107	117	112.126	2	2
107	457	45.3351	2	2
107	475	12.5804	2	3
107	482	137.952	2	2
107	517	17.4504	2	2
107	890	211.352	2	3
107	892	141.633	2	3
107	1104	119.435	2	3
108	122	306.222	9	9
108	126	120.892	9	1
108	197	134.676	9	1
108	347	182.318	9	2
108	386	71.8567	9	10
108	621	86.5268	9	2
109	117	566.706	2	2
109	264	89.4833	2	2
109	305	129.132	2	2
109	551	167.398	2	3
109	597	536.352	2	2
109	605	192.11	2	3
110	138	182.949	10	10
110	172	69.5243	10	10
110	192	92.0398	10	10
110	220	136.027	10	10
110	223	116.448	10	10
110	382	79.1592	10	10
110	383	121.58	10	10
111	140	200.376	1	1
111	253	97.098	1	9
111	255	179.821	1	2
111	256	185.244	1	2
111	275	52.0917	1	9
111	290	166.699	1	9
112	317	168.414	2	2
112	336	189.547	2	2
112	475	140.814	2	3
112	1129	222.275	2	3
113	118	181.84	2	2
113	121	825.037	2	2
113	124	53.413	2	2
113	541	21.78	2	3
113	566	69.9059	2	2
113	585	153.432	2	2
113	676	210.408	2	3
113	872	163.315	2	3
113	914	154.05	2	3
113	1027	79.3915	2	3
114	156	261.015	10	10
114	157	23.0378	10	10
114	161	58.8074	10	10
114	248	122.932	10	10
114	283	81.5767	10	10
114	564	118.359	10	10
115	129	110.446	2	2
115	159	90.2719	2	2
115	170	519.992	2	2
115	363	84.3859	2	2
115	376	162.049	2	2
115	572	156.137	2	3
115	574	29.1587	2	3
115	597	527.617	2	2
115	603	217.581	2	3
117	264	134.676	2	2
117	289	169.031	2	2
117	551	219.347	2	3
117	1104	142.312	2	3
118	119	778.818	2	2
118	121	52.0883	2	2
118	124	758.868	2	2
118	276	135.839	2	2
118	299	294.841	2	2
118	914	200.738	2	3
118	1027	204.208	2	3
119	121	124.588	2	2
119	132	98.7402	2	2
119	144	531.987	2	2
119	255	300.729	2	2
119	299	270.925	2	2
119	455	250.81	2	3
119	610	3.366	2	3
119	1027	134.515	2	3
120	160	319.942	10	10
120	167	33.1902	10	2
120	201	87.7906	10	1
120	270	48.021	10	10
120	403	100.838	10	2
120	454	39.515	10	10
120	564	85.9284	10	10
121	132	899.15	2	2
121	455	90.8781	2	3
121	511	65.0426	2	2
121	566	235.412	2	2
121	676	60.7195	2	3
121	734	244.316	2	3
121	735	23.8523	2	3
121	1027	149.855	2	3
122	176	263.185	9	10
122	197	38.3852	9	1
122	227	82.0247	9	10
122	386	208.76	9	10
122	621	27.455	9	2
122	624	100.453	9	10
123	127	213.787	10	10
123	177	142.005	10	10
123	191	69.7647	10	2
123	198	67.5688	10	10
123	212	48.4304	10	10
123	361	116.721	10	10
123	375	108.817	10	10
124	276	285.752	2	2
124	325	114.442	2	2
124	541	244.81	2	3
124	914	111.689	2	3
126	197	90.7257	1	1
126	210	192.637	1	9
126	251	162.845	1	9
126	347	193.884	1	2
126	522	130.018	1	2
127	148	200.764	10	10
127	198	83.7195	10	10
127	212	58.368	10	10
127	262	26.782	10	10
127	361	87.6386	10	10
129	159	639.572	2	2
129	268	137.689	2	2
129	443	92.8576	2	2
129	574	88.0594	2	3
129	597	83.5387	2	2
129	603	87.2697	2	3
129	750	89.7799	2	3
129	888	243.124	2	3
129	947	51.4435	2	3
131	144	665.076	2	2
131	167	652.246	2	2
131	256	131.64	2	2
131	300	252.671	2	2
131	554	207.135	2	3
131	615	233.4	2	2
131	616	165.584	2	3
132	144	177.524	2	2
132	455	118.729	2	3
132	511	206.873	2	2
132	522	50.1104	2	2
132	610	162.833	2	3
132	615	825.557	2	2
132	735	238.662	2	3
132	759	106.354	2	3
133	157	29.4295	10	10
133	176	58.3485	10	10
133	209	124.867	10	10
133	234	93.9003	10	10
133	248	170.026	10	10
134	135	202.579	1	1
134	149	187.559	1	1
134	289	168.373	1	2
134	317	99.4486	1	2
134	592	217.272	1	9
135	136	207.592	1	1
135	306	68.6337	1	9
135	317	185.396	1	2
135	334	202.329	1	9
135	336	156.532	1	2
135	592	87.7464	1	9
136	235	12.655	1	9
136	276	85.5611	1	2
136	296	238.263	1	9
136	306	220.98	1	9
136	325	230.286	1	2
136	336	131.152	1	2
137	138	33.8305	10	10
137	150	91.3433	10	10
137	190	85.9056	10	10
137	214	189.881	10	10
137	252	83.7787	10	10
137	307	181.416	10	10
137	449	131.473	10	10
138	214	114.597	10	10
138	220	31.3706	10	10
138	223	55.5391	10	10
138	252	240.109	10	10
138	277	134.646	10	10
138	382	65.3638	10	10
140	171	229.699	1	1
140	256	93.654	1	2
140	275	165.372	1	9
140	300	121.209	1	2
144	255	138.35	2	2
144	256	158.206	2	2
144	554	111.941	2	3
144	610	243.658	2	3
144	615	60.7534	2	2
147	175	202.397	1	1
147	187	241.363	1	9
147	462	261.898	1	9
147	584	162.53	1	2
147	585	101.822	1	2
148	189	212.788	10	10
148	198	113.681	10	10
148	243	97.0383	10	10
148	262	64.1059	10	10
148	361	117.858	10	10
148	427	175.584	10	10
148	520	127.902	10	10
149	164	178.735	1	1
149	264	190.819	1	2
149	289	108.59	1	2
149	305	71.706	1	2
149	331	138.389	1	9
149	471	225.183	1	9
149	592	5.3716	1	9
150	178	20.6608	10	10
150	190	169.567	10	10
150	252	28.259	10	10
150	274	100.327	10	10
150	288	71.5366	10	10
150	307	98.9605	10	10
153	166	208.397	1	1
153	268	94.8313	1	2
153	280	53.5515	1	9
153	326	169.112	1	2
153	341	60.7207	1	9
153	342	174.036	1	9
156	157	105.983	10	10
156	161	84.4503	10	10
156	208	257.079	10	10
156	248	32.5004	10	10
156	283	147.22	10	10
156	316	80.333	10	10
157	208	69.1145	10	10
157	209	141.417	10	10
157	233	122.172	10	10
157	248	72.7571	10	10
157	316	134.741	10	10
157	406	40.3921	10	10
158	159	577.448	2	2
158	170	94.3955	2	2
158	191	94.0533	2	2
158	193	541.701	2	10
158	326	61.3198	2	2
158	369	120.498	2	2
158	599	41.0357	2	3
158	746	248.293	2	3
158	750	59.3411	2	3
159	170	91.736	2	2
159	268	49.2625	2	2
159	326	124.401	2	2
159	572	55.5267	2	3
159	603	25.932	2	3
159	750	255.749	2	3
160	203	208.448	10	10
160	270	99.8364	10	10
160	454	51.651	10	10
160	499	12.2869	10	10
160	564	116.993	10	10
161	203	127.614	10	10
161	208	50.3972	10	10
161	260	138.22	10	10
161	283	262.474	10	10
161	291	85.0058	10	10
161	564	5.5652	10	10
162	175	202.714	1	1
162	186	190.297	1	1
162	384	208.192	1	9
162	460	147.082	1	9
162	517	121.562	1	2
162	582	117.48	1	2
163	164	155.093	1	1
163	177	125.481	1	10
163	330	69.6349	1	9
163	333	82.5796	1	2
163	348	176.208	1	9
163	360	209.021	1	9
163	363	140.053	1	2
163	376	195.958	1	2
164	305	188.013	1	2
164	330	174.457	1	9
164	331	124.676	1	9
164	363	123.134	1	2
166	172	163.373	1	10
166	326	56.434	1	2
166	340	72.9496	1	10
166	341	141.675	1	9
166	369	167.944	1	2
167	300	65.0916	2	2
167	355	189.259	2	2
167	403	194.956	2	2
167	543	196.074	2	3
167	564	570.649	2	10
167	615	21.564	2	2
167	616	173.118	2	3
167	621	190.533	2	2
167	624	83.9167	2	10
167	677	337.08	2	3
170	191	567.309	2	2
170	333	154.87	2	2
170	572	152.59	2	3
170	599	139.61	2	3
171	201	171.44	1	1
171	275	57.1975	1	9
171	300	111.111	1	2
171	337	150.936	1	9
171	352	47.6232	1	9
171	355	142.059	1	2
172	223	163.72	10	10
172	340	160.2	10	10
172	369	23.474	10	2
172	383	126.894	10	10
172	389	175.681	10	10
172	391	132.989	10	10
175	460	194.224	1	9
175	462	97.6331	1	9
175	582	125.087	1	2
175	584	41.519	1	2
176	227	50.5216	10	10
176	234	235.065	10	10
176	248	64.922	10	10
176	286	122.657	10	10
176	386	144.316	10	10
176	487	159.399	10	10
176	624	60.0736	10	10
177	198	105.597	10	10
177	333	170.048	10	2
177	348	68.1667	10	9
177	361	43.0417	10	10
177	374	170.697	10	10
177	375	199.735	10	10
177	400	183.892	10	9
178	190	101.773	10	10
178	217	46.1491	10	10
178	274	131.572	10	10
178	287	120.541	10	10
178	362	89.5709	10	10
184	187	317.85	9	9
184	188	303.85	9	9
184	396	137.283	9	1
184	407	100.45	9	1
184	566	165.39	9	2
184	587	66.452	9	2
184	901	154.342	9	2
186	196	192.256	1	1
186	384	123.458	1	9
186	457	50.9511	1	2
186	459	154.484	1	9
186	482	147.218	1	2
186	517	6.9862	1	2
187	396	140.818	9	1
187	462	133.391	9	9
187	566	48.2396	9	2
187	585	158.117	9	2
187	587	117.528	9	2
188	210	336.843	9	9
188	398	117.041	9	1
188	407	108.291	9	1
188	511	141.093	9	2
188	566	55.2529	9	2
188	589	105.594	9	2
188	901	112.274	9	2
189	217	154.506	10	10
189	243	115.665	10	10
189	288	61.9857	10	10
189	293	59.9969	10	10
189	427	77.7593	10	10
189	439	160.772	10	10
189	520	75.9228	10	10
190	274	84.7353	10	10
190	307	21.0131	10	10
190	362	64.216	10	10
190	449	84.6088	10	10
191	193	71.5189	2	10
191	212	518.271	2	10
191	333	7.8717	2	2
191	375	156.968	2	10
191	599	111.359	2	3
191	707	206.574	2	3
192	193	484.302	10	10
192	212	34.2207	10	10
192	220	426.682	10	10
192	262	45.8607	10	10
192	383	115.978	10	10
192	389	58.6856	10	10
192	570	272.871	10	10
192	745	20.4945	10	10
193	212	95.3674	10	10
193	369	79.9201	10	2
193	389	96.8092	10	10
193	570	14.5123	10	10
193	707	8.5795	10	3
193	745	212.478	10	10
193	746	61.5929	10	3
196	230	217.847	1	9
196	239	126.546	1	2
196	436	207.271	1	9
196	457	106.705	1	2
196	459	93.763	1	9
197	227	193.382	1	10
197	251	158.131	1	9
197	347	145.571	1	2
197	359	173.504	1	9
197	386	92.4398	1	10
198	243	118.019	10	10
198	361	228.862	10	10
198	374	147.727	10	10
198	399	67.1846	10	10
198	427	76.4164	10	10
198	447	90.6115	10	10
201	270	184.449	1	10
201	352	149.224	1	9
201	355	70.9631	1	2
201	403	182.341	1	2
201	416	96.3397	1	10
201	454	4.0821	1	10
203	270	78.9805	10	10
203	283	111.547	10	10
203	291	205.074	10	10
203	370	169.292	10	10
203	499	131.461	10	10
203	556	56.9525	10	10
203	564	51.1463	10	10
208	233	45.3355	10	10
208	250	302.679	10	10
208	260	53.6444	10	10
208	283	103.442	10	10
208	316	38.1794	10	10
208	406	89.2091	10	10
208	485	8.8094	10	10
209	233	9.6269	10	10
209	234	34.9825	10	10
209	248	13.3011	10	10
209	292	130.23	10	10
209	304	95.0863	10	10
209	316	131.892	10	10
209	358	65.6065	10	10
209	406	90.6357	10	10
210	251	288.753	9	9
210	347	21.8402	9	2
210	398	103.106	9	1
210	426	144.988	9	1
210	511	48.5253	9	2
210	522	146.291	9	2
210	589	198.439	9	2
210	937	81.9663	9	2
212	262	517.193	10	10
212	361	103.464	10	10
212	570	24.4636	10	10
212	707	41.3701	10	3
212	1064	183.038	10	10
214	252	54.0549	10	10
214	277	25.2573	10	10
214	307	170.351	10	10
214	365	131.053	10	10
214	412	126.001	10	10
214	420	145.059	10	10
217	274	78.9505	10	10
217	287	159.896	10	10
217	288	40.728	10	10
217	293	125.587	10	10
217	439	97.3822	10	10
217	492	80.4889	10	10
220	252	376.62	10	10
220	262	2.5911	10	10
220	288	2.9971	10	10
220	382	130.797	10	10
220	383	49.4661	10	10
220	520	96.8296	10	10
220	537	238.834	10	10
220	570	173.615	10	10
223	277	164.926	10	10
223	382	217.393	10	10
223	383	73.9859	10	10
223	391	84.9028	10	10
223	442	59.8223	10	10
223	444	97.3192	10	10
227	286	159.067	10	10
227	359	83.081	10	9
227	386	179.629	10	10
227	408	98.9568	10	10
230	239	59.0735	9	2
230	280	270.222	9	9
230	436	88.8593	9	9
230	443	127	9	2
230	458	185.718	9	1
230	674	106.762	9	2
230	917	84.6124	9	2
233	250	96.2026	10	10
233	292	157.921	10	10
233	323	85.6971	10	10
233	406	94.1169	10	10
233	425	70.0661	10	10
233	512	89.752	10	10
233	546	24.2947	10	10
234	248	59.07	10	10
234	286	76.341	10	10
234	304	255.655	10	10
234	419	51.2329	10	10
234	487	149.545	10	10
234	524	75.9049	10	10
235	236	288.95	9	9
235	276	112.559	9	2
235	296	336.039	9	9
235	299	68.0489	9	2
235	503	123.23	9	1
235	514	122.962	9	1
235	641	163.027	9	2
235	885	23.6433	9	2
236	253	297.052	9	9
236	299	220.919	9	2
236	496	122.917	9	1
236	503	102.806	9	1
236	839	31.3902	9	2
236	885	149.369	9	2
239	443	676.57	2	2
239	457	766.033	2	2
239	674	208.91	2	2
239	711	105.562	2	2
239	916	193.434	2	3
239	947	102.774	2	3
239	1050	85.6605	2	3
239	1107	66.4437	2	3
243	293	137.62	10	10
243	399	39.4774	10	10
243	427	186.107	10	10
243	438	175.323	10	10
243	439	62.9595	10	10
243	447	31.4921	10	10
248	283	88.0122	10	10
248	316	744.678	10	10
248	487	219.748	10	10
248	524	67.6787	10	10
248	564	126.178	10	10
248	622	127.837	10	10
248	624	839.001	10	10
248	679	121.942	10	10
248	842	101.037	10	10
248	877	147.096	10	10
248	903	115.283	10	10
250	260	109.064	10	10
250	323	260.76	10	10
250	406	64.2198	10	10
250	485	85.9283	10	10
250	512	83.6608	10	10
250	558	22.0835	10	10
251	347	213.513	9	2
251	359	204.738	9	9
251	426	125.16	9	1
251	491	142.107	9	1
251	716	30.8304	9	2
251	937	151.333	9	2
252	277	50.7064	10	10
252	288	86.6853	10	10
252	307	540.413	10	10
252	382	198.745	10	10
252	537	117.619	10	10
252	550	102.793	10	10
252	569	149.871	10	10
252	823	113.602	10	10
252	830	11.4422	10	10
253	255	109.004	9	2
253	290	279.448	9	9
253	299	18.5362	9	2
253	496	108.071	9	1
253	504	119.292	9	1
253	839	205.138	9	2
253	868	38.8632	9	2
255	256	838.423	2	2
255	290	33.0563	2	9
255	299	633.341	2	2
255	455	83.4999	2	3
255	610	151.818	2	3
255	839	206.046	2	2
255	868	143.422	2	2
255	1006	143.617	2	3
255	1037	99.6653	2	3
256	275	83.5098	2	9
256	290	70.1918	2	9
256	300	771.112	2	2
256	554	154.668	2	3
256	610	71.6687	2	3
256	691	89.9777	2	2
256	868	197.441	2	2
256	1037	88.1399	2	3
256	1038	119.788	2	3
260	283	20.3727	10	10
260	291	69.3889	10	10
260	323	69.709	10	10
260	372	115.668	10	10
260	395	132.211	10	10
260	485	135.736	10	10
260	558	99.1931	10	10
262	361	103.36	10	10
262	520	448.164	10	10
262	570	125.718	10	10
262	723	126.389	10	10
262	1064	55.668	10	10
264	289	695.283	2	2
264	305	676.67	2	2
264	331	25.1874	2	9
264	471	78.782	2	9
264	551	186.038	2	3
264	683	64.6166	2	2
264	768	186.046	2	2
264	1022	104.91	2	3
264	1067	88.8733	2	3
268	280	111.274	2	9
268	326	563.527	2	2
268	342	47.9058	2	9
268	443	680.088	2	2
268	750	122.514	2	3
268	774	128.704	2	2
268	888	160.485	2	3
268	917	106.91	2	2
268	1174	25.5801	2	3
268	1230	7.4346	2	3
268	1246	118.552	2	3
270	370	134.511	10	10
270	416	95.8802	10	10
270	454	165.54	10	10
270	477	122.326	10	10
270	499	92.6572	10	10
274	287	57.9069	10	10
274	288	379.681	10	10
274	307	49.4184	10	10
274	362	323.045	10	10
274	439	16.8948	10	10
274	449	27.4428	10	10
274	492	79.7831	10	10
274	569	18.1676	10	10
274	595	72.1502	10	10
274	663	16.8643	10	10
274	980	173.08	10	10
275	290	351.376	9	9
275	300	95.4692	9	2
275	337	260.675	9	9
275	529	97.0498	9	1
275	538	101.327	9	1
275	691	181.169	9	2
276	296	68.3638	2	9
276	299	820.075	2	2
276	325	756.104	2	2
276	541	67.4745	2	3
276	641	120.234	2	2
276	726	164.484	2	2
276	882	52.8555	2	2
276	914	132.305	2	3
276	1005	136.183	2	3
276	1049	159.504	2	3
277	365	206.767	10	10
277	382	98.5947	10	10
277	442	77.4434	10	10
277	498	48.0882	10	10
277	550	115.936	10	10
280	342	314.977	9	9
280	443	21.7841	9	2
280	458	119.683	9	1
280	510	84.271	9	1
280	774	75.942	9	2
280	917	134.758	9	2
283	291	69.5609	10	10
283	316	104.661	10	10
283	406	67.209	10	10
283	485	433.13	10	10
283	499	84.9748	10	10
283	556	189.229	10	10
283	564	572.727	10	10
283	679	279.982	10	10
283	831	160.487	10	10
286	386	36.8616	10	10
286	408	60.6525	10	10
286	419	110.436	10	10
286	446	144.09	10	10
286	487	162.447	10	10
287	362	86.49	10	10
287	492	85.5291	10	10
287	638	60.9074	10	10
288	307	17.0389	10	10
288	439	154.479	10	10
288	520	387.278	10	10
288	537	87.6708	10	10
288	569	146.058	10	10
288	640	169.971	10	10
288	980	77.4454	10	10
289	317	718.873	2	2
289	471	54.188	2	9
289	551	76.8389	2	3
289	592	89.714	2	9
289	683	158.671	2	2
289	910	90.8642	2	2
289	1022	150.097	2	3
289	1035	95.7412	2	3
289	1104	189.476	2	3
290	504	101.523	9	1
290	529	93.8908	9	1
290	868	203.027	9	2
291	370	62.4673	10	10
291	372	170.942	10	10
291	456	96.7143	10	10
291	485	122.408	10	10
291	556	97.4154	10	10
292	358	80.6259	10	10
292	406	50.6463	10	10
292	425	123.863	10	10
292	437	93.1304	10	10
292	512	85.6724	10	10
292	546	23.14	10	10
293	438	33.474	10	10
293	439	136.538	10	10
293	492	50.8008	10	10
293	502	173.098	10	10
296	306	278.651	9	9
296	325	57.9089	9	2
296	514	208.571	9	1
296	641	22.3607	9	2
296	726	151.3	9	2
296	911	78.3337	9	2
299	455	95.14	2	3
299	641	107.079	2	2
299	839	242.883	2	2
299	882	40.9131	2	2
299	885	292.185	2	2
299	914	119.314	2	3
299	1005	107.339	2	3
299	1006	140.385	2	3
299	1027	181.158	2	3
299	1228	258.888	2	3
300	337	31.4927	2	9
300	355	774.359	2	2
300	554	62.4368	2	3
300	616	161.521	2	3
300	691	240.146	2	2
300	1038	113.356	2	3
300	1084	48.3928	2	3
304	316	17.4994	10	10
304	358	215.785	10	10
304	419	75.5744	10	10
304	524	154.861	10	10
305	330	19.3861	2	9
305	331	98.0346	2	9
305	363	650.43	2	2
305	551	44.6957	2	3
305	597	70.5815	2	2
305	605	164.869	2	3
305	722	173.55	2	2
305	768	94.6362	2	2
305	1067	125.38	2	3
305	1097	68.2495	2	3
306	325	31.3046	9	2
306	334	313.219	9	9
306	336	88.8843	9	2
306	514	34.5611	9	1
306	528	199.299	9	1
306	911	159.559	9	2
306	942	100.011	9	2
307	365	37.279	10	10
307	420	160.662	10	10
307	449	265.329	10	10
307	550	50.1633	10	10
307	569	90.436	10	10
307	595	149.57	10	10
307	604	71.2924	10	10
307	829	65.7063	10	10
307	830	89.0925	10	10
316	406	705.742	10	10
316	524	128.007	10	10
316	679	44.9195	10	10
316	831	69.5522	10	10
316	903	141.138	10	10
316	948	77.5726	10	10
317	334	39.6036	2	9
317	336	687.548	2	2
317	475	152.674	2	3
317	592	96.9015	2	9
317	910	104.686	2	2
317	964	209.449	2	2
317	1024	126.522	2	3
317	1035	148.878	2	3
317	1104	37.4034	2	3
323	395	82.4829	10	10
323	405	276.635	10	10
323	425	26.1375	10	10
323	512	71.1056	10	10
323	546	126.623	10	10
323	558	104.848	10	10
323	1073	24.455	10	10
325	336	709.132	2	2
325	541	40.4964	2	3
325	726	114.91	2	2
325	911	199.039	2	2
325	1025	123.81	2	3
325	1049	173.035	2	3
325	1131	132.681	2	3
326	341	64.5875	2	9
326	342	102.87	2	9
326	369	594.823	2	2
326	746	100.499	2	3
326	750	201.8	2	3
326	754	147.448	2	2
326	774	96.2864	2	2
326	1137	100.131	2	3
326	1230	54.6805	2	3
330	331	251.704	9	9
330	360	250.467	9	9
330	363	131.489	9	2
330	547	70.2989	9	1
330	548	172.069	9	1
330	722	129.054	9	2
330	767	118.374	9	2
331	471	276.875	9	9
331	534	74.3084	9	1
331	548	197.03	9	1
331	722	87.4813	9	2
331	768	143.198	9	2
333	348	101.895	2	9
333	375	525.375	2	10
333	376	581.049	2	2
333	400	51.6349	2	9
333	572	72.6313	2	3
333	599	86.0194	2	3
333	765	207.519	2	2
333	766	51.6162	2	2
333	1046	98.7371	2	3
333	1047	10.4581	2	3
333	1065	109.481	2	3
334	336	39.3355	9	2
334	527	153.133	9	1
334	528	78.9923	9	1
334	592	250.738	9	9
334	942	102.615	9	2
334	964	137.683	9	2
336	911	69.4808	2	2
336	942	180.177	2	2
336	964	63.1975	2	2
336	1024	108.219	2	3
336	1025	195.817	2	3
336	1129	154.68	2	3
336	1131	40.9697	2	3
337	352	277.951	9	9
337	355	84.0687	9	2
337	538	82.611	9	1
337	606	87.0368	9	1
337	691	122.539	9	2
337	752	48.2207	9	2
340	341	297.316	10	9
340	369	52.8419	10	2
340	389	116.115	10	10
340	391	238.359	10	10
340	532	160.355	10	10
340	787	77.0813	10	10
340	797	97.9363	10	10
341	342	281.178	9	9
341	369	71.7462	9	2
341	510	92.4502	9	1
341	532	98.586	9	10
341	754	165.056	9	2
341	797	82.5767	9	10
342	510	160.295	9	1
342	754	75.0283	9	2
342	774	116.232	9	2
347	359	81.8879	2	9
347	386	648.113	2	10
347	522	519.595	2	2
347	615	186.196	2	2
347	621	177.128	2	2
347	697	283.499	2	3
347	716	226.217	2	2
347	759	4.2755	2	3
347	800	139.795	2	3
347	875	204.274	2	3
347	937	383.276	2	2
348	360	231.91	9	9
348	376	54.4586	9	2
348	400	238.149	9	9
348	547	103.656	9	1
348	567	123.313	9	10
348	765	84.0668	9	2
348	766	135.731	9	2
352	355	54.6111	9	2
352	403	60.9639	9	2
352	416	271.556	9	10
352	606	124.262	9	1
352	730	67.1451	9	10
352	752	162.011	9	2
355	403	682.006	2	2
355	616	41.5363	2	3
355	677	144.004	2	3
355	691	105.132	2	2
355	752	185.943	2	2
355	1084	116.631	2	3
355	1108	48.505	2	3
358	406	55.7178	10	10
358	419	12.6733	10	10
358	437	234.951	10	10
358	512	11.8283	10	10
358	524	166.269	10	10
358	526	79.0338	10	10
358	761	81.9717	10	10
359	386	137.807	9	10
359	408	261.46	9	10
359	491	160.113	9	1
359	562	197.8	9	10
359	716	162.668	9	2
359	905	100.539	9	2
360	363	38.5698	9	2
360	376	90.8484	9	2
360	547	184.924	9	1
360	766	86.9115	9	2
360	767	98.0051	9	2
361	374	129.384	10	10
361	375	449.963	10	10
361	427	405.722	10	10
361	447	49.7373	10	10
361	520	10.3113	10	10
361	703	56.912	10	10
361	723	165.779	10	10
361	764	176.342	10	10
361	780	87.304	10	10
361	1062	90.1436	10	10
361	1064	119.115	10	10
361	1095	31.6135	10	10
361	1190	131.297	10	10
362	449	34.0451	10	10
362	492	26.3097	10	10
362	638	62.9922	10	10
362	663	69.3741	10	10
362	926	62.2695	10	10
362	980	79.5776	10	10
363	376	659.63	2	2
363	574	176.301	2	3
363	597	225.924	2	2
363	603	62.2566	2	3
363	605	31.3384	2	3
363	722	117.015	2	2
363	767	194.778	2	2
363	1097	150.672	2	3
363	1122	107.546	2	3
365	412	127.749	10	10
365	498	65.7993	10	10
365	530	54.5703	10	10
365	550	84.0697	10	10
365	604	123.215	10	10
369	389	592.232	2	10
369	745	120.816	2	10
369	746	177.893	2	3
369	754	60.09	2	2
369	797	136.462	2	10
369	1137	25.0492	2	3
369	1172	48.7676	2	10
369	1287	97.2725	2	3
370	456	142.548	10	10
370	477	68.3652	10	10
370	499	117.523	10	10
370	556	180.598	10	10
370	609	186.165	10	10
370	671	48.1861	10	10
372	395	30.5573	10	10
372	456	124.37	10	10
372	485	68.9483	10	10
372	501	96.5126	10	10
372	558	125.398	10	10
374	375	61.0437	10	10
374	399	34.3849	10	10
374	400	223.995	10	9
374	447	135.773	10	10
374	567	87.0416	10	10
374	626	192.9	10	10
374	703	169.727	10	10
374	764	121.692	10	10
375	400	65.1083	10	9
375	599	36.6455	10	3
375	703	185.942	10	10
375	707	116.697	10	3
375	765	61.8963	10	2
375	1046	102.877	10	3
375	1064	36.5284	10	10
375	1095	111.601	10	10
376	572	88.7208	2	3
376	603	115.766	2	3
376	766	236.244	2	2
376	767	70.1472	2	2
376	1065	140.473	2	3
376	1122	110.504	2	3
382	383	518.93	10	10
382	391	2.4485	10	10
382	442	60.4898	10	10
382	444	67.0159	10	10
382	537	2.0599	10	10
382	550	315.841	10	10
382	796	140.723	10	10
382	816	94.3467	10	10
382	823	191.212	10	10
382	864	163.729	10	10
382	1173	26.6998	10	10
382	1285	65.0085	10	10
383	389	637.495	10	10
383	391	107.73	10	10
383	570	71.3574	10	10
383	787	84.8442	10	10
383	796	54.0737	10	10
383	864	116.15	10	10
383	986	160.339	10	10
383	1172	34.8436	10	10
383	1173	80.9296	10	10
384	459	335.862	9	9
384	460	308.971	9	9
384	482	35.7792	9	2
384	517	35.0711	9	2
384	675	238.899	9	2
384	695	103.739	9	2
384	933	114.214	9	9
384	1009	216.028	9	9
386	408	89.605	10	10
386	487	597.967	10	10
386	621	111.454	10	2
386	624	245.862	10	10
386	716	88.7519	10	2
386	800	295.611	10	3
386	812	154.343	10	10
386	842	321.87	10	10
386	905	163.691	10	2
389	391	23.0134	10	10
389	745	154.994	10	10
389	787	100.674	10	10
389	797	62.7108	10	10
389	1172	100.653	10	10
391	444	207.725	10	10
391	532	73.3657	10	10
391	644	111.947	10	10
391	787	156.61	10	10
391	796	94.0458	10	10
395	405	51.5277	10	10
395	501	70.528	10	10
395	558	96.2323	10	10
395	1073	116.042	10	10
396	407	189.183	1	1
396	462	217.839	1	9
396	587	210.25	1	2
396	681	129.867	1	9
396	700	210.107	1	9
396	901	89.8981	1	2
398	407	298.652	1	1
398	426	228.416	1	1
398	589	211.169	1	2
398	719	153.354	1	9
398	777	12.327	1	9
399	438	26.457	10	10
399	447	287.919	10	10
399	626	6.2487	10	10
400	567	160.637	9	10
400	703	66.9028	9	10
400	765	111.187	9	2
403	416	40.7405	2	10
403	454	757.583	2	10
403	543	129.648	2	3
403	564	60.1777	2	10
403	677	54.7968	2	3
403	752	223.692	2	2
403	1108	109.514	2	3
403	1233	31.0264	2	3
405	425	37.6251	10	10
405	490	43.7422	10	10
405	546	74.7017	10	10
405	1073	48.2192	10	10
405	1110	119.845	10	10
406	485	45.1814	10	10
406	512	734.814	10	10
406	524	130.189	10	10
406	761	45.5809	10	10
406	831	83.3231	10	10
406	900	57.1346	10	10
406	948	171.991	10	10
407	589	51.2107	1	2
407	700	83.7399	1	9
407	718	152.903	1	9
407	719	63.8967	1	9
407	901	275.466	1	2
408	446	261.374	10	10
408	562	99.8978	10	10
408	637	63.4791	10	10
408	812	119.848	10	10
412	420	85.7176	10	10
412	530	99.7623	10	10
412	604	76.6498	10	10
412	806	111.928	10	10
416	454	106.503	10	10
416	477	325.565	10	10
416	730	186.386	10	10
416	752	116.402	10	2
416	1072	45.9034	10	10
419	446	123.841	10	10
419	487	95.3693	10	10
419	524	217.317	10	10
419	526	154.123	10	10
419	658	88.8302	10	10
419	701	81.1176	10	10
420	449	203.129	10	10
420	604	47.3291	10	10
420	663	9.6791	10	10
420	806	68.9974	10	10
420	829	125.695	10	10
425	437	73.6259	10	10
425	490	235.498	10	10
425	546	242.835	10	10
425	791	38.3436	10	10
425	1110	36.7635	10	10
426	491	232.36	1	1
426	589	110.359	1	2
426	719	4.1973	1	9
426	777	222.441	1	9
426	802	44.5089	1	9
426	937	209.859	1	2
427	438	69.2869	10	10
427	439	353.516	10	10
427	447	118.703	10	10
427	520	156.32	10	10
427	640	54.4752	10	10
427	723	63.1513	10	10
427	779	78.2771	10	10
427	780	66.1715	10	10
427	803	132.697	10	10
427	858	100.93	10	10
427	1019	132.301	10	10
427	1062	140.496	10	10
436	458	199.384	9	1
436	459	288.609	9	9
436	674	182.912	9	2
436	711	145.42	9	2
436	932	200.19	9	9
436	933	75.1154	9	9
437	512	19.1873	10	10
437	526	31.0734	10	10
437	546	16.2895	10	10
437	652	86.2111	10	10
437	761	175.113	10	10
437	791	40.6879	10	10
438	439	20.3004	10	10
438	447	131.876	10	10
438	502	164.252	10	10
438	659	165.296	10	10
438	739	33.5946	10	10
438	779	152.65	10	10
438	803	70.7652	10	10
439	492	372.163	10	10
439	502	103.295	10	10
439	520	7.9697	10	10
439	640	165.168	10	10
439	779	149.562	10	10
439	847	40.2216	10	10
439	980	71.699	10	10
439	1019	71.1887	10	10
439	1091	101.926	10	10
442	444	201.343	10	10
442	498	193.719	10	10
442	550	67.2414	10	10
442	644	66.4663	10	10
442	816	78.9396	10	10
443	674	88.5506	2	2
443	888	100.712	2	3
443	917	152.513	2	2
443	947	190.633	2	3
443	1050	37.7771	2	3
443	1174	94.4145	2	3
444	644	118.141	10	10
444	796	66.4116	10	10
444	816	29.5723	10	10
446	487	153.191	10	10
446	637	134.317	10	10
446	658	136.898	10	10
446	812	35.8606	10	10
446	939	62.5591	10	10
447	626	77.8989	10	10
447	659	121.689	10	10
447	764	35.0439	10	10
447	780	162.824	10	10
447	803	54.6202	10	10
449	595	98.5727	10	10
449	663	166.438	10	10
449	829	10.5695	10	10
454	477	101.263	10	10
454	499	702.667	10	10
454	543	77.6047	10	3
454	564	164.178	10	10
454	622	65.8655	10	10
454	752	67.2557	10	2
454	1072	141.067	10	10
454	1141	43.9794	10	10
454	1233	122.815	10	3
454	1309	91.4236	10	10
455	610	878.449	3	3
455	734	84.179	3	3
455	735	107.612	3	3
455	1006	193.054	3	3
455	1027	946.656	3	3
455	1228	63.1644	3	3
455	1264	198.815	3	4
455	1310	38.8791	3	4
455	1421	131.753	3	4
455	1666	37.0558	3	4
455	1736	2.2173	3	4
456	485	111.908	10	10
456	501	83.593	10	10
456	556	39.9045	10	10
456	558	61.3076	10	10
456	671	146.787	10	10
456	755	109.331	10	10
456	757	21.2827	10	10
457	459	52.1148	2	9
457	482	849.553	2	2
457	675	56.0423	2	2
457	711	188.965	2	2
457	890	146.743	2	3
457	916	114.931	2	3
457	1107	27.1969	2	3
457	1203	32.48	2	3
458	510	141.795	1	1
458	674	83.0535	1	2
458	894	216.207	1	9
458	917	158.387	1	2
458	932	91.32	1	9
459	482	31.2957	9	2
459	675	96.4037	9	2
459	711	169.258	9	2
459	933	186.149	9	9
460	462	296.614	9	9
460	582	75.4242	9	2
460	647	175.874	9	2
460	695	186.714	9	2
460	1009	139.596	9	9
460	1176	229.602	9	9
462	584	36.3056	9	2
462	587	105.607	9	2
462	647	111.653	9	2
462	648	265.307	9	2
462	681	228.646	9	9
462	1176	170.779	9	9
471	534	184.401	9	1
471	592	285.898	9	9
471	683	120.805	9	2
471	768	106.987	9	2
475	645	87.8855	3	3
475	892	122.815	3	3
475	1024	125.17	3	3
475	1035	89.3475	3	3
475	1104	727.649	3	3
475	1129	748.008	3	3
475	1286	153.647	3	4
475	1337	116.135	3	4
475	1363	6.2878	3	4
475	1689	42.1143	3	4
477	499	129.828	10	10
477	609	272.809	10	10
477	730	85.5549	10	10
477	889	115.08	10	10
477	1072	58.0748	10	10
477	1141	103.944	10	10
482	517	728.257	2	2
482	675	245.832	2	2
482	890	118.333	2	3
482	892	115.922	2	3
485	512	37.3794	10	10
485	556	425.801	10	10
485	558	916.978	10	10
485	671	57.4443	10	10
485	755	32.6928	10	10
485	831	182.682	10	10
485	900	154.785	10	10
485	1052	139.124	10	10
485	1142	10.9308	10	10
485	1144	128.531	10	10
485	1382	134.665	10	10
485	1449	32.742	10	10
487	524	642.951	10	10
487	624	42.6192	10	10
487	658	16.6775	10	10
487	812	75.9733	10	10
487	842	164.02	10	10
487	877	231.167	10	10
487	903	97.415	10	10
487	939	228.209	10	10
487	996	45.2762	10	10
490	845	32.9838	10	10
490	1110	136.711	10	10
491	562	207.623	1	10
491	716	203.997	1	2
491	802	196.311	1	9
491	937	127.049	1	2
491	955	114.152	1	9
492	502	49.5003	10	10
492	590	38.9404	10	10
492	638	317.533	10	10
492	847	100.518	10	10
492	980	145.975	10	10
492	1091	35.2212	10	10
492	1161	37.0706	10	10
496	503	252.7	1	1
496	504	198.686	1	1
496	839	165.496	1	2
496	849	66.2793	1	9
496	859	173.12	1	9
496	885	97.2463	1	2
498	530	117.441	10	10
498	550	95.9782	10	10
498	604	65.7286	10	10
498	644	19.1641	10	10
498	753	148.708	10	10
[truncated: 14,325 more rows]
