# Supplementary material for: Topological analysis of multicellular complexity in the plant hypocotyl
Source: eLife. 2017 Jul 6;6:e26023. doi: 10.7554/eLife.26023 (PMC5499946; doi:10.7554/eLife.26023)
Supplement: Supplementary file 1. — Cells are represented by arbitrary labels, and interaction size (μm2) and cell types for each cell-cell interaction are included in additional columns. Details are explained in the associated readme file. Biological triplicate samples for each genetic background are labelled sequentially. DOI: http://dx.doi.org/10.7554/eLife.26023.028 [file elife-26023-supp1.zip › ara_ler_1.csv]

Label	Neighbour	Shared_Wall_Area	Label_Cell_Type	Neighbour_Cell_Type
2	3	143.408	1	9
2	4	51.0075	1	1
2	5	52.8471	1	1
2	6	107.249	1	9
2	7	42.0629	1	9
2	12	105.204	1	9
2	13	69.6355	1	9
2	56	120.046	1	2
2	60	101.125	1	2
3	4	96.2778	9	1
3	7	128.598	9	9
3	16	127.361	9	1
3	56	41.3581	9	2
3	58	89.6051	9	2
3	60	4.0376	9	2
3	61	70.2694	9	2
4	6	84.2837	1	9
4	10	54.4154	1	9
4	15	73.8072	1	10
4	16	26.0378	1	1
4	28	156.416	1	1
4	58	48.4988	1	2
4	70	41.8744	1	2
4	79	130.645	1	2
5	7	95.9349	1	9
5	8	66.0355	1	1
5	11	70.7988	1	9
5	13	120.265	1	9
5	17	48.1701	1	9
5	56	11.656	1	2
5	67	66.6702	1	2
5	91	73.3202	1	2
6	10	96.1784	9	9
6	12	58.1456	9	9
6	18	53.5292	9	9
6	72	86.965	9	2
6	79	6.8801	9	2
7	11	121.841	9	9
7	16	65.2994	9	1
7	20	58.4324	9	1
7	56	24.785	9	2
7	61	49.9546	9	2
7	74	78.5043	9	2
7	91	52.0801	9	2
8	9	58.249	1	1
8	11	72.0546	1	9
8	14	52.9454	1	9
8	17	64.9216	1	9
8	21	59.3524	1	9
8	64	101.981	1	2
8	67	31.5164	1	2
9	14	52.2574	1	9
9	21	61.2097	1	9
9	23	90.6412	1	9
9	26	68.0493	1	1
9	30	125.696	1	9
9	31	54.1841	1	9
9	64	57.3889	1	2
9	101	24.4481	1	2
9	124	93.7207	1	2
10	15	99.454	9	10
10	18	62.7416	9	9
10	19	86.5977	9	10
10	25	51.066	9	10
10	70	15.8179	9	2
10	72	21.7343	9	2
10	82	98.3917	9	2
10	83	12.8957	9	10
11	14	125.33	9	9
11	20	102.922	9	1
11	27	29.1807	9	1
11	64	10.7041	9	2
11	67	59.464	9	2
11	74	34.0559	9	2
11	84	93.3472	9	2
11	91	4.8441	9	2
12	13	101.418	9	9
12	18	105.431	9	9
12	22	63.6816	9	1
12	29	90.5231	9	1
12	56	35.8195	9	2
12	60	111.094	9	2
12	72	29.3921	9	2
12	87	99.3197	9	2
12	88	33.3738	9	2
12	89	28.9336	9	2
13	17	105.279	9	9
13	22	105.227	9	1
13	24	49.7539	9	1
13	56	102.2	9	2
13	67	17.4279	9	2
13	81	93.4762	9	2
13	89	33.7483	9	2
13	91	88.7509	9	2
13	94	28.494	9	2
14	23	132.815	9	9
14	27	107.084	9	1
14	64	80.5294	9	2
14	84	56.5068	9	2
14	107	42.8659	9	2
15	19	83.7499	10	10
15	28	27.1287	10	1
15	33	127.579	10	10
15	38	132.007	10	10
15	48	36.1856	10	10
15	70	168.317	10	2
15	83	48.3779	10	10
15	131	51.5332	10	10
16	20	85.2879	1	1
16	28	87.8051	1	1
16	58	54.2689	1	2
16	61	109.365	1	2
16	74	12.1275	1	2
16	86	107.804	1	9
16	121	103.515	1	9
17	21	110.881	9	9
17	24	105.405	9	1
17	64	28.7241	9	2
17	67	96.7889	9	2
17	93	47.0121	9	2
17	94	44.6702	9	2
18	25	113.916	9	10
18	29	69.2906	9	1
18	34	51.6759	9	1
18	72	71.8434	9	2
18	82	63.5646	9	2
18	88	93.8698	9	2
18	116	38.0113	9	2
19	25	95.8191	10	10
19	33	61.8828	10	10
19	35	82.2975	10	10
19	43	39.539	10	10
19	83	102.729	10	10
19	117	50.7626	10	10
20	27	95.4196	1	1
20	74	106.311	1	2
20	84	45.8777	1	2
20	86	48.3863	1	9
20	103	140.601	1	9
21	24	14.2785	9	1
21	30	109.975	9	9
21	32	113.633	9	1
21	64	100.343	9	2
21	93	89.5185	9	2
21	123	15.2166	9	2
22	24	52.9677	1	1
22	29	52.7041	1	1
22	45	110.583	1	9
22	46	70.6056	1	9
22	81	55.688	1	2
22	87	15.1411	1	2
22	89	92.0267	1	2
23	27	47.2397	9	1
23	31	125.887	9	9
23	40	81.0536	9	1
23	107	73.6691	9	2
23	124	35.4391	9	2
23	130	36.0417	9	2
24	32	55.3246	1	1
24	45	60.6639	1	9
24	47	117.066	1	9
24	81	19.24	1	2
24	93	68.4114	1	2
24	94	105.578	1	2
25	34	46.5696	10	1
25	41	70.4119	10	10
25	43	115.864	10	10
25	82	49.2337	10	2
25	83	83.1033	10	10
25	116	108.464	10	2
25	117	17.0688	10	10
25	127	55.4282	10	10
26	30	41.6931	1	9
26	31	100.004	1	9
26	36	79.0573	1	1
26	37	88.0679	1	9
26	39	118.535	1	9
26	101	111.687	1	2
26	128	53.1732	1	2
27	40	79.4743	1	1
27	84	82.0375	1	2
27	103	38.3667	1	9
27	107	81.5566	1	2
27	135	69.3472	1	9
27	155	97.5737	1	9
28	38	82.7942	1	10
28	58	50.2199	1	2
28	70	41.902	1	2
28	79	87.6658	1	2
28	121	28.559	1	9
28	132	85.3191	1	9
28	154	105.955	1	9
29	34	50.1624	1	1
29	46	39.7135	1	9
29	50	100.109	1	9
29	54	57.0909	1	9
29	87	64.0242	1	2
29	88	117.017	1	2
30	32	45.2746	9	1
30	39	92.8207	9	9
30	42	91.4964	9	1
30	64	4.3803	9	2
30	101	65.4135	9	2
30	123	111.143	9	2
30	124	79.0174	9	2
31	37	124.521	9	9
31	40	98.7789	9	1
31	101	63.8479	9	2
31	124	12.9181	9	2
31	130	52.6702	9	2
31	140	30.1983	9	2
32	42	67.5262	1	1
32	47	31.5325	1	9
32	63	127.294	1	9
32	75	44.0068	1	9
32	93	93.8361	1	2
32	123	107.383	1	2
33	35	97.2279	10	10
33	48	135.22	10	10
33	57	163.812	10	10
33	83	3.4287	10	10
33	97	36.3991	10	10
33	117	74.9925	10	10
33	131	99.6925	10	10
33	165	28.3576	10	10
33	197	94.0969	10	10
34	41	56.577	1	10
34	54	54.7525	1	9
34	76	31.8378	1	10
34	116	90.5543	1	2
35	43	68.9545	10	10
35	57	40.2938	10	10
35	59	53.6883	10	10
35	66	68.8827	10	10
35	117	57.5796	10	10
35	165	87.0986	10	10
36	37	78.972	1	9
36	39	35.1492	1	9
36	44	107.01	1	9
36	49	65.5575	1	10
36	52	137.043	1	9
36	128	41.8588	1	2
36	157	34.5432	1	2
36	175	93.5829	1	2
37	40	34.7253	9	1
37	44	115.199	9	9
37	53	95.4919	9	1
37	62	32.1251	9	1
37	128	55.23	9	2
37	140	127.813	9	2
37	175	30.8417	9	2
37	177	43.8571	9	2
38	48	95.5717	10	10
38	70	96.9209	10	2
38	131	5.1414	10	10
38	132	45.266	10	9
38	169	112.586	10	10
39	42	61.5633	9	1
39	51	116.745	9	1
39	52	88.355	9	9
39	101	61.7669	9	2
39	128	90.7188	9	2
39	162	80.1727	9	2
39	172	39.0443	9	2
40	53	91.4599	1	1
40	107	22.3212	1	2
40	130	82.5663	1	2
40	135	52.6097	1	9
40	140	75.3101	1	2
40	160	59.6137	1	9
40	211	92.4764	1	9
41	43	30.1999	10	10
41	55	65.5377	10	10
41	76	72.7756	10	10
41	114	5.9581	10	10
41	116	36.868	10	2
41	127	71.1372	10	10
42	51	55.5814	1	1
42	75	98.4243	1	9
42	99	30.9557	1	9
42	123	58.782	1	2
42	162	78.7484	1	2
43	55	70.7683	10	10
43	59	119.254	10	10
43	117	87.9059	10	10
43	127	49.5099	10	10
43	165	14.3543	10	10
43	171	56.9779	10	10
44	49	74.3895	9	10
44	62	104.221	9	1
44	80	101	9	10
44	85	62.4512	9	10
44	157	83.9863	9	2
44	175	44.8847	9	2
44	177	113.378	9	2
44	216	45.6572	9	10
45	46	70.9544	9	9
45	47	69.8914	9	9
45	81	75.8807	9	2
45	89	35.1846	9	2
45	94	37.2726	9	2
45	98	49.5177	9	1
45	104	129.636	9	1
45	192	67.31	9	2
45	234	55.5241	9	2
46	50	95.3745	9	9
46	87	47.8907	9	2
46	89	35.2453	9	2
46	98	106.511	9	1
46	192	6.8477	9	2
46	219	50.1993	9	2
47	63	83.9068	9	9
47	93	82.451	9	2
47	94	48.4882	9	2
47	104	60.8563	9	1
47	105	93.6812	9	1
47	223	22.7797	9	2
47	229	63.9754	9	2
48	97	86.8532	10	10
48	131	100.027	10	10
48	169	69.0344	10	10
48	197	38.6441	10	10
48	222	102.875	10	10
49	52	9.7623	10	9
49	71	52.907	10	9
49	80	108.862	10	10
49	90	92.3902	10	10
49	96	61.9541	10	10
49	111	38.7444	10	10
49	157	142.903	10	2
49	208	79.9321	10	10
50	54	87.5983	9	9
50	87	17.1346	9	2
50	88	50.3257	9	2
50	98	66.0452	9	1
50	113	44.9844	9	1
50	219	15.1605	9	2
50	235	66.0068	9	2
51	52	15.6887	1	9
51	77	64.4907	1	1
51	99	96.0291	1	9
51	122	37.5212	1	9
51	162	39.0733	1	2
51	172	88.0376	1	2
52	71	103.925	9	9
52	77	85.7033	9	1
52	128	7.8171	9	2
52	157	21.9637	9	2
52	172	54.1113	9	2
52	175	86.4834	9	2
52	204	55.8589	9	2
53	62	107.2	1	1
53	140	71.2631	1	2
53	160	51.8024	1	9
53	177	32.3585	1	2
53	199	78.8348	1	9
54	76	89.8095	9	10
54	88	53.7233	9	2
54	113	79.7766	9	1
54	116	55.6536	9	2
54	136	29.8481	9	1
54	235	11.4003	9	2
54	241	61.0814	9	2
55	59	42.9233	10	10
55	114	110.14	10	10
55	115	47.9396	10	10
55	127	32.6068	10	10
55	148	55.1869	10	10
55	171	85.9195	10	10
55	203	11.7851	10	10
56	58	43.2411	2	2
56	60	237.686	2	2
56	61	148.225	2	2
56	81	22.9334	2	2
56	87	13.8874	2	2
56	89	85.5526	2	2
56	91	281.164	2	2
56	306	2.5904	2	3
56	325	184.3	2	2
57	66	101.937	10	10
57	97	125.878	10	10
57	129	143.077	10	10
57	165	95.9131	10	10
57	197	90.1468	10	10
57	252	12.9116	10	10
57	272	47.3754	10	10
58	60	145.592	2	2
58	61	298.917	2	2
58	79	349.399	2	2
58	121	67.8217	2	9
58	154	30.3173	2	9
58	263	104.484	2	2
58	294	123.449	2	2
58	417	70.0584	2	3
58	418	25.4434	2	3
59	66	41.982	10	10
59	110	113.195	10	10
59	115	41.5291	10	10
59	165	93.1532	10	10
59	171	40.6507	10	10
59	203	60.3168	10	10
60	72	230.822	2	2
60	79	77.462	2	2
60	87	80.3634	2	2
60	88	35.8387	2	2
60	324	76.1773	2	2
60	325	55.0936	2	2
60	393	70.6408	2	3
60	417	67.8264	2	3
60	418	53.3087	2	3
61	74	275.542	2	2
61	86	56.5127	2	9
61	91	38.3896	2	2
61	121	35.1262	2	9
61	263	129.476	2	2
61	265	91.8319	2	2
61	386	81.7599	2	3
61	417	25.7705	2	3
62	85	96.6547	1	10
62	177	92.0229	1	2
62	199	63.9048	1	9
62	212	66.7286	1	10
63	75	77.5316	9	9
63	93	54.8967	9	2
63	105	108.803	9	1
63	123	30.4247	9	2
63	133	46.7067	9	1
63	223	20.3509	9	2
63	245	66.3893	9	2
64	67	217.111	2	2
64	84	123.992	2	2
64	93	131.82	2	2
64	107	84.6165	2	2
64	123	24.0922	2	2
64	124	242.944	2	2
64	344	203.257	2	2
66	110	90.2557	10	10
66	129	42.0611	10	10
66	138	87.5665	10	10
66	165	88.8073	10	10
66	252	64.3307	10	10
67	74	66.4446	2	2
67	84	98.9251	2	2
67	91	361.558	2	2
67	93	36.7878	2	2
67	94	70.1498	2	2
67	334	20.2262	2	3
67	344	46.2587	2	2
67	356	45.7776	2	3
67	419	25.3278	2	3
67	421	74.5133	2	3
70	72	51.7927	2	2
70	79	355.01	2	2
70	82	161.816	2	2
70	83	112.937	2	10
70	131	301.188	2	10
70	132	90.4393	2	9
70	169	57.6498	2	10
70	273	13.2898	2	1
70	293	161.481	2	2
70	321	41.2424	2	9
70	324	4.3143	2	2
70	375	113.229	2	3
70	423	92.6886	2	2
70	503	39.1592	2	3
71	77	38.3827	9	1
71	90	84.2402	9	10
71	109	54.3632	9	10
71	157	61.7356	9	2
71	204	57.5388	9	2
71	237	27.8381	9	10
72	79	132.158	2	2
72	82	211.414	2	2
72	88	72.294	2	2
72	324	118.856	2	2
74	84	268.147	2	2
74	86	57.2332	2	9
74	91	105.646	2	2
74	103	48.7115	2	9
74	265	138.268	2	2
74	319	76.3015	2	2
74	386	52.1298	2	3
74	421	59.7237	2	3
75	99	75.3174	9	9
75	123	81.7616	9	2
75	133	153.253	9	1
75	162	30.9192	9	2
75	245	8.564	9	2
75	269	13.5607	9	2
75	279	55.9268	9	2
76	114	96.6377	10	10
76	116	74.5705	10	2
76	127	24.0811	10	10
76	136	92.4277	10	1
76	241	33.5256	10	2
76	258	43.9348	10	10
77	109	37.08	1	10
77	122	82.519	1	9
77	142	42.9408	1	9
77	172	31.885	1	2
77	204	84.8124	1	2
79	132	24.3548	2	9
79	154	64.6034	2	9
79	293	99.3104	2	2
79	294	120.565	2	2
79	324	28.9144	2	2
79	375	33.1131	2	3
79	418	79.7256	2	3
80	85	74.4233	10	10
80	96	33.0982	10	10
80	108	112.456	10	10
80	120	63.846	10	10
80	157	21.1997	10	2
80	208	82.5412	10	10
80	216	94.8916	10	10
80	254	43.1763	10	10
81	89	209.823	2	2
81	91	73.9769	2	2
81	94	239.686	2	2
81	192	23.8443	2	2
81	234	45.5261	2	2
81	306	80.9345	2	3
81	334	53.8054	2	3
82	83	270.679	2	10
82	88	33.739	2	2
82	116	142.964	2	2
82	324	92.2348	2	2
82	375	93.6422	2	3
82	458	15.8225	2	3
82	491	41.1069	2	3
82	503	11.7492	2	3
83	116	69.6371	10	2
83	117	351.542	10	10
83	127	53.2377	10	10
83	131	123.31	10	10
83	428	49.6681	10	3
83	477	19.2025	10	10
83	491	4.7523	10	3
83	503	76.1872	10	3
84	103	67.5793	2	9
84	107	247.885	2	2
84	155	40.1802	2	9
84	286	92.7545	2	2
84	319	148.79	2	2
84	344	4.4045	2	2
84	419	71.3806	2	3
84	421	33.9644	2	3
84	440	20.6258	2	3
85	120	103.529	10	10
85	212	99.5992	10	10
85	216	98.1109	10	10
85	248	31.9913	10	10
86	103	108.49	9	9
86	121	105.297	9	9
86	263	8.6206	9	2
86	265	62.4036	9	2
86	266	51.1967	9	1
86	267	59.56	9	1
87	88	218.208	2	2
87	89	262.307	2	2
87	219	80.7588	2	2
87	235	13.8368	2	2
87	393	70.8557	2	3
88	116	237.764	2	2
88	235	135.929	2	2
88	241	41.5827	2	2
88	324	17.1962	2	2
88	393	56.0074	2	3
88	458	94.7622	2	3
89	192	80.2861	2	2
89	219	44.9703	2	2
89	306	122.073	2	3
89	393	21.4951	2	3
90	109	65.6967	10	10
90	111	99.5945	10	10
90	157	27.1769	10	2
90	208	29.2565	10	10
90	237	60.0528	10	10
91	94	22.9041	2	2
91	306	25.8977	2	3
91	325	42.6345	2	2
91	334	42.7664	2	3
91	386	85.3596	2	3
91	421	21.8904	2	3
93	94	203.018	2	2
93	123	201.887	2	2
93	223	86.1956	2	2
93	229	37.525	2	2
93	245	29.1248	2	2
93	344	5.6642	2	2
93	356	99.5647	2	3
93	372	106.511	2	3
94	229	86.0314	2	2
94	234	23.3616	2	2
94	334	62.6989	2	3
94	356	36.0207	2	3
96	108	139.059	10	10
96	111	56.759	10	10
96	145	153.569	10	10
96	168	71.7898	10	10
96	208	66.4187	10	10
96	209	38.5263	10	10
96	215	41.578	10	10
96	285	99.5562	10	10
96	317	60.6519	10	10
97	129	31.8373	10	10
97	197	88.9803	10	10
97	210	93.2864	10	10
97	222	53.0212	10	10
97	272	40.4603	10	10
97	296	101.752	10	10
98	104	36.2073	1	1
98	113	39.6225	1	1
98	170	69.2526	1	1
98	185	129.626	1	1
98	190	15.6103	1	1
98	192	51.772	1	2
98	219	99.6677	1	2
98	235	32.1963	1	2
99	122	61.1319	9	9
99	133	38.8438	9	1
99	161	107.177	9	1
99	162	84.747	9	2
99	172	29.0311	9	2
99	269	51.7077	9	2
99	289	36.1782	9	2
101	123	40.8145	2	2
101	124	276.8	2	2
101	128	266.552	2	2
101	130	93.8244	2	2
101	140	78.1545	2	2
101	162	77.9438	2	2
101	384	15.7492	2	3
101	427	69.4085	2	3
101	432	51.1754	2	3
101	448	16.0208	2	3
101	462	8.0144	2	3
101	478	88.9237	2	3
103	155	123.705	9	9
103	265	11.7408	9	2
103	267	127.66	9	1
103	319	62.4348	9	2
103	328	31.2559	9	1
104	105	41.4452	1	1
104	170	96.8572	1	1
104	189	93.0071	1	1
104	192	13.7254	1	2
104	229	54.2518	1	2
104	234	73.8267	1	2
105	133	31.1723	1	1
105	189	63.0996	1	1
105	200	118.54	1	1
105	223	88.9541	1	2
105	229	27.2084	1	2
105	245	27.1933	1	2
107	124	83.4137	2	2
107	130	240.477	2	2
107	135	66.3457	2	9
107	155	25.1739	2	9
107	286	123.292	2	2
107	359	68.7335	2	2
107	440	37.875	2	3
107	462	51.3683	2	3
108	120	98.2845	10	10
108	168	99.6353	10	10
108	178	56.5109	10	10
108	208	8.9658	10	10
108	254	52.4949	10	10
108	285	70.3674	10	10
108	310	62.3453	10	10
109	111	54.0867	10	10
109	142	56.2002	10	9
109	163	42.8677	10	10
109	186	131.631	10	10
109	204	16.1063	10	2
109	225	21.914	10	10
109	237	100.501	10	10
109	264	55.1822	10	10
110	115	78.2233	10	10
110	138	12.4273	10	10
110	149	163.348	10	10
110	165	31.4647	10	10
110	203	34.7942	10	10
110	252	49.0939	10	10
110	277	45.919	10	10
111	145	79.8776	10	10
111	163	39.9339	10	10
111	208	73.2374	10	10
111	237	2.6334	10	10
111	264	82.4361	10	10
113	136	45.026	1	1
113	190	88.5775	1	1
113	235	54.892	1	2
113	241	33.5833	1	2
114	127	55.7754	10	10
114	136	32.8519	10	1
114	148	111.508	10	10
114	171	54.6731	10	10
114	191	109.24	10	10
114	258	105.541	10	10
114	332	23.8685	10	10
115	148	80.3695	10	10
115	149	14.4244	10	10
115	203	68.5109	10	10
115	214	40.8499	10	10
115	236	76.101	10	10
115	277	46.8832	10	10
116	127	251.41	2	10
116	241	122.576	2	2
116	258	35.2251	2	10
116	428	45.0755	2	3
116	458	34.0963	2	3
116	491	108.079	2	3
117	127	97.6738	10	10
117	131	99.296	10	10
117	165	325.571	10	10
117	171	55.6199	10	10
117	197	52.0079	10	10
117	428	10.3508	10	3
117	477	93.0095	10	10
117	490	47.4533	10	10
120	178	87.6815	10	10
120	248	99.3313	10	10
120	254	77.7688	10	10
120	310	16.8015	10	10
121	154	98.6865	9	9
121	263	46.1829	9	2
121	266	117.205	9	1
121	294	7.8065	9	2
122	142	76.2456	9	9
122	161	93.6374	9	1
122	172	59.0678	9	2
122	201	39.8761	9	1
122	204	25.9066	9	2
122	289	38.3846	9	2
122	304	51.8689	9	2
123	124	112.792	2	2
123	162	161.312	2	2
123	245	77.6167	2	2
123	279	69.5682	2	2
123	372	45.2409	2	3
123	427	26.7518	2	3
123	448	121.371	2	3
124	130	97.9967	2	2
124	344	53.6269	2	2
124	372	15.2181	2	3
124	440	12.5318	2	3
124	448	51.8828	2	3
124	462	93.3299	2	3
127	171	273.295	10	10
127	258	114.956	10	10
127	428	105.109	10	3
127	490	37.519	10	10
128	140	108.656	2	2
128	162	30.3553	2	2
128	172	75.5169	2	2
128	175	292.418	2	2
128	384	69.8164	2	3
128	416	5.2616	2	3
128	422	62.6806	2	3
128	432	50.6823	2	3
129	138	62.114	10	10
129	196	144.049	10	10
129	210	84.5665	10	10
129	252	57.5489	10	10
129	272	79.0245	10	10
130	135	22.886	2	9
130	140	237.107	2	2
130	211	47.1701	2	9
130	359	141.136	2	2
130	462	46.6683	2	3
130	478	64.7248	2	3
131	169	79.8417	10	10
131	197	363.131	10	10
131	222	17.5702	10	10
131	273	14.0247	10	1
131	321	15.4322	10	9
131	350	50.6527	10	10
131	423	114.143	10	2
131	477	90.4529	10	10
131	503	40.5464	10	3
131	533	111.383	10	10
132	154	117.648	9	9
132	169	73.8177	9	10
132	293	23.4375	9	2
132	302	89.9874	9	1
132	321	3.6824	9	9
133	161	38.2405	1	1
133	200	70.3444	1	1
133	233	138.266	1	1
133	245	41.9415	1	2
133	269	48.355	1	2
133	279	87.3085	1	2
135	155	119.778	9	9
135	211	103.567	9	9
135	286	13.6592	9	2
135	328	25.4863	9	1
135	329	48.8986	9	1
135	359	45.8358	9	2
136	190	40.5237	1	1
136	191	45.8047	1	10
136	240	90.2162	1	10
136	241	79.3399	1	2
136	258	53.9439	1	10
138	149	66.0383	10	10
138	196	65.149	10	10
138	226	43.1652	10	10
138	239	68.5165	10	10
138	252	68.711	10	10
138	345	54.4718	10	10
140	160	68.5294	2	9
140	175	12.9184	2	2
140	177	226.411	2	2
140	199	23.9911	2	9
140	211	23.6797	2	9
140	359	15.0526	2	2
140	390	124.658	2	2
140	404	136.65	2	2
140	422	65.7779	2	3
140	432	91.6848	2	3
140	478	30.0892	2	3
142	186	68.5585	9	10
142	201	112.58	9	1
142	204	66.8479	9	2
142	237	24.3209	9	10
142	304	34.1431	9	2
142	352	30.314	9	2
145	163	104.635	10	10
145	208	5.5099	10	10
145	215	99.6398	10	10
145	238	24.3187	10	10
145	264	45.1024	10	10
145	285	75.869	10	10
145	317	39.1679	10	10
145	335	95.9271	10	10
148	171	26.2543	10	10
148	191	28.7291	10	10
148	203	78.5226	10	10
148	236	103.872	10	10
148	257	102.383	10	10
148	332	108.547	10	10
148	407	35.4036	10	10
149	214	74.5027	10	10
149	226	122.049	10	10
149	252	64.2092	10	10
149	277	45.6345	10	10
149	343	48.1716	10	10
149	345	16.5856	10	10
154	266	29.8932	9	1
154	293	11.5372	9	2
154	294	63.9233	9	2
154	302	93.8801	9	1
155	286	57.6075	9	2
155	319	8.0341	9	2
155	328	87.8679	9	1
157	175	256.042	2	2
157	177	60.5447	2	2
157	204	61.0299	2	2
157	208	235.571	2	10
157	216	110.102	2	10
157	237	69.3686	2	10
157	449	73.3481	2	3
157	479	35.9769	2	3
157	502	51.674	2	10
157	504	43.5982	2	10
157	569	78.3122	2	3
160	199	102.962	9	9
160	211	115.832	9	9
160	367	82.4582	9	1
160	390	4.4231	9	2
160	404	11.6911	9	2
161	201	33.6229	1	1
161	233	59.0642	1	1
161	268	129.089	1	1
161	269	27.9974	1	2
161	289	113.713	1	2
161	304	15.4274	1	2
162	172	167.996	2	2
162	269	102.438	2	2
162	279	14.5759	2	2
162	289	19.1546	2	2
162	384	78.149	2	3
162	427	92.2494	2	3
163	225	105.394	10	10
163	238	40.8691	10	10
163	264	68.8491	10	10
163	283	45.433	10	10
163	335	69.3953	10	10
165	171	97.2734	10	10
165	197	225.36	10	10
165	203	112.178	10	10
165	252	317.777	10	10
165	272	53.6392	10	10
165	477	13.2664	10	10
165	490	17.6949	10	10
165	518	56.7281	10	10
165	631	33.1013	10	10
165	691	82.6294	10	10
165	735	19.1672	10	10
168	178	89.3694	10	10
168	209	74.1895	10	10
168	255	91.8261	10	10
168	256	42.1477	10	10
168	285	6.5343	10	10
168	310	46.3477	10	10
168	317	58.4147	10	10
168	348	34.0594	10	10
168	391	73.4484	10	10
169	222	56.5466	10	10
169	273	5.1191	10	1
169	302	5.804	10	1
169	321	169.108	10	9
169	350	49.9127	10	10
170	185	47.8369	1	1
170	189	42.7084	1	1
170	192	69.1598	1	2
170	219	5.3606	1	2
170	234	57.8468	1	2
170	275	138.218	1	9
170	288	60.1633	1	9
171	203	240.705	10	10
171	258	31.6647	10	10
171	332	98.338	10	10
171	490	82.7428	10	10
171	518	45.9155	10	10
172	175	47.8077	2	2
172	204	158.66	2	2
172	289	105.974	2	2
172	304	13.08	2	2
172	384	58.2118	2	3
172	416	99.2286	2	3
175	177	124.983	2	2
175	204	50.3865	2	2
175	416	61.993	2	3
175	422	44.3057	2	3
175	449	23.5378	2	3
175	479	70.1575	2	3
177	199	92.8455	2	9
177	212	62.1572	2	10
177	216	228.618	2	10
177	390	34.15	2	2
177	422	41.6816	2	3
177	442	98.1668	2	2
177	479	92.6169	2	3
177	496	93.0205	2	2
177	569	31.8258	2	3
178	248	28.6697	10	10
178	256	95.273	10	10
178	310	77.6632	10	10
178	368	97.5102	10	10
178	391	19.5015	10	10
185	190	44.3247	1	1
185	219	90.382	1	2
185	235	23.1776	1	2
185	275	63.211	1	9
185	287	97.9362	1	9
186	201	36.605	10	1
186	225	78.8842	10	10
186	237	66.2945	10	10
186	259	123.692	10	10
186	264	31.9855	10	10
186	352	44.8565	10	2
186	426	55.7035	10	10
189	200	42.9905	1	1
189	223	24.7466	1	2
189	229	98.4884	1	2
189	234	8.7976	1	2
189	288	71.8649	1	9
189	297	99.9007	1	9
190	235	66.9355	1	2
190	240	41.9975	1	10
190	241	83.1684	1	2
190	287	96.5779	1	9
190	303	96.7946	1	9
191	240	114.55	10	10
191	257	62.5039	10	10
191	258	66.5912	10	10
191	330	42.7263	10	10
191	332	68.6685	10	10
192	219	387.461	2	2
192	234	412.735	2	2
192	275	54.9572	2	9
192	306	108.2	2	3
192	617	54.5282	2	2
192	713	17.9056	2	3
192	762	55.6617	2	3
196	210	52.5255	10	10
196	239	47.1202	10	10
196	252	17.7318	10	10
196	272	4.7785	10	10
196	290	125.259	10	10
196	308	79.4141	10	10
196	345	58.6767	10	10
196	388	109.953	10	10
197	222	83.9812	10	10
197	272	301.308	10	10
197	296	40.0821	10	10
197	350	46.7599	10	10
197	477	58.2286	10	10
197	482	42.5651	10	10
197	533	129.566	10	10
197	612	173.267	10	10
197	691	87.294	10	10
197	735	20.0317	10	10
199	212	103.29	9	10
199	367	80.7167	9	1
199	390	37.172	9	2
199	405	72.5853	9	1
199	442	4.2676	9	2
199	496	42.7608	9	2
200	223	54.9	1	2
200	233	33.6828	1	1
200	245	79.4235	1	2
200	279	14.3553	1	2
200	297	27.3691	1	9
200	311	66.7407	1	9
200	322	118.331	1	9
201	259	37.5527	1	10
201	268	57.7404	1	1
201	304	81.9938	1	2
201	312	110.557	1	1
201	352	57.4562	1	2
203	277	242.099	10	10
203	332	63.3815	10	10
203	407	47.0532	10	10
203	518	62.9928	10	10
203	631	60.8706	10	10
204	237	172.58	2	10
204	304	105.249	2	2
204	352	17.0628	2	2
204	416	47.4747	2	3
204	449	102.512	2	3
208	216	53.6652	10	10
208	237	30.5904	10	10
208	254	107.173	10	10
208	264	82.5753	10	10
208	285	263.594	10	10
208	502	86.7361	10	10
208	504	84.207	10	10
208	570	67.7537	10	10
208	607	28.5309	10	10
209	215	116.273	10	10
209	255	103.033	10	10
209	284	121.479	10	10
209	295	54.2546	10	10
209	317	8.9486	10	10
209	348	67.5833	10	10
209	441	88.18	10	10
209	463	38.9557	10	10
210	272	88.6865	10	10
210	296	62.672	10	10
210	308	82.4267	10	10
210	388	30.545	10	10
210	470	61.8779	10	10
211	329	53.5051	9	1
211	359	51.0889	9	2
211	367	50.3756	9	1
211	404	24.6565	9	2
212	216	107.871	10	10
212	248	67.8831	10	10
212	405	122.067	10	1
212	442	40.6978	10	2
212	443	74.2317	10	10
212	545	27.409	10	10
214	226	73.389	10	10
214	236	78.2712	10	10
214	277	15.9993	10	10
214	313	65.4253	10	10
214	343	71.7012	10	10
214	457	15.403	10	10
215	238	135.526	10	10
215	284	78.6671	10	10
215	317	47.9343	10	10
215	335	31.0864	10	10
215	348	85.823	10	10
215	441	15.0407	10	10
215	450	80.3438	10	10
216	248	7.58	10	10
216	254	243.402	10	10
216	442	27.7259	10	2
216	443	9.9313	10	10
216	504	76.964	10	10
216	545	95.9819	10	10
216	569	36.7253	10	3
219	235	397.157	2	2
219	275	52.5378	2	9
219	287	24.3116	2	9
219	306	26.0648	2	3
219	393	92.4614	2	3
219	561	45.2485	2	2
219	617	52.8762	2	2
219	713	82.3385	2	3
219	761	21.8934	2	3
222	296	80.0153	10	10
222	350	127.963	10	10
222	482	32.2021	10	10
223	229	326.856	2	2
223	245	304.176	2	2
223	297	26.9552	2	9
223	322	17.2173	2	9
223	356	47.2532	2	3
223	372	49.9692	2	3
223	526	101.753	2	2
223	703	68.1287	2	3
223	712	22.7038	2	3
225	259	75.131	10	10
225	264	92.323	10	10
225	283	43.7176	10	10
225	333	83.18	10	10
225	335	20.857	10	10
225	426	38.3448	10	10
225	488	54.0701	10	10
226	239	57.7716	10	10
226	316	122.738	10	10
226	343	41.8564	10	10
226	345	83.6715	10	10
226	457	59.587	10	10
229	234	347.5	2	2
229	288	27.4677	2	9
229	297	44.8677	2	9
229	334	52.8719	2	3
229	356	76.5239	2	3
229	526	20.8671	2	2
229	573	71.2759	2	2
229	615	6.4107	2	2
229	712	111.8	2	3
233	268	34.5365	1	1
233	269	86.9132	1	2
233	279	54.7091	1	2
233	289	10.9926	1	2
233	311	43.501	1	9
233	360	126.282	1	9
233	370	57.8993	1	9
234	275	16.0049	2	9
234	288	44.7784	2	9
234	306	40.3667	2	3
234	334	79.7947	2	3
234	615	69.2024	2	2
234	617	18.3656	2	2
234	712	42.9179	2	3
234	762	61.5318	2	3
235	241	363.35	2	2
235	287	78.1434	2	9
235	393	64.1348	2	3
235	458	94.6694	2	3
235	561	80.0613	2	2
235	581	32.8869	2	2
235	761	80.7427	2	3
235	796	30.2509	2	3
236	257	39.4775	10	10
236	277	66.1867	10	10
236	313	90.0892	10	10
236	331	104.449	10	10
236	343	46.8814	10	10
236	407	118.995	10	10
236	584	13.5301	10	10
237	264	175.818	10	10
237	352	83.8192	10	2
237	426	26.4007	10	10
237	449	26.0476	10	3
237	502	147.201	10	10
238	283	60.6679	10	10
238	284	79.6873	10	10
238	335	49.3725	10	10
238	353	75.3186	10	10
238	395	97.4408	10	10
238	450	127.312	10	10
238	515	51.0624	10	10
239	290	79.4294	10	10
239	316	58.8139	10	10
239	345	80.4137	10	10
239	468	39.6622	10	10
240	241	32.1239	10	2
240	258	109.867	10	10
240	303	97.0426	10	9
240	330	29.1572	10	10
240	332	9.7647	10	10
240	369	124.331	10	10
241	258	358.515	2	10
241	303	83.2555	2	9
241	428	21.35	2	3
241	458	61.2583	2	3
241	491	93.5002	2	3
241	581	95.7195	2	2
241	649	38.9829	2	2
241	796	112.892	2	3
241	857	20.1065	2	3
245	279	292.863	2	2
245	311	12.5243	2	9
245	322	28.8261	2	9
245	372	64.1476	2	3
245	448	44.2612	2	3
245	526	33.7352	2	2
245	575	60.3785	2	2
245	703	61.4278	2	3
245	729	22.3805	2	3
248	254	90.135	10	10
248	310	27.0302	10	10
248	368	60.676	10	10
248	443	117.376	10	10
248	546	66.5278	10	10
252	272	201.289	10	10
252	277	96.16	10	10
252	343	28.019	10	10
252	345	329.073	10	10
252	388	40.4719	10	10
252	631	21.0608	10	10
252	678	67.7352	10	10
252	735	101.058	10	10
252	861	28.1075	10	10
254	285	39.3135	10	10
254	310	259.294	10	10
254	443	54.504	10	10
254	504	35.0525	10	10
254	545	13.1903	10	10
254	546	7.2034	10	10
254	570	86.1845	10	10
254	684	91.7867	10	10
254	803	4.4726	10	10
255	256	64.6899	10	10
255	295	108.231	10	10
255	348	26.8853	10	10
255	391	21.4548	10	10
255	441	38.3529	10	10
255	481	78.6334	10	10
256	368	50.3561	10	10
256	391	52.8721	10	10
256	481	25.3392	10	10
256	547	47.1403	10	10
257	330	100.097	10	10
257	331	50.3454	10	10
257	332	54.3999	10	10
257	407	69.4321	10	10
257	437	47.3838	10	10
258	303	8.9647	10	9
258	332	352.693	10	10
258	369	82.1443	10	10
258	428	140.284	10	3
258	490	65.028	10	10
258	649	77.6861	10	2
258	665	69.8111	10	10
258	857	103.381	10	3
258	925	41.648	10	10
259	312	47.8125	10	1
259	333	27.5986	10	10
259	352	19.6559	10	2
259	380	141.569	10	10
259	426	105.88	10	10
259	488	9.2294	10	10
263	265	379.003	2	2
263	266	88.8629	2	1
263	294	354.703	2	2
263	386	37.8895	2	3
263	417	49.8043	2	3
263	516	54.5715	2	1
263	523	60.6457	2	1
263	737	12.877	2	9
263	738	24.7101	2	9
263	839	63.0776	2	9
263	939	39.2715	2	3
263	982	69.4966	2	3
263	1036	85.9377	2	2
263	1055	47.7039	2	2
264	285	48.1599	10	10
264	335	167.846	10	10
264	426	100.316	10	10
264	488	43.4605	10	10
264	502	64.3785	10	10
264	607	146.793	10	10
265	266	30.0164	2	1
265	267	87.0028	2	1
265	319	332.731	2	2
265	386	59.8092	2	3
265	516	92.9445	2	1
265	524	25.538	2	1
265	738	54.0716	2	9
265	758	37.318	2	9
265	877	44.5949	2	3
265	939	48.9408	2	3
265	983	92.4525	2	2
265	1036	27.7749	2	2
266	267	45.8474	1	1
266	294	22.999	1	2
266	302	36.1987	1	1
266	516	69.0909	1	1
266	523	82.4652	1	1
267	319	57.4905	1	2
267	328	29.7126	1	1
267	516	44.047	1	1
267	524	131.683	1	1
268	289	77.3182	1	2
268	304	58.6769	1	2
268	312	30.4475	1	1
268	370	52.5171	1	9
268	398	151.054	1	9
269	279	270.012	2	2
269	289	296.831	2	2
269	360	44.7101	2	9
269	370	17.2385	2	9
269	384	25.685	2	3
269	427	69.0018	2	3
269	602	40.1736	2	2
269	630	72.8426	2	2
269	716	45.0602	2	3
269	764	69.7908	2	3
272	296	68.2437	10	10
272	388	279.098	10	10
272	470	62.8917	10	10
272	482	17.9253	10	10
272	612	93.4196	10	10
272	735	90.7389	10	10
272	736	107.402	10	10
272	773	17.9129	10	10
272	861	26.8393	10	10
275	287	79.2597	9	9
275	288	85.2356	9	9
275	435	101.772	9	1
275	436	80.2661	9	1
275	561	4.4203	9	2
275	617	120.102	9	2
277	343	188.839	10	10
277	407	74.4412	10	10
277	631	43.466	10	10
277	678	47.2198	10	10
279	311	31.2171	2	9
279	360	26.7664	2	9
279	427	50.7088	2	3
279	448	62.448	2	3
279	575	56.3846	2	2
279	602	42.0658	2	2
279	729	79.2605	2	3
279	764	14.3812	2	3
283	333	106.486	10	10
283	335	92.1145	10	10
283	353	65.6638	10	10
283	450	10.6262	10	10
283	488	10.1274	10	10
283	577	39.0691	10	10
284	441	54.5036	10	10
284	450	3.7477	10	10
284	463	72.7115	10	10
284	515	93.8604	10	10
285	310	87.063	10	10
285	317	274.808	10	10
285	335	29.9352	10	10
285	570	73.4878	10	10
285	607	68.7183	10	10
285	695	31.2525	10	10
286	319	330.849	2	2
286	328	75.1416	2	1
286	359	322.032	2	2
286	419	16.1513	2	3
286	440	60.1434	2	3
286	462	12.47	2	3
286	524	45.3433	2	1
286	580	48.744	2	1
286	720	58.9331	2	9
286	774	35.7164	2	9
286	896	75.8718	2	3
286	932	42.6272	2	3
286	1004	15.9523	2	2
286	1094	21.0479	2	2
286	1118	88.3046	2	2
287	303	69.7329	9	9
287	435	72.3113	9	1
287	451	85.1528	9	1
287	561	97.102	9	2
287	581	20.0635	9	2
288	297	79.915	9	9
288	436	116.112	9	1
288	573	24.8525	9	2
288	615	50.9893	9	2
289	304	277.359	2	2
289	370	48.8111	2	9
289	384	64.4093	2	3
289	398	44.7766	2	9
289	416	69.7135	2	3
289	630	22.6693	2	2
289	650	88.179	2	2
289	700	23.01	2	2
289	716	87.2049	2	3
289	847	51.122	2	3
290	308	64.8032	10	10
290	345	6.3331	10	10
290	388	21.0969	10	10
290	468	86.1473	10	10
290	641	2.545	10	10
293	294	400.118	2	2
293	302	80.0917	2	1
293	321	23.259	2	9
293	375	116.631	2	3
293	418	14.7851	2	3
293	423	289.636	2	2
293	613	69.9948	2	1
293	627	40.227	2	1
293	802	69.0447	2	9
293	851	24.0714	2	9
293	923	41.4461	2	3
293	1049	63.7857	2	3
293	1134	59.0833	2	2
293	1151	87.1944	2	2
294	302	49.4192	2	1
294	417	20.9671	2	3
294	418	75.0087	2	3
294	523	66.5887	2	1
294	627	69.1211	2	1
294	737	100.16	2	9
294	802	7.4879	2	9
294	982	64.5868	2	3
294	1049	39.5277	2	3
294	1055	57.0193	2	2
294	1134	74.9485	2	2
295	441	13.0924	10	10
295	463	53.7287	10	10
295	481	10.8429	10	10
295	571	26.8179	10	10
295	592	108.657	10	10
296	470	64.0042	10	10
296	482	133.679	10	10
297	322	62.9789	9	9
297	436	32.6852	9	1
297	444	92.7688	9	1
297	526	55.9144	9	2
297	573	42.6641	9	2
302	321	81.1665	1	9
302	523	32.5964	1	1
302	613	44.2584	1	1
302	627	81.2247	1	1
303	369	79.2925	9	10
303	451	60.6066	9	1
303	507	105.257	9	1
303	581	92.7703	9	2
303	649	45.3919	9	2
304	312	30.0836	2	1
304	352	273.056	2	2
304	398	63.9261	2	9
304	416	66.6966	2	3
304	449	70.2911	2	3
304	485	17.7867	2	10
304	700	96.9829	2	2
304	701	23.4943	2	2
304	812	69.6445	2	3
304	847	69.7143	2	3
306	325	79.379	3	2
306	334	302.453	3	3
306	386	128.059	3	3
306	393	289.301	3	3
306	417	42.8914	3	3
306	713	38.537	3	3
306	762	76.6769	3	3
306	887	50.1079	3	4
306	946	10.9274	3	4
306	1028	143.996	3	4
308	388	96.1893	10	10
308	470	46.9457	10	10
308	685	76.056	10	10
310	317	54.9233	10	10
310	368	65.7783	10	10
310	391	219.594	10	10
310	546	50.1757	10	10
310	570	34.4772	10	10
310	695	103.293	10	10
310	711	59.9569	10	10
310	803	75.9528	10	10
311	322	98.236	9	9
311	360	60.7243	9	9
311	484	77.1023	9	1
311	575	54.4537	9	2
312	352	72.4177	1	2
312	380	43.0576	1	10
312	398	34.1678	1	9
312	426	17.0205	1	10
312	485	145.389	1	10
313	331	25.0297	10	10
313	343	28.4138	10	10
313	453	109.143	10	10
313	457	54.7698	10	10
313	528	52.0952	10	10
313	584	59.4393	10	10
313	688	46.5236	10	10
316	457	45.6798	10	10
316	468	54.7009	10	10
316	565	49.0469	10	10
316	567	11.4571	10	10
317	335	74.3841	10	10
317	348	256.357	10	10
317	391	43.1084	10	10
317	607	6.0911	10	10
317	695	100.659	10	10
317	717	57.6952	10	10
319	328	2.644	2	1
319	419	29.4323	2	3
319	421	52.6322	2	3
319	524	141.884	2	1
319	720	22.0639	2	9
319	758	63.3411	2	9
319	877	43.0927	2	3
319	932	60.1078	2	3
319	983	35.9724	2	2
319	1004	99.8035	2	2
321	350	91.0328	9	10
321	423	115.985	9	2
321	533	7.1104	9	10
321	613	52.024	9	1
321	686	105.251	9	10
322	444	96.8854	9	1
322	484	32.7146	9	1
322	526	87.0292	9	2
322	575	32.1247	9	2
324	375	35.0805	2	3
324	393	7.3219	2	3
324	418	61.983	2	3
324	458	39.5437	2	3
325	386	72.3252	2	3
325	417	46.9997	2	3
328	329	49.0918	1	1
328	359	9.2657	1	2
328	524	67.6636	1	1
328	580	68.2257	1	1
329	359	65.8066	1	2
329	367	43.3002	1	1
329	580	35.8464	1	1
329	648	37.127	1	1
330	332	130.706	10	10
330	369	95.0838	10	10
330	407	22.0748	10	10
330	437	100.916	10	10
330	525	73.7243	10	10
330	598	70.9071	10	10
330	783	84.1552	10	10
331	407	63.695	10	10
331	437	29.873	10	10
331	453	61.8811	10	10
331	508	79.1945	10	10
331	584	30.8406	10	10
332	369	11.3261	10	10
332	407	333.7	10	10
332	490	54.9915	10	10
332	518	95.6006	10	10
332	631	24.8226	10	10
332	665	72.6011	10	10
332	783	91.1982	10	10
332	925	94.4784	10	10
332	991	53.7621	10	10
333	353	20.5988	10	10
333	380	27.8299	10	10
333	465	165.694	10	10
333	474	32.142	10	10
333	488	104.83	10	10
333	577	53.7131	10	10
334	356	302.498	3	3
334	386	24.6799	3	3
334	421	89.9874	3	3
334	712	79.6877	3	3
334	762	15.9879	3	3
334	887	90.8263	3	4
334	918	56.5676	3	4
335	348	15.7869	10	10
335	450	144.232	10	10
335	488	98.6821	10	10
335	577	55.125	10	10
335	607	53.4894	10	10
335	717	150.032	10	10
343	345	70.879	10	10
343	407	34.1476	10	10
343	457	212.983	10	10
343	584	70.1916	10	10
343	678	109.723	10	10
343	833	37.9248	10	10
344	356	25.1769	2	3
344	372	68.0076	2	3
344	419	61.1017	2	3
344	440	69.5648	2	3
345	388	146.585	10	10
345	457	72.1369	10	10
345	468	275.47	10	10
345	678	3.7662	10	10
345	833	43.0068	10	10
345	861	78.6133	10	10
345	874	6.7447	10	10
345	965	25.2091	10	10
348	391	82.9929	10	10
348	441	247.86	10	10
348	450	71.6087	10	10
348	481	35.7353	10	10
348	695	17.6274	10	10
348	717	39.9834	10	10
348	788	46.982	10	10
348	820	96.5534	10	10
350	482	113.271	10	10
350	533	115.497	10	10
350	612	6.4958	10	10
350	686	73.5318	10	10
350	775	69.4585	10	10
352	426	247.854	2	10
352	449	24.3979	2	3
352	485	47.161	2	10
352	502	72.1211	2	10
352	701	85.9441	2	2
352	812	59.1683	2	3
352	927	29.316	2	10
353	395	62.6256	10	10
353	450	47.8171	10	10
353	474	87.1892	10	10
353	577	32.7064	10	10
353	671	20.9038	10	10
356	372	270.399	3	3
356	419	88.7024	3	3
356	421	45.0998	3	3
356	703	18.358	3	3
356	712	65.0925	3	3
356	917	62.9543	3	4
356	918	58.0665	3	4
359	367	5.4639	2	1
359	404	348.576	2	2
359	462	58.1379	2	3
359	478	41.58	2	3
359	580	44.2459	2	1
359	648	82.8896	2	1
359	774	52.8473	2	9
359	852	45.7474	2	9
359	896	23.9802	2	3
359	953	79.9284	2	3
359	1094	95.5942	2	2
359	1095	42.023	2	2
360	370	73.8419	9	9
360	484	94.6798	9	1
360	548	42.4881	9	1
360	575	4.3497	9	2
360	602	67.9052	9	2
360	630	28.3546	9	2
367	390	31.2316	1	2
367	404	82.2438	1	2
367	405	45.3608	1	1
367	496	14.3046	1	2
367	648	66.828	1	1
367	697	123.712	1	1
368	391	55.5456	10	10
368	546	111.369	10	10
368	547	94.592	10	10
368	711	10.9375	10	10
369	507	51.801	10	1
369	525	80.986	10	10
369	649	56.9182	10	2
369	665	86.0247	10	10
370	398	67.0137	9	9
370	548	94.3919	9	1
370	630	36.8935	9	2
370	650	30.3261	9	2
372	419	40.3414	3	3
372	440	74.7098	3	3
372	448	288.935	3	3
372	462	20.8157	3	3
372	703	90.7412	3	3
372	892	9.9928	3	4
372	917	85.7921	3	4
372	963	65.6142	3	4
375	418	334.55	3	3
375	423	12.9524	3	2
375	458	106.115	3	3
375	491	90.4561	3	3
375	503	339.08	3	3
375	923	91.6862	3	3
375	976	26.6437	3	4
375	1049	81.9995	3	3
375	1062	46.0079	3	4
375	1088	110.409	3	4
375	1541	5.5961	3	4
375	1629	5.8894	3	4
380	426	91.2959	10	10
380	465	40.2072	10	10
380	485	14.1628	10	10
380	488	41.3247	10	10
380	563	169.322	10	10
384	416	251.982	3	3
384	422	39.093	3	3
384	427	276.837	3	3
384	432	68.8779	3	3
384	716	81.036	3	3
384	948	15.5714	3	4
384	996	65.784	3	4
384	1029	44.6461	3	4
386	417	328.268	3	3
386	421	271.418	3	3
386	877	71.8438	3	3
386	939	117.517	3	3
386	946	85.6221	3	4
386	978	100.351	3	4
386	982	24.2805	3	3
388	468	228.646	10	10
388	470	39.8756	10	10
388	641	3.8946	10	10
388	685	106.855	10	10
388	710	2.0956	10	10
388	773	154.929	10	10
388	861	68.271	10	10
388	965	36.8476	10	10
388	1077	38.9787	10	10
390	404	301.127	2	2
390	422	35.8826	2	3
390	496	335.653	2	2
390	697	50.1826	2	1
390	878	35.052	2	9
390	897	60.957	2	3
390	1019	6.9757	2	3
390	1135	29.688	2	2
390	1188	44.6524	2	2
391	481	199.336	10	10
391	547	26.6245	10	10
391	695	39.1795	10	10
391	711	98.1496	10	10
391	820	45.7372	10	10
393	417	103.023	3	3
393	418	82.3549	3	3
393	458	342.279	3	3
393	713	52.035	3	3
393	761	68.7695	3	3
393	976	9.2132	3	4
393	1028	11.2132	3	4
393	1032	12.8132	3	4
393	1042	99.2415	3	4
393	1060	50.2459	3	4
395	450	18.1152	10	10
395	474	98.5887	10	10
395	493	77.6509	10	10
395	515	72.3526	10	10
395	671	50.9699	10	10
395	750	25.004	10	10
398	485	56.7687	9	10
398	548	85.0965	9	1
398	600	107	9	10
398	650	26.4905	9	2
398	700	95.2022	9	2
404	432	40.5021	2	3
404	478	27.786	2	3
404	648	45.4397	2	1
404	697	34.6383	2	1
404	852	23.0211	2	9
404	878	46.738	2	9
404	897	25.9091	2	3
404	951	68.71	2	3
404	953	11.9465	2	3
404	1095	56.695	2	2
404	1135	55.8745	2	2
405	442	53.708	1	2
405	443	58.4039	1	10
405	496	36.1061	1	2
405	545	39.8954	1	10
405	697	28.462	1	1
405	721	37.36	1	10
405	829	110.423	1	1
407	437	84.148	10	10
407	508	33.6608	10	10
407	584	229.922	10	10
407	631	70.2447	10	10
407	678	91.4367	10	10
407	783	43.6762	10	10
407	793	112.566	10	10
407	991	96.7111	10	10
407	1098	39.2719	10	10
416	422	71.1063	3	3
416	449	293.63	3	3
416	479	43.8933	3	3
416	716	14.5643	3	3
416	847	77.5131	3	3
416	979	25.11	3	4
416	999	2.5148	3	4
416	1029	68.5627	3	4
416	1059	5.9622	3	4
416	1087	56.2592	3	4
416	1193	12.1738	3	4
417	418	373.011	3	3
417	946	48.2916	3	4
417	976	6.0177	3	4
417	982	129.761	3	3
417	1032	80.9582	3	4
418	458	64.1095	3	3
418	976	109.839	3	4
418	982	45.3368	3	3
418	1049	71.1384	3	3
419	421	352.132	3	3
419	440	327.939	3	3
419	932	99.8858	3	3
419	977	92.1907	3	4
421	877	93.8099	3	3
421	918	6.2434	3	4
421	932	42.2813	3	3
421	977	22.8018	3	4
421	978	18.386	3	4
421	1046	71.1678	3	4
422	432	300.556	3	3
422	479	302.618	3	3
422	496	18.7619	3	2
422	897	62.4016	3	3
422	948	7.6978	3	4
422	979	25.8716	3	4
422	999	67.6773	3	4
422	1019	62.1568	3	3
422	1405	3.3077	3	4
422	1487	5.4819	3	4
423	503	72.6455	2	3
423	533	330.23	2	10
423	613	5.26	2	1
423	686	97.9206	2	10
423	851	82.3283	2	9
423	923	83.3591	2	3
423	1064	32.7037	2	10
423	1151	53.1471	2	2
423	1312	99.0601	2	2
423	1903	62.9975	2	3
426	485	17.5807	10	10
426	488	227.798	10	10
426	502	84.1959	10	10
426	563	54.9885	10	10
426	607	54.9946	10	10
426	701	5.5329	10	2
426	785	86.742	10	10
426	831	54.6132	10	10
426	927	52.3263	10	10
426	1012	3.837	10	10
426	1013	68.0455	10	10
427	432	24.2468	3	3
427	448	273.686	3	3
427	478	65.5896	3	3
427	716	9.8139	3	3
427	729	6.2992	3	3
427	764	78.8549	3	3
427	947	19.9418	3	4
427	964	67.3749	3	4
427	996	61.2078	3	4
428	477	53.7963	3	10
428	490	339.983	3	10
428	491	386.513	3	3
428	503	97.818	3	3
428	857	90.5936	3	3
428	1062	4.4538	3	4
428	1128	59.1296	3	4
428	1146	84.0898	3	4
428	1148	6.702	3	4
428	1176	20.0646	3	4
428	1212	8.0088	3	10
432	478	295.745	3	3
432	897	53.3802	3	3
432	947	17.7149	3	4
432	948	87.4762	3	4
432	951	50.0271	3	3
435	436	36.3171	1	1
435	451	38.6066	1	1
435	561	55.1534	1	2
435	617	66.9233	1	2
435	628	60.4598	1	1
435	642	89.9101	1	1
436	444	33.2691	1	1
436	573	42.0676	1	2
436	614	80.5392	1	1
436	615	83.5479	1	2
436	617	42.1612	1	2
436	628	102.348	1	1
437	508	115.789	10	10
437	598	74.2188	10	10
437	783	13.1944	10	10
437	793	42.3274	10	10
440	462	304.379	3	3
440	892	71.4208	3	4
440	896	69.0554	3	3
440	932	21.095	3	3
440	977	26.1512	3	4
441	450	30.5079	10	10
441	463	235.899	10	10
441	481	79.7498	10	10
441	515	46.9336	10	10
441	592	24.1835	10	10
441	788	81.3086	10	10
441	820	19.2729	10	10
441	899	88.928	10	10
442	479	20.3727	2	3
442	496	294.578	2	2
442	545	308.345	2	10
442	569	42.1583	2	3
442	829	49.4483	2	1
442	1005	39.3248	2	9
442	1019	44.342	2	3
442	1079	36.7725	2	3
442	1188	27.3824	2	2
442	1313	45.4987	2	2
443	545	42.7733	10	10
443	546	89.8339	10	10
443	684	61.0698	10	10
443	721	109.42	10	10
444	484	36.0295	1	1
444	526	114.912	1	2
444	573	19.5939	1	2
444	614	95.6643	1	1
444	657	77.5103	1	1
448	462	72.3307	3	3
448	478	27.8751	3	3
448	703	17.1734	3	3
448	729	88.8505	3	3
448	911	23.3864	3	4
448	963	61.0042	3	4
448	964	63.9026	3	4
449	479	51.7567	3	3
449	502	252.99	3	10
449	569	56.1776	3	3
449	812	74.4619	3	3
449	847	13.5696	3	3
449	979	5.74	3	4
449	1015	16.8047	3	4
449	1059	21.0435	3	4
449	1087	64.2839	3	4
449	1089	56.7008	3	4
450	515	137.361	10	10
450	577	53.7473	10	10
450	671	69.4249	10	10
450	717	40.4761	10	10
450	788	113.439	10	10
451	507	26.1668	1	1
451	561	42.3187	1	2
451	581	80.738	1	2
451	642	73.4386	1	1
451	643	49.26	1	1
453	508	21.6988	10	10
453	528	20.303	10	10
453	584	28.1887	10	10
453	618	89.7661	10	10
453	658	29.8362	10	10
453	688	32.1607	10	10
457	468	39.2195	10	10
457	565	180.217	10	10
457	584	17.1382	10	10
457	688	85.8339	10	10
457	833	53.8339	10	10
457	874	72.8349	10	10
458	491	352.187	3	3
458	761	43.1609	3	3
458	796	54.1072	3	3
458	976	21.4063	3	4
458	1060	87.5315	3	4
458	1070	27.3178	3	4
458	1088	6.0447	3	4
458	1103	53.7561	3	4
462	478	301.865	3	3
462	892	31.5579	3	4
462	896	59.2707	3	3
462	911	92.2578	3	4
462	953	49.8666	3	3
463	515	47.3892	10	10
463	571	206.164	10	10
463	592	80.0106	10	10
463	788	9.3207	10	10
463	838	67.6325	10	10
463	899	36.5119	10	10
463	1021	51.6907	10	10
465	474	54.8616	10	10
465	488	68.4128	10	10
465	563	17.1088	10	10
465	577	87.6369	10	10
465	667	122.14	10	10
465	671	2.3285	10	10
465	689	29.1486	10	10
465	702	109.185	10	10
468	565	26.1243	10	10
468	567	456.432	10	10
468	641	2.9803	10	10
468	710	32.4093	10	10
468	874	33.4738	10	10
468	965	122.473	10	10
468	1033	2.4947	10	10
468	1077	46.6108	10	10
470	482	84.7544	10	10
470	685	141.371	10	10
470	736	52.4455	10	10
470	773	68.3421	10	10
470	821	57.9339	10	10
470	1006	64.7762	10	10
474	493	21.8923	10	10
474	577	29.6643	10	10
474	671	112.444	10	10
474	689	136.883	10	10
474	750	56.3394	10	10
474	786	34.4467	10	10
477	490	91.6902	10	10
477	503	346.594	10	3
477	533	30.6542	10	10
477	691	242.052	10	10
477	949	121.188	10	10
477	1148	101.076	10	4
477	1588	15.1292	10	4
477	1903	52.3393	10	3
478	911	38.8362	3	4
478	947	76.1416	3	4
478	951	47.5246	3	3
478	953	78.3107	3	3
479	496	42.4337	3	2
479	569	260.872	3	3
479	979	58.9128	3	4
479	1015	34.8424	3	4
479	1019	90.3688	3	3
479	1452	2.4255	3	4
[truncated: 10,118 more rows]
