# Supplementary material for: Topological analysis of multicellular complexity in the plant hypocotyl
Source: eLife. 2017 Jul 6;6:e26023. doi: 10.7554/eLife.26023 (PMC5499946; doi:10.7554/eLife.26023)
Supplement: Supplementary file 1. — Cells are represented by arbitrary labels, and interaction size (μm2) and cell types for each cell-cell interaction are included in additional columns. Details are explained in the associated readme file. Biological triplicate samples for each genetic background are labelled sequentially. DOI: http://dx.doi.org/10.7554/eLife.26023.028 [file elife-26023-supp1.zip › ara_ler_2.csv]

Label	Neighbour	Shared_Wall_Area	Label_Cell_Type	Neighbour_Cell_Type
1	118	16.213	10	10
1	1151	28.5756	10	10
1	1280	13.7716	10	10
1	1928	17.3521	10	10
1	2144	8.6155	10	10
1	2688	15.1254	10	10
1	2842	11.9145	10	10
4	20	28.0486	9	2
4	165	95.2995	9	1
4	210	40.5192	9	1
4	218	26.3646	9	1
4	239	70.2149	9	1
4	535	30.6034	9	2
4	1422	48.9493	9	2
4	1434	83.0975	9	2
4	2199	31.913	9	9
4	2268	66.0977	9	9
5	655	1.0262	5	5
5	697	4.5765	5	4
5	932	3.3549	5	5
5	977	20.1895	5	4
5	1144	4.2338	5	4
5	1420	1.4628	5	5
5	1713	3.2806	5	5
5	2455	8.7505	5	5
5	2561	5.2423	5	5
7	114	7.1925	5	4
7	143	5.4345	5	5
7	351	5.0006	5	10
7	960	4.2149	5	10
7	1403	20.5985	5	10
7	1407	10.0139	5	5
7	1639	35.623	5	4
7	1668	45.2711	5	4
7	1846	20.7344	5	5
7	1916	11.2782	5	5
7	2111	2.8697	5	5
7	2194	6.5819	5	5
7	2217	3.7859	5	10
9	14	0.4787	5	5
9	47	3.294	5	5
9	655	3.1252	5	5
9	1061	2.4266	5	5
9	1170	14.783	5	5
9	1390	10.4392	5	4
9	1395	15.8491	5	5
9	1429	5.7204	5	5
9	1868	2.8194	5	5
9	2130	10.8763	5	4
9	2224	31.1641	5	4
9	2307	1.6346	5	5
9	2357	23.7676	5	4
9	2855	0.7332	5	5
11	456	9.4089	2	3
11	872	40.3681	2	10
11	984	33.6204	2	10
11	1082	43.7014	2	2
11	1150	85.6528	2	3
11	1187	12.1048	2	10
11	1269	58.0525	2	9
11	1899	60.1227	2	3
11	1940	31.5822	2	2
11	2212	43.2697	2	9
11	2325	75.3551	2	10
11	2366	176.996	2	2
11	2489	48.5711	2	10
11	2515	168.599	2	10
12	271	19.9388	2	9
12	357	52.0383	2	3
12	1043	98.0861	2	2
12	1528	43.0717	2	9
12	1793	303.437	2	2
12	1872	84.5522	2	1
12	2039	82.456	2	3
12	2332	42.4651	2	2
12	2601	62.9382	2	2
12	2621	41.3754	2	9
12	2686	15.1739	2	3
12	2782	55.1152	2	3
12	2916	270.852	2	2
14	46	2.2429	5	5
14	47	5.0433	5	5
14	116	7.4565	5	5
14	144	0.2088	5	5
14	224	31.0552	5	4
14	258	7.0961	5	5
14	308	8.5711	5	4
14	567	6.3749	5	5
14	760	28.8242	5	4
14	847	6.7085	5	4
14	1223	6.9433	5	5
14	1405	10.5771	5	4
14	1652	0.6103	5	5
14	1868	10.4719	5	5
14	1982	8.8871	5	5
14	2223	3.7193	5	5
14	2224	2.9025	5	4
14	2443	7.8271	5	5
14	2547	5.1809	5	5
14	2744	11.305	5	4
14	2839	8.2951	5	5
17	616	81.5451	2	2
17	662	33.1184	2	3
17	676	62.3917	2	3
17	1484	30.9235	2	2
17	1692	143.721	2	2
17	1864	162.223	2	2
17	1881	55.476	2	9
17	2372	15.4386	2	9
17	2574	63.3935	2	1
17	2765	50.0181	2	2
17	2820	34.4307	2	1
20	28	79.3327	2	3
20	165	100.568	2	1
20	661	64.4558	2	9
20	666	160.617	2	2
20	769	30.4409	2	9
20	797	21.778	2	3
20	1422	126.154	2	2
20	1434	168.174	2	2
20	1513	41.974	2	1
20	1913	40.9085	2	2
20	2268	70.0539	2	9
20	2461	53.6749	2	3
20	2988	65.4587	2	2
20	3025	87.3113	2	2
22	32	8.4343	10	10
22	134	62.6142	10	10
22	156	17.4835	10	10
22	437	41.0705	10	10
22	681	30.4736	10	10
22	867	65.3071	10	10
22	1337	60.2459	10	10
22	1731	22.1438	10	10
22	2469	36.8022	10	10
22	2873	45.9055	10	10
22	2882	40.281	10	10
23	300	21.5572	3	3
23	429	2.248	3	4
23	549	51.7569	3	3
23	687	306.005	3	3
23	702	113.731	3	3
23	746	323.231	3	3
23	853	86.6277	3	4
23	885	88.5316	3	4
23	906	14.7175	3	4
23	1298	105.142	3	2
23	1301	4.3061	3	2
23	1340	58.8838	3	2
23	1433	26.7905	3	3
23	1950	45.937	3	2
23	2065	75.1558	3	2
23	2202	98.4871	3	3
23	2487	77.6933	3	2
23	2584	9.0281	3	4
23	2667	62.1231	3	2
23	2803	11.9357	3	4
27	180	254.4	2	2
27	257	30.6766	2	9
27	668	265.498	2	2
27	807	40.19	2	1
27	933	59.5338	2	3
27	954	31.9023	2	2
27	1343	88.1613	2	2
27	1546	46.5323	2	2
27	1705	40.9015	2	3
27	1763	8.646	2	3
27	2063	59.1405	2	9
27	2155	81.1936	2	2
28	538	6.0733	3	3
28	797	302.066	3	3
28	1338	109.74	3	3
28	1355	57.2518	3	4
28	1422	75.1465	3	2
28	1458	67.8523	3	3
28	2461	283.709	3	3
28	2525	3.9966	3	2
28	2806	41.0253	3	4
28	2988	31.8744	3	2
28	3025	36.6509	3	2
29	695	67.7669	10	10
29	1543	47.1664	10	10
29	1737	58.4852	10	10
29	1960	30.8894	10	10
29	2365	86.2512	10	10
29	2387	47.3484	10	10
29	2695	42.6503	10	10
29	2949	45.0413	10	10
31	137	54.513	2	10
31	508	24.8328	2	10
31	663	87.2637	2	10
31	963	42.3298	2	1
31	971	203.304	2	10
31	1935	150.592	2	2
31	2040	8.0302	2	9
31	2055	25.2795	2	10
31	2548	72.3914	2	2
31	2635	50.9483	2	10
31	2759	43.6791	2	9
31	2969	60.4115	2	3
31	3019	5.5616	2	10
32	156	34.1072	10	10
32	436	16.6266	10	10
32	806	76.4644	10	10
32	1337	55.73	10	10
32	1577	19.6839	10	10
32	1898	13.8952	10	10
32	1941	93.6606	10	10
32	2462	38.0804	10	10
32	2511	84.4266	10	10
32	2624	42.5398	10	10
32	2873	6.7684	10	10
32	2882	104.805	10	10
32	2918	19.5084	10	10
34	58	28.901	10	10
34	101	44.7051	10	10
34	174	74.9419	10	10
34	469	25.5576	10	10
34	1671	85.6754	10	10
34	1784	75.9404	10	10
34	1924	31.1852	10	10
34	1976	12.0381	10	10
34	2000	178.227	10	10
34	2248	48.5009	10	10
34	2877	183.181	10	10
34	2961	29.7645	10	10
35	391	90.3915	2	3
35	789	296.518	2	2
35	814	22.0752	2	3
35	824	80.0013	2	1
35	1024	21.5341	2	9
35	1145	107.574	2	2
35	1212	32.4478	2	3
35	1963	261.628	2	2
35	1969	39.1371	2	9
35	2269	12.7267	2	9
35	2488	107.105	2	2
35	2632	49.5431	2	3
35	2730	37.0523	2	9
36	783	43.6268	10	10
36	1126	4.4385	10	10
36	1702	50.8588	10	10
36	2102	11.2759	10	10
36	2115	85.6586	10	10
36	2349	40.5885	10	10
36	2354	62.6022	10	10
36	2486	111.013	10	10
36	2618	49.9727	10	10
36	2642	20.5282	10	10
36	2860	33.4229	10	10
37	552	13.3467	10	10
37	756	31.9636	10	9
37	1084	33.4432	10	2
37	1183	86.108	10	10
37	1519	59.0752	10	10
37	1724	75.2315	10	10
37	2017	73.1484	10	9
37	2192	66.236	10	10
37	2684	34.9664	10	1
37	2696	50.6806	10	2
38	230	1.2938	5	5
38	398	23.6314	5	5
38	473	17.1461	5	5
38	665	11.4017	5	4
38	813	1.235	5	5
38	892	19.5425	5	5
38	1133	6.4246	5	5
38	1193	9.721	5	5
38	1314	19.5837	5	5
38	1339	1.9181	5	5
38	1442	4.0774	5	5
38	1452	6.7474	5	5
38	1535	11.7118	5	5
38	1540	3.7424	5	5
38	1798	0.8218	5	5
38	1933	1.5086	5	5
38	1978	2.8045	5	5
38	1996	0.6529	5	5
38	1999	3.8925	5	5
38	2493	18.8614	5	5
38	2545	19.1971	5	5
38	2878	4.4636	5	5
38	2964	2.4866	5	5
39	616	91.7039	1	2
39	861	14.4399	1	2
39	1166	52.7499	1	2
39	1356	43.6919	1	1
39	1666	121.953	1	1
39	1855	46.6203	1	9
39	2372	89.0961	1	9
39	2820	118.435	1	1
39	2871	29.2369	1	1
40	45	61.232	4	4
40	84	137.422	4	4
40	264	15.6399	4	5
40	1059	2.1006	4	5
40	1098	5.8782	4	5
40	1261	8.4191	4	5
40	1285	75.4688	4	4
40	1743	30.0472	4	5
40	1803	24.4623	4	3
40	1830	90.0778	4	3
40	1971	5.1428	4	3
40	2504	27.5185	4	3
40	2572	16.5309	4	4
40	2626	6.3558	4	5
40	2766	7.9484	4	4
41	436	11.9155	10	10
41	714	37.4914	10	10
41	989	73.1116	10	10
41	1537	101.151	10	10
41	1941	78.7474	10	10
41	2055	7.9195	10	10
41	2429	131.377	10	10
41	2511	76.9126	10	10
42	303	22.6275	5	5
42	583	0.4153	5	5
42	925	25.8009	5	4
42	1346	13.618	5	4
42	1593	3.0209	5	5
42	2043	4.5991	5	4
42	2156	3.1517	5	5
42	2974	14.2112	5	4
44	266	33.8005	1	9
44	668	40.7669	1	2
44	807	63.0164	1	1
44	1632	52.3191	1	1
44	1885	86.6305	1	9
44	1900	30.8008	1	9
44	1957	48.3469	1	2
44	2063	28.048	1	9
44	2103	81.9297	1	9
45	84	22.3796	4	4
45	363	11.7557	4	4
45	467	11.2781	4	5
45	1073	56.4357	4	4
45	1093	47.5145	4	4
45	1159	9.4409	4	3
45	1743	38.0225	4	5
45	1803	68.3947	4	3
45	2572	5.8975	4	4
45	2956	3.5305	4	5
46	47	5.6209	5	5
46	171	4.9399	5	5
46	1595	0.328	5	5
46	1868	1.9929	5	5
47	1163	2.3478	5	4
47	1318	0.4036	5	5
47	1405	38.3988	5	4
47	1429	3.2017	5	5
47	1595	5.6657	5	5
47	2130	19.4434	5	4
47	2172	13.405	5	4
47	2561	4.8507	5	5
47	2839	0.807	5	5
47	2855	17.2324	5	5
50	196	2.0465	5	10
50	750	31.5286	5	10
50	1140	10.5513	5	5
50	1553	3.1681	5	10
50	1967	2.3372	5	5
50	2271	3.4396	5	10
50	2409	4.7434	5	5
50	2421	33.5269	5	5
50	2586	5.2724	5	5
50	2664	9.3672	5	5
54	535	142.24	2	2
54	701	18.0677	2	9
54	797	20.7784	2	3
54	823	48.6434	2	9
54	1422	28.6138	2	2
54	1506	302.211	2	2
54	2161	11.9736	2	9
54	2200	91.8707	2	2
54	2348	85.6409	2	2
54	2525	325.952	2	2
54	2613	97.172	2	1
54	2629	40.4113	2	9
54	2938	91.9188	2	3
54	2943	12.3279	2	3
55	61	14.6563	10	10
55	117	28.9312	10	10
55	241	65.4308	10	10
55	346	19.703	10	10
55	793	103.569	10	10
55	1353	126.231	10	10
55	2115	38.9356	10	10
55	2146	7.4407	10	10
55	2354	28.18	10	10
56	303	2.9731	5	5
56	322	3.6089	5	5
56	324	30.0097	5	5
56	484	6.0831	5	4
56	829	8.0711	5	5
56	992	18.5746	5	5
56	995	4.3768	5	4
56	1475	26.3317	5	4
56	1571	25.3613	5	4
56	1597	0.2393	5	5
56	1745	1.5572	5	5
56	1787	3.5118	5	5
56	2208	6.0862	5	4
56	2536	15.3603	5	4
56	2626	0.2922	5	5
57	837	2.0737	10	10
58	469	89.4855	10	10
58	488	38.9861	10	10
58	496	33.0315	10	10
58	1671	54.7831	10	10
58	1848	47.8569	10	10
58	2000	58.9921	10	10
58	2520	76.6612	10	10
58	2772	89.3569	10	10
61	117	6.3284	10	10
61	241	3.623	10	10
61	346	92.6341	10	10
61	843	59.3368	10	10
61	2863	30.5525	10	10
64	1240	2.9071	10	10
64	1667	3.6272	10	10
64	2265	2.2188	10	10
65	200	10.3833	10	10
65	216	3.5674	10	10
65	689	25.1081	10	10
65	722	2.3957	10	10
65	1175	4.5512	10	10
65	2151	11.1107	10	10
65	2286	12.3645	10	10
65	2401	2.6015	10	10
65	2499	11.4403	10	10
65	2708	17.3041	10	10
65	2851	3.2738	10	10
67	803	53.2067	9	1
67	921	50.6002	9	9
67	938	45.5101	9	2
67	1309	86.3416	9	1
67	1524	45.0328	9	2
67	1643	90.6861	9	1
67	1721	59.3556	9	2
67	2133	24.0934	9	2
67	2240	77.8632	9	1
67	2303	55.1317	9	9
67	2394	10.4814	9	2
68	312	4.8794	5	5
68	385	4.739	5	5
68	583	6.6995	5	5
68	2249	25.2262	5	4
68	2663	6.5042	5	5
70	192	85.0958	9	9
70	372	40.6786	9	1
70	963	28.9934	9	1
70	1464	27.0136	9	1
70	1935	58.8786	9	2
70	2181	48.359	9	1
70	2570	34.2506	9	2
70	2720	9.2769	9	2
70	2759	76.4885	9	9
71	209	16.6737	5	4
71	249	39.3184	5	10
71	265	2.1549	5	4
71	385	0.5971	5	5
71	1369	7.1081	5	10
71	2066	22.9178	5	10
71	2358	0.7922	5	5
71	2663	1.7163	5	5
75	560	21.3393	10	10
75	599	74.2148	10	10
75	895	30.4521	10	10
75	1612	14.9138	10	10
75	1716	112.625	10	10
75	2122	96.998	10	10
75	2314	28.4859	10	10
75	2376	33.8594	10	10
75	2640	19.7169	10	10
75	2725	72.6038	10	10
75	2771	107.788	10	10
79	197	152.205	10	10
79	717	5.2354	10	10
79	785	31.4389	10	10
79	1258	56.4251	10	10
79	1308	8.6271	10	10
79	1474	50.2508	10	10
79	1599	67.3256	10	10
79	2060	50.3142	10	10
79	2338	59.0897	10	10
79	2446	29.6006	10	10
80	532	29.8163	3	3
80	600	83.2712	3	2
80	662	43.0002	3	3
80	712	157.572	3	3
80	1093	19.1241	3	4
80	1163	45.1436	3	4
80	1166	66.6072	3	2
80	1500	39.7509	3	3
80	2172	65.9566	3	4
80	2290	46.147	3	2
80	2672	163.515	3	3
80	2930	49.3256	3	3
84	977	122.506	4	4
84	1093	100.151	4	4
84	1241	121.081	4	3
84	1500	68.2693	4	3
84	1713	21.2192	4	5
84	1803	22.6502	4	3
84	1830	18.1477	4	3
84	2672	29.1231	4	3
86	733	7.3708	5	5
86	781	8.598	5	5
86	975	12.9649	5	4
86	1208	14.4762	5	4
86	1376	1.4599	5	5
86	1816	18.9833	5	5
86	2092	36.1719	5	4
86	2220	4.3795	5	5
86	2347	12.4586	5	5
86	2384	6.4599	5	5
86	2474	16.8261	5	5
86	3005	17.1389	5	4
87	701	84.4956	9	9
87	1081	43.2382	9	2
87	1244	47.8717	9	2
87	1439	59.8823	9	2
87	1506	10.7127	9	2
87	1598	86.7402	9	9
87	2427	43.0792	9	1
87	2509	62.4173	9	9
87	2540	43.1755	9	1
87	2904	22.9419	9	9
89	2460	4.1518	5	5
89	2586	2.395	5	5
89	2604	3.8619	5	5
90	161	44.7556	2	2
90	225	78.6432	2	9
90	555	84.8574	2	2
90	692	261.043	2	2
90	1291	50.9056	2	1
90	1445	36.7699	2	1
90	1448	38.5446	2	9
90	1486	249.814	2	2
90	1574	97.9012	2	2
90	2230	76.2188	2	3
90	2250	88.6566	2	2
90	2404	49.8869	2	9
91	428	4.5511	10	10
91	747	5.4434	10	10
91	750	2.1266	10	10
91	2105	3.4557	10	10
91	2154	13.3175	10	10
95	396	14.5563	10	10
95	419	28.4106	10	10
95	513	28.7947	10	10
95	1552	70.6712	10	10
95	1813	69.1762	10	10
95	2523	63.9862	10	10
95	2559	48.5944	10	10
95	2582	95.0233	10	10
96	143	3.3839	5	5
96	918	9.8962	5	5
96	1496	37.6928	5	5
96	1689	21.4766	5	4
96	1715	49.7793	5	5
96	1846	10.7494	5	5
96	1967	10.0572	5	5
96	2106	3.1177	5	5
96	2111	14.349	5	5
96	2409	1.0272	5	5
96	2840	3.1231	5	5
97	128	30.2579	10	10
97	201	45.6864	10	10
97	426	169.251	10	10
97	837	193.41	10	10
97	991	78.0385	10	10
97	1174	10.2583	10	10
97	1562	6.603	10	10
97	1762	39.0541	10	10
97	1889	65.4321	10	10
97	2082	43.661	10	10
97	2265	55.0572	10	10
97	2580	34.4042	10	10
97	2785	71.3478	10	10
97	2909	57.2247	10	10
98	119	7.4213	10	10
98	176	7.891	10	10
98	1053	5.5729	10	10
98	2534	9.8435	10	10
99	166	6.9612	5	5
99	655	5.4618	5	5
99	700	1.6186	5	5
99	959	0.7698	5	5
99	1061	5.4529	5	5
99	1395	5.3512	5	5
99	1425	12.2947	5	5
99	1823	10.2718	5	5
99	2024	0.3539	5	5
99	2908	1.212	5	5
100	159	276.579	2	2
100	188	46.6812	2	3
100	403	53.8184	2	1
100	531	49.0903	2	3
100	544	56.5249	2	3
100	910	16.0304	2	9
100	1023	53.3238	2	9
100	1328	40.0127	2	2
100	1451	91.2786	2	2
100	2135	55.3691	2	9
100	2167	60.927	2	2
100	2829	280.233	2	2
100	2967	39.1435	2	3
100	2985	40.7506	2	2
101	174	3.0667	10	10
101	194	35.4789	10	10
101	837	24.2829	10	10
101	1235	89.4545	10	10
101	1740	42.1685	10	10
101	1784	242.281	10	10
101	1842	138.92	10	10
101	1924	59.1999	10	10
101	2000	72.5475	10	10
101	2081	237.304	10	10
101	2206	68.2762	10	10
101	2549	42.339	10	10
101	2961	70.4297	10	10
103	134	76.431	10	10
103	1058	20.9518	10	10
103	1361	10.7385	10	10
103	2012	24.0796	10	10
103	2295	28.8538	10	10
103	2562	41.1333	10	10
104	112	38.4157	10	10
104	137	155.755	10	10
104	179	23.983	10	10
104	349	147.861	10	10
104	487	78.3043	10	10
104	913	43.1791	10	10
104	971	44.5105	10	10
104	982	42.3682	10	10
104	1054	57.0629	10	10
104	2055	43.655	10	10
104	2139	36.5355	10	10
104	2264	94.9286	10	10
104	2374	4.8168	10	10
104	2429	32.5708	10	10
105	184	52.692	10	10
105	318	29.3673	10	10
105	498	64.8934	10	10
105	547	35.8049	10	10
105	1027	26.6938	10	9
105	1180	21.7018	10	10
105	1186	82.9102	10	2
105	1696	7.903	10	2
105	1862	46.4656	10	10
105	1987	23.1964	10	10
105	2463	5.5339	10	10
105	2618	68.646	10	10
105	2711	69.2923	10	10
107	124	50.9973	3	2
107	208	2.7737	3	4
107	456	91.3381	3	3
107	594	46.0856	3	2
107	612	7.1406	3	4
107	715	41.843	3	2
107	893	55.7298	3	2
107	1104	295.792	3	3
107	1150	31.2501	3	3
107	1482	242.634	3	3
107	2003	18.4916	3	4
107	2179	6.9497	3	2
107	2182	112.47	3	4
107	2741	67.8715	3	2
107	2835	99.1715	3	3
107	2846	52.0882	3	3
108	169	2.4474	10	10
109	978	26.208	10	10
109	1040	72.9758	10	10
109	1450	75.6625	10	10
109	1702	70.0649	10	10
109	2138	68.9926	10	10
109	2575	15.9693	10	10
109	2642	28.6455	10	10
110	301	0.3222	5	5
110	1880	5.1051	5	5
110	2626	0.9433	5	5
110	2661	2.8477	5	5
110	2893	4.2688	5	4
111	128	91.7539	10	10
111	417	41.4683	10	10
111	727	11.4646	10	10
111	940	23.8782	10	10
111	1156	3.3278	10	10
111	1235	7.2731	10	10
111	2518	3.123	10	10
111	2585	15.2154	10	10
111	2639	9.6349	10	10
111	2853	7.2217	10	10
111	2994	10.1417	10	10
112	179	6.0602	10	10
112	195	9.4222	10	10
112	349	71.1533	10	10
112	487	3.2002	10	10
112	748	9.9663	10	10
112	1054	12.9838	10	10
112	1534	9.5236	10	10
112	2132	4.9833	10	10
112	2277	24.9543	10	10
112	2606	3.5271	10	10
112	2906	30.7485	10	10
112	3007	12.5006	10	10
114	158	59.2678	4	3
114	337	3.7841	4	5
114	1236	23.0457	4	4
114	1639	17.2833	4	4
114	1668	27.5141	4	4
114	1689	29.0249	4	4
114	1837	40.1821	4	5
114	1846	33.2847	4	5
114	1908	29.1341	4	4
114	1916	17.6291	4	5
114	2106	2.3842	4	5
114	2234	16.2925	4	4
114	2940	90.9957	4	3
115	175	58.409	10	10
115	472	51.0561	10	10
115	725	92.7712	10	10
115	839	13.7828	10	10
115	1088	31.4779	10	10
115	1165	11.9324	10	10
115	1290	23.6238	10	10
115	1605	34.4288	10	10
115	1930	40.9443	10	10
115	2004	29.0767	10	10
115	2129	73.9573	10	10
115	2382	8.2605	10	10
115	2462	26.4359	10	10
115	2624	98.4177	10	10
116	144	31.4277	5	5
116	258	0.5348	5	5
116	308	34.5548	5	4
116	604	5.3322	5	5
116	647	9.8071	5	5
116	1223	0.2788	5	5
116	1263	0.809	5	5
116	1303	8.2732	5	5
116	1597	18.5375	5	5
116	1948	12.4425	5	4
116	1951	13.3432	5	4
116	2136	14.8226	5	5
116	2385	36.6092	5	5
116	2547	8.0822	5	5
116	2644	0.7764	5	5
117	241	13.3721	10	10
117	346	36.5936	10	10
117	635	16.1985	10	10
117	649	60.6301	10	10
117	979	50.5549	10	10
117	1353	104.782	10	10
117	2146	30.335	10	10
117	2533	21.6688	10	10
117	2605	18.9427	10	10
117	2863	6.8555	10	10
118	326	3.2064	10	10
118	336	2.6229	10	10
118	461	7.2028	10	10
118	589	5.0971	10	10
118	848	29.6746	10	10
118	944	8.5843	10	10
118	1238	21.8998	10	10
118	1280	3.8785	10	10
118	1838	19.036	10	10
118	1928	37.5809	10	10
118	2006	3.5005	10	10
118	2688	15.4832	10	10
119	195	30.9524	10	10
119	223	16.3044	10	10
119	798	6.272	10	10
119	972	6.5327	10	10
119	1053	2.8755	10	10
119	1290	15.6927	10	10
119	1306	5.549	10	10
119	1401	2.4877	10	10
119	2132	35.1715	10	10
119	2452	4.9271	10	10
119	2906	4.944	10	10
120	1634	0.2308	5	5
120	2095	1.1923	5	5
120	2460	0.3083	5	5
121	870	12.565	10	10
121	1021	264.997	10	10
121	1058	21.9216	10	10
121	1411	11.1158	10	10
121	1561	38.2265	10	10
121	1576	30.5728	10	10
121	2012	22.866	10	10
121	2380	35.4262	10	10
121	2415	4.0686	10	10
121	2631	13.9912	10	10
121	2735	9.9125	10	10
121	2890	43.448	10	10
122	918	1.9039	5	5
122	1125	4.5168	5	5
122	1218	3.1018	5	5
122	2914	3.7222	5	5
122	2993	0.2713	5	5
123	206	22.1516	3	2
123	209	88.3695	3	4
123	895	66.829	3	10
123	1217	42.1978	3	3
123	1324	57.1026	3	3
123	1377	95.9202	3	2
123	1619	212.058	3	3
123	1677	37.6887	3	10
123	2249	34.6083	3	4
123	2369	88.6488	3	2
123	2573	186.511	3	10
123	2756	19.7457	3	10
124	266	47.2052	2	9
124	507	5.682	2	3
124	715	228.919	2	2
124	859	66.5011	2	9
124	1104	48.8069	2	3
124	1632	15.648	2	1
124	1921	29.4873	2	1
124	1957	254.766	2	2
124	2179	98.0234	2	2
124	2343	64.5184	2	2
124	2386	105.569	2	2
124	2741	49.1367	2	2
124	2795	3.3996	2	9
124	2846	42.6563	2	3
125	355	76.0937	9	1
125	597	27.3218	9	2
125	866	61.4286	9	2
125	957	97.0036	9	9
125	1451	54.83	9	2
125	1459	34.8606	9	1
125	2577	71.0075	9	1
125	2745	103.758	9	9
128	201	29.4675	10	10
128	348	9.615	10	10
128	642	25.1293	10	10
128	837	51.9035	10	10
128	991	54.2696	10	10
128	1156	25.9684	10	10
128	1235	114.152	10	10
128	1559	49.2377	10	10
128	2081	51.4763	10	10
128	2082	84.9889	10	10
128	2853	7.3689	10	10
128	2994	17.0044	10	10
129	142	57.5278	2	9
129	188	54.886	2	3
129	236	69.8232	2	3
129	478	8.392	2	9
129	538	66.5817	2	3
129	739	24.9208	2	1
129	803	20.8706	2	1
129	921	53.8242	2	9
129	938	284.556	2	2
129	1022	26.6617	2	2
129	1074	78.9415	2	2
129	1458	9.8825	2	3
129	1768	53.5378	2	1
129	2133	21.3998	2	2
129	2167	337.609	2	2
129	2829	68.9012	2	2
130	177	38.4883	2	3
130	407	46.6186	2	9
130	742	68.6353	2	1
130	860	81.8089	2	3
130	1007	18.311	2	9
130	1068	7.7213	2	2
130	1324	63.6247	2	3
130	1655	4.4297	2	3
130	1790	78.7665	2	2
130	1883	9.4713	2	9
130	2054	12.0782	2	1
130	2123	88.7378	2	2
130	2377	299.568	2	2
130	2529	48.535	2	2
130	2939	286.396	2	2
130	3012	31.8305	2	9
131	989	71.6596	10	10
131	1302	46.8921	10	10
131	1522	67.4434	10	10
131	1537	46.3259	10	10
131	1541	53.5754	10	10
131	1551	25.2203	10	10
131	2282	49.7915	10	9
131	3000	87.7112	10	10
132	209	3.3411	5	4
132	899	34.4084	5	5
132	945	25.9763	5	5
132	1134	24.168	5	10
132	1173	2.9654	5	10
132	1625	8.7961	5	5
132	2019	24.4328	5	5
132	2249	4.3342	5	4
132	2954	19.7279	5	5
133	442	0.577	5	5
133	738	2.9409	5	5
133	885	41.2557	5	4
133	1635	1.3318	5	5
133	2038	11.4304	5	5
133	2106	13.2135	5	5
133	2141	7.847	5	5
133	2234	2.54	5	4
133	2236	3.5555	5	5
133	2818	0.7515	5	5
133	2848	8.3301	5	5
134	681	25.7383	10	10
134	867	14.6874	10	10
134	1361	28.3084	10	10
134	1731	18.1215	10	10
134	2012	18.3434	10	10
134	2295	37.0374	10	10
134	2873	16.1186	10	10
136	498	101.913	10	10
136	547	31.9357	10	10
136	564	5.38	10	10
136	901	50.9839	10	10
136	983	187.446	10	10
136	1134	25.0188	10	10
136	1482	229.829	10	3
136	1799	48.7404	10	10
136	1805	66.3033	10	10
136	1997	33.366	10	10
136	2073	62.9187	10	10
136	2104	2.4211	10	10
136	2440	66.789	10	10
136	2506	9.244	10	10
136	2596	8.4762	10	10
136	2610	84.7231	10	10
137	179	2.8857	10	10
137	387	9.1719	10	4
137	663	24.95	10	10
137	971	58.0466	10	10
137	1054	42.0615	10	10
137	1064	61.7802	10	4
137	1782	23.1744	10	10
137	2055	50.8131	10	10
137	2139	32.6141	10	10
137	2374	45.3508	10	10
137	2388	70.8212	10	10
137	2548	22.2677	10	2
137	2606	6.0705	10	10
137	2969	170.523	10	3
138	644	47.7048	10	10
138	1174	27.1837	10	10
138	1555	17.4641	10	10
138	2051	18.7169	10	10
138	2173	25.0709	10	10
138	2380	33.3167	10	10
138	2699	117.721	10	10
140	175	3.2421	10	10
140	176	4.1978	10	10
140	341	3.1594	10	10
140	364	8.3484	10	10
140	689	8.1308	10	10
140	2129	8.8538	10	10
140	2132	5.7909	10	10
140	2382	31.7925	10	10
140	2677	3.3951	10	10
140	2751	7.2856	10	10
140	2832	6.3341	10	10
141	410	82.0618	1	10
141	987	58.0298	1	2
141	1341	65.6602	1	9
141	1483	25.0541	1	10
141	2076	69.6101	1	1
141	2263	4.122	1	10
141	2440	10.2236	1	10
141	2711	20.4607	1	10
141	2795	45.0833	1	9
142	478	61.4873	9	9
142	1022	22.4362	9	2
142	1074	9.5225	9	2
142	1389	28.6617	9	1
142	1701	29.8904	9	1
142	1738	71.173	9	9
142	1768	76.6146	9	1
142	2167	32.6806	9	2
142	2466	81.7189	9	1
143	186	5.0968	5	5
143	335	0.6237	5	5
143	611	24.2318	5	4
143	762	12.3545	5	4
143	1153	10.7319	5	5
143	1358	6.3972	5	5
143	1496	43.5324	5	5
143	2111	20.2051	5	5
143	2194	35.1555	5	5
143	2409	1.5421	5	5
143	2840	11.0134	5	5
144	208	17.9518	5	4
144	308	10.5417	5	4
144	441	11.5575	5	5
144	604	14.9177	5	5
144	847	2.3862	5	4
144	891	14.3297	5	4
144	945	2.0668	5	5
144	1263	8.9145	5	5
144	1625	3.1197	5	5
144	1951	29.3206	5	4
144	1982	13.2397	5	5
144	2547	5.8199	5	5
145	165	78.6344	1	1
145	235	37.1625	1	1
145	769	28.9311	1	9
145	1145	103.786	1	2
145	1375	14.1312	1	1
145	1434	33.5772	1	2
145	1969	34.6337	1	9
145	2199	40.6499	1	9
145	2730	117.438	1	9
147	401	6.4565	5	5
147	495	3.6753	5	5
147	1376	5.4747	5	5
147	1816	8.664	5	5
147	2653	32.6769	5	5
147	2687	0.649	5	5
147	2826	27.7725	5	4
147	2993	0.191	5	5
148	2271	2.8017	10	10
148	2286	19.3074	10	10
148	2499	13.9976	10	10
148	2585	14.1663	10	10
150	304	42.0974	10	10
150	967	59.9192	10	10
150	1185	22.6273	10	10
150	1293	47.9706	10	10
150	2121	42.9786	10	10
150	2492	52.4992	10	10
150	2673	6.8699	10	10
152	1358	16.6904	5	5
152	1865	0.6416	5	5
152	2260	9.4756	5	5
152	2324	3.5399	5	5
152	2848	12.0214	5	5
153	287	2.3289	10	10
153	346	2.1176	10	10
153	589	10.9602	10	10
153	649	4.1055	10	10
153	880	25.5026	10	10
156	282	19.2027	10	10
156	437	299.607	10	10
156	806	134.762	10	10
156	1048	5.5354	10	10
156	1240	25.8927	10	10
156	1337	18.3344	10	10
156	1509	5.5221	10	10
156	1968	127.101	10	10
156	2004	80.2953	10	10
156	2469	45.6331	10	10
156	2624	29.5387	10	10
156	2882	12.236	10	10
156	2971	11.3487	10	10
158	320	86.0241	3	3
158	687	48.2137	3	3
158	805	40.3243	3	2
158	814	42.2184	3	3
158	1117	59.2715	3	10
158	1197	36.1127	3	2
158	1220	415.624	3	3
158	1413	32.6101	3	2
158	1639	16.9172	3	4
158	1689	47.6366	3	4
158	2234	10.58	3	4
158	2696	27.9463	3	2
158	2712	111.574	3	3
158	2940	359.098	3	3
159	403	20.4738	2	1
159	531	27.3539	2	3
159	544	64.2704	2	3
159	658	44.188	2	3
159	816	269.75	2	2
159	1012	28.3325	2	1
159	1023	46.226	2	9
159	1328	99.9968	2	2
159	1542	27.6059	2	3
159	2135	20.1468	2	9
159	2245	52.4019	2	9
159	2830	39.9116	2	9
159	2985	110.768	2	2
161	263	10.9679	2	1
161	271	23.0908	2	9
161	300	53.4426	2	3
161	627	23.0812	2	2
161	759	77.3143	2	1
161	811	122.093	2	2
161	1004	59.7355	2	9
161	1448	76.6122	2	9
161	1486	112.276	2	2
161	1793	287.009	2	2
161	1923	67.394	2	3
161	2230	80.4066	2	3
161	2250	300.304	2	2
161	2911	29.5525	2	9
162	276	9.0037	10	10
162	677	9.7982	10	10
162	1345	5.576	10	10
162	1683	13.9617	10	10
162	1801	4.029	10	10
162	2405	3.9112	10	10
162	2410	17.6381	10	10
163	199	26.4922	10	10
163	577	90.2006	10	9
163	893	16.154	10	2
163	1079	14.0273	10	10
163	1621	45.3033	10	1
163	1799	55.8624	10	10
163	1815	39.293	10	2
163	2002	57.3196	10	10
163	2440	31.4942	10	10
163	2514	104.653	10	10
165	661	32.8112	1	9
165	769	89.3828	1	9
165	1434	125.647	1	2
165	1513	42.5911	1	1
165	2199	44.3245	1	9
165	2268	34.3696	1	9
166	171	3.529	5	5
166	242	0.5498	5	5
166	646	2.0936	5	5
166	655	11.8572	5	5
166	694	5.7414	5	5
166	1113	0.2541	5	5
166	1395	19.7974	5	5
166	1646	18.7408	5	5
166	1713	1.0267	5	5
166	1991	0.3748	5	5
166	2307	11.457	5	5
166	2455	10.9724	5	5
166	2592	2.1602	5	5
166	3016	3.9775	5	5
168	547	202.946	10	10
168	589	25.8212	10	10
168	635	11.1125	10	10
168	970	7.7267	10	10
168	983	28.4435	10	10
168	1126	42.8466	10	10
168	1472	84.2299	10	10
168	2349	198.693	10	10
168	2356	29.8129	10	10
168	2378	33.1303	10	10
168	2463	20.8667	10	10
168	2506	28.0703	10	10
168	2618	60.6739	10	10
168	2642	69.5027	10	10
168	2729	69.723	10	10
169	223	6.0316	10	10
169	1729	7.4662	10	10
169	1934	2.1445	10	10
169	2193	4.4827	10	10
169	2770	11.071	10	10
170	268	4.6212	5	4
170	293	0.2458	5	5
170	384	3.5926	5	5
170	939	5.2275	5	5
170	1097	15.2755	5	5
170	1125	15.0849	5	5
170	1218	1.1955	5	5
170	1376	3.8949	5	5
170	1811	9.0998	5	4
170	1851	16.3809	5	4
170	1893	2.6181	5	5
170	2038	9.3792	5	5
170	2584	45.7781	5	4
170	2993	16.2136	5	5
171	416	14.7792	5	5
171	1395	4.5708	5	5
171	1415	10.6141	5	5
171	1652	3.5686	5	5
171	1868	15.0586	5	5
171	1880	3.303	5	5
171	2592	3.1955	5	5
171	2661	3.5774	5	5
171	2855	13.6957	5	5
171	3016	1.135	5	5
174	575	47.926	10	10
174	1281	51.963	10	3
174	1480	64.24	10	10
174	1671	71.4122	10	10
174	1720	75.8941	10	4
174	1740	80.3606	10	10
174	1784	50.3911	10	10
174	1833	6.3088	10	10
174	1924	139.189	10	10
174	1936	45.8296	10	10
174	1976	73.3788	10	10
174	2276	164.214	10	3
174	2331	14.1699	10	4
174	2877	88.0772	10	10
175	828	31.3825	10	10
175	900	18.092	10	10
175	1088	2.3586	10	10
175	1165	2.7078	10	10
175	1605	36.0436	10	10
175	1930	34.4052	10	10
175	1986	11.2106	10	10
175	2020	24.3155	10	10
175	2129	21.5575	10	10
175	2253	55.6299	10	10
175	2382	10.3151	10	10
175	2480	17.5747	10	10
175	2751	20.3695	10	10
176	341	5.6542	10	10
176	1290	2.7173	10	10
176	2129	16.5375	10	10
176	2132	2.9045	10	10
177	860	41.7014	3	3
177	887	36.8977	3	2
177	1228	11.7325	3	4
177	1324	17.8847	3	3
177	1655	193.63	3	3
177	1790	80.1049	3	2
177	2023	71.6644	3	4
177	2710	35.0262	3	2
177	2835	8.5197	3	3
177	2846	32.348	3	3
177	2899	179.747	3	3
178	540	22.524	10	10
178	1192	3.8013	10	10
178	1260	33.9107	10	10
178	1364	13.4185	10	10
178	1469	13.7102	10	10
178	1565	9.6686	10	10
178	1714	22.7106	10	10
178	1718	14.6615	10	10
178	2287	41.8081	10	10
178	2958	4.8667	10	10
179	182	5.9273	10	10
179	216	26.3697	10	10
179	428	15.8525	10	10
179	506	22.1084	10	10
179	679	25.4619	10	10
179	913	122.758	10	10
179	1054	15.2973	10	10
179	1534	32.7585	10	10
179	1700	12.5967	10	10
179	1774	12.4675	10	10
179	1782	49.9567	10	10
179	2277	19.2056	10	10
179	2374	49.5277	10	10
179	2599	8.3893	10	10
179	2853	4.7065	10	10
180	332	38.1532	2	3
180	807	43.9973	2	1
180	897	38.9793	2	9
180	933	33.082	2	3
180	954	107.779	2	2
180	1199	69.986	2	9
180	1546	132.22	2	2
180	1572	280.631	2	2
180	1670	31.7057	2	2
180	1705	17.0892	2	3
180	2063	5.9777	2	9
180	2375	49.0755	2	3
180	2768	12.2046	2	1
181	192	67.219	2	9
181	381	197.138	2	2
181	832	64.1128	2	2
181	1195	50.2625	2	1
181	1271	77.1243	2	2
181	1433	59.7998	2	3
181	1806	44.3552	2	2
181	1935	187.019	2	2
181	2011	101.7	2	9
181	2181	58.9627	2	1
181	2190	21.8987	2	2
181	2487	11.4157	2	2
181	2521	11.5993	2	9
181	2657	122.503	2	3
181	2720	23.584	2	2
182	501	3.4105	10	5
182	506	11.5391	10	10
182	911	11.0017	10	10
182	1054	20.9529	10	10
182	1064	12.6477	10	4
182	1723	10.1521	10	10
182	1782	14.0664	10	10
182	2277	7.0295	10	10
182	2924	30.4242	10	10
184	390	24.062	10	10
184	498	44.5085	10	10
184	547	15.3618	10	10
184	936	40.593	10	10
184	1027	9.8381	10	9
184	1207	18.591	10	10
184	1533	61.4883	10	10
184	1696	149.529	10	2
184	1783	43.4069	10	10
184	1862	5.4825	10	10
184	1987	156.515	10	10
184	2942	31.4397	10	9
185	615	64.9631	9	9
185	821	42.2559	9	1
185	1478	5.145	9	2
185	1633	38.5262	9	1
185	1919	12.473	9	2
185	2420	73.6736	9	1
185	2874	45.4777	9	2
185	2922	74.2561	9	9
186	338	32.8944	5	5
186	1153	2.9204	5	5
186	1358	13.5832	5	5
186	1442	2.1342	5	5
186	1496	5.16	5	5
186	1888	4.3723	5	5
186	1967	4.5662	5	5
186	1974	0.237	5	5
186	2194	10.5245	5	5
186	2418	3.4307	5	5
186	2501	0.308	5	5
186	2638	1.9302	5	5
186	2964	11.7487	5	5
188	236	167.203	3	3
188	538	24.6911	3	3
188	544	182.512	3	3
188	665	46.5085	3	4
188	1095	69.756	3	4
188	1458	73.3206	3	3
188	1681	19.5733	3	4
188	2167	71.349	3	2
188	2400	20.4035	3	3
188	2829	64.7327	3	2
188	2967	69.8081	3	3
190	1053	10.0737	10	10
190	1428	4.3021	10	10
190	1934	3.657	10	10
190	2257	4.6088	10	10
190	2410	9.5923	10	10
190	2534	3.4537	10	10
190	2694	6.6697	10	10
190	2770	3.005	10	10
190	2819	3.5376	10	10
192	372	28.4556	9	1
192	832	27.7313	9	2
192	1195	22.045	9	1
192	1849	72.6321	9	1
192	1935	13.986	9	2
192	2181	68.646	9	1
192	2521	84.7707	9	9
192	2720	42.7953	9	2
194	837	41.4119	10	10
194	1124	52.203	10	10
194	1519	65.7819	10	10
194	1842	58.7566	10	10
194	2081	9.3349	10	10
194	2206	51.0755	10	10
194	2470	130.007	10	10
194	2549	67.6684	10	10
195	349	4.9398	10	10
195	487	32.2085	10	10
195	725	90.7936	10	10
195	1290	20.5916	10	10
195	1401	23.9096	10	10
195	1501	6.7863	10	10
195	1729	3.8365	10	10
195	2132	12.1883	10	10
195	2532	10.0867	10	10
195	2606	21.741	10	10
195	2906	8.2753	10	10
195	2979	11.6233	10	10
196	430	30.2223	10	10
196	444	3.3258	10	10
196	553	3.0989	10	10
196	670	4.9991	10	10
196	1168	20.1273	10	10
196	1523	5.3613	10	10
196	1529	37.2161	10	10
196	2047	5.1245	10	10
196	2095	5.5914	10	5
196	2421	4.3217	10	5
196	2586	10.5843	10	5
196	2664	6.8816	10	5
196	2822	5.6251	10	10
197	226	87.2365	10	10
197	479	21.432	10	10
197	570	155.39	10	10
197	717	57.7473	10	10
197	785	76.4684	10	10
197	1131	74.5119	10	10
197	1258	35.0573	10	10
197	1308	68.0682	10	10
197	1997	30.8172	10	10
197	2338	11.6439	10	10
197	2381	23.3965	10	10
197	2446	95.173	10	10
197	2797	56.9401	10	10
197	2989	39.0701	10	10
199	1621	52.9262	10	1
199	2440	29.1219	10	10
199	2514	74.5921	10	10
199	2610	63.7347	10	10
199	2656	49.187	10	10
199	2734	53.0783	10	10
199	2815	61.4874	10	10
200	216	14.8221	10	10
200	428	6.2552	10	10
200	605	5.8551	10	10
200	747	10.4563	10	10
200	876	13.975	10	10
200	1156	19.25	10	10
200	1534	5.4657	10	10
200	2151	4.6858	10	10
200	2286	17.747	10	10
200	2708	3.5604	10	10
200	2853	9.4462	10	10
201	231	3.0122	10	10
201	605	43.0129	10	10
201	642	222.054	10	10
201	837	9.989	10	10
201	1156	39.5653	10	10
201	1509	45.3651	10	10
201	1562	4.3388	10	10
201	1735	22.6482	10	10
201	2082	7.7008	10	10
201	2265	24.5019	10	10
201	2580	171.837	10	10
201	2909	89.2013	10	10
201	3022	22.1456	10	10
202	203	205.509	2	2
202	330	100.642	2	9
202	450	33.6939	2	9
202	532	14.7948	2	3
202	550	90.2562	2	3
202	600	228.935	2	2
202	616	97.2159	2	2
202	712	87.6815	2	3
202	861	60.7167	2	2
202	1137	80.2719	2	2
202	1166	19.1846	2	2
202	1262	56.257	2	1
202	2359	89.5947	2	9
202	2628	49.2925	2	1
202	2733	101.793	2	3
202	2794	77.5773	2	2
202	2854	22.135	2	9
202	2975	31.6085	2	3
203	206	82.6338	2	2
203	285	97.3245	2	9
203	550	40.2484	2	3
203	830	98.7125	2	2
203	861	40.3799	2	2
203	903	59.5478	2	9
203	1262	71.6351	2	1
203	1377	234.425	2	2
203	1404	85.538	2	3
203	1619	58.7551	2	3
203	2376	25.1581	2	10
203	2794	44.2516	2	2
203	2854	71.5898	2	9
203	2975	68.4587	2	3
205	415	47.4472	10	10
205	1126	70.4294	10	10
205	1207	52.9381	10	10
205	1783	47.0644	10	10
205	1862	24.5159	10	10
205	1987	41.831	10	10
205	2102	26.4947	10	10
205	2334	35.7345	10	10
205	2776	53.7212	10	10
206	285	23.7739	2	9
206	895	140.854	2	10
206	1070	98.7097	2	2
206	1377	46.8015	2	2
206	1447	7.8314	2	1
206	1619	101.819	2	3
206	1871	40.6897	2	9
206	2369	68.2353	2	2
206	2651	52.2225	2	9
206	2725	29.5393	2	10
206	2794	142.35	2	2
206	2975	9.3183	2	3
206	3009	112.651	2	1
207	233	49.6853	2	9
207	332	72.4054	2	3
207	435	11.1987	2	9
207	954	49.8023	2	2
207	974	53.311	2	9
207	1105	64.5713	2	3
207	1225	29.6561	2	9
207	1495	93.9532	2	2
207	1656	77.6809	2	2
207	2689	77.9448	2	2
207	2774	117.048	2	2
207	2901	22.5969	2	2
208	456	81.9017	4	3
208	604	15.5675	4	5
208	891	6.8271	4	4
208	956	12.8911	4	3
208	993	5.3394	4	3
208	1104	4.97	4	3
208	1625	2.2818	4	5
208	1836	17.7246	4	4
208	1951	51.0527	4	4
208	2003	34.3865	4	4
208	2182	22.4967	4	4
209	249	2.1813	4	10
209	265	50.0712	4	4
209	385	18.475	4	5
209	558	94.4112	4	4
209	1324	2.4054	4	3
209	1677	33.7345	4	10
209	2019	25.6917	4	5
209	2066	132.698	4	10
209	2249	118.148	4	4
209	2573	7.7032	4	10
209	2663	34.4731	4	5
209	2756	3.1672	4	10
210	239	53.9743	1	1
210	535	43.9041	1	2
210	701	47.0214	1	9
210	1081	50.2708	1	2
210	1145	5.1283	1	2
210	1434	26.5455	1	2
210	2199	62.2944	1	9
210	2509	77.6102	1	9
211	1346	2.1393	5	4
211	1454	5.8158	5	5
211	1579	0.832	5	5
211	2136	13.0592	5	5
211	2218	1.7045	5	5
211	2243	35.8271	5	4
211	2368	8.2096	5	5
211	2644	19.161	5	5
213	689	8.5912	10	10
213	2116	2.242	10	10
213	2132	17.9136	10	10
213	2401	5.214	10	10
213	2452	5.5306	10	10
214	320	56.6981	2	3
214	737	78.0129	2	3
214	941	61.5202	2	1
214	1197	63.1544	2	2
214	1226	17.9996	2	10
214	1477	192.66	2	2
214	1611	18.6861	2	10
214	2007	25.6441	2	9
214	2080	229.397	2	10
214	2222	77.0824	2	1
214	2548	31.2491	2	2
214	2570	69.1106	2	2
214	2720	11.5971	2	2
214	2886	115.834	2	10
214	2912	85.791	2	9
216	428	13.7146	10	10
216	747	28.063	10	10
216	748	13.2874	10	10
216	876	7.4456	10	10
216	1534	37.0437	10	10
216	1586	4.8389	10	10
216	2277	8.8262	10	10
218	239	56.1851	1	1
218	1422	80.5777	1	2
218	1722	77.6854	1	9
218	1913	19.4175	1	2
218	2062	49.043	1	1
218	2268	57.9478	1	9
218	2629	11.8752	1	9
220	648	2.6326	10	10
220	1348	3.4844	10	10
220	2894	2.6578	10	10
220	2910	2.0351	10	10
223	774	7.4383	10	10
223	798	3.7176	10	10
223	1934	7.4361	10	10
223	2532	5.8634	10	10
224	308	47.2	4	4
224	530	28.0862	4	3
224	582	54.9703	4	3
224	760	37.5864	4	4
224	854	9.1722	4	3
224	1223	26.9508	4	5
224	1571	18.9049	4	4
224	1763	9.4652	4	3
224	2208	5.2405	4	4
224	2744	21.937	4	4
225	512	124.53	9	9
225	555	69.2245	9	2
225	1291	90.9735	9	1
225	1445	96.1969	9	1
225	1449	23.3622	9	9
225	1486	28.3118	9	2
225	1574	80.3215	9	2
225	2029	133.317	9	1
225	2231	80.9579	9	1
226	243	83.763	10	10
226	479	61.1869	10	10
226	570	39.0752	10	10
226	573	40.7896	10	10
226	717	32.9909	10	10
226	902	100.554	10	10
226	949	55.3893	10	10
226	2335	137.794	10	10
226	2754	29.0267	10	10
226	2797	58.1203	10	10
226	2989	119.689	10	10
230	338	2.2604	5	5
230	398	0.972	5	5
230	546	2.5186	5	5
230	1133	0.5872	5	5
230	1339	2.5625	5	5
230	1888	3.3829	5	5
230	1974	1.7507	5	5
230	1999	2.1235	5	5
231	2265	4.7533	10	10
232	324	2.7354	5	5
232	2670	8.0328	5	5
232	2783	0.3016	5	5
232	2920	4.3689	5	5
233	435	69.1307	9	9
233	954	4.987	9	2
233	974	26.2476	9	9
233	1161	84.1449	9	1
233	1225	65.0743	9	9
233	1495	28.9228	9	2
233	1568	18.2273	9	1
233	2010	84.4768	9	9
233	2316	2.9304	9	2
233	2689	71.1109	9	2
234	840	1.9956	5	5
234	1634	0.2476	5	5
234	1967	0.2161	5	5
234	2460	0.3855	5	5
234	2604	5.0246	5	5
234	2878	2.5156	5	5
235	255	71.7774	1	2
235	1145	40.8589	1	2
235	1375	67.5527	1	1
235	1581	38.196	1	9
235	1969	53.6012	1	9
235	2684	5.9668	1	1
235	2817	55.2617	1	1
236	538	64.4737	3	3
236	697	45.3937	3	4
236	755	165.192	3	3
236	938	58.1509	3	2
236	1095	52.5984	3	4
236	1681	11.163	3	4
236	1770	20.1945	3	4
236	1985	22.9832	3	3
236	2133	68.9061	3	2
236	2400	73.8526	3	3
236	2762	21.4541	3	3
236	2829	36.9279	3	2
239	535	69.37	1	2
239	701	21.9518	1	9
239	1422	32.9108	1	2
239	2629	74.9091	1	9
240	334	81.2665	1	9
240	395	45.477	1	1
240	809	47.9341	1	1
240	850	29.2286	1	9
240	968	35.2084	1	9
240	2417	94.9639	1	2
240	2471	75.7867	1	9
240	2671	33.7585	1	2
241	2146	25.8122	10	10
241	2863	11.9762	10	10
242	646	1.9413	5	5
242	977	4.2529	5	4
242	1713	1.5343	5	5
242	2455	0.431	5	5
243	254	79.4078	10	10
243	560	31.8312	10	10
243	568	154.62	10	10
243	573	162.551	10	10
243	949	24.0482	10	10
243	1071	62.4988	10	10
243	1508	18.976	10	10
243	2246	55.1071	10	10
243	2754	66.194	10	10
243	2797	42.7986	10	10
243	2941	116.859	10	10
243	2989	15.6869	10	10
245	1374	98.5783	10	10
245	1406	78.5275	10	10
245	1517	115.284	10	10
245	1550	8.6928	10	10
245	1677	30.9478	10	10
245	1922	60.6754	10	10
245	2016	168.633	10	10
245	2021	192.847	10	10
245	2044	76.0185	10	10
245	2523	8.4709	10	10
245	2559	124.19	10	10
245	2590	16.9264	10	10
245	2594	147.83	10	10
245	2612	91.6946	10	10
245	2872	64.3877	10	10
246	614	45.8557	10	10
246	802	32.303	10	1
246	830	36.8472	10	2
246	903	72.9902	10	9
246	1438	64.5631	10	2
246	1590	110.403	10	10
246	2371	10.4803	10	10
247	266	51.5828	1	9
247	626	49.4295	1	1
247	994	31.9324	1	9
247	1931	68.9949	1	9
247	2076	49.5682	1	1
247	2343	27.6522	1	2
247	2386	80.5127	1	2
247	2795	39.8302	1	9
249	265	63.4352	10	4
249	390	19.9507	10	10
249	572	7.5002	10	10
249	607	2.2273	10	10
249	763	7.8861	10	4
249	1603	91.0914	10	10
249	1658	15.7409	10	10
249	1677	43.27	10	10
249	2066	38.0718	10	10
249	2145	39.3541	10	10
249	2358	9.7615	10	5
249	2612	12.0103	10	10
249	2643	11.9679	10	5
249	2811	7.7874	10	5
250	855	17.5573	2	1
250	1589	46.3449	2	9
250	1656	61.0917	2	2
250	1706	75.5695	2	9
250	1781	170.91	2	2
250	1844	19.9536	2	9
250	1917	40.3545	2	2
250	1971	74.452	2	3
250	2056	80.0182	2	2
250	2332	180.258	2	2
250	2504	94.6733	2	3
250	2598	34.2773	2	9
250	2779	26.3355	2	2
250	2916	29.15	2	2
250	2960	83.5142	2	1
253	706	40.1685	10	10
253	1151	44.6652	10	10
253	2941	4.2173	10	10
254	560	79.208	10	10
254	568	6.8289	10	10
254	573	27.6382	10	10
254	614	58.5737	10	10
254	1046	38.0379	10	10
254	1071	54.2153	10	10
254	2090	131.279	10	10
254	2246	111.698	10	10
255	789	75.8765	2	2
255	814	124.952	2	3
255	1084	223.654	2	2
255	1145	202.562	2	2
255	1375	45.2098	2	1
255	1439	78.4399	2	2
255	1581	42.334	2	9
255	2017	16.2471	2	9
255	2468	108.22	2	2
255	2684	73.1122	2	1
255	2696	91.337	2	2
255	2712	52.8827	2	3
255	2817	63.0928	2	1
255	2904	38.3097	2	9
256	587	24.7125	1	2
256	922	40.0539	1	1
256	1225	15.7191	1	9
256	1363	63.4627	1	9
256	1383	47.0402	1	1
256	1461	29.7198	1	1
256	1560	33.7071	1	9
256	2901	34.6694	1	2
257	626	13.6508	9	1
257	807	80.8494	9	1
257	897	77.7783	9	9
257	954	24.0865	9	2
257	1885	87.99	9	9
257	2155	39.8639	9	2
257	2982	63.2804	9	1
258	647	4.9068	5	5
258	1303	3.228	5	5
263	759	40.1986	1	1
263	1004	39.8157	1	9
263	1448	34.7068	1	9
263	1569	34.5449	1	9
263	2250	79.9307	1	2
263	2308	53.8211	1	1
263	2404	28.4923	1	9
264	267	4.0646	5	5
264	733	2.4314	5	5
264	795	1.8801	5	5
264	1285	39.8305	5	4
264	1419	1.0526	5	5
264	1743	3.8109	5	5
264	1892	10.6202	5	5
264	2766	38.0212	5	4
265	390	8.8475	4	10
265	763	16.3634	4	4
265	1324	80.1834	4	3
265	1655	5.1479	4	3
265	1677	56.5504	4	10
265	2294	8.1966	4	5
265	2663	19.3793	4	5
265	2811	37.4017	4	5
266	626	40.3377	9	1
266	1497	11.3659	9	2
266	1632	70.1287	9	1
266	1885	79.1904	9	9
266	1921	11.8186	9	1
266	1957	50.2685	9	2
266	2343	57.5236	9	2
266	2386	13.6901	9	2
266	2795	71.6423	9	9
267	787	2.7271	5	4
267	795	4.2523	5	5
267	1252	4.5219	5	5
267	1419	0.7966	5	5
267	1892	3.3915	5	5
267	2766	8.397	5	4
267	2933	2.1038	5	4
268	286	24.2567	4	4
268	413	19.1955	4	3
268	1112	33.5216	4	4
268	1218	15.4009	4	5
268	1811	26.5112	4	4
268	1851	17.8412	4	4
268	2584	6.134	4	4
268	2683	58.4028	4	3
268	2914	11.7206	4	5
268	2993	18.4829	4	5
271	759	74.0049	9	1
271	811	54.3653	9	2
271	1004	79.8442	9	9
271	1032	23.4513	9	1
271	1793	78.1852	9	2
271	1872	46.285	9	1
271	2601	57.617	9	2
271	2621	84.2952	9	9
271	2778	80.9469	9	1
272	282	37.957	10	10
272	525	19.4473	10	10
272	1048	86.3515	10	10
272	1240	30.6967	10	10
272	1667	19.7677	10	10
272	1926	122.728	10	10
272	2735	20.8672	10	10
272	2928	34.3202	10	10
273	310	84.3027	10	10
273	1001	20.7967	10	10
273	1094	143.425	10	10
273	1607	26.6308	10	10
273	1671	51.6761	10	10
273	1728	12.1107	10	10
273	1848	103.618	10	10
273	1936	72.5596	10	10
273	2216	94.5338	10	10
273	2510	60.8211	10	10
273	2542	168.409	10	10
273	2693	107.989	10	10
273	2743	54.2194	10	10
273	2845	46.5838	10	10
273	2948	24.4993	10	10
276	575	28.4718	10	10
276	590	5.7144	10	10
276	677	2.733	10	10
276	1345	15.0043	10	10
276	1357	3.5852	10	10
276	1465	8.0713	10	10
276	1566	3.9377	10	10
276	1758	9.7657	10	10
276	1801	8.1636	10	10
276	2302	5.3052	10	10
276	2402	10.0561	10	10
276	2565	2.4952	10	10
276	2639	37.1881	10	10
279	479	58.3404	10	10
279	542	89.5339	10	10
279	570	11.6317	10	10
279	872	18.2815	10	10
279	902	49.7151	10	10
279	1269	58.1779	10	9
279	2325	20.7491	10	10
279	2515	45.0157	10	10
279	2791	63.6182	10	10
280	295	3.1668	10	10
280	1191	16.2421	10	10
280	1348	17.0997	10	10
280	1411	22.4779	10	10
280	2502	18.151	10	10
280	2631	5.9928	10	10
280	2890	6.798	10	10
282	1048	93.2762	10	10
282	1240	29.6503	10	10
282	1735	23.2487	10	10
282	1968	35.1346	10	10
282	2469	59.8749	10	10
282	2530	92.3077	10	10
282	2928	41.4646	10	10
284	1239	7.1555	10	10
284	1385	3.3347	10	10
285	1262	89.4769	9	1
285	2125	53.3795	9	1
285	2359	82.463	9	9
285	2376	45.7261	9	10
285	2725	72.7413	9	10
285	2794	34.8446	9	2
285	3009	126.022	9	1
286	413	38.7865	4	3
286	658	86.8852	4	3
286	845	51.9652	4	4
286	892	7.787	4	5
286	1025	9.4813	4	5
286	1441	66.4104	4	4
286	1505	131.638	4	3
286	1542	14.7895	4	3
286	1811	20.8953	4	4
286	1933	32.2446	4	5
286	2261	8.9172	4	5
286	2683	4.3014	4	3
286	2719	2.3711	4	4
286	2914	47.8063	4	5
286	2934	83.5182	4	4
287	346	10.3047	10	10
287	2146	37.1117	10	10
288	462	3.8974	10	10
288	468	47.7539	10	10
288	706	64.9566	10	10
288	1151	19.6478	10	10
288	1603	27.0481	10	10
288	1642	9.9567	10	10
288	1674	3.8062	10	10
288	2237	4.0525	10	10
289	346	5.7155	10	10
289	589	14.7284	10	10
289	970	3.585	10	10
289	979	4.5688	10	10
289	1472	18.2339	10	10
289	1642	45.7053	10	10
293	853	8.158	5	4
293	906	5.1562	5	4
293	1097	38.5941	5	5
293	1376	11.631	5	5
293	1635	15.946	5	5
293	2038	2.8703	5	5
293	2384	2.5093	5	5
293	2584	3.4906	5	4
293	2634	2.9131	5	4
293	2803	29.8583	5	4
295	459	14.2651	10	10
295	722	9.7463	10	10
295	1147	5.8887	10	10
295	1175	9.4439	10	10
295	1191	2.4491	10	10
295	1348	12.7357	10	10
295	1411	4.0168	10	10
295	2151	6.2884	10	10
295	2742	16.2495	10	10
295	2836	7.9334	10	10
295	2953	2.0767	10	10
297	636	3.1718	5	5
297	795	6.8453	5	5
297	992	0.3875	5	5
297	1059	2.1968	5	5
297	1098	3.0345	5	5
297	1252	2.1879	5	5
297	1283	0.7262	5	5
297	1745	10.0539	5	5
297	2626	7.5951	5	5
297	2893	16.715	5	4
298	1874	8.3923	5	5
298	1933	6.5612	5	5
298	2261	0.8641	5	5
298	2878	4.4865	5	5
299	592	31.7447	10	4
299	724	68.437	10	10
299	984	41.8955	10	10
299	1114	27.361	10	10
299	1134	49.7463	10	10
299	1239	13.3935	10	10
299	1805	16.7894	10	10
299	2086	12.2665	10	10
299	2205	42.2473	10	10
299	2226	16.9648	10	10
299	2804	31.3111	10	10
300	549	201.615	3	3
300	707	44.4938	3	2
300	746	97.626	3	3
300	811	120.327	3	2
300	1243	53.5212	3	2
300	1531	59.0606	3	2
300	1923	40.9868	3	3
300	2065	38.4921	3	2
300	2230	135.678	3	3
300	2250	28.5165	3	2
300	2634	74.4785	3	4
300	2686	194.244	3	3
300	2803	32.4227	3	4
300	3005	62.6861	3	4
301	1880	1.0098	5	5
301	2536	4.7415	5	4
301	2783	2.8496	5	5
301	2920	3.836	5	5
301	2937	3.7475	5	5
301	2956	3.103	5	5
[truncated: 8,845 more rows]
