# Supplementary material for: Topological analysis of multicellular complexity in the plant hypocotyl
Source: eLife. 2017 Jul 6;6:e26023. doi: 10.7554/eLife.26023 (PMC5499946; doi:10.7554/eLife.26023)
Supplement: Supplementary file 1. — Cells are represented by arbitrary labels, and interaction size (μm2) and cell types for each cell-cell interaction are included in additional columns. Details are explained in the associated readme file. Biological triplicate samples for each genetic background are labelled sequentially. DOI: http://dx.doi.org/10.7554/eLife.26023.028 [file elife-26023-supp1.zip › ara_ler_3.csv]

Label	Neighbour	Shared_Wall_Area	Label_Cell_Type	Neighbour_Cell_Type
2	3	22.0341	1	9
2	4	70.5864	1	1
2	5	102.562	1	9
2	6	49.6179	1	9
2	8	59.2456	1	1
2	10	98.3491	1	9
2	11	20.0031	1	9
2	13	51.1966	1	9
2	34	100.581	1	2
2	42	106.09	1	2
3	4	53.1139	9	1
3	5	138.293	9	9
3	7	128.101	9	9
3	20	106.725	9	1
3	34	66.4443	9	2
3	59	8.117	9	2
3	67	29.3435	9	2
4	7	105.669	1	9
4	9	43.9678	1	9
4	11	87.1879	1	9
4	12	35.3531	1	10
4	14	45.3379	1	9
4	34	82.276	1	2
4	40	87.509	1	2
5	6	123.395	9	9
5	20	25.2845	9	1
5	28	123.608	9	1
5	34	39.2586	9	2
5	42	32.4576	9	2
5	67	22.4931	9	2
5	74	37.0262	9	2
6	8	150.104	9	1
6	17	84.526	9	9
6	28	58.2798	9	1
6	31	172.75	9	1
6	39	54.3122	9	2
6	42	34.4645	9	2
6	56	22.2148	9	2
6	74	34.2504	9	2
6	88	8.7966	9	2
6	110	59.8073	9	2
7	9	159.449	9	9
7	20	75.0317	9	1
7	21	47.9483	9	10
7	34	10.961	9	2
7	40	21.6427	9	2
7	59	94.7973	9	2
8	13	41.1391	1	9
8	16	81.2402	1	1
8	17	74.62	1	9
8	18	99.1018	1	9
8	39	71.1002	1	2
8	56	99.9997	1	2
9	12	61.7289	9	10
9	15	170.184	9	10
9	21	93.6867	9	10
9	40	37.5161	9	2
9	50	50.3902	9	10
9	59	45.3454	9	2
9	68	45.7117	9	10
10	11	102.528	9	9
10	13	99.9211	9	9
10	19	79.6754	9	1
10	34	58.0576	9	2
10	42	49.4678	9	2
10	51	76.9613	9	2
11	14	103.45	9	9
11	19	4.2812	9	1
11	23	73.2184	9	1
11	26	18.1948	9	1
11	34	54.6901	9	2
11	40	31.9289	9	2
11	51	3.3856	9	2
11	63	93.2957	9	2
12	14	139.225	10	9
12	15	66.5216	10	10
12	25	141.068	10	10
12	32	36.2203	10	10
12	40	15.2614	10	2
12	50	122.181	10	10
12	69	20.522	10	2
13	18	98.8834	9	9
13	19	36.6984	9	1
13	27	47.8	9	1
13	39	54.5124	9	2
13	42	44.678	9	2
13	57	72.5445	9	2
14	26	93.8204	9	1
14	32	24.0417	9	10
14	40	74.3681	9	2
14	50	16.8978	9	10
14	63	27.6272	9	2
14	69	68.4273	9	2
15	21	55.9807	10	10
15	25	56.8598	10	10
15	30	151.095	10	10
15	33	113.013	10	10
15	50	51.9274	10	10
15	68	127.977	10	10
15	71	43.1978	10	10
15	86	25.7101	10	10
16	17	47.2733	1	9
16	18	49.875	1	9
16	22	104.285	1	1
16	24	59.3615	1	9
16	29	74.7984	1	9
16	49	118.523	1	2
16	56	2.9831	1	2
16	78	20.4359	1	2
17	24	118.741	9	9
17	31	72.922	9	1
17	46	97.5205	9	1
17	49	43.7136	9	2
17	56	25.904	9	2
17	88	60.2972	9	2
17	115	10.361	9	2
18	27	50.1873	9	1
18	29	88.9454	9	9
18	35	81.2322	9	1
18	39	17.3699	9	2
18	49	32.2276	9	2
18	56	102.255	9	2
18	73	71.972	9	2
18	91	41.646	9	2
19	23	56.0845	1	1
19	27	58.2088	1	1
19	41	74.0787	1	9
19	44	13.7537	1	9
19	51	67.5353	1	2
19	57	65.4444	1	2
20	21	62.414	1	10
20	28	55.8562	1	1
20	59	56.1833	1	2
20	67	43.6158	1	2
20	81	82.9834	1	9
20	85	59.5361	1	1
21	33	63.407	10	10
21	59	49.6396	10	2
21	68	84.2737	10	10
21	81	24.5287	10	9
21	92	29.8933	10	10
21	97	103.212	10	9
22	24	52.1027	1	9
22	29	29.3561	1	9
22	36	89.4293	1	9
22	37	73.6409	1	1
22	38	56.6367	1	9
22	78	69.3533	1	2
22	95	28.7555	1	2
23	26	68.246	1	1
23	41	38.3507	1	9
23	45	68.3	1	9
23	51	44.1453	1	2
23	63	82.9723	1	2
24	36	108.459	9	9
24	46	67.1496	9	1
24	49	25.1907	9	2
24	70	64.1224	9	1
24	78	29.6823	9	2
24	115	49.7545	9	2
24	144	12.213	9	2
25	30	63.9373	10	10
25	32	61.781	10	10
25	43	137.518	10	10
25	47	33.113	10	10
25	50	24.7878	10	10
25	69	3.14	10	2
25	71	136.554	10	10
25	90	52.9242	10	10
26	32	62.511	1	10
26	45	11.6539	1	9
26	58	57.2235	1	9
26	63	79.3914	1	2
26	64	36.6939	1	10
26	69	85.4996	1	2
27	35	39.847	1	1
27	44	57.1072	1	9
27	52	28.5252	1	9
27	57	59.006	1	2
27	73	60.5683	1	2
28	31	54.3469	1	1
28	67	21.9333	1	2
28	74	68.4514	1	2
28	85	88.3484	1	1
28	93	52.6471	1	1
29	35	105.497	9	1
29	38	118.397	9	9
29	49	67.8017	9	2
29	54	18.7996	9	1
29	78	54.6162	9	2
29	91	17.3062	9	2
29	107	84.4291	9	2
30	33	65.1272	10	10
30	43	59.7436	10	10
30	48	69.9882	10	10
30	60	131.364	10	10
30	71	39.8994	10	10
30	86	61.0258	10	10
30	116	42.8346	10	10
30	124	59.7317	10	10
31	46	60.7991	1	1
31	74	16.1426	1	2
31	88	26.0657	1	2
31	93	85.2337	1	1
31	109	86.9178	1	1
31	110	62.2866	1	2
32	47	62.8651	10	10
32	64	59.3824	10	10
32	69	93.5869	10	2
32	83	50.698	10	10
32	90	95.6979	10	10
33	48	90.2033	10	10
33	68	30.9684	10	10
33	86	65.7516	10	10
33	92	98.7506	10	10
33	124	5.7922	10	10
33	125	61.5672	10	10
34	40	270.704	2	2
34	42	358.662	2	2
34	51	137.136	2	2
34	59	126.219	2	2
34	63	109.552	2	2
34	67	187.252	2	2
34	74	70.3119	2	2
34	233	33.756	2	3
34	246	18.8502	2	3
34	249	79.5015	2	3
34	296	106.693	2	3
35	52	53.2444	1	9
35	54	35.4291	1	1
35	66	72.9233	1	9
35	73	24.3484	1	2
35	79	38.9256	1	9
35	91	96.094	1	2
35	107	69.7362	1	2
36	37	106.878	9	1
36	65	115.305	9	9
36	70	146.558	9	1
36	78	27.2144	9	2
36	95	69.1375	9	2
36	98	45.7495	9	1
36	132	21.8687	9	2
36	144	36.4491	9	2
36	177	7.6783	9	2
36	183	67.5644	9	2
37	38	46.2838	1	9
37	53	97.4254	1	9
37	62	84.0044	1	1
37	65	71.5259	1	9
37	95	65.6165	1	2
37	132	83.2803	1	2
38	53	104.756	9	9
38	54	77.8347	9	1
38	78	37.1671	9	2
38	95	72.528	9	2
38	118	68.2936	9	2
38	133	5.3499	9	2
39	42	432.986	2	2
39	56	341.806	2	2
39	57	78.4406	2	2
39	73	61.8267	2	2
39	74	50.3038	2	2
39	110	152.724	2	2
39	233	34.1296	2	3
39	234	55.8147	2	3
39	289	34.0472	2	3
39	309	60.5861	2	3
40	50	304.738	2	10
40	59	155.888	2	2
40	63	174.778	2	2
40	69	57.4281	2	2
40	246	82.5723	2	3
40	249	27.0449	2	3
40	250	56.3388	2	3
41	44	98.2939	9	9
41	45	94.106	9	9
41	51	127.852	9	2
41	57	42.1326	9	2
41	80	69.5342	9	1
41	84	43.9116	9	1
41	147	24.9586	9	2
41	150	66.2526	9	2
42	51	55.8058	2	2
42	57	94.0643	2	2
42	74	162.712	2	2
42	233	78.5495	2	3
42	296	5.4469	2	3
42	309	35.2062	2	3
43	47	36.2034	10	10
43	60	34.0442	10	10
43	71	22.1824	10	10
43	72	37.078	10	10
43	75	121.809	10	10
43	116	87.0927	10	10
43	120	46.9855	10	10
44	52	112.568	9	9
44	57	95.9555	9	2
44	73	21.2328	9	2
44	80	83.6335	9	1
44	150	18.058	9	2
44	151	43.2305	9	2
45	51	10.5163	9	2
45	58	132.903	9	9
45	63	64.967	9	2
45	84	73.2708	9	1
45	147	50.2307	9	2
46	70	62.7111	1	1
46	88	56.694	1	2
46	109	70.4382	1	1
46	115	46.3795	1	2
46	163	87.3188	1	1
47	72	97.1214	10	10
47	83	20.5416	10	10
47	90	42.5033	10	10
47	96	38.4757	10	10
47	120	49.1623	10	10
48	60	75.4892	10	10
48	105	77.1211	10	10
48	124	62.3872	10	10
48	125	51.0276	10	10
48	143	32.2382	10	10
48	154	79.8289	10	10
49	56	385.854	2	2
49	78	338.837	2	2
49	88	54.047	2	2
49	91	68.9227	2	2
49	107	52.094	2	2
49	115	157.867	2	2
49	270	74.206	2	3
49	337	40.6591	2	3
49	386	31.8018	2	3
50	59	31.0666	10	2
50	68	209.873	10	10
50	69	183.295	10	2
50	71	255.701	10	10
50	246	15.4039	10	3
50	250	17.5487	10	3
50	276	64.2942	10	3
50	303	76.8403	10	3
51	57	274.686	2	2
51	63	247.839	2	2
51	147	55.2519	2	2
51	150	68.7046	2	2
51	233	88.096	2	3
51	249	76.2505	2	3
52	66	103.593	9	9
52	73	71.0421	9	2
52	80	26.3422	9	1
52	91	21.5161	9	2
52	104	63.7285	9	1
52	151	25.5603	9	2
52	172	43.7522	9	2
53	54	80.2463	9	1
53	62	13.0234	9	1
53	82	119.136	9	9
53	95	20.3299	9	2
53	132	78.757	9	2
53	133	73.0605	9	2
54	79	47.4502	1	9
54	82	36.48	1	9
54	103	78.9276	1	9
54	107	18.9482	1	2
54	108	39.4475	1	1
54	118	98.6663	1	2
54	122	54.2046	1	9
54	129	43.4588	1	9
54	133	155.295	1	2
54	167	14.0496	1	2
56	73	95.1214	2	2
56	88	159.587	2	2
56	91	62.0029	2	2
56	110	78.9221	2	2
56	234	87.1264	2	3
56	270	17.5557	2	3
56	289	46.7615	2	3
56	337	56.6453	2	3
57	73	273.937	2	2
57	150	64.2771	2	2
57	151	61.7233	2	2
57	233	118.273	2	3
57	234	32.6168	2	3
58	63	54.0847	9	2
58	64	139.071	9	10
58	69	18.0689	9	2
58	84	46.7437	9	1
58	113	40.3601	9	1
58	147	4.8117	9	2
58	162	89.1336	9	2
59	67	214.282	2	2
59	68	252.727	2	10
59	81	80.9257	2	9
59	97	25.9017	2	9
59	174	180.524	2	2
59	246	88.7833	2	3
59	296	4.841	2	3
60	75	52.0463	10	10
60	94	151.22	10	10
60	105	27.7795	10	10
60	116	51.666	10	10
60	124	23.705	10	10
60	143	62.0041	10	10
60	155	11.164	10	10
62	65	55.6336	1	9
62	82	90.4791	1	9
62	87	134.441	1	9
62	100	87.1903	1	1
62	102	78.6681	1	9
62	119	41.3831	1	9
62	132	36.6457	1	2
62	145	116.506	1	2
62	179	77.0266	1	2
63	69	245.417	2	2
63	147	96.6031	2	2
63	162	61.6157	2	2
63	249	110.665	2	3
63	250	91.6526	2	3
64	69	96.6373	10	2
64	83	141.419	10	10
64	90	14.7388	10	10
64	113	62.2192	10	1
64	136	50.6821	10	10
64	162	26.5798	10	2
64	191	98.4883	10	2
65	87	130.745	9	9
65	98	122.721	9	1
65	132	69.1039	9	2
65	145	21.6609	9	2
65	177	41.3789	9	2
65	223	30.8534	9	2
66	79	121.486	9	9
66	91	83.9088	9	2
66	104	77.8091	9	1
66	107	24.903	9	2
66	172	13.8396	9	2
66	176	49.8756	9	2
67	74	434.883	2	2
67	81	15.6526	2	9
67	85	113.37	2	1
67	174	246.882	2	2
67	200	83.2447	2	1
67	201	32.922	2	1
67	296	174.989	2	3
67	375	94.0973	2	9
67	410	20.4001	2	9
67	555	43.1264	2	2
67	615	43.3188	2	2
68	71	62.4503	10	10
68	86	240.731	10	10
68	92	99.9302	10	10
68	97	54.6546	10	9
68	174	65.1147	10	2
68	220	150.855	10	2
68	227	66.2066	10	10
68	246	12.3748	10	3
68	303	80.228	10	3
68	326	28.8619	10	10
69	90	221.006	2	10
69	162	88.3995	2	2
69	191	61.9072	2	2
69	250	67.7932	2	3
69	276	96.4008	2	3
70	98	43.3861	1	1
70	115	8.8384	1	2
70	144	48.2017	1	2
70	163	112.18	1	1
70	183	46.2912	1	2
70	189	54.639	1	1
71	86	126.766	10	10
71	90	145.022	10	10
71	116	250.371	10	10
71	120	50.8613	10	10
71	276	14.7803	10	3
71	313	18.9198	10	10
71	322	33.5333	10	10
71	326	83.4856	10	10
72	75	34.6987	10	10
72	96	11.1098	10	10
72	106	48.5136	10	10
72	120	73.4262	10	10
72	121	42.6692	10	10
72	128	20.9864	10	10
72	155	11.0489	10	10
73	91	245.383	2	2
73	151	42.3959	2	2
73	172	41.8755	2	2
73	234	112.823	2	3
74	85	21.9681	2	1
74	93	74.5544	2	1
74	110	442.373	2	2
74	201	127.936	2	1
74	296	129.373	2	3
74	309	135.628	2	3
74	410	73.8299	2	9
74	417	29.3995	2	9
74	607	72.3166	2	2
74	615	67.1703	2	2
75	94	58.3852	10	10
75	106	73.8499	10	10
75	116	23.6645	10	10
75	120	4.4925	10	10
75	155	107.905	10	10
78	95	348.065	2	2
78	107	93.2118	2	2
78	115	64.3324	2	2
78	118	49.142	2	2
78	144	135.732	2	2
78	270	19.6164	2	3
78	315	47.7695	2	3
78	386	43.3549	2	3
78	428	34.1998	2	3
79	103	113.164	9	9
79	104	42.2744	9	1
79	107	76.4732	9	2
79	118	32.0543	9	2
79	130	49.15	9	1
79	176	13.1861	9	2
79	198	54.2563	9	2
80	84	46.9418	1	1
80	104	41.4906	1	1
80	131	22.1336	1	1
80	139	91.9326	1	1
80	142	32.6666	1	1
80	150	112.767	1	2
80	151	105.589	1	2
81	85	80.6677	9	1
81	97	99.6154	9	9
81	174	35.5667	9	2
81	200	39.7846	9	1
81	213	54.3935	9	1
82	102	89.7125	9	9
82	108	70.1469	9	1
82	132	9.3436	9	2
82	133	23.3123	9	2
82	145	85.342	9	2
82	167	68.0535	9	2
83	90	58.235	10	10
83	96	173.557	10	10
83	136	35.2363	10	10
83	152	26.0149	10	10
83	191	9.815	10	2
83	197	52.8294	10	10
84	113	56.0326	1	1
84	131	98.8282	1	1
84	147	121.832	1	2
84	150	20.6588	1	2
84	162	21.5391	1	2
85	93	64.3046	1	1
85	200	61.4459	1	1
85	201	63.2538	1	1
86	92	34.3275	10	10
86	124	297.269	10	10
86	125	39.6662	10	10
86	227	100.811	10	10
86	326	45.3071	10	10
87	98	44.968	9	1
87	119	122.624	9	9
87	145	40.9255	9	2
87	157	103.904	9	1
87	179	35.0578	9	2
87	223	62.7346	9	2
87	283	32.0375	9	2
88	109	59.6933	2	1
88	110	481.908	2	2
88	115	415.336	2	2
88	163	15.0084	2	1
88	226	65.5269	2	1
88	282	52.8288	2	1
88	289	53.4022	2	3
88	337	115.839	2	3
88	495	56.1347	2	9
88	525	28.3196	2	9
88	687	71.8856	2	2
88	705	2.3227	2	2
90	96	7.9347	10	10
90	120	224.846	10	10
90	191	27.9785	10	2
90	197	80.7205	10	10
90	276	44.5142	10	3
90	322	66.3712	10	10
91	107	240.216	2	2
91	172	43.8142	2	2
91	176	63.0567	2	2
91	234	69.5712	2	3
91	270	93.8818	2	3
92	97	124.33	10	9
92	125	110.59	10	10
92	220	21.6983	10	2
92	227	44.1559	10	10
92	241	25.4824	10	1
92	264	76.8391	10	10
93	109	64.0438	1	1
93	110	54.0842	1	2
93	201	106.302	1	1
93	226	20.0799	1	1
94	105	79.7356	10	10
94	140	147.602	10	10
94	143	25.5531	10	10
94	155	41.373	10	10
94	216	27.3048	10	10
94	245	2.4804	10	10
95	118	107.947	2	2
95	132	326.78	2	2
95	133	51.2866	2	2
95	144	56.2166	2	2
95	183	137.01	2	2
95	315	21.7916	2	3
95	349	78.5329	2	3
95	428	69.5072	2	3
95	475	35.8778	2	3
96	120	76.3163	10	10
96	121	140.608	10	10
96	152	50.7323	10	10
96	171	28.4956	10	10
96	197	10.3857	10	10
96	225	67.1183	10	10
97	174	43.7607	9	2
97	213	32.4463	9	1
97	220	24.8192	9	2
97	241	66.5171	9	1
98	157	56.6047	1	1
98	177	58.803	1	2
98	183	14.2396	1	2
98	189	76.6446	1	1
98	223	39.1491	1	2
98	261	76.9233	1	1
100	102	46.0994	1	9
100	119	136.258	1	9
100	146	78.865	1	10
100	148	83.863	1	10
100	158	28.4685	1	10
100	179	53.8785	1	2
100	214	77.6343	1	2
102	108	82.306	9	1
102	145	13.0829	9	2
102	146	107.852	9	10
102	153	38.1599	9	1
102	167	29.2061	9	2
102	179	130.622	9	2
102	217	54.8871	9	2
102	238	5.9394	9	2
103	118	77.5156	9	2
103	122	113.533	9	9
103	130	95.9341	9	1
103	133	33.8947	9	2
103	198	15.568	9	2
103	219	62.2862	9	2
104	130	43.9166	1	1
104	142	115.554	1	1
104	151	11.8573	1	2
104	166	39.0442	1	1
104	172	76.199	1	2
104	176	106.443	1	2
104	198	24.596	1	2
105	140	17.966	10	10
105	143	45.3812	10	10
105	154	54.4809	10	10
105	164	92.0395	10	10
105	207	74.6268	10	10
105	216	37.6108	10	10
105	221	5.8644	10	10
106	128	52.3414	10	10
106	149	95.8765	10	10
106	155	69.2773	10	10
106	165	4.5025	10	10
106	186	33.3847	10	10
106	212	20.9724	10	10
107	118	272.786	2	2
107	176	39.4586	2	2
107	198	66.4314	2	2
107	270	100.739	2	3
107	315	54.3836	2	3
108	129	68.133	1	9
108	153	49.2675	1	1
108	167	102.659	1	2
108	168	75.424	1	9
108	217	44.445	1	2
109	110	42.8571	1	2
109	163	39.2824	1	1
109	226	96.4042	1	1
110	201	26.8944	2	1
110	226	71.6195	2	1
110	289	99.0832	2	3
110	309	64.795	2	3
110	417	73.9612	2	9
110	495	37.745	2	9
110	607	75.3409	2	2
110	687	18.131	2	2
113	131	41.321	1	1
113	136	92.1599	1	10
113	162	148.812	1	2
113	182	44.9237	1	9
113	191	62.6906	1	2
113	211	108.006	1	9
115	144	432.302	2	2
115	163	84.7963	2	1
115	282	79.5788	2	1
115	337	61.6425	2	3
115	386	69.1831	2	3
115	525	52.1136	2	9
115	705	45.075	2	2
116	120	119.951	10	10
116	124	148.831	10	10
116	143	94.7863	10	10
116	155	212.376	10	10
116	313	46.8674	10	10
116	326	5.6805	10	10
116	339	40.1583	10	10
116	392	30.9077	10	10
118	133	231.942	2	2
118	198	34.627	2	2
118	219	65.9517	2	2
118	315	99.5225	2	3
118	349	62.5968	2	3
119	157	78.6266	9	1
119	158	110.009	9	10
119	179	58.8287	9	2
119	203	136.021	9	10
119	214	46.5506	9	2
119	283	15.7167	9	2
119	295	43.1295	9	2
119	361	36.7507	9	2
120	121	39.023	10	10
120	155	168.458	10	10
120	197	22.1147	10	10
120	225	114.749	10	10
120	230	54.531	10	10
120	313	93.8194	10	10
120	322	22.0968	10	10
120	339	37.4443	10	10
121	128	179.282	10	10
121	171	39.8913	10	10
121	225	17.7499	10	10
121	230	35.1218	10	10
122	129	119.94	9	9
122	130	42.1039	9	1
122	133	71.8205	9	2
122	173	51.2081	9	1
122	219	37.4697	9	2
122	278	37.8498	9	2
124	125	71.6084	10	10
124	143	233.806	10	10
124	154	17.6662	10	10
124	227	8.4457	10	10
124	280	125.358	10	10
124	326	18.1737	10	10
124	392	30.8823	10	10
125	154	92.4519	10	10
125	227	17.7437	10	10
125	264	27.7255	10	10
125	280	28.5429	10	10
125	294	22.6971	10	10
125	325	48.9432	10	10
128	155	29.0155	10	10
128	171	10.2925	10	10
128	186	131.178	10	10
128	187	3.5537	10	10
128	218	37.6462	10	10
128	230	56.8517	10	10
129	133	32.5268	9	2
129	167	107.784	9	2
129	168	96.5541	9	9
129	173	105.752	9	1
129	278	32.3535	9	2
129	330	34.0394	9	2
130	166	128.121	1	1
130	173	41.5838	1	1
130	198	57.277	1	2
130	215	31.2841	1	1
130	219	124.06	1	2
131	139	52.2821	1	1
131	147	94.6773	1	2
131	150	32.3087	1	2
131	162	6.606	1	2
131	182	90.4622	1	9
131	193	78.3971	1	9
132	133	107.02	2	2
132	145	334.717	2	2
132	177	142.147	2	2
132	183	45.6601	2	2
132	223	37.1062	2	2
132	349	26.5499	2	3
132	430	50.6118	2	3
132	475	34.1982	2	3
132	528	55.8052	2	3
133	145	24.8712	2	2
133	167	215.026	2	2
133	219	68.4677	2	2
133	278	59.9151	2	2
133	349	85.2662	2	3
133	430	138.58	2	3
136	152	146.535	10	10
136	191	75.5677	10	2
136	197	62.0067	10	10
136	211	32.7566	10	9
136	240	53.28	10	10
139	142	50.883	1	1
139	150	91.2807	1	2
139	151	38.9104	1	2
139	193	55.7247	1	9
139	199	80.0902	1	9
140	155	4.4733	10	10
140	164	75.6745	10	10
140	185	23.413	10	10
140	212	45.7146	10	10
140	216	43.4489	10	10
140	262	3.9505	10	10
140	266	11.1966	10	10
140	273	37.2854	10	10
142	151	46.9837	1	2
142	166	41.7925	1	1
142	172	86.7402	1	2
142	176	72.4756	1	2
142	199	98.4356	1	9
142	236	15.8735	1	9
142	237	80.0293	1	9
143	154	92.0144	10	10
143	155	71.2647	10	10
143	216	421.343	10	10
143	221	2.0758	10	10
143	280	222.313	10	10
143	294	37.8903	10	10
143	307	2.6852	10	10
143	339	4.9212	10	10
143	344	41.9879	10	10
143	392	71.1299	10	10
143	511	52.5233	10	10
143	554	2.3632	10	10
143	566	78.2688	10	10
143	694	32.2621	10	10
143	743	31.1742	10	10
144	163	73.9395	2	1
144	183	421.357	2	2
144	282	54.393	2	1
144	360	33.3477	2	1
144	386	62.2183	2	3
144	428	88.3826	2	3
144	525	26.5454	2	9
144	563	39.307	2	9
144	705	19.2325	2	2
144	781	79.1243	2	2
145	167	153.136	2	2
145	179	268.292	2	2
145	223	144.949	2	2
145	283	37.0258	2	2
145	430	37.4426	2	3
145	466	45.9357	2	3
145	479	34.407	2	3
145	528	36.4984	2	3
145	599	50.6148	2	3
146	148	53.4652	10	10
146	153	83.6678	10	1
146	175	101.068	10	10
146	179	10.547	10	2
146	190	33.8849	10	10
146	214	121.237	10	2
146	238	61.2252	10	2
146	277	36.678	10	10
147	150	359.341	2	2
147	162	322.367	2	2
147	182	43.326	2	9
147	193	12.915	2	9
147	249	94.8865	2	3
147	292	57.5796	2	2
147	316	68.2944	2	2
147	449	51.4294	2	3
147	458	99.6251	2	3
148	158	110.589	10	10
148	175	59.7464	10	10
148	178	68.765	10	10
148	214	47.1664	10	2
148	268	52.0929	10	10
149	165	30.7422	10	10
149	185	34.7104	10	10
149	186	20.5004	10	10
149	212	36.8333	10	10
149	235	40.2208	10	10
149	266	20.8348	10	10
150	151	338.442	2	2
150	193	41.2594	2	9
150	233	107.499	2	3
150	249	25.3518	2	3
150	316	39.1567	2	2
150	324	110.996	2	2
150	441	39.7016	2	3
150	449	123.472	2	3
151	172	391.196	2	2
151	199	62.2409	2	9
151	233	28.4746	2	3
151	234	65.7995	2	3
151	324	60.9339	2	2
151	395	26.3712	2	2
151	441	96.3805	2	3
152	171	109.859	10	10
152	197	56.7496	10	10
152	225	37.8106	10	10
152	240	16.4064	10	10
152	260	44.6685	10	10
152	331	37.594	10	10
153	168	25.4384	1	9
153	190	50.8651	1	10
153	210	69.3724	1	9
153	217	36.3598	1	2
153	224	49.2027	1	10
153	238	87.8738	1	2
153	277	13.602	1	10
154	204	4.1997	10	10
154	207	42.2135	10	10
154	221	2.3821	10	10
154	294	63.5538	10	10
154	344	59.7538	10	10
155	186	12.6335	10	10
155	212	318.005	10	10
155	216	54.4894	10	10
155	230	60.0604	10	10
155	286	27.4803	10	10
155	339	93.3806	10	10
155	474	2.168	10	10
155	496	61.3519	10	10
157	203	50.8569	1	10
157	223	38.4477	1	2
157	261	51.5625	1	1
157	283	36.1224	1	2
157	295	12.633	1	2
157	318	102.399	1	1
158	178	48.1985	10	10
158	203	88.2852	10	10
158	214	34.7545	10	2
158	222	115.911	10	10
158	256	108.402	10	10
158	268	75.6623	10	10
158	354	66.2795	10	10
158	361	7.5837	10	2
158	444	28.9119	10	10
162	182	42.9224	2	9
162	191	293.538	2	2
162	211	31.1847	2	9
162	250	72.1577	2	3
162	276	16.8966	2	3
162	292	31.0436	2	2
162	317	104.621	2	2
162	458	54.5401	2	3
162	501	69.834	2	3
163	183	22.1825	1	2
163	189	46.2937	1	1
163	226	27.0859	1	1
163	282	129.382	1	1
163	360	61.3807	1	1
164	202	114.776	10	10
164	207	56.5508	10	10
164	216	9.2244	10	10
164	273	24.1243	10	10
165	186	35.6899	10	10
165	187	12.5034	10	10
165	235	17.7706	10	10
165	252	11.8001	10	10
166	176	25.9081	1	2
166	198	99.1352	1	2
166	215	32.7625	1	1
166	219	84.6518	1	2
166	236	98.2263	1	9
166	272	117.703	1	9
167	168	66.0929	2	9
167	179	45.0375	2	2
167	217	199.705	2	2
167	278	13.5154	2	2
167	330	81.6887	2	2
167	358	40.6584	2	2
167	430	63.2715	2	3
167	466	100.01	2	3
167	479	66.1045	2	3
168	173	83.9273	9	1
168	210	106.845	9	9
168	217	64.8496	9	2
168	259	24.2253	9	10
168	330	13.5366	9	2
168	358	77.3335	9	2
171	218	117.117	10	10
171	225	60.0971	10	10
171	230	48.2836	10	10
171	260	5.5254	10	10
171	299	56.4568	10	10
171	331	23.5676	10	10
171	332	25.2723	10	10
171	405	55.8562	10	10
171	414	7.0175	10	10
172	176	354.387	2	2
172	199	19.8567	2	9
172	234	91.7094	2	3
172	237	18.744	2	9
172	390	43.7977	2	2
172	395	56.7557	2	2
172	441	27.0252	2	3
172	551	73.4927	2	3
173	215	114.461	1	1
173	219	3.9183	1	2
173	259	32.7649	1	10
173	278	64.6225	1	2
173	293	63.9523	1	1
173	330	91.9992	1	2
173	358	48.3762	1	2
174	200	37.1067	2	1
174	213	89.0217	2	1
174	220	244.24	2	2
174	241	18.9464	2	1
174	246	109.965	2	3
174	296	14.658	2	3
174	303	32.2941	2	3
174	375	4.0368	2	9
174	418	78.1486	2	9
174	435	69.6456	2	9
174	555	62.7977	2	2
174	648	81.1103	2	2
175	178	73.9144	10	10
175	190	82.2512	10	10
175	247	85.6375	10	10
175	251	54.607	10	10
175	268	124.942	10	10
175	277	43.5034	10	10
175	348	72.1183	10	10
175	363	34.3376	10	10
176	198	389.781	2	2
176	234	15.301	2	3
176	236	26.501	2	9
176	237	27.496	2	9
176	270	77.2303	2	3
176	390	51.8683	2	2
176	415	54.6378	2	2
176	551	106.816	2	3
177	183	417.415	2	2
177	189	52.0214	2	1
177	223	392.09	2	2
177	261	22.5608	2	1
177	360	67.8241	2	1
177	436	26.8666	2	1
177	475	40.2202	2	3
177	528	78.1229	2	3
177	631	50.9278	2	9
177	722	54.0571	2	2
177	906	16.8209	2	2
178	222	109.045	10	10
178	244	68.6024	10	10
178	247	41.0768	10	10
178	268	47.6508	10	10
178	363	69.1542	10	10
179	214	279.849	2	2
179	217	98.4866	2	2
179	238	28.4525	2	2
179	283	148.648	2	2
179	295	102.669	2	2
179	479	92.1988	2	3
179	492	50.5537	2	3
182	193	92.7193	9	9
182	211	101.079	9	9
182	292	71.0165	9	2
182	300	100.988	9	1
182	316	20.4953	9	2
182	317	27.0502	9	2
183	189	63.8054	2	1
183	360	116.03	2	1
183	428	52.6121	2	3
183	475	66.1245	2	3
183	563	19.9295	2	9
183	704	25.2567	2	9
183	722	35.5355	2	2
183	781	62.0785	2	2
185	212	7.429	10	10
185	266	56.3805	10	10
186	187	37.6939	10	10
186	212	37.151	10	10
186	218	16.0995	10	10
186	230	11.3011	10	10
186	235	111.256	10	10
186	258	29.5332	10	10
186	286	53.4522	10	10
186	387	19.7495	10	10
187	218	4.0849	10	10
187	235	17.4972	10	10
187	252	6.4586	10	10
187	258	18.6532	10	10
189	261	63.4314	1	1
189	360	116.552	1	1
189	436	4.7456	1	1
190	224	48.944	10	10
190	251	40.5362	10	10
190	271	50.4358	10	10
190	277	81.8413	10	10
190	348	23.821	10	10
191	197	334.93	2	10
191	211	34.9291	2	9
191	240	3.7307	2	10
191	276	61.7397	2	3
191	317	32.2591	2	2
191	389	73.2138	2	10
191	501	44.4037	2	3
191	515	35.608	2	3
193	199	80.0808	9	9
193	300	38.0867	9	1
193	301	82.053	9	1
193	316	89.1582	9	2
193	324	61.4117	9	2
197	225	181.712	10	10
197	240	19.9145	10	10
197	276	4.2046	10	3
197	322	48.6873	10	10
197	331	113.621	10	10
197	389	39.71	10	10
197	508	73.242	10	10
197	515	46.8311	10	3
198	219	311.162	2	2
198	236	14.3678	2	9
198	270	32.1956	2	3
198	315	67.2433	2	3
198	415	80.2281	2	2
198	424	26.2073	2	2
198	551	13.8775	2	3
198	592	129.31	2	3
199	237	90.6245	9	9
199	301	46.1231	9	1
199	324	105.473	9	2
199	352	90.3579	9	1
199	390	3.5144	9	2
199	395	80.2786	9	2
200	201	67.1215	1	1
200	213	84.53	1	1
200	375	63.3711	1	9
200	435	25.8608	1	9
201	226	68.3121	1	1
201	375	32.2296	1	9
201	410	75.8248	1	9
201	417	58.8995	1	9
202	207	4.9775	10	10
202	273	18.111	10	10
202	376	4.9447	10	10
203	256	58.0382	10	10
203	295	8.9901	10	2
203	318	81.7133	10	1
203	354	22.3434	10	10
203	361	50.4098	10	2
203	391	74.719	10	10
207	216	40.8516	10	10
207	221	5.65	10	10
207	273	33.2996	10	10
207	344	75.3048	10	10
207	442	52.8292	10	10
210	217	18.0751	9	2
210	224	91.2929	9	10
210	238	58.439	9	2
210	259	92.4294	9	10
210	358	23.5151	9	2
210	432	36.8493	9	2
211	240	128.61	9	10
211	300	43.0397	9	1
211	317	160.752	9	2
211	389	63.549	9	10
211	416	5.8149	9	9
211	425	60.9554	9	10
211	434	51.4128	9	9
212	216	75.0588	10	10
212	235	13.49	10	10
212	266	289.456	10	10
212	273	42.4124	10	10
212	286	19.7128	10	10
212	387	44.4176	10	10
212	496	101.309	10	10
212	597	2.8348	10	10
212	610	2.2561	10	10
213	241	57.3991	1	1
213	418	30.7727	1	9
213	435	21.1618	1	9
214	238	82.5161	2	2
214	268	289.616	2	10
214	277	54.8409	2	10
214	295	31.158	2	2
214	354	73.8881	2	10
214	361	163.036	2	2
214	492	55.5954	2	3
214	568	86.4037	2	10
214	708	12.5482	2	3
214	854	25.9411	2	3
215	219	33.8992	1	2
215	272	29.7556	1	9
215	278	74.2126	1	2
215	293	45.7571	1	1
215	330	54.7981	1	2
215	333	129.771	1	9
215	408	31.6424	1	9
216	273	358.56	10	10
216	344	86.4975	10	10
216	496	21.5981	10	10
216	554	2.3275	10	10
216	562	15.2998	10	10
216	566	55.3774	10	10
216	632	36.061	10	10
216	641	56.8084	10	10
216	694	34.9722	10	10
216	842	55.7956	10	10
217	238	197.743	2	2
217	358	69.2558	2	2
217	479	59.3572	2	3
217	492	54.4146	2	3
218	230	32.4288	10	10
218	258	134.898	10	10
218	286	25.0845	10	10
218	332	44.3898	10	10
218	414	37.3703	10	10
219	272	84.8374	2	9
219	278	329.838	2	2
219	315	12.3367	2	3
219	333	3.6422	2	9
219	349	99.0793	2	3
219	424	74.9738	2	2
219	430	30.4625	2	3
219	505	50.5227	2	2
219	592	61.1973	2	3
219	659	107.794	2	3
220	227	242.679	2	10
220	241	94.7371	2	1
220	264	16.7066	2	10
220	303	82.3539	2	3
220	418	80.8554	2	9
220	538	69.048	2	10
220	648	33.8874	2	2
220	733	78.8658	2	2
222	244	39.6773	10	10
222	256	89.6651	10	10
222	268	6.3416	10	10
222	302	118.241	10	10
222	353	86.0739	10	10
222	363	73.3418	10	10
222	444	32.7494	10	10
222	540	51.1874	10	10
223	261	64.3293	2	1
223	283	429.566	2	2
223	318	2.0107	2	1
223	436	65.2622	2	1
223	486	55.3038	2	1
223	528	64.661	2	3
223	599	82.9769	2	3
223	631	25.8665	2	9
223	760	3.9682	2	9
223	776	38.2285	2	9
223	906	55.0078	2	2
223	1010	55.3513	2	2
224	238	33.9787	10	2
224	259	102.682	10	10
224	271	99.106	10	10
224	277	95.2829	10	10
224	432	34.7918	10	2
224	483	38.1683	10	10
225	230	196.749	10	10
225	313	21.9385	10	10
225	331	64.6453	10	10
225	405	39.5278	10	10
225	508	51.6282	10	10
225	591	45.5814	10	10
226	282	93.3204	1	1
226	417	35.5564	1	9
226	495	47.962	1	9
227	264	105.544	10	10
227	280	266.171	10	10
227	325	8.9391	10	10
227	326	84.6973	10	10
227	538	48.8951	10	10
227	539	43.1363	10	10
227	733	24.4685	10	2
227	796	59.8948	10	10
230	286	208.87	10	10
230	339	51.983	10	10
230	405	36.913	10	10
230	414	53.1907	10	10
230	496	5.3202	10	10
230	591	38.058	10	10
230	645	34.4851	10	10
233	234	347.941	3	3
233	249	409.145	3	3
233	296	64.036	3	3
233	309	189.081	3	3
233	441	86.8909	3	3
233	449	73.98	3	3
233	664	13.9819	3	4
233	727	123.448	3	4
233	769	63.8208	3	4
233	834	3.1325	3	4
233	847	12.3783	3	4
234	270	357.36	3	3
234	289	119.791	3	3
234	309	33.7104	3	3
234	337	99.4751	3	3
234	441	81.026	3	3
234	551	92.1397	3	3
234	727	19.4806	3	4
234	765	66.8274	3	4
234	790	127.789	3	4
234	877	12.4943	3	4
235	252	137.435	10	10
235	258	17.1074	10	10
235	266	19.5917	10	10
235	387	23.7936	10	10
236	237	100.269	9	9
236	272	76.8087	9	9
236	368	70.5494	9	1
236	415	122.559	9	2
236	426	17.9339	9	1
237	352	41.2585	9	1
237	368	37.8586	9	1
237	390	97.9164	9	2
237	415	6.4406	9	2
238	277	181.66	2	10
238	432	75.8857	2	2
238	492	107.624	2	3
238	568	52.0597	2	10
240	260	162.179	10	10
240	331	29.3503	10	10
240	389	80.8142	10	10
240	425	11.9092	10	10
240	459	37.1851	10	10
241	264	82.7133	1	10
241	418	62.6689	1	9
241	538	34.2674	1	10
244	247	66.9157	10	10
244	302	157.11	10	10
244	320	70.1155	10	10
244	335	66.5358	10	10
244	363	42.5245	10	10
244	439	78.9155	10	10
244	489	16.0445	10	10
246	249	75.292	3	3
246	250	116.526	3	3
246	296	391.002	3	3
246	303	362.05	3	3
246	555	44.7362	3	2
246	648	51.4804	3	2
246	656	3.9296	3	5
246	710	66.0733	3	4
246	749	87.1404	3	4
246	963	42.0102	3	3
246	964	64.6523	3	3
247	251	129.407	10	10
247	320	87.6499	10	10
247	348	18.5929	10	10
247	363	89.9147	10	10
247	429	16.6497	10	10
247	439	54.5603	10	10
247	464	63.2262	10	10
249	250	322.544	3	3
249	296	160.259	3	3
249	449	83.0809	3	3
249	458	85.8701	3	3
249	656	3.9575	3	5
249	664	13.7911	3	4
249	749	26.6655	3	4
249	767	79.446	3	5
249	769	99.4849	3	4
249	792	32.5626	3	4
250	276	348.917	3	3
250	303	45.7939	3	3
250	458	58.9066	3	3
250	501	59.4508	3	3
250	656	3.2746	3	5
250	710	28.6275	3	4
250	749	5.0007	3	4
250	766	95.5111	3	4
250	767	35.2224	3	5
250	802	11.3399	3	4
251	271	70.4702	10	10
251	348	70.8588	10	10
251	371	46.9529	10	10
251	380	82.4365	10	10
251	429	36.4319	10	10
251	431	29.7298	10	10
251	464	96.5332	10	10
252	258	9.8261	10	10
252	266	24.557	10	10
252	285	126.401	10	10
252	343	32.4789	10	10
252	387	33.5719	10	10
252	498	21.0217	10	10
256	353	67.4746	10	10
256	354	16.7236	10	10
256	391	119.209	10	10
256	444	72.9632	10	10
256	537	60.0081	10	10
256	540	13.6944	10	10
258	286	20.2128	10	10
258	332	23.5589	10	10
258	343	92.3756	10	10
258	387	47.8042	10	10
258	467	61.2158	10	10
258	503	40.7107	10	10
259	271	35.2542	10	10
259	293	39.9748	10	1
259	358	61.0409	10	2
259	382	109.564	10	1
259	394	32.4601	10	10
259	432	102.411	10	2
259	451	31.2971	10	10
259	483	88.6445	10	10
260	299	79.4534	10	10
260	331	85.4476	10	10
260	459	10.2944	10	10
260	485	60.7751	10	10
261	318	38.6109	1	1
261	436	76.0632	1	1
261	486	25.6448	1	1
264	325	82.4916	10	10
264	538	42.6798	10	10
264	539	43.7944	10	10
266	273	67.7791	10	10
266	285	4.692	10	10
266	338	258.615	10	10
266	376	24.3699	10	10
266	387	31.5985	10	10
266	498	19.8233	10	10
266	580	2.756	10	10
266	610	39.0144	10	10
266	661	3.1505	10	10
266	662	50.2857	10	10
268	277	73.4521	10	10
268	348	39.8921	10	10
268	354	86.7389	10	10
268	363	230.154	10	10
268	444	165.213	10	10
268	568	49.3596	10	10
268	642	103.88	10	10
268	868	35.8005	10	10
270	315	355.384	3	3
270	337	81.3548	3	3
270	386	121.119	3	3
270	551	89.7354	3	3
270	592	42.2362	3	3
270	765	70.4729	3	4
270	902	73.1612	3	4
270	954	8.3061	3	4
271	277	37.8925	10	10
271	348	119.372	10	10
271	380	74.0204	10	10
271	394	123.371	10	10
271	483	56.8415	10	10
271	612	55.1546	10	10
272	333	84.2842	9	9
272	415	7.5458	9	2
272	424	83.5987	9	2
272	426	118.079	9	1
272	505	27.9018	9	2
273	344	5.2281	10	10
273	376	308.183	10	10
273	442	69.922	10	10
273	443	2.5982	10	10
273	562	68.4847	10	10
273	597	5.6629	10	10
273	641	55.0283	10	10
273	650	27.9275	10	10
273	748	58.7698	10	10
273	842	24.4645	10	10
273	962	12.9429	10	10
273	1007	28.8603	10	10
276	303	115.799	3	3
276	322	313.163	3	10
276	326	47.6037	3	10
276	501	61.4873	3	3
276	515	53.7384	3	3
276	710	11.4822	3	4
276	714	7.0695	3	4
276	725	12.021	3	4
276	766	29.8981	3	4
276	787	91.7151	3	4
276	791	2.6469	3	4
277	348	195.636	10	10
277	432	5.5841	10	2
277	483	91.2751	10	10
277	568	133.862	10	10
277	642	39.9638	10	10
278	330	309.327	2	2
278	333	35.8473	2	9
278	430	97.112	2	3
278	505	38.0114	2	2
278	574	46.0756	2	2
278	659	60.1936	2	3
278	715	45.1391	2	3
280	294	37.0024	10	10
280	325	59.3061	10	10
280	326	45.9271	10	10
280	392	65.1824	10	10
280	511	38.5647	10	10
280	539	64.127	10	10
280	743	85.6913	10	10
280	796	48.5824	10	10
282	360	72.4285	1	1
282	495	54.9811	1	9
282	525	120.262	1	9
282	563	21.2587	1	9
283	295	431.293	2	2
283	318	30.2555	2	1
283	486	42.8892	2	1
283	599	52.2981	2	3
283	678	57.9166	2	3
283	760	26.292	2	9
283	1010	35.7056	2	2
283	1061	21.1287	2	2
285	338	21.1782	10	10
285	343	12.8767	10	10
285	498	8.381	10	10
285	570	10.5524	10	10
286	387	194.646	10	10
286	414	33.4018	10	10
286	496	50.0513	10	10
286	503	29.0952	10	10
286	645	45.4222	10	10
289	309	385.103	3	3
289	337	367.639	3	3
289	607	51.7076	3	2
289	687	62.0133	3	2
289	790	13.2631	3	4
289	856	73.8362	3	4
289	971	21.9189	3	4
289	1155	24.8042	3	3
289	1206	51.8812	3	3
292	300	70.1283	2	1
292	316	238.208	2	2
292	317	225.5	2	2
292	416	38.0098	2	9
292	458	113.753	2	3
292	468	35.6899	2	9
292	701	92.6695	2	2
292	719	26.8255	2	2
293	330	27.3276	1	2
293	358	116.076	1	2
293	382	48.2707	1	1
293	408	66.8483	1	9
293	484	65.6015	1	9
294	325	143.08	10	10
294	344	68.3849	10	10
294	511	78.6618	10	10
295	318	73.3427	2	1
295	361	427.882	2	2
295	486	40.0136	2	1
295	606	16.3009	2	1
295	678	39.1882	2	3
295	708	48.1845	2	3
295	760	9.3843	2	9
295	808	25.5771	2	9
295	1061	47.9036	2	2
296	309	260.763	3	3
296	555	61.2178	3	2
296	615	85.1322	3	2
296	664	86.9072	3	4
296	749	64.1573	3	4
296	907	85.7933	3	3
296	964	42.3314	3	3
299	331	17.9867	10	10
299	332	88.9308	10	10
299	405	62.6352	10	10
299	485	56.4939	10	10
299	534	3.8735	10	10
299	586	29.7954	10	10
300	301	46.3009	1	1
300	316	35.2655	1	2
300	317	13.077	1	2
300	416	78.5315	1	9
300	468	69.0853	1	9
301	316	44.3458	1	2
301	324	109.914	1	2
301	352	43.6181	1	1
301	468	38.7311	1	9
301	518	14.0382	1	9
301	536	94.0099	1	9
302	335	28.8328	10	10
302	353	75.7234	10	10
302	363	19.2243	10	10
302	409	99.9151	10	10
302	439	78.2228	10	10
302	460	112.633	10	10
302	489	22.517	10	10
302	540	5.7295	10	10
302	589	55.1822	10	10
302	693	36.2697	10	10
302	703	23.2234	10	10
303	326	349.452	3	10
303	648	20.2971	3	2
303	710	96.4323	3	4
303	725	49.079	3	4
303	733	64.381	3	2
303	963	70.3447	3	3
303	1074	17.1471	3	10
307	344	2.5786	10	10
309	607	67.1215	3	2
309	664	29.0191	3	4
309	727	17.5242	3	4
309	834	79.8655	3	4
309	856	32.5627	3	4
309	907	76.731	3	3
309	1155	25.6581	3	3
313	322	282.364	10	10
313	326	73.7015	10	10
313	339	226.354	10	10
313	392	61.3639	10	10
313	508	50.8415	10	10
313	591	22.8915	10	10
313	819	21.129	10	10
313	820	85.1376	10	10
315	349	346.181	3	3
315	386	52.4555	3	3
315	428	119.671	3	3
315	592	98.4986	3	3
315	902	115.781	3	4
315	976	8.354	3	4
316	324	209.906	2	2
316	449	93.8635	2	3
316	458	30.613	2	3
316	468	54.4611	2	9
316	536	5.7819	2	9
316	719	107.457	2	2
317	389	174.797	2	10
317	416	37.1253	2	9
317	425	5.7202	2	10
317	434	64.3557	2	9
317	458	19.7741	2	3
317	501	117.423	2	3
317	670	84.5075	2	10
317	701	67.7917	2	2
318	361	40.2882	1	2
318	391	43.5803	1	10
318	486	105.739	1	1
318	606	76.5188	1	1
320	335	14.1235	10	10
320	371	58.0616	10	10
320	429	51.2933	10	10
320	439	50.9315	10	10
320	489	45.1201	10	10
322	326	76.7009	10	10
322	508	54.0555	10	10
322	515	28.2388	10	3
322	689	2.2583	10	5
322	787	50.0053	10	4
322	820	47.0647	10	10
322	825	7.6419	10	10
324	352	11.2138	2	1
324	395	198.918	2	2
324	441	108.764	2	3
324	449	103.95	2	3
324	518	35.7929	2	9
324	536	65.6638	2	9
324	719	41.1166	2	2
324	729	139.006	2	2
325	511	20.645	10	10
325	539	51.1406	10	10
326	392	222.563	10	10
326	725	39.3815	10	4
326	733	28.7651	10	2
326	783	15.3756	10	10
326	796	42.4369	10	10
326	797	54.7849	10	10
326	845	77.1727	10	10
326	1074	60.123	10	10
330	333	14.635	2	9
330	358	301.355	2	2
330	408	38.8186	2	9
330	430	12.3954	2	3
330	466	69.5825	2	3
330	574	54.4047	2	2
330	614	46.6383	2	2
330	715	92.9642	2	3
330	770	7.1665	2	3
331	389	108.731	10	10
331	405	205.334	10	10
331	485	48.3008	10	10
331	508	105.331	10	10
331	591	13.0248	10	10
331	623	58.023	10	10
331	699	40.474	10	10
332	405	9.954	10	10
332	414	70.7476	10	10
332	433	6.8076	10	10
332	467	59.9743	10	10
332	503	11.8897	10	10
332	534	21.2754	10	10
332	586	27.5511	10	10
332	630	52.2557	10	10
333	408	78.2569	9	9
333	426	64.7458	9	1
333	505	60.1818	9	2
333	535	42.456	9	1
333	574	73.3274	9	2
335	409	87.5519	10	10
335	446	56.9515	10	10
335	471	89.4009	10	10
335	472	59.7165	10	10
335	489	118.467	10	10
335	640	25.6428	10	10
337	386	381.638	3	3
337	687	90.0986	3	2
337	705	45.7392	3	2
337	765	22.6508	3	4
337	971	98.8206	3	4
337	995	30.2169	3	4
337	1206	24.2486	3	3
337	1271	63.0313	3	3
338	376	21.384	10	10
338	498	12.608	10	10
338	507	22.3734	10	10
338	570	16.3258	10	10
338	662	7.0239	10	10
338	711	62.185	10	10
339	392	74.2073	10	10
339	496	185.639	10	10
339	566	70.0493	10	10
339	591	24.3228	10	10
339	645	13.5188	10	10
339	818	30.6386	10	10
339	819	91.3774	10	10
339	823	6.163	10	10
343	387	2.4809	10	10
343	467	11.4952	10	10
343	498	46.8284	10	10
343	517	34.2677	10	10
343	570	16.9354	10	10
344	442	63.7974	10	10
344	443	3.8363	10	10
344	511	38.7043	10	10
344	562	35.0819	10	10
344	632	50.3663	10	10
348	363	76.201	10	10
348	464	167.115	10	10
348	483	19.8369	10	10
348	612	79.3824	10	10
348	642	150.393	10	10
348	726	31.0291	10	10
349	428	38.3234	3	3
349	430	363.666	3	3
349	475	107.42	3	3
349	592	24.5534	3	3
349	659	69.1	3	3
349	956	20.0077	3	4
349	976	126.781	3	4
352	368	53.6994	1	1
352	390	35.4155	1	2
352	395	86.2669	1	2
352	518	83.8868	1	9
352	553	68.1976	1	9
353	460	60.0511	10	10
353	537	89.3399	10	10
353	540	32.7492	10	10
353	589	14.8849	10	10
354	361	429.915	10	2
354	391	72.2266	10	10
354	444	410.989	10	10
354	606	54.7624	10	1
354	778	12.163	10	10
354	854	40.8206	10	3
354	868	40.5895	10	10
354	961	54.8078	10	10
354	1345	44.9917	10	2
358	382	6.3167	2	1
358	408	12.5854	2	9
358	432	307.134	2	2
358	466	7.1569	2	3
358	479	66.2387	2	3
358	484	49.2598	2	9
358	492	88.1634	2	3
358	614	73.9307	2	2
358	698	41.0272	2	2
358	770	117.127	2	3
358	945	47.9501	2	3
360	436	57.3913	1	1
360	563	81.4232	1	9
360	631	53.084	1	9
360	704	62.0336	1	9
361	391	16.1674	2	10
361	606	90.2969	2	1
361	708	99.3594	2	3
361	808	55.8882	2	9
361	854	54.3155	2	3
361	961	7.0409	2	10
361	1061	27.5745	2	2
361	1202	63.3431	2	2
361	1345	2.3188	2	2
363	439	212.518	10	10
363	444	37.8699	10	10
363	464	56.3895	10	10
363	540	128.57	10	10
363	589	44.8838	10	10
363	642	65.9425	10	10
363	726	89.1882	10	10
363	915	2.0352	10	10
363	1075	3.0538	10	10
368	390	65.0082	1	2
368	415	71.6837	1	2
368	426	30.5526	1	1
368	552	114.74	1	1
368	553	50.9048	1	9
371	429	83.4333	10	10
371	431	44.0213	10	10
371	446	11.9464	10	10
371	519	44.7304	10	10
371	520	61.1383	10	10
371	581	16.2045	10	10
371	616	82.8861	10	10
375	410	111.617	9	9
375	435	121.426	9	9
375	555	14.3591	9	2
375	615	11.093	9	2
375	692	58.8646	9	1
376	442	17.3115	10	10
376	507	264.748	10	10
376	649	17.241	10	10
376	650	13.9644	10	10
376	662	3.0065	10	10
376	748	10.6909	10	10
376	815	32.2205	10	10
376	962	16.2153	10	10
376	1046	9.1815	10	10
380	394	85.0865	10	10
380	429	11.7663	10	10
380	431	85.2554	10	10
380	464	84.7137	10	10
380	524	23.507	10	10
380	612	15.5916	10	10
380	658	60.5372	10	10
382	432	89.387	1	2
382	451	46.8739	1	10
382	483	29.7205	1	10
382	484	36.4238	1	9
382	561	103.843	1	10
386	428	325.573	3	3
386	705	63.064	3	2
386	781	10.0979	3	2
386	902	2.6182	3	4
386	995	103.221	3	4
386	1076	51.5253	3	3
386	1271	16.8614	3	3
387	496	16.663	10	10
387	498	153.745	10	10
387	503	63.7965	10	10
387	580	4.6828	10	10
387	610	38.3979	10	10
387	645	3.5341	10	10
387	736	23.2173	10	10
387	801	17.9846	10	10
389	425	52.0167	10	10
389	459	31.4751	10	10
389	501	14.4674	10	3
389	508	8.7861	10	10
389	515	82.325	10	3
389	623	75.3837	10	10
389	670	68.9385	10	10
390	395	213.936	2	2
390	415	214.739	2	2
390	551	154.176	2	3
390	553	65.432	2	9
390	773	62.5907	2	2
390	805	50.0862	2	2
391	444	38.9896	10	10
391	537	43.7334	10	10
391	606	79.3974	10	1
391	778	76.6782	10	10
392	566	163.991	10	10
392	743	23.999	10	10
392	783	100.676	10	10
392	797	50.5557	10	10
392	1062	22.7139	10	10
394	451	72.489	10	10
394	483	38.1868	10	10
394	524	31.0772	10	10
394	584	90.3128	10	10
394	612	111.444	10	10
394	658	38.7641	10	10
395	441	80.181	2	3
395	518	45.4362	2	9
395	551	40.2616	2	3
395	553	20.9511	2	9
395	729	49.8374	2	2
395	805	83.8608	2	2
405	414	179.983	10	10
405	485	12.031	10	10
405	586	37.2294	10	10
405	591	53.9192	10	10
405	699	67.3213	10	10
408	484	86.5039	9	9
408	535	73.8348	9	1
408	574	21.7319	9	2
408	614	77.6321	9	2
409	460	73.0597	10	10
409	471	95.294	10	10
409	489	50.0153	10	10
409	576	30.3552	10	10
409	693	30.3098	10	10
409	780	18.7893	10	10
410	417	114.994	9	9
410	607	15.2803	9	2
410	615	36.9891	9	2
410	686	30.3009	9	1
410	692	59.3546	9	1
414	503	178.552	10	10
414	586	18.596	10	10
414	591	8.2274	10	10
414	630	46.4739	10	10
414	645	80.0028	10	10
414	699	31.3299	10	10
414	925	28.4216	10	10
415	424	247.727	2	2
415	426	17.7817	2	1
415	551	65.4974	2	3
415	552	103.516	2	1
415	592	99.5015	2	3
415	773	48.6337	2	2
415	928	104.357	2	2
416	434	165.001	9	9
416	468	105.424	9	9
416	701	54.34	9	2
416	702	46.9608	9	9
417	495	104.4	9	9
417	607	45.3058	9	2
417	686	68.0971	9	1
418	435	103.133	9	9
418	538	88.7665	9	10
418	648	30.4566	9	2
418	721	22.6288	9	1
418	840	65.9394	9	1
424	426	88.8528	2	1
424	505	229.326	2	2
424	552	41.723	2	1
424	592	87.2586	2	3
424	624	38.9678	2	1
424	659	68.8893	2	3
424	806	28.3652	2	9
424	829	3.711	2	1
424	928	92.2921	2	2
424	982	70.1389	2	2
425	434	130.56	10	9
425	459	174.464	10	10
425	670	62.8269	10	10
425	720	33.0106	10	9
425	759	28.4213	10	10
426	505	77.8986	1	2
426	535	23.5266	1	1
426	552	59.8615	1	1
426	624	113.285	1	1
428	475	346.299	3	3
428	781	100.313	3	2
428	976	2.4538	3	4
428	995	27.7583	3	4
428	1076	34.1408	3	3
428	1102	81.091	3	4
428	1348	25.5607	3	3
429	431	79.3795	10	10
429	439	72.7845	10	10
429	464	179.407	10	10
429	489	62.4739	10	10
429	520	21.3692	10	10
429	616	155.92	10	10
429	658	5.9196	10	10
429	696	94.7848	10	10
429	726	49.8113	10	10
429	888	111.994	10	10
429	986	20.1981	10	10
430	466	362.822	3	3
430	475	32.2337	3	3
430	528	121.93	3	3
430	659	69.9658	3	3
430	715	82.1187	3	3
430	976	69.5562	3	4
430	1067	9.205	3	4
430	1093	26.6708	3	4
430	1952	73.3315	3	4
431	520	67.4859	10	10
431	524	74.6065	10	10
431	696	38.3478	10	10
432	483	302.205	2	10
432	484	17.5699	2	9
432	492	87.1366	2	3
432	561	31.9091	2	10
432	568	59.5246	2	10
432	698	52.9085	2	2
432	827	50.0411	2	10
432	945	70.3093	2	3
432	1042	78.1914	2	10
433	467	68.3217	10	10
433	517	25.708	10	10
433	594	22.4859	10	10
434	670	42.7829	9	10
434	701	24.2701	9	2
434	702	6.4133	9	9
434	720	86.8232	9	9
435	555	30.7171	9	2
435	648	7.0233	9	2
435	692	23.7341	9	1
435	721	76.2279	9	1
436	486	81.5031	1	1
436	631	55.8661	1	9
436	776	33.9542	1	9
439	464	37.0793	10	10
439	489	185.031	10	10
439	589	57.0531	10	10
439	693	61.1014	10	10
439	703	29.5305	10	10
439	726	55.9295	10	10
439	888	60.3121	10	10
441	449	264.391	3	3
441	551	252.73	3	3
[truncated: 8,525 more rows]
