# Supplementary material for: Topological analysis of multicellular complexity in the plant hypocotyl
Source: eLife. 2017 Jul 6;6:e26023. doi: 10.7554/eLife.26023 (PMC5499946; doi:10.7554/eLife.26023)
Supplement: Supplementary file 1. — Cells are represented by arbitrary labels, and interaction size (μm2) and cell types for each cell-cell interaction are included in additional columns. Details are explained in the associated readme file. Biological triplicate samples for each genetic background are labelled sequentially. DOI: http://dx.doi.org/10.7554/eLife.26023.028 [file elife-26023-supp1.zip › ara_monopteros_1.csv]

Label	Neighbour	Shared_Wall_Area	Label_Cell_Type	Neighbour_Cell_Type
2	3	45.3222	10	1
2	4	177.657	10	10
2	5	128.172	10	10
2	6	53.0415	10	10
2	10	56.7512	10	10
2	16	88.5819	10	9
2	18	98.4459	10	10
2	49	85.6553	10	2
2	54	163.569	10	10
2	55	67.1046	10	10
2	70	3.8075	10	10
2	105	15.8008	10	1
3	4	75.1745	1	10
3	7	107.723	1	1
3	8	30.7739	1	1
3	9	66.6186	1	1
3	16	32.5595	1	9
3	19	135.537	1	9
3	24	59.226	1	9
3	49	95.599	1	2
3	63	171.501	1	2
3	89	28.4087	1	2
4	6	65.0972	10	10
4	8	157.537	10	1
4	21	59.9387	10	10
4	49	136.744	10	2
4	55	138.345	10	10
5	6	169.686	10	10
5	10	85.1783	10	10
5	11	97.6756	10	10
5	12	22.452	10	10
5	15	101.02	10	10
5	54	80.1547	10	10
5	62	63.6579	10	10
5	70	51.6607	10	10
5	75	138.531	10	10
5	102	14.904	10	10
6	12	70.6499	10	10
6	21	185.095	10	10
6	55	26.9425	10	10
6	62	90.6243	10	10
6	70	145.848	10	10
7	9	37.3425	1	1
7	24	96.7949	1	9
7	25	68.8998	1	1
7	30	147.061	1	1
7	34	118.631	1	9
7	42	41.2726	1	1
7	63	23.9674	1	2
7	89	71.4685	1	2
7	97	103.151	1	2
7	112	167.832	1	2
8	9	110.921	1	1
8	21	32.8904	1	10
8	39	51.6042	1	9
8	43	132.87	1	9
8	49	164.533	1	2
8	55	49.7606	1	10
8	63	42.2058	1	2
9	30	58.1145	1	1
9	39	75.5916	1	9
9	51	50.0746	1	9
9	63	204.937	1	2
10	15	103.638	10	10
10	18	46.2474	10	10
10	41	36.528	10	1
10	54	179.974	10	10
10	75	68.3577	10	10
10	77	43.7128	10	10
10	110	195.56	10	10
10	161	16.3421	10	10
11	12	100.575	10	10
11	15	62.7081	10	10
11	62	36.444	10	10
11	74	124.49	10	10
11	102	12.5653	10	10
12	21	4.3537	10	10
12	36	96.9022	10	10
12	62	115.357	10	10
15	74	106.966	10	10
15	75	72.2612	10	10
15	92	126.841	10	10
15	102	101.711	10	10
15	110	42.3468	10	10
16	18	46.3161	9	10
16	19	139.377	9	9
16	41	36.8718	9	1
16	49	53.8267	9	2
16	77	101.746	9	10
16	105	24.6839	9	1
16	127	29.6194	9	2
16	142	19.1935	9	10
18	41	56.9612	10	1
18	54	24.9952	10	10
19	24	60.5569	9	9
19	48	54.5736	9	1
19	49	20.7331	9	2
19	63	42.6339	9	2
19	77	73.7586	9	10
19	94	90.8091	9	1
19	127	37.6165	9	2
19	154	4.0189	9	2
19	183	78.6242	9	2
21	36	66.531	10	10
21	43	30.7739	10	9
21	55	122.38	10	10
21	59	170.148	10	10
21	62	39.1111	10	10
21	70	169.326	10	10
21	80	82.0208	10	10
21	111	114.885	10	10
24	34	58.3576	9	9
24	48	119.584	9	1
24	89	32.0912	9	2
24	112	5.8492	9	2
24	154	14.7781	9	2
25	30	32.9628	1	1
25	42	77.3909	1	1
25	47	152.035	1	1
25	50	85.1862	1	1
25	58	159.512	1	9
25	82	59.6497	1	9
25	97	148.756	1	2
25	129	35.8861	1	2
25	144	127.921	1	2
30	47	51.6743	1	1
30	51	101.41	1	9
30	63	17.6729	1	2
30	72	121.169	1	9
30	97	148.305	1	2
30	112	159.268	1	2
34	42	62.416	9	1
34	48	61.8924	9	1
34	87	60.4118	9	9
34	97	17.1269	9	2
34	112	39.2075	9	2
34	116	103.006	9	1
34	154	7.178	9	2
34	204	56.8354	9	2
36	62	58.6369	10	10
36	71	72.8533	10	10
36	80	6.9297	10	10
36	111	109.59	10	10
39	43	115.265	9	9
39	49	11.3249	9	2
39	51	120.637	9	9
39	63	110.916	9	2
39	100	136.27	9	1
39	120	12.9083	9	1
39	176	150.784	9	2
41	54	15.3836	1	10
41	77	64.6603	1	10
42	58	50.0221	1	9
42	87	106.054	1	9
42	97	52.2614	1	2
43	49	77.7559	9	2
43	55	83.7174	9	10
43	59	119.356	9	10
43	100	44.9382	9	1
43	109	72.1073	9	10
43	176	17.0518	9	2
43	188	135.929	9	10
47	50	34.7285	1	1
47	72	32.8902	1	9
47	85	50.7759	1	1
47	97	89.1309	1	2
47	99	182.847	1	9
47	119	59.4539	1	9
47	129	119.476	1	2
47	144	127.963	1	2
48	94	93.0559	1	1
48	116	46.3421	1	1
48	154	46.5209	1	2
49	54	37.7126	2	10
49	55	283.322	2	10
49	63	310.037	2	2
49	105	26.5518	2	1
49	127	118.88	2	2
49	142	54.8798	2	10
49	176	9.815	2	2
49	183	8.8935	2	2
49	188	30.6711	2	10
49	270	189.202	2	3
49	280	170.417	2	3
50	82	164.154	1	9
50	83	99.7003	1	1
50	85	88.1302	1	1
50	122	56.0384	1	9
50	129	100.687	1	2
50	157	95.111	1	2
51	63	103.593	9	2
51	72	117.69	9	9
51	112	72.8375	9	2
51	120	162.212	9	1
51	176	10.607	9	2
51	231	22.5478	9	2
51	248	66.8905	9	2
54	55	171.833	10	10
54	70	127.543	10	10
54	75	331.815	10	10
54	77	6.001	10	10
54	105	36.3687	10	1
54	110	97.8626	10	10
54	142	298.074	10	10
54	200	9.2961	10	10
54	242	124.431	10	10
54	269	132.322	10	10
54	280	12.5862	10	3
54	296	71.1733	10	10
54	399	31.6086	10	10
54	430	31.3989	10	10
54	579	66.1744	10	10
55	59	79.981	10	10
55	70	277.764	10	10
55	188	60.1501	10	10
55	229	7.166	10	10
55	280	121.399	10	3
55	296	142.441	10	10
58	82	147.623	9	9
58	87	83.9207	9	9
58	97	2.0837	9	2
58	144	37.0085	9	2
58	170	155.389	9	1
58	199	60.6298	9	2
58	246	38.8818	9	2
59	70	61.0794	10	10
59	80	117.973	10	10
59	109	92.4473	10	10
59	141	75.1707	10	10
59	188	43.4073	10	10
59	229	171.46	10	10
62	70	160.093	10	10
62	74	68.5263	10	10
62	75	74.8663	10	10
62	102	143.086	10	10
62	111	214.068	10	10
62	200	24.0967	10	10
62	400	54.4992	10	10
63	89	411.907	2	2
63	112	95.8666	2	2
63	176	97.8832	2	2
63	183	58.5351	2	2
63	248	14.0451	2	2
63	270	159.569	2	3
70	75	76.3851	10	10
70	111	144.652	10	10
70	200	156.238	10	10
70	229	46.4337	10	10
70	296	78.6184	10	10
71	80	110.689	10	10
71	111	89.5336	10	10
71	166	25.9466	10	10
71	193	145.265	10	10
72	97	149.85	9	2
72	99	131.861	9	9
72	112	32.8525	9	2
72	120	104.967	9	1
72	145	69.8718	9	1
72	231	52.9698	9	2
72	249	61.6977	9	2
74	102	233.202	10	10
75	102	450.365	10	10
75	110	81.5843	10	10
75	200	35.3297	10	10
75	242	98.1133	10	10
75	257	68.0442	10	10
75	430	78.115	10	10
77	94	69.8581	10	1
77	127	91.3336	10	2
77	142	57.509	10	10
77	161	182.244	10	10
77	183	14.221	10	2
77	233	52.234	10	1
80	111	191.778	10	10
80	141	100.638	10	10
80	166	55.8141	10	10
80	193	22.1535	10	10
80	229	16.3085	10	10
80	264	102.81	10	10
82	122	132.036	9	9
82	129	76.4686	9	2
82	157	20.5716	9	2
82	170	118.414	9	1
82	244	83.765	9	1
82	246	27.7829	9	2
82	297	62.9725	9	2
82	305	48.1318	9	2
83	85	70.25	1	1
83	122	138.412	1	9
83	131	35.5693	1	1
83	138	87.0824	1	1
83	157	43.0924	1	2
83	184	61.3068	1	9
83	194	141.513	1	2
85	119	95.9285	1	9
85	129	40.335	1	2
85	131	54.6161	1	1
85	157	159.609	1	2
85	160	68.3545	1	1
85	175	26.4023	1	9
85	194	99.9312	1	2
87	116	103.806	9	1
87	170	43.4188	9	1
87	199	50.9038	9	2
87	204	14.508	9	2
89	112	408.46	2	2
89	154	120.572	2	2
89	183	66.0024	2	2
89	248	2.312	2	2
89	270	151.188	2	3
89	370	212.5	2	3
89	387	110.232	2	3
89	402	69.1555	2	3
89	425	2.918	2	3
89	481	52.4268	2	3
89	505	40.2673	2	3
92	102	71.9631	10	10
92	110	174.454	10	10
92	257	100.538	10	10
92	379	64.7472	10	10
94	116	53.0258	1	1
94	154	62.9561	1	2
94	183	53.2877	1	2
94	233	109.645	1	1
94	251	37.5974	1	1
97	99	46.3261	2	9
97	112	462.779	2	2
97	144	445.018	2	2
97	199	140.048	2	2
97	204	79.7528	2	2
97	231	6.6566	2	2
97	249	48.0846	2	2
97	256	5.8714	2	2
97	321	75.9211	2	3
97	364	52.4576	2	3
97	415	66.1528	2	3
97	436	56.4271	2	3
97	453	118.718	2	3
97	531	3.2967	2	3
97	582	85.3734	2	3
99	119	130.362	9	9
99	129	20.2155	9	2
99	144	106.909	9	2
99	145	159.258	9	1
99	256	65.7031	9	2
99	300	40.3807	9	2
100	109	86.4599	1	10
100	120	65.4003	1	1
100	176	225.732	1	2
100	188	56.4117	1	10
100	203	140.876	1	9
100	216	48.2371	1	9
102	110	5.4851	10	10
102	257	207	10	10
102	400	9.2647	10	10
102	430	35.2522	10	10
102	516	47.5218	10	10
105	142	13.0218	1	10
109	141	69.7918	10	10
109	188	189.16	10	10
109	203	55.0132	10	9
109	229	60.4457	10	10
109	236	104.413	10	10
110	161	137.21	10	10
110	242	91.5135	10	10
110	257	87.7824	10	10
110	269	61.9366	10	10
110	379	45.6372	10	10
110	422	132.635	10	10
111	193	115.48	10	10
111	200	73.3591	10	10
111	229	13.8279	10	10
111	264	167.862	10	10
111	362	19.112	10	10
111	400	201.023	10	10
111	503	20.425	10	10
112	154	28.2059	2	2
112	204	79.3368	2	2
112	231	33.6534	2	2
112	248	28.3493	2	2
112	321	113.133	2	3
112	387	106.829	2	3
112	402	35.3493	2	3
112	415	51.4573	2	3
112	481	11.4506	2	3
112	531	60.3427	2	3
116	154	45.3753	1	2
116	170	44.815	1	1
116	199	25.4897	1	2
116	204	147.78	1	2
116	251	122.849	1	1
116	316	95.881	1	1
119	129	128.645	9	2
119	145	75.383	9	1
119	157	83.6	9	2
119	160	31.9136	9	1
119	189	62.4751	9	9
119	215	91.9358	9	1
119	300	18.3677	9	2
119	308	95.6909	9	2
119	338	13.8837	9	2
120	145	51.386	1	1
120	176	47.5782	1	2
120	216	133.996	1	9
120	231	146.473	1	2
120	232	99.4172	1	1
120	248	125.2	1	2
120	249	34.958	1	2
122	157	34.5406	9	2
122	184	101.152	9	9
122	194	39.1278	9	2
122	244	123.325	9	1
122	297	31.7947	9	2
122	304	80.1822	9	1
122	322	52.7072	9	2
127	142	447.541	2	10
127	161	49.6291	2	10
127	183	413.053	2	2
127	233	50.57	2	1
127	270	16.1812	2	3
127	370	64.1536	2	3
127	399	44.4481	2	10
127	428	136.912	2	10
127	609	69.148	2	3
127	665	14.6361	2	2
127	666	16.3143	2	2
129	144	465.179	2	2
129	157	454.076	2	2
129	246	56.493	2	2
129	297	57.8304	2	2
129	300	11.1994	2	2
129	305	116.149	2	2
129	308	7.8888	2	2
129	433	109.367	2	3
129	548	22.3613	2	3
129	581	70.0799	2	3
129	592	49.7755	2	3
131	138	89.8059	1	1
131	175	37.9655	1	9
131	194	130.503	1	2
131	195	64.093	1	10
131	213	75.6681	1	9
131	262	10.5283	1	2
131	290	48.8793	1	2
138	184	209.422	1	9
138	194	34.3925	1	2
138	195	83.341	1	10
138	239	93.4259	1	10
138	262	46.2368	1	2
138	277	43.6986	1	10
138	290	88.7827	1	2
138	311	98.9267	1	2
141	166	66.9938	10	10
141	229	121.457	10	10
141	236	101.795	10	10
141	264	154.304	10	10
141	272	63.2399	10	10
142	161	110.109	10	10
142	269	314.561	10	10
142	399	128.044	10	10
142	428	97.388	10	10
142	609	62.0824	10	3
142	664	21.077	10	10
142	665	11.1772	10	2
144	199	50.9595	2	2
144	246	136.41	2	2
144	256	8.4602	2	2
144	300	11.0834	2	2
144	364	65.6366	2	3
144	433	22.4509	2	3
144	436	109.505	2	3
144	548	81.8913	2	3
144	592	10.4667	2	3
145	215	51.2878	1	1
145	232	66.5031	1	1
145	249	66.8615	1	2
145	256	134.521	1	2
145	266	155.263	1	1
145	300	119.813	1	2
145	308	38.8321	1	2
154	183	355.677	2	2
154	204	325.237	2	2
154	233	35.5759	2	1
154	251	133.338	2	1
154	370	55.5503	2	3
154	387	84.921	2	3
154	500	57.1844	2	9
154	513	68.2143	2	9
154	630	17.1684	2	3
154	667	34.3985	2	2
154	669	23.9264	2	2
154	676	60.4575	2	3
157	160	18.0413	2	1
157	194	434.277	2	2
157	297	147.079	2	2
157	322	85.9958	2	2
157	338	32.1932	2	2
157	433	18.788	2	3
157	444	104.089	2	3
157	581	75.8519	2	3
157	613	34.6803	2	3
160	175	34.6619	1	9
160	189	64.5405	1	9
160	194	15.3362	1	2
161	233	78.5473	10	1
161	269	59.0898	10	10
161	422	69.6615	10	10
161	428	141.358	10	10
166	193	215.382	10	10
166	264	98.5142	10	10
166	272	109.433	10	10
166	404	64.575	10	10
166	416	29.329	10	10
170	199	91.1297	1	2
170	244	32.3236	1	1
170	246	70.2186	1	2
170	305	23.5267	1	2
170	316	73.9686	1	1
170	383	157.13	1	1
175	189	58.6329	9	9
175	194	96.1619	9	2
175	213	117.508	9	9
175	215	63.6782	9	1
175	273	27.8524	9	1
175	338	13.955	9	2
175	394	43.6597	9	2
176	188	212.321	2	10
176	203	71.1541	2	9
176	216	22.2589	2	9
176	248	165.14	2	2
176	270	120.086	2	3
176	325	137.423	2	2
176	365	45.0363	2	2
176	402	48.2811	2	3
176	425	166.32	2	3
176	482	13.6792	2	10
183	233	127.558	2	1
183	370	160.36	2	3
183	428	57.949	2	10
183	513	47.6912	2	9
183	609	22.2015	2	3
183	630	50.8762	2	3
183	666	43.1435	2	2
183	667	21.329	2	2
184	194	22.7752	9	2
184	262	64.5624	9	2
184	277	64.2609	9	10
184	290	29.4079	9	2
184	304	132.087	9	1
184	311	15.3152	9	2
184	423	148.665	9	9
188	203	84.0815	10	9
188	229	241.033	10	10
188	236	26.849	10	10
188	270	17.789	10	3
188	280	107.948	10	3
188	296	18.3906	10	10
188	365	75.2215	10	2
188	393	76.8673	10	10
188	482	201.063	10	10
189	215	54.8208	9	1
189	338	33.8742	9	2
193	264	78.2704	10	10
193	362	22.0825	10	10
193	404	83.3723	10	10
193	416	48.5683	10	10
193	503	109.785	10	10
194	213	57.1258	2	9
194	262	391.214	2	2
194	290	50.0585	2	2
194	322	112.702	2	2
194	338	24.4845	2	2
194	394	41.3899	2	2
194	444	37.7503	2	3
194	495	112.351	2	3
194	519	16.0871	2	3
194	613	41.2312	2	3
195	213	38.3763	10	9
195	239	64.2167	10	10
195	265	97.0009	10	10
195	290	52.1298	10	2
195	298	57.3164	10	10
195	311	153.229	10	2
195	323	52.5323	10	10
195	389	42.006	10	10
199	204	329.87	2	2
199	246	327.92	2	2
199	316	152.349	2	1
199	383	31.2623	2	1
199	436	89.7843	2	3
199	453	87.727	2	3
199	577	97.4973	2	9
199	654	65.0653	2	9
199	679	7.2198	2	3
199	748	33.5955	2	2
199	754	91.7547	2	3
199	808	51.5434	2	2
200	229	60.0444	10	10
200	264	38.4651	10	10
200	296	246.103	10	10
200	400	221.139	10	10
200	430	130.71	10	10
200	558	95.5204	10	10
200	579	88.2588	10	10
200	695	58.9024	10	10
200	736	54.3113	10	10
200	772	4.9685	10	10
203	216	66.2128	9	9
203	236	93.311	9	10
203	312	113.968	9	1
203	325	65.9188	9	2
203	355	61.7521	9	10
203	365	151.206	9	2
203	393	18.5746	9	10
204	251	61.1101	2	1
204	316	117.143	2	1
204	321	108.559	2	3
204	387	39.5047	2	3
204	453	55.8043	2	3
204	500	111.158	2	9
204	654	45.5644	2	9
204	669	42.2835	2	2
204	676	18.8294	2	3
204	679	100.347	2	3
204	748	73.9482	2	2
213	265	116.219	9	10
213	273	92.4685	9	1
213	290	62.9434	9	2
213	394	30.8846	9	2
213	460	51.4369	9	2
215	266	30.8426	1	1
215	273	49.9379	1	1
215	308	96.2627	1	2
215	328	138.533	1	1
215	338	156.39	1	2
215	394	27.437	1	2
216	231	29.2163	9	2
216	232	49.2655	9	1
216	248	103.799	9	2
216	312	37.4538	9	1
216	325	106.901	9	2
216	339	131.151	9	1
229	236	111.644	10	10
229	264	268.313	10	10
229	296	104.638	10	10
229	393	74.3309	10	10
229	418	71.4318	10	10
229	482	22.4116	10	10
229	558	142.518	10	10
231	232	95.6989	2	1
231	248	375.138	2	2
231	249	324.586	2	2
231	339	68.6136	2	1
231	366	40.2911	2	1
231	415	212.259	2	3
231	552	48.5008	2	9
231	688	43.6056	2	2
231	703	46.0019	2	3
231	704	12.1422	2	3
232	249	113.33	1	2
232	256	33.0436	1	2
232	266	39.9958	1	1
232	339	27.9794	1	1
232	366	130.218	1	1
233	251	132.282	1	1
233	428	105.486	1	10
233	513	74.2062	1	9
236	264	15.9994	10	10
236	272	79.4875	10	10
236	355	109.874	10	10
236	393	128.303	10	10
236	418	107.746	10	10
236	420	42.9212	10	10
239	277	144.609	10	10
239	298	58.2584	10	10
239	311	77.3392	10	2
239	333	80.7316	10	10
239	389	89.2044	10	10
239	437	20.676	10	10
242	257	253.9	10	10
242	269	271.535	10	10
242	422	108.217	10	10
242	430	112.862	10	10
242	579	20.4266	10	10
242	662	126.21	10	10
242	692	42.1139	10	10
242	794	23.6181	10	10
244	297	85.5851	1	2
244	304	77.101	1	1
244	322	23.2832	1	2
244	383	101.769	1	1
244	515	60.2648	1	1
246	305	390.708	2	2
246	383	69.515	2	1
246	436	84.8659	2	3
246	577	57.862	2	9
246	592	19.4912	2	3
246	599	30.5473	2	9
246	754	39.0826	2	3
246	755	6.2289	2	3
246	808	26.2127	2	2
246	825	13.7831	2	3
246	905	30.7232	2	2
248	325	213.926	2	2
248	339	89.9923	2	1
248	402	273.467	2	3
248	415	66.7413	2	3
248	552	19.1587	2	9
248	688	13.7745	2	2
248	704	74.2391	2	3
248	711	44.6542	2	2
249	256	358.366	2	2
249	364	77.107	2	3
249	366	105.137	2	1
249	415	134.679	2	3
249	552	24.1861	2	9
249	553	21.2968	2	9
249	688	16.9946	2	2
249	703	78.3443	2	3
249	705	9.6147	2	3
249	710	40.6708	2	2
251	316	70.9585	1	1
251	500	106.001	1	9
251	513	36.0133	1	9
256	266	80.5419	2	1
256	300	309.606	2	2
256	364	206.474	2	3
256	366	45.3781	2	1
256	421	48.4559	2	1
256	553	66.1381	2	9
256	705	66.0637	2	3
256	709	28.1115	2	2
256	710	30.1563	2	2
257	379	280.807	10	10
257	422	20.1078	10	10
257	430	48.5837	10	10
257	516	96.4252	10	10
257	662	93.4562	10	10
257	745	34.3894	10	10
257	794	46.2544	10	10
257	818	100.346	10	10
262	290	371.924	2	2
262	304	21.4461	2	1
262	322	160.737	2	2
262	423	25.9649	2	9
262	495	29.8401	2	3
262	519	14.4841	2	3
262	610	100.029	2	2
262	613	24.8845	2	3
262	721	77.7259	2	3
262	738	26.334	2	2
264	272	81.7464	10	10
264	362	206.553	10	10
264	400	5.7138	10	10
264	404	79.7426	10	10
264	418	111.516	10	10
264	558	67.0556	10	10
265	273	86.722	10	1
265	290	9.814	10	2
265	311	57.2904	10	2
265	323	117.505	10	10
265	419	16.6427	10	10
265	460	51.983	10	2
265	509	55.5425	10	10
266	300	111.071	1	2
266	308	105.325	1	2
266	328	28.3723	1	1
266	366	20.0982	1	1
266	421	166.523	1	1
266	434	23.6983	1	1
269	399	27.2649	10	10
269	422	141.908	10	10
269	428	61.6456	10	10
269	579	26.3538	10	10
269	609	17.8898	10	3
269	662	49.5759	10	10
269	664	97.4791	10	10
269	692	67.1895	10	10
270	280	274.484	3	3
270	370	212.454	3	3
270	399	35.2969	3	10
270	425	108.458	3	3
270	482	26.508	3	10
270	505	41.1655	3	3
270	638	55.6168	3	3
270	699	4.8081	3	3
272	404	176.824	10	10
272	418	58.6763	10	10
272	420	139.886	10	10
272	497	35.946	10	10
273	328	59.4015	1	1
273	394	120.663	1	2
273	419	60.6797	1	10
273	460	156.19	1	2
273	474	125.117	1	10
273	509	51.8075	1	10
277	311	64.1069	10	2
277	333	66.7205	10	10
277	389	36.9467	10	10
277	423	84.8963	10	9
277	437	33.9607	10	10
277	479	178.622	10	10
277	502	102.144	10	10
280	296	222.072	3	10
280	399	265.769	3	10
280	482	107.933	3	10
280	594	60.0696	3	10
280	638	23.8688	3	3
290	311	458.417	2	2
290	423	50.0245	2	9
290	460	14.8266	2	2
290	519	75.2756	2	3
290	610	39.2832	2	2
290	624	64.1048	2	2
290	721	7.2697	2	3
290	774	44.7436	2	3
296	399	62.6688	10	10
296	482	33.7489	10	10
296	558	53.3141	10	10
296	579	147.794	10	10
296	594	63.3367	10	10
296	695	32.449	10	10
297	305	311.622	2	2
297	322	285.349	2	2
297	383	64.7284	2	1
297	515	64.9263	2	1
297	599	104.096	2	9
297	733	56.2463	2	9
297	737	86.3045	2	3
297	738	46.8457	2	2
297	878	37.2123	2	2
298	323	63.734	10	10
298	333	111.508	10	10
298	389	37.1782	10	10
298	391	110.447	10	10
298	437	103.234	10	10
298	438	69.3205	10	10
298	459	31.163	10	10
298	493	77.3102	10	10
298	555	44.0364	10	10
300	308	334.735	2	2
300	364	142.246	2	3
300	421	86.7768	2	1
300	433	143.205	2	3
300	553	42.291	2	9
300	705	4.4221	2	3
300	709	54.8122	2	2
300	741	71.34	2	3
300	766	19.833	2	2
304	322	108.627	1	2
304	423	112.614	1	9
304	515	77.5526	1	1
304	608	45.6374	1	1
305	383	83.6254	2	1
305	592	49.4571	2	3
305	599	99.4974	2	9
305	737	52.8827	2	3
305	825	26.4408	2	3
305	878	21.583	2	2
305	905	38.052	2	2
308	328	33.0797	2	1
308	338	334.779	2	2
308	421	53.0712	2	1
308	433	182.81	2	3
308	434	58.3844	2	1
308	444	67.8656	2	3
308	553	4.8686	2	9
308	620	55.0716	2	9
308	726	74.5867	2	3
308	741	24.8259	2	3
308	766	49.0828	2	2
308	777	26.3329	2	2
311	389	443.873	2	10
311	423	100.034	2	9
311	479	30.1546	2	10
311	509	23.876	2	10
311	519	54.2357	2	3
311	614	60.9361	2	10
311	624	65.4536	2	2
311	694	90.4661	2	10
311	774	79.7639	2	3
311	797	24.3425	2	10
312	325	132.194	1	2
312	339	44.758	1	1
312	355	55.2074	1	10
312	365	107.432	1	2
312	533	158.315	1	9
312	551	45.9783	1	9
316	383	75.9052	1	1
316	500	42.2763	1	9
316	577	31.6964	1	9
316	654	102.002	1	9
321	387	208.058	3	3
321	453	185.71	3	3
321	531	34.4277	3	3
321	679	84.1556	3	3
321	683	33.3279	3	3
321	684	31.3337	3	3
321	889	21.9021	3	3
322	515	137.271	2	1
322	608	60.8604	2	1
322	610	117.105	2	2
322	733	56.901	2	9
322	738	119.843	2	2
322	863	35.3541	2	9
323	389	74.2541	10	10
323	391	122.036	10	10
323	419	96.7941	10	10
323	437	29.7142	10	10
323	509	64.1401	10	10
323	584	53.1039	10	10
325	339	85.0044	2	1
325	365	217.62	2	2
325	402	50.4214	2	3
325	425	119.285	2	3
325	533	170.111	2	9
325	708	55.16	2	2
325	711	57.8265	2	2
325	725	42.0716	2	3
325	763	66.5445	2	3
328	338	138.605	1	2
328	394	112.063	1	2
328	434	191.829	1	1
328	474	43.9373	1	10
333	437	82.2066	10	10
333	438	17.17	10	10
333	491	111.33	10	10
333	493	18.0206	10	10
333	502	126.725	10	10
333	555	57.7666	10	10
333	590	36.3868	10	10
338	394	329.15	2	2
338	434	117.752	2	1
338	444	235.554	2	3
338	495	63.9136	2	3
338	620	70.9201	2	9
338	659	6.002	2	9
338	726	98.2647	2	3
338	777	31.4732	2	2
338	787	34.4757	2	3
338	833	81.1571	2	2
339	366	68.3032	1	1
339	533	81.7156	1	9
339	552	141.088	1	9
355	365	42.2564	10	2
355	393	177.359	10	10
355	418	36.4983	10	10
355	420	47.8458	10	10
355	551	120.237	10	9
355	587	85.3838	10	10
362	400	66.3593	10	10
362	404	76.4661	10	10
362	418	129.398	10	10
362	503	281.884	10	10
362	558	112.786	10	10
362	633	33.9917	10	10
362	706	5.7006	10	10
362	718	120.592	10	10
362	812	86.9907	10	10
364	415	76.7328	3	3
364	433	92.3383	3	3
364	548	204.407	3	3
364	582	140.533	3	3
364	703	12.4301	3	3
364	705	106.954	3	3
364	741	31.5031	3	3
365	393	203.151	2	10
365	425	28.0988	2	3
365	482	154.449	2	10
365	533	76.8101	2	9
365	551	75.8439	2	9
365	707	84.5906	2	2
365	708	26.0046	2	2
365	724	20.3683	2	10
365	725	100.594	2	3
366	421	47.774	1	1
366	552	106.81	1	9
366	553	86.0229	1	9
370	387	163.091	3	3
370	399	153.827	3	10
370	505	9.4521	3	3
370	609	94.9796	3	3
370	630	148.656	3	3
370	676	20.4012	3	3
370	699	13.0193	3	3
370	773	59.1827	3	3
370	810	41.8046	3	3
370	811	16.4521	3	3
370	865	91.9417	3	3
379	422	157.132	10	10
379	662	28.5238	10	10
379	729	190.305	10	10
379	791	14.9501	10	10
379	818	7.4465	10	10
383	515	62.3862	1	1
383	577	80.7687	1	9
383	599	158.331	1	9
387	481	28.7338	3	3
387	531	2.0124	3	3
387	676	121.502	3	3
387	679	31.3063	3	3
387	683	49.5205	3	3
387	773	7.1022	3	3
387	811	68.154	3	3
389	437	468.298	10	10
389	479	45.0716	10	10
389	614	78.1216	10	10
389	694	64.8091	10	10
389	701	8.1684	10	10
389	753	13.4184	10	10
389	797	62.3062	10	10
391	419	95.9029	10	10
391	437	20.988	10	10
391	459	142.5	10	10
391	493	28.289	10	10
391	584	73.0198	10	10
391	590	5.5608	10	10
391	642	26.6727	10	10
393	418	239.582	10	10
393	482	123.725	10	10
393	551	123.445	10	9
393	558	99.0409	10	10
393	587	26.266	10	10
393	706	37.8752	10	10
393	707	31.1545	10	2
393	723	43.6917	10	10
393	724	94.8107	10	10
393	816	85.1475	10	10
394	434	49.1496	2	1
394	460	268.012	2	2
394	474	65.7783	2	10
394	495	160.224	2	3
394	519	7.4288	2	3
394	659	83.6245	2	9
394	787	35.9687	2	3
394	833	78.4092	2	2
394	871	55.9528	2	3
394	885	42.2179	2	2
399	579	233.015	10	10
399	594	45.417	10	10
399	609	233.379	10	3
399	692	84.5864	10	10
399	810	16.9311	10	3
399	841	62.6259	10	3
399	865	10.4243	10	3
399	955	82.6863	10	10
400	430	58.581	10	10
400	503	29.4319	10	10
400	516	95.1117	10	10
400	558	6.6175	10	10
400	696	135.509	10	10
400	718	38.1902	10	10
400	736	148.433	10	10
400	750	37.3761	10	10
400	781	23.329	10	10
402	415	115.565	3	3
402	425	166.914	3	3
402	481	180.008	3	3
402	505	85.7469	3	3
402	531	44.5466	3	3
402	704	47.137	3	3
402	763	57.1431	3	3
404	416	132.691	10	10
404	418	42.0863	10	10
404	420	52.304	10	10
404	497	65.5483	10	10
404	503	124.99	10	10
404	633	115.721	10	10
415	531	223.471	3	3
415	582	142.534	3	3
415	703	94.7175	3	3
415	704	51.8541	3	3
416	497	67.2857	10	10
418	420	183.708	10	10
418	558	157.05	10	10
418	587	49.2334	10	10
418	633	13.7267	10	10
418	706	204.225	10	10
418	723	38.72	10	10
418	812	7.216	10	10
419	459	25.5008	10	10
419	474	36.6719	10	10
419	509	136.068	10	10
419	584	205.917	10	10
419	585	70.2255	10	10
419	605	110.074	10	10
419	642	67.2726	10	10
419	689	61.6989	10	10
420	497	81.2924	10	10
420	587	81.0757	10	10
420	633	79.6788	10	10
420	648	81.0257	10	10
420	706	28.8877	10	10
421	434	51.2325	1	1
421	553	190.178	1	9
421	620	52.0164	1	9
422	428	117.252	10	10
422	662	87.495	10	10
422	664	5.8544	10	10
422	791	161.482	10	10
423	479	139.253	9	10
423	608	162.068	9	1
423	610	5.6271	9	2
423	624	63.2267	9	2
423	694	12.0145	9	10
423	771	67.0376	9	10
425	482	131.911	3	10
425	505	151.884	3	3
425	638	50.2556	3	3
425	725	86.1811	3	3
425	763	17.4062	3	3
428	513	112.738	10	9
428	664	87.876	10	10
428	665	57.8183	10	2
428	666	44.2131	10	2
428	791	61.0703	10	10
428	819	170.361	10	1
430	516	225.44	10	10
430	579	180.242	10	10
430	692	24.348	10	10
430	736	5.4565	10	10
430	772	7.6145	10	10
430	781	80.3857	10	10
430	794	106.094	10	10
433	444	105.917	3	3
433	548	112.456	3	3
433	581	176.556	3	3
433	726	43.8574	3	3
433	741	89.374	3	3
434	474	37.115	1	10
434	620	168.182	1	9
434	659	91.3077	1	9
436	453	186.35	3	3
436	548	55.8002	3	3
436	582	14.8714	3	3
436	592	41.178	3	3
436	739	66.1827	3	3
436	754	82.6782	3	3
436	755	42.7139	3	3
436	889	10.0331	3	3
437	479	8.5667	10	10
437	493	92.3113	10	10
437	502	81.0111	10	10
437	584	18.5246	10	10
437	590	219.415	10	10
437	701	69.2439	10	10
437	753	98.0169	10	10
437	797	23.5683	10	10
437	958	27.9366	10	10
438	459	89.3697	10	10
438	491	118.525	10	10
438	555	66.8698	10	10
438	626	160.327	10	10
444	495	110.868	3	3
444	581	137.262	3	3
444	613	137.57	3	3
444	726	108.726	3	3
444	787	32.7465	3	3
453	582	55.086	3	3
453	679	60.6538	3	3
453	684	41.5307	3	3
453	754	54.5077	3	3
453	889	49.716	3	3
459	555	62.1159	10	10
459	585	101.73	10	10
459	626	50.9312	10	10
459	642	117.878	10	10
459	785	30.6607	10	10
460	474	119.116	2	10
460	509	281.345	2	10
460	519	224.584	2	3
460	659	8.9544	2	9
460	832	12.8272	2	10
460	871	35.7576	2	3
460	885	98.1588	2	2
460	948	56.761	2	3
474	509	92.7574	10	10
474	605	85.5524	10	10
474	659	132.703	10	9
474	832	81.3303	10	10
479	502	148.809	10	10
479	694	56.1282	10	10
479	753	30.1322	10	10
479	771	150.603	10	10
481	505	105.677	3	3
481	531	147.043	3	3
481	683	72.5612	3	3
481	704	15.9784	3	3
481	763	23.7878	3	3
481	773	64.6776	3	3
481	920	60.6343	3	3
481	921	15.6419	3	3
481	1007	44.7084	3	3
482	558	174.255	10	10
482	594	72.209	10	10
482	638	142.417	10	3
482	724	133.968	10	10
482	725	70.1958	10	3
482	759	136.795	10	10
482	991	6.5745	10	3
491	502	27.5535	10	10
491	555	77.1287	10	10
491	626	95.0082	10	10
491	655	149.304	10	10
493	555	131.085	10	10
493	590	153.396	10	10
493	642	7.3027	10	10
493	701	13.8332	10	10
495	519	149.411	3	3
495	613	90.0144	3	3
495	721	128.387	3	3
495	787	72.0198	3	3
495	871	51.1253	3	3
497	633	73.4409	10	10
497	648	56.8037	10	10
500	513	119.217	9	9
500	654	45.3081	9	9
500	669	35.0795	9	2
500	748	13.5771	9	2
500	779	30.1398	9	1
500	820	108.173	9	1
502	555	62.9064	10	10
502	590	61.185	10	10
502	655	176.314	10	10
502	753	52.7252	10	10
502	771	26.0263	10	10
502	876	179.154	10	10
502	918	39.7785	10	10
502	944	15.0473	10	10
503	633	65.9977	10	10
503	696	48.0028	10	10
503	718	95.3387	10	10
503	812	18.6438	10	10
503	826	2.9535	10	10
503	960	70.2936	10	10
503	1097	35.1228	10	10
505	638	101.664	3	3
505	699	8.5303	3	3
505	725	26.6582	3	3
505	763	26.9712	3	3
505	773	70.7906	3	3
505	810	36.847	3	3
505	920	81.0291	3	3
505	1036	47.884	3	3
509	584	262.047	10	10
509	605	83.2685	10	10
509	614	211.754	10	10
509	832	77.5127	10	10
509	885	9.7231	10	2
509	948	47.0679	10	3
509	1026	58.9787	10	10
509	1040	55.7952	10	10
509	1042	13.4854	10	10
513	666	4.5884	9	2
513	667	58.5361	9	2
513	819	65.6907	9	1
513	820	59.5877	9	1
515	599	63.4515	1	9
515	608	75.9331	1	1
515	733	94.1451	1	9
515	863	20.5257	1	9
516	674	2.9312	10	10
516	745	92.2294	10	10
516	750	133.426	10	10
516	781	47.2863	10	10
516	794	73.0985	10	10
516	1083	3.2665	10	10
519	614	103.213	3	10
519	721	79.9535	3	3
519	774	188.305	3	3
519	871	55.1445	3	3
519	948	53.4783	3	3
531	582	100.021	3	3
531	683	96.0893	3	3
531	684	37.7722	3	3
531	703	9.7039	3	3
531	704	26.6745	3	3
531	893	4.9094	3	3
531	921	73.132	3	3
531	969	32.11	3	3
531	1007	15.8939	3	3
533	551	105.889	9	9
533	552	87.3162	9	9
533	707	30.2526	9	2
533	708	157.511	9	2
533	711	68.1991	9	2
533	789	153.526	9	1
533	804	82.5975	9	1
548	581	87.4645	3	3
548	582	114.44	3	3
548	592	103.935	3	3
548	705	20.6836	3	3
548	739	158.61	3	3
548	741	53.1478	3	3
548	1004	59.2525	3	3
548	1006	58.6347	3	3
551	587	99.4968	9	10
551	707	127.291	9	2
551	804	92.2984	9	1
551	816	65.5238	9	10
551	847	103.941	9	10
552	553	101.762	9	9
552	688	145.728	9	2
552	710	21.3407	9	2
552	711	103.619	9	2
552	789	45.5253	9	1
552	790	145.194	9	1
553	620	75.454	9	9
553	709	123.02	9	2
553	710	114.242	9	2
553	766	42.1536	9	2
553	790	65.3899	9	1
553	817	170.569	9	1
555	590	231.357	10	10
555	626	368.614	10	10
555	642	12.9829	10	10
555	655	46.7264	10	10
555	701	11.2305	10	10
555	855	66.1599	10	10
555	918	32.8942	10	10
555	944	79.564	10	10
555	958	2.0348	10	10
555	1023	96.5533	10	10
558	594	16.8391	10	10
558	695	118.888	10	10
558	698	6.5623	10	10
558	718	157.373	10	10
558	723	95.6761	10	10
558	724	47.5122	10	10
558	736	8.9749	10	10
558	759	74.1766	10	10
558	812	56.6757	10	10
558	957	59.6999	10	10
558	1003	69.3153	10	10
558	1090	53.2108	10	10
577	599	157.828	9	9
577	654	130.364	9	9
577	808	102.832	9	2
577	905	11.0578	9	2
577	1012	62.4775	9	1
577	1081	56.8119	9	1
579	594	40.518	10	10
579	692	260.681	10	10
579	695	113.673	10	10
579	736	27.1527	10	10
579	772	7.1149	10	10
579	781	59.6782	10	10
579	841	6.1344	10	3
579	929	40.7535	10	10
579	955	30.1311	10	10
579	1019	41.6989	10	10
579	1131	54.9672	10	10
581	592	193.763	3	3
581	613	146.314	3	3
581	726	55.5091	3	3
581	737	137.31	3	3
581	738	43.2734	3	2
581	741	4.7551	3	3
581	1006	88.5075	3	3
581	1052	69.2204	3	3
582	684	136.503	3	3
582	703	59.7982	3	3
582	705	15.8144	3	3
582	739	45.0892	3	3
582	921	39.911	3	3
582	969	25.4529	3	3
582	1004	70.2451	3	3
584	605	117.534	10	10
584	614	74.3596	10	10
584	642	273.526	10	10
584	689	37.6348	10	10
584	701	171.258	10	10
584	934	80.657	10	10
584	1037	32.3986	10	10
584	1042	114.229	10	10
584	1053	57.9559	10	10
584	1141	24.0714	10	10
585	642	111.202	10	10
585	689	35.0074	10	10
585	785	119.161	10	10
585	803	117.32	10	10
585	870	85.7838	10	10
587	648	53.3739	10	10
587	706	175.208	10	10
587	847	120.777	10	10
587	873	22.3266	10	10
590	701	47.3801	10	10
590	753	17.044	10	10
590	918	41.4666	10	10
590	958	45.5934	10	10
592	737	109.943	3	3
592	739	83.4031	3	3
592	755	58.976	3	3
592	825	139.34	3	3
592	1006	58.5985	3	3
592	1052	4.1848	3	3
592	1212	5.0298	3	3
592	1225	33.6986	3	3
594	695	77.6154	10	10
594	759	66.6389	10	10
594	841	46.2503	10	3
594	929	22.7374	10	10
599	733	131.404	9	9
599	878	59.2265	9	2
599	905	54.3523	9	2
599	1081	137.075	9	1
605	689	78.2979	10	10
605	832	110.78	10	10
605	934	79.9177	10	10
608	610	61.427	1	2
608	624	64.6775	1	2
608	771	68.2958	1	10
608	863	132.241	1	9
608	964	49.2517	1	9
609	630	177.898	3	3
609	664	144.789	3	10
609	665	199.005	3	2
609	666	146.017	3	2
609	692	169.051	3	10
609	865	108.776	3	3
609	955	142.463	3	10
609	1248	119.373	3	3
609	1252	10.764	3	3
609	1322	50.4688	3	3
610	624	330.874	2	2
610	721	160.5	2	3
610	738	229.272	2	2
610	774	30.4406	2	3
610	863	128.399	2	9
610	1091	15.2237	2	3
610	1130	147.499	2	2
610	1151	65.9903	2	3
610	1250	57.9172	2	2
610	1433	12.6769	2	3
610	1504	20.3829	2	3
613	721	133.66	3	3
613	726	2.1564	3	3
613	738	182.149	3	2
613	787	31.1329	3	3
613	1052	53.3943	3	3
613	1091	46.5454	3	3
614	701	89.8097	10	10
614	774	77.8723	10	3
614	797	173.684	10	10
614	948	20.445	10	3
614	1026	79.3373	10	10
614	1053	31.9663	10	10
620	659	86.7705	9	9
620	766	45.7836	9	2
620	777	127.139	9	2
620	817	67.3645	9	1
620	833	58.9107	9	2
620	898	134.07	9	1
624	694	324.005	2	10
624	771	22.9054	2	10
624	774	156.619	2	3
624	863	33.9942	2	9
624	964	134.913	2	9
624	1151	51.0006	2	3
624	1250	138.895	2	2
624	1332	56.8185	2	10
624	1504	3.266	2	3
626	655	116.617	10	10
626	785	10.3365	10	10
626	855	62.2452	10	10
626	904	39.8513	10	10
626	944	38.3133	10	10
626	959	83.1784	10	10
626	1023	65.5105	10	10
626	1174	67.6642	10	10
626	1183	76.4383	10	10
630	666	86.4461	3	2
630	667	159.357	3	2
630	676	194.76	3	3
630	811	56.1464	3	3
630	865	101.885	3	3
630	1273	19.4332	3	3
630	1322	63.5856	3	3
633	648	150.141	10	10
633	706	178.599	10	10
633	812	60.4414	10	10
633	873	111.625	10	10
633	960	154.025	10	10
633	1057	92.4989	10	10
633	1072	26.2625	10	10
638	725	61.0237	3	3
638	759	66.4877	3	10
638	810	75.7956	3	3
638	841	49.268	3	3
638	920	18.6043	3	3
638	991	6.1946	3	3
638	1022	56.3479	3	3
638	1036	24.1336	3	3
638	1138	13.433	3	10
642	689	116.349	10	10
642	701	86.2103	10	10
642	785	234.828	10	10
642	803	26.754	10	10
642	855	148.723	10	10
642	934	16.3945	10	10
642	1037	54.3637	10	10
642	1041	51.495	10	10
642	1141	94.3798	10	10
642	1185	39.9353	10	10
642	1228	20.565	10	10
648	706	35.8117	10	10
648	873	148.629	10	10
648	935	19.6463	10	10
654	748	75.5823	9	2
654	779	92.6792	9	1
654	808	12.6794	9	2
654	1012	57.3949	9	1
655	876	53.1347	10	10
655	904	206.695	10	10
655	944	70.6522	10	10
659	832	97.4698	9	10
659	833	127.852	9	2
659	885	118.016	9	2
659	898	45.999	9	1
659	972	130.181	9	1
662	664	128.846	10	10
662	692	95.3689	10	10
662	729	34.9395	10	10
662	791	168.144	10	10
662	794	130.292	10	10
662	818	196.189	10	10
662	1046	51.0173	10	10
662	1048	106.063	10	10
662	1102	139.995	10	10
662	1170	28.1703	10	10
662	1187	27.6029	10	10
664	665	387.581	10	2
664	692	127.74	10	10
664	791	94.9607	10	10
664	819	44.6042	10	1
664	1046	217.853	10	10
664	1094	9.1892	10	1
664	1170	225.194	10	10
664	1248	49.9573	10	3
664	1388	27.8944	10	1
664	1672	66.2413	10	10
665	666	370.307	2	2
665	819	57.7551	2	1
665	1094	75.9202	2	1
665	1248	34.9954	2	3
665	1322	14.6523	2	3
665	1388	98.651	2	1
665	1672	66.484	2	10
665	1749	28.7998	2	9
665	1992	53.7269	2	2
666	667	436.671	2	2
666	819	76.4866	2	1
666	1094	67.8185	2	1
666	1322	48.9134	2	3
666	1388	91.6307	2	1
666	1749	63.0959	2	9
666	2047	11.423	2	2
667	669	333.789	2	2
667	676	92.1621	2	3
667	819	29.8758	2	1
667	820	63.5322	2	1
667	1094	125.044	2	1
667	1273	54.5362	2	3
667	1322	52.22	2	3
667	1388	86.0652	2	1
667	1688	33.4371	2	9
667	1749	55.1178	2	9
667	1757	29.1097	2	2
667	2047	10.8133	2	2
669	676	179.09	2	3
669	679	101.435	2	3
669	748	339.866	2	2
669	820	107.92	2	1
669	1012	37.2456	2	1
669	1094	73.8688	2	1
669	1273	124.58	2	3
669	1363	135.801	2	1
669	1388	23.5576	2	1
669	1611	14.7059	2	2
669	1628	6.7707	2	9
669	1688	124.928	2	9
669	1757	12.5647	2	2
676	679	161.566	3	3
676	811	104.744	3	3
676	1273	56.3229	3	3
679	748	216.158	3	2
679	754	129.773	3	3
679	811	41.6444	3	3
679	889	169.978	3	3
679	907	2.7626	3	3
679	1273	54.6388	3	3
679	1306	53.3079	3	3
683	684	53.9591	3	3
683	773	42.5742	3	3
683	811	93.0791	3	3
683	889	29.4194	3	3
683	920	7.7581	3	3
683	921	48.8995	3	3
683	1119	38.7268	3	3
684	739	54.7336	3	3
684	889	154.094	3	3
684	921	79.9229	3	3
684	1004	5.9357	3	3
684	1119	7.9923	3	3
684	1184	30.5789	3	3
688	703	191.712	2	3
688	704	104.514	2	3
688	710	236.648	2	2
688	711	242.576	2	2
688	790	122.695	2	1
688	1043	113.091	2	1
688	1301	35.8541	2	9
688	1314	78.3721	2	2
688	1324	38.3213	2	2
689	803	73.4714	10	10
689	934	125.866	10	10
689	1041	48.09	10	10
692	794	224.574	10	10
692	955	81.9741	10	10
692	1048	76.9913	10	10
692	1131	115.527	10	10
692	1170	93.6238	10	10
692	1248	53.5788	10	3
692	1331	118.088	10	10
692	1369	3.5553	10	10
694	753	327.238	10	10
694	771	114.313	10	10
694	774	100.885	10	3
694	797	192.88	10	10
694	964	81.5908	10	9
694	1112	99.8072	10	10
694	1293	53.248	10	10
694	1332	184.683	10	10
694	1412	66.6048	10	10
694	1430	67.1901	10	10
694	1697	9.7536	10	10
695	736	102.461	10	10
695	759	9.9807	10	10
695	929	39.3985	10	10
695	957	70.8176	10	10
695	1019	25.4708	10	10
695	1096	20.1566	10	10
696	718	51.8507	10	10
696	736	71.8997	10	10
696	750	59.3424	10	10
696	826	3.7222	10	10
696	943	30.2678	10	10
696	1015	46.8508	10	10
696	1020	32.8159	10	10
696	1063	37.1585	10	10
696	1085	31.0712	10	10
696	1146	2.1027	10	10
698	736	8.9036	10	10
699	810	4.4944	3	3
701	797	55.9457	10	10
701	855	95.482	10	10
701	958	166.03	10	10
701	1023	33.1681	10	10
701	1037	80.1833	10	10
701	1053	52.8474	10	10
703	704	225.447	3	3
703	705	258.952	3	3
703	710	139.425	3	2
703	893	5.1432	3	3
703	969	162.495	3	3
703	993	2.1945	3	3
703	1004	32.4006	3	3
703	1314	14.5484	3	2
703	1324	67.4769	3	2
703	1338	102.353	3	3
703	1339	70.7445	3	3
704	711	155.564	3	2
704	763	286.417	3	3
704	893	4.4159	3	3
704	969	43.0058	3	3
704	1007	99.6899	3	3
704	1257	2.2193	3	3
704	1312	63.3255	3	3
704	1314	64.5509	3	2
704	1338	50.1617	3	3
705	709	154.966	3	2
705	710	136.041	3	2
705	741	228.416	3	3
705	1004	142.156	3	3
705	1226	73.5577	3	3
705	1324	16.1474	3	2
705	1339	76.7335	3	3
705	1353	60.744	3	2
706	723	106.105	10	10
706	812	112.685	10	10
706	816	78.7448	10	10
706	847	92.3713	10	10
706	873	80.097	10	10
706	1057	37.9408	10	10
706	1073	150.034	10	10
707	708	228.95	2	2
707	724	125.503	2	10
707	725	95.9879	2	3
707	804	121.311	2	1
707	816	256.23	2	10
707	847	7.7293	2	10
707	1075	130.836	2	10
707	1300	80.7161	2	9
707	1379	81.6782	2	2
707	1418	44.8892	2	10
708	711	243.384	2	2
708	725	241.206	2	3
708	763	71.9555	2	3
708	789	110.912	2	1
708	804	42.3718	2	1
708	1075	95.8114	2	10
708	1100	59.4461	2	1
708	1229	4.4242	2	9
708	1316	118.946	2	9
708	1379	52.8217	2	2
708	1381	58.4027	2	2
708	1507	45.1247	2	2
709	710	241.973	2	2
709	741	135.384	2	3
709	766	249.841	2	2
709	817	115.527	2	1
709	1044	85.0779	2	1
709	1076	17.4655	2	1
709	1315	48.1923	2	9
709	1318	14.4517	2	9
709	1352	13.792	2	2
709	1353	102.247	2	2
710	790	98.1671	2	1
710	817	18.9386	2	1
710	1043	35.0483	2	1
710	1044	90.2758	2	1
710	1318	72.0815	2	9
710	1324	87.9068	2	2
710	1353	29.9785	2	2
711	763	139.897	2	3
711	789	137.179	2	1
711	790	14.211	2	1
711	1043	59.8925	2	1
711	1100	84.6304	2	1
711	1229	84.1426	2	9
711	1314	79.106	2	2
711	1381	48.1716	2	2
718	736	113.187	10	10
718	812	41.9111	10	10
718	957	82.0678	10	10
718	1020	7.3338	10	10
718	1063	49.0658	10	10
718	1090	69.1155	10	10
718	1097	102.886	10	10
718	1165	23.2221	10	10
718	1194	38.4713	10	10
721	738	58.6984	3	2
721	774	133.609	3	3
721	787	9.5655	3	3
721	871	35.4544	3	3
721	1091	62.9325	3	3
721	1151	68.8844	3	3
723	724	149.643	10	10
723	812	253.887	10	10
723	816	155.593	10	10
723	1003	101.707	10	10
723	1073	102.416	10	10
723	1090	34.7735	10	10
723	1418	17.7313	10	10
723	1419	97.0483	10	10
723	1451	138.278	10	10
724	725	231.174	10	3
724	759	77.8707	10	10
724	816	95.6088	10	10
724	991	9.5912	10	3
724	1003	152.874	10	10
724	1138	109.521	10	10
724	1294	4.1216	10	3
724	1337	69.5357	10	3
724	1411	169.773	10	10
724	1418	75.0163	10	10
724	1451	10.6586	10	10
725	763	237.715	3	3
725	991	7.0285	3	3
725	1036	142.833	3	3
725	1138	27.8592	3	10
725	1294	3.5005	3	3
725	1337	188.797	3	3
725	1378	82.6598	3	3
725	1379	59.1563	3	2
725	1507	45.2041	3	2
726	741	249.75	3	3
726	766	70.1785	3	2
726	777	149.964	3	2
726	787	205.327	3	3
726	833	104.169	3	2
726	1006	51.9627	3	3
726	1052	123.789	3	3
726	1091	4.1925	3	3
726	1298	117.233	3	3
726	1352	13.4888	3	2
726	1360	77.2535	3	3
726	1361	61.1046	3	2
726	1440	16.9197	3	2
729	791	78.6444	10	10
729	818	130.275	10	10
729	1102	18.8988	10	10
729	1200	88.0405	10	10
733	738	47.8252	9	2
733	863	169.733	9	9
733	878	77.8881	9	2
733	1081	68.9842	9	1
733	1113	21.2725	9	2
733	1130	12.1645	9	2
733	1303	78.9033	9	1
736	750	15.4362	10	10
736	772	2.4061	10	10
736	781	145.014	10	10
736	957	44.121	10	10
736	1019	13.1899	10	10
736	1051	14.4596	10	10
736	1063	61.5768	10	10
736	1084	31.931	10	10
736	1096	6.269	10	10
736	1173	14.4854	10	10
736	1176	32.1311	10	10
737	738	214.548	3	2
737	825	84.2566	3	3
737	878	93.9004	3	2
737	1052	16.5194	3	3
737	1113	87.9238	3	2
737	1212	55.9282	3	3
738	863	6.3051	2	9
738	878	5.4035	2	2
738	1052	14.3212	2	3
738	1091	69.1478	2	3
738	1113	104.307	2	2
738	1130	141.375	2	2
738	1212	52.689	2	3
738	1433	11.6306	2	3
739	755	120.387	3	3
739	889	55.6837	3	3
739	1004	65.4809	3	3
739	1006	22.3072	3	3
739	1184	7.9091	3	3
739	1276	48.0913	3	3
741	766	151.427	3	2
741	1004	23.0966	3	3
741	1006	165.738	3	3
741	1226	74.2246	3	3
741	1298	35.5386	3	3
741	1352	75.7694	3	2
741	1353	13.4466	3	2
741	1438	73.1232	3	3
745	750	42.1284	10	10
745	794	249.892	10	10
745	818	89.2548	10	10
745	1083	9.7447	10	10
745	1104	218.465	10	10
745	1187	113.854	10	10
745	1218	31.2746	10	10
745	1327	30.1227	10	10
745	1533	11.2785	10	10
745	1534	26.218	10	10
745	1627	13.2297	10	10
745	1670	43.7183	10	10
748	754	88.9803	2	3
748	779	31.0647	2	1
748	808	274.109	2	2
748	820	18.1443	2	1
748	1012	187.569	2	1
748	1273	8.9478	2	3
748	1306	99.5546	2	3
748	1363	68.98	2	1
748	1364	74.9101	2	1
748	1611	33.7951	2	2
748	1628	133.551	2	9
748	2016	8.9854	2	2
750	781	88.508	10	10
750	943	20.0761	10	10
750	1083	8.2884	10	10
750	1084	22.9054	10	10
750	1085	42.8701	10	10
750	1104	42.4354	10	10
750	1217	51.7518	10	10
750	1218	11.3503	10	10
750	1327	49.2241	10	10
753	771	28.2172	10	10
753	797	80.8775	10	10
753	876	52.9274	10	10
753	918	330.569	10	10
753	958	109.249	10	10
753	1112	114.499	10	10
753	1412	37.8824	10	10
753	1430	114.497	10	10
753	1461	28.9728	10	10
753	1764	10.058	10	10
753	1829	4.3636	10	10
754	755	143.239	3	3
754	808	244.057	3	2
754	825	27.4493	3	3
754	889	104.249	3	3
754	905	19.36	3	2
754	1288	29.188	3	3
754	1306	39.5961	3	3
755	825	122.081	3	3
755	889	44.2399	3	3
755	1225	12.5945	3	3
755	1276	38.2045	3	3
755	1288	53.3819	3	3
755	1308	23.8827	3	3
759	841	37.1385	10	3
759	929	46.4911	10	10
759	957	37.3735	10	10
759	991	2.6905	10	3
759	1003	41.482	10	10
759	1022	62.9662	10	3
759	1136	22.7212	10	10
759	1138	79.5833	10	10
759	1224	2.4473	10	10
763	1007	59.8991	3	3
763	1036	78.2925	3	3
763	1312	72.3286	3	3
763	1314	2.2586	3	2
763	1377	5.5472	3	3
763	1378	63.9523	3	3
763	1381	66.6033	3	2
766	777	264.287	2	2
766	817	77.5207	2	1
766	1076	72.6761	2	1
766	1315	63.703	2	9
766	1352	68.8578	2	2
766	1361	14.1789	2	2
771	876	80.367	10	10
771	964	100.487	10	9
771	1112	64.8062	10	10
773	810	48.1284	3	3
773	811	80.1604	3	3
773	865	43.2671	3	3
773	920	72.0652	3	3
773	1119	3.8394	3	3
773	1148	42.8454	3	3
774	797	141.971	3	10
774	948	53.7796	3	3
774	1026	17.3589	3	10
774	1151	105.892	3	3
774	1293	45.6978	3	10
777	817	10.3501	2	1
777	833	192.925	2	2
777	898	74.1239	2	1
777	1076	75.8268	2	1
777	1245	54.6292	2	9
777	1315	16.4055	2	9
777	1361	61.1252	2	2
779	820	47.7004	1	1
779	1012	36.7558	1	1
781	794	76.6675	10	10
781	1019	5.9378	10	10
781	1084	40.7982	10	10
781	1131	11.1179	10	10
781	1218	59.9313	10	10
785	803	97.3667	10	10
785	855	51.1093	10	10
785	870	228.894	10	10
785	959	93.181	10	10
785	1041	18.7538	10	10
785	1185	28.2305	10	10
785	1228	87.2009	10	10
785	1310	22.028	10	10
787	833	154.337	3	2
787	871	235.95	3	3
787	1091	112.345	3	3
787	1151	11.082	3	3
787	1360	114.75	3	3
787	1420	10.5589	3	2
787	1440	26.3841	3	2
789	790	38.5686	1	1
789	804	59.4453	1	1
789	1043	16.6877	1	1
789	1075	34.5778	1	10
789	1100	132.293	1	1
790	817	37.1928	1	1
790	1043	156.164	1	1
790	1044	45.6591	1	1
791	819	52.1485	10	1
791	1046	91.0331	10	10
791	1102	69.8428	10	10
794	818	28.811	10	10
794	1048	129.798	10	10
794	1131	21.1363	10	10
794	1187	80.5777	10	10
794	1218	91.6554	10	10
794	1331	5.0176	10	10
794	1369	58.5317	10	10
794	1534	8.2496	10	10
794	1627	71.7514	10	10
797	958	147.402	10	10
797	1026	38.0681	10	10
797	1053	51.4615	10	10
797	1293	32.7619	10	10
797	1412	69.5448	10	10
803	870	29.4195	10	10
803	1041	121.078	10	10
804	847	51.5795	1	10
[truncated: 2,100 more rows]
