# Supplementary material for: Topological analysis of multicellular complexity in the plant hypocotyl
Source: eLife. 2017 Jul 6;6:e26023. doi: 10.7554/eLife.26023 (PMC5499946; doi:10.7554/eLife.26023)
Supplement: Supplementary file 1. — Cells are represented by arbitrary labels, and interaction size (μm2) and cell types for each cell-cell interaction are included in additional columns. Details are explained in the associated readme file. Biological triplicate samples for each genetic background are labelled sequentially. DOI: http://dx.doi.org/10.7554/eLife.26023.028 [file elife-26023-supp1.zip › ara_monopteros_2.csv]

Label	Neighbour	Shared_Wall_Area	Label_Cell_Type	Neighbour_Cell_Type
2	492	7.2509	10	10
2	1673	10.0125	10	10
3	77	48.5701	2	3
3	131	111.769	2	2
3	253	20.4861	2	9
3	273	220.216	2	2
3	275	20.0068	2	9
3	407	159.975	2	1
3	480	74.7622	2	9
3	575	43.0003	2	3
3	651	42.6452	2	9
3	1267	67.9839	2	2
3	1502	217.367	2	2
3	1565	49.3571	2	2
3	1633	103.339	2	3
4	212	71.2313	1	1
4	336	67.0048	1	2
4	750	97.1932	1	2
4	813	152.275	1	9
4	846	68.9035	1	10
4	863	44.22	1	2
4	1102	38.5067	1	10
4	1371	103.058	1	1
4	1614	29.4748	1	10
5	73	39.4841	10	2
5	409	90.7148	10	10
5	447	59.3072	10	10
5	514	58.9057	10	10
5	530	82.5655	10	9
5	691	72.9517	10	1
5	786	117.145	10	2
5	866	67.2924	10	2
5	1203	55.8374	10	1
5	1593	104.866	10	10
7	29	8.56	10	10
7	207	97.9486	10	10
7	309	32.7151	10	10
7	345	141.922	10	10
7	391	56.9201	10	10
7	408	124.568	10	10
7	440	133.692	10	10
7	674	41.6953	10	10
7	715	42.4957	10	10
7	1055	80.7055	10	10
7	1335	92.5198	10	10
10	126	27.1519	1	1
10	290	92.3909	1	2
10	346	50.8893	1	1
10	468	135.028	1	1
10	904	63.4294	1	2
10	1083	153.525	1	1
10	1562	50.4721	1	1
11	109	92.4399	10	10
11	178	45.6996	10	1
11	629	39.4337	10	10
11	855	92.5148	10	2
11	1080	41.347	10	10
11	1316	46.7048	10	9
11	1330	62.0097	10	10
11	1555	47.9574	10	9
17	252	77.0909	10	10
17	475	63.1225	10	3
17	611	130.742	10	10
17	619	15.5583	10	10
17	636	21.7795	10	10
17	773	33.5319	10	10
17	792	7.5242	10	3
17	867	76.5549	10	10
17	943	38.084	10	10
17	1240	155.057	10	10
17	1340	4.9655	10	10
17	1481	44.1882	10	10
19	312	56.0064	10	9
19	1355	94.1878	10	10
19	1447	53.8037	10	10
19	1448	95.4412	10	10
19	1471	123.198	10	10
19	1505	34.0915	10	10
19	1539	53.4096	10	1
20	52	43.9239	10	10
20	134	13.8954	10	10
20	141	20.9581	10	10
20	185	67.9482	10	10
20	508	173.184	10	10
20	545	24.1281	10	10
20	731	82.62	10	10
20	770	74.6295	10	10
20	824	111.603	10	10
20	853	13.3524	10	10
20	1010	15.7823	10	10
20	1082	97.4979	10	10
20	1205	60.0041	10	10
20	1314	32.4961	10	10
20	1377	85.3213	10	10
21	88	42.2426	3	3
21	217	26.1065	3	2
21	554	177.48	3	3
21	575	91.4051	3	3
21	684	67.1351	3	2
21	962	16.5938	3	3
21	1115	143.466	3	3
21	1244	133.175	3	2
21	1464	105.294	3	3
21	1488	72.0366	3	2
21	1655	64.8505	3	2
28	65	121.798	10	10
28	467	63.8951	10	10
28	520	15.9602	10	10
28	630	7.3091	10	10
28	765	38.9027	10	10
28	1276	56.5484	10	10
28	1285	119.335	10	10
28	1324	50.658	10	10
28	1470	64.4649	10	10
29	153	24.0815	10	10
29	207	128.433	10	10
29	309	127.06	10	10
29	440	66.1105	10	10
29	743	114.554	10	10
29	851	70.2904	10	10
29	980	86.0488	10	10
29	1051	27.1632	10	10
30	33	12.3263	10	10
30	467	23.7193	10	10
30	744	22.4232	10	10
30	1470	23.033	10	10
30	1595	15.9668	10	10
31	131	80.0736	1	2
31	188	119.705	1	1
31	189	51.1687	1	9
31	300	46.3623	1	1
31	590	113.37	1	9
31	903	19.2579	1	1
31	1092	47.3321	1	2
31	1241	30.2673	1	1
31	1503	20.9085	1	2
33	139	12.7223	10	10
33	199	47.3944	10	10
33	364	30.0557	10	10
33	443	50.1067	10	10
33	467	53.6761	10	10
33	630	38.52	10	10
33	642	30.9058	10	10
33	656	25.1784	10	10
33	744	40.2086	10	10
33	773	3.3663	10	10
33	794	18.0505	10	10
33	1285	26.3499	10	10
33	1340	66.7263	10	10
33	1449	16.1443	10	10
33	1470	55.9369	10	10
33	1521	17.5915	10	10
34	360	56.5019	2	2
34	472	61.2187	2	1
34	626	104.124	2	10
34	856	293.052	2	2
34	1023	62.2804	2	9
34	1095	113.701	2	3
34	1144	21.2448	2	2
34	1196	140.361	2	3
34	1234	70.1704	2	2
34	1249	143.834	2	1
34	1288	32.4401	2	9
34	1359	163.835	2	2
34	1372	31.8974	2	1
34	1541	105.608	2	1
37	141	38.01	10	10
37	572	42.7581	10	10
37	714	58.8175	10	10
37	807	107.063	10	10
37	824	11.4982	10	10
37	853	101.25	10	10
37	859	211.3	10	10
37	981	44.1589	10	10
37	1085	42.5456	10	10
37	1205	91.2984	10	10
37	1377	12.3088	10	10
37	1411	25.0262	10	10
37	1645	54.721	10	10
39	329	9.0746	1	2
39	384	139.161	1	1
39	651	74.3667	1	9
39	684	28.0377	1	2
39	771	59.6616	1	1
39	1267	36.2379	1	2
39	1548	70.8912	1	1
39	1565	115.096	1	2
39	1589	25.1636	1	1
39	1650	56.1524	1	1
43	312	65.4931	2	9
43	336	47.8428	2	2
43	750	28.7107	2	2
43	813	46.8683	2	9
43	1102	36.7809	2	10
43	1115	94.8213	2	3
43	1244	21.5992	2	2
43	1308	86.6054	2	3
43	1448	263.278	2	10
43	1464	28.3408	2	3
43	1471	67.5788	2	10
43	1488	258.698	2	2
43	1539	75.0718	2	1
43	1592	42.5292	2	2
46	151	108.54	10	10
46	197	263.384	10	10
46	262	154.733	10	10
46	505	42.6246	10	10
46	626	6.6081	10	10
46	1097	122.805	10	10
46	1278	120.424	10	10
46	1314	78.078	10	10
46	1358	101.597	10	10
46	1407	32.2966	10	10
49	481	32.3576	10	9
49	622	6.9006	10	10
49	747	129.153	10	10
49	769	79.7554	10	10
49	783	41.2308	10	10
49	864	97.3005	10	10
49	1231	77.74	10	9
49	1235	141.635	10	10
49	1261	11.3303	10	1
49	1453	46.5182	10	10
49	1454	64.1384	10	2
51	113	16.4003	10	10
51	320	2.0086	10	10
51	492	20.2041	10	10
51	656	65.8635	10	10
51	690	44.3696	10	10
51	757	23.5302	10	10
51	794	3.2603	10	10
51	1031	31.3855	10	10
51	1107	47.266	10	10
51	1298	12.7521	10	10
51	1332	23.5054	10	10
51	1499	29.3619	10	10
52	141	108.875	10	10
52	185	33.4465	10	10
52	308	23.7308	10	10
52	508	6.5816	10	10
52	545	43.3337	10	10
52	649	34.328	10	10
52	953	74.8939	10	10
52	981	33.8723	10	10
52	1226	97.3972	10	10
52	1324	140.556	10	10
52	1377	142.616	10	10
52	1509	39.1118	10	10
52	1598	45.0122	10	10
59	423	110.077	9	2
59	468	134.628	9	1
59	671	93.9657	9	9
59	687	97.0816	9	9
59	771	22.0874	9	1
59	814	18.8862	9	2
59	904	51.6969	9	2
59	1345	97.597	9	2
59	1589	35.5138	9	1
59	1668	129.169	9	1
61	89	9.5165	3	3
61	115	90.0805	3	3
61	157	88.3973	3	3
61	247	110.762	3	3
61	537	83.6983	3	3
61	559	60.9855	3	2
61	664	40.1564	3	2
61	1157	68.6884	3	2
61	1331	153.309	3	3
61	1382	18.0619	3	3
61	1391	141.59	3	2
61	1463	145.838	3	3
62	432	26.1003	10	10
62	507	9.5983	10	10
62	523	94.9614	10	10
62	564	74.3453	10	10
62	616	52.0681	10	10
62	721	8.9721	10	10
62	938	23.4026	10	10
62	1021	3.8561	10	10
62	1250	74.2151	10	10
62	1435	66.555	10	10
62	1542	71.6211	10	10
64	74	118.081	10	10
64	209	84.1448	10	10
64	219	60.2076	10	10
64	235	35.6374	10	10
64	400	108.988	10	10
64	630	9.9063	10	10
64	642	107.677	10	10
64	747	37.793	10	10
64	783	83.2628	10	10
64	828	17.6244	10	10
64	864	122.543	10	10
64	884	18.8166	10	10
64	967	164.322	10	10
64	1021	65.555	10	10
64	1200	140.854	10	10
64	1235	91.656	10	10
64	1542	54.6419	10	10
65	520	36.3427	10	10
65	659	5.6618	10	10
65	765	39.4776	10	10
65	1276	36.6826	10	10
65	1550	39.6267	10	10
65	1636	95.6385	10	10
68	235	58.3173	10	10
68	269	118.909	10	2
68	400	39.9584	10	10
68	584	54.3353	10	1
68	779	63.5253	10	10
68	828	34.873	10	10
68	948	110.396	10	10
68	967	143.474	10	10
68	968	59.1458	10	9
68	1200	27.9471	10	10
68	1318	43.2427	10	10
68	1563	47.7505	10	1
68	1585	32.3227	10	2
70	269	44.8117	9	2
70	737	16.0419	9	1
70	947	101.608	9	9
70	968	101.587	9	9
70	1054	64.3876	9	2
70	1221	70.5687	9	2
70	1261	95.1885	9	1
70	1454	50.992	9	2
70	1563	78.4023	9	1
73	88	44.4947	2	3
73	110	170.418	2	2
73	336	17.2672	2	2
73	594	83.7729	2	3
73	677	46.9578	2	10
73	758	18.7388	2	9
73	786	306.071	2	2
73	866	333.491	2	2
73	1081	25.7921	2	3
73	1203	45.8959	2	1
73	1245	49.6228	2	3
73	1552	9.61	2	2
73	1559	55.5488	2	2
73	1593	17.5576	2	10
74	209	49.3129	10	10
74	520	37.6543	10	10
74	630	58.8092	10	10
74	659	131.194	10	10
74	783	101.513	10	10
74	864	75.4976	10	10
74	1021	80.6641	10	10
74	1453	32.0732	10	10
74	1542	32.7903	10	10
75	336	4.6077	3	2
75	677	2.6206	3	10
75	927	6.096	3	10
75	1020	3.4111	3	10
75	1308	5.8375	3	3
77	115	57.5701	3	3
77	329	76.787	3	2
77	423	41.9865	3	2
77	456	123.903	3	3
77	537	165.166	3	3
77	706	102.291	3	3
77	1267	8.8588	3	2
77	1496	83.2674	3	2
77	1502	122.343	3	2
77	1565	48.2854	3	2
77	1633	132.226	3	3
81	90	4.8962	10	10
81	268	40.2941	10	10
81	279	56.1789	10	10
81	579	67.0445	10	10
81	695	87.1122	10	10
81	822	74.4435	10	10
81	1180	83.1984	10	10
81	1219	48.814	10	10
82	88	95.9917	2	3
82	99	33.8874	2	9
82	110	84.0074	2	2
82	129	29.6071	2	9
82	178	90.2641	2	1
82	245	74.253	2	2
82	445	187.833	2	2
82	855	186.787	2	2
82	1245	54.3266	2	3
82	1316	63.787	2	9
82	1552	20.4056	2	2
82	1555	36.5193	2	9
88	110	32.9309	3	2
88	245	81.3665	3	2
88	273	9.1453	3	2
88	445	58.7963	3	2
88	575	309.51	3	3
88	594	139.385	3	3
88	1081	35.2014	3	3
88	1115	74.9788	3	3
88	1245	317.416	3	3
88	1308	50.1777	3	3
88	1464	64.1989	3	3
88	1552	62.8047	3	2
88	1655	40.076	3	2
89	115	167.269	3	3
89	157	73.0767	3	3
89	247	93.9776	3	3
89	250	120.334	3	3
89	456	33.8373	3	3
89	588	93.1939	3	3
89	603	36.7935	3	3
89	766	50.5632	3	3
89	782	16.8951	3	3
89	891	124.067	3	3
89	1046	87.9382	3	3
89	1095	77.0732	3	3
89	1149	93.3812	3	3
89	1196	12.2813	3	3
89	1291	163.355	3	3
89	1321	30.236	3	3
89	1463	136.69	3	3
90	268	4.1928	10	10
90	1180	6.5218	10	10
90	1219	11.1514	10	10
93	462	38.5842	10	10
93	888	74.8078	10	10
93	1056	199.639	10	10
93	1069	70.3764	10	10
93	1302	53.4317	10	10
93	1631	65.2407	10	10
98	142	86.7345	2	9
98	255	110.25	2	1
98	383	319.565	2	2
98	465	76.7404	2	1
98	565	42.895	2	2
98	839	37.8504	2	3
98	946	10.937	2	9
98	1065	289.317	2	2
98	1150	117.546	2	3
98	1157	17.7173	2	2
98	1382	36.6517	2	3
98	1393	75.2044	2	2
98	1395	12.6919	2	9
98	1408	54.4094	2	1
98	1547	3.4575	2	3
98	1607	59.9259	2	1
99	110	61.7726	9	2
99	178	73.2171	9	1
99	189	76.934	9	9
99	300	54.6451	9	1
99	436	44.8485	9	1
99	445	47.6412	9	2
99	1289	33.7599	9	10
99	1552	47.9673	9	2
99	1555	116.613	9	9
102	114	75.3549	10	10
102	612	22.9196	10	10
102	1229	37.2532	10	10
102	1253	108.608	10	10
102	1280	80.3537	10	10
102	1283	124.126	10	9
102	1460	80.4975	10	10
102	1652	52.3081	10	10
109	414	34.745	10	10
109	578	108.974	10	10
109	582	109.265	10	10
109	629	93.6003	10	10
109	855	30.6576	10	2
109	912	102.827	10	10
109	1080	59.0402	10	10
109	1087	30.4085	10	10
109	1289	70.6884	10	10
109	1555	106.957	10	9
109	1559	59.2357	10	2
110	436	31.7289	2	1
110	758	33.6845	2	9
110	855	12.2818	2	2
110	866	25.3786	2	2
110	1245	39.6973	2	3
110	1289	98.2648	2	10
110	1310	75.835	2	9
110	1552	225.846	2	2
110	1555	26.4913	2	9
110	1559	204.885	2	2
113	183	40.8989	10	10
113	219	141.909	10	10
113	440	38.1076	10	10
113	642	115.333	10	10
113	656	139.264	10	10
113	690	118.797	10	10
113	790	190.438	10	10
113	1021	4.917	10	10
113	1031	89.2584	10	10
113	1499	41.3721	10	10
114	148	109.181	10	10
114	365	29.6638	10	10
114	413	287.247	10	2
114	516	94.0806	10	10
114	612	67.2182	10	10
114	1030	17.4614	10	10
114	1075	41.7299	10	10
114	1229	5.1896	10	10
114	1283	19.7582	10	9
114	1431	38.9647	10	10
114	1460	91.931	10	10
114	1592	8.4432	10	2
114	1652	251.114	10	10
115	157	18.6627	3	3
115	247	87.3858	3	3
115	456	126.704	3	3
115	498	3.1439	3	3
115	537	82.497	3	3
115	631	81.38	3	3
115	1092	126.058	3	2
115	1149	52.0439	3	3
115	1150	58.4326	3	3
115	1291	20.9979	3	3
115	1321	35.4536	3	3
115	1331	24.8937	3	3
115	1382	62.9039	3	3
115	1496	63.8023	3	2
115	1502	5.4265	3	2
115	1633	250.579	3	3
116	664	91.9045	1	2
116	791	47.4663	1	1
116	825	40.0972	1	1
116	833	109.778	1	1
116	1281	114.622	1	9
116	1391	83.2452	1	2
116	1510	50.687	1	1
116	1513	8.1208	1	2
116	1576	16.1043	1	9
116	1612	56.2707	1	9
117	479	28.7876	10	10
117	621	33.9078	10	10
117	797	41.2225	10	10
117	1303	20.2375	10	10
120	279	16.7287	10	10
120	341	55.5765	10	10
120	573	96.192	10	10
120	695	30.5637	10	10
120	716	62.2489	10	10
120	1002	33.8147	10	10
120	1056	142.001	10	10
120	1253	85.3776	10	10
120	1431	24.4681	10	10
120	1466	103.62	10	10
120	1631	34.8838	10	10
120	1652	248.195	10	10
122	484	71.1844	10	10
122	846	55.5566	10	10
122	1102	95.06	10	10
122	1219	89.607	10	10
122	1447	69.2619	10	10
122	1471	37.7774	10	10
122	1505	131.099	10	10
126	290	14.88	1	2
126	346	127.593	1	1
126	415	109.39	1	2
126	715	58.7188	1	10
126	795	88.1922	1	10
126	987	110.85	1	10
126	1083	68.6811	1	1
126	1430	41.5135	1	10
129	178	74.0512	9	1
129	245	5.7502	9	2
129	273	35.1194	9	2
129	275	97.0639	9	9
129	445	89.4041	9	2
129	1213	81.5842	9	1
129	1241	13.7555	9	1
129	1316	82.0521	9	9
131	188	2.0666	2	1
131	189	74.7643	2	9
131	253	115.897	2	9
131	273	4.3466	2	2
131	275	45.9215	2	9
131	300	32.267	2	1
131	445	226.869	2	2
131	493	137.111	2	2
131	575	59.0542	2	3
131	590	8.1765	2	9
131	1092	238.734	2	2
131	1241	103.586	2	1
131	1393	102.349	2	2
131	1502	47.2176	2	2
131	1633	162.265	2	3
132	195	119.977	10	10
132	469	61.6548	10	9
132	555	65.9155	10	10
132	935	22.3046	10	10
132	983	21.8621	10	10
132	1013	41.8139	10	10
132	1097	52.5555	10	10
132	1278	42.0748	10	10
132	1407	125.719	10	10
132	1475	72.4781	10	10
134	306	144.911	10	10
134	508	55.104	10	10
134	522	59.5956	10	10
134	731	80.9911	10	10
134	770	117.268	10	10
134	1010	38.1293	10	10
134	1040	46.3509	10	10
134	1082	55.2282	10	10
136	180	54.2691	10	10
136	192	8.3823	10	10
136	432	39.5168	10	10
136	558	30.8337	10	10
136	690	39.8525	10	10
136	938	2.1516	10	10
136	1025	25.0627	10	10
136	1031	136.51	10	10
136	1272	93.9753	10	10
136	1450	49.408	10	10
139	364	25.8938	10	10
139	443	26.772	10	10
139	531	7.4605	10	10
139	560	8.4983	10	10
139	662	4.1955	10	10
139	1166	2.4484	10	10
139	1340	3.6655	10	10
139	1375	20.8883	10	10
139	1444	19.7854	10	10
139	1449	42.6568	10	10
141	185	48.2676	10	10
141	859	15.7879	10	10
141	953	92.0643	10	10
141	981	131.973	10	10
141	1085	76.0234	10	10
141	1205	107.777	10	10
141	1314	84.9306	10	10
141	1358	26.1125	10	10
141	1377	80.4385	10	10
142	327	78.867	9	1
142	383	40.7113	9	2
142	565	98.6504	9	2
142	679	76.1102	9	9
142	997	73.7708	9	9
142	1065	4.6216	9	2
142	1157	51.0593	9	2
142	1224	52.9562	9	1
142	1408	47.5835	9	1
142	1607	91.3292	9	1
145	308	4.4054	10	10
145	1294	41.2285	10	10
145	1549	62.5242	10	10
145	1573	15.1139	10	10
148	413	48.8589	10	2
148	516	108.15	10	10
148	927	116.396	10	10
148	1002	140.127	10	10
148	1030	107.052	10	10
148	1115	153.067	10	3
148	1245	74.2924	10	3
148	1308	21.0189	10	3
148	1448	88.9861	10	10
148	1505	33.0114	10	10
148	1592	93.77	10	2
148	1652	15.3451	10	10
151	231	83.9751	10	10
151	259	85.9247	10	10
151	626	166.173	10	10
151	853	32.297	10	10
151	1082	72.2448	10	10
151	1085	68.7164	10	10
151	1097	69.8114	10	10
151	1119	73.7294	10	10
151	1205	99.286	10	10
151	1278	91.5714	10	10
151	1314	145.405	10	10
151	1434	66.4723	10	10
151	1605	242.543	10	10
151	1645	44.6322	10	10
153	406	6.4438	10	10
153	440	150.347	10	10
153	656	48.5854	10	10
153	851	27.2726	10	10
153	980	101.588	10	10
153	1031	26.079	10	10
153	1051	52.6894	10	10
153	1098	62.1986	10	10
153	1107	11.3886	10	10
154	649	12.9274	10	10
154	772	27.97	10	10
154	807	70.1175	10	10
154	831	25.2232	10	10
154	859	46.2722	10	10
154	981	109.634	10	10
154	1151	43.0992	10	10
154	1294	33.2303	10	10
154	1549	98.6401	10	10
155	291	138.346	10	10
155	344	27.2128	10	10
155	411	58.7826	10	10
155	505	42.0217	10	10
155	506	107.987	10	10
155	552	85.0268	10	10
155	725	139.036	10	3
155	805	15.5397	10	3
155	820	172.029	10	10
155	870	120.578	10	10
155	1175	39.8559	10	3
155	1246	99.2816	10	10
155	1254	2.377	10	10
155	1427	146.444	10	10
155	1442	25.9201	10	10
155	1506	93.1739	10	10
157	250	173.594	3	3
157	423	31.8031	3	2
157	456	133.217	3	3
157	537	169.887	3	3
157	664	95.9388	3	2
157	766	158.183	3	3
157	814	138.503	3	2
157	904	158.753	3	2
157	1463	85.9749	3	3
159	265	9.7362	10	10
159	323	19.5343	10	10
159	482	33.7783	10	10
159	1025	12.5011	10	10
159	1477	22.4676	10	10
161	575	2.596	3	3
161	962	4.5644	3	3
161	1633	3.913	3	3
169	253	144.165	9	9
169	325	26.9705	9	1
169	407	26.2495	9	1
169	900	70.0221	9	1
169	936	59.1618	9	2
169	1209	76.6855	9	9
169	1275	3.4651	9	2
169	1400	103.458	9	1
169	1496	95.0506	9	2
169	1502	11.2792	9	2
169	1503	53.3972	9	2
172	320	21.8332	10	10
172	449	2.6239	10	10
172	851	3.2416	10	10
172	1107	16.4079	10	10
172	1126	17.3341	10	10
172	1673	5.9979	10	10
176	257	137.044	10	10
176	522	92.6457	10	10
176	553	10.1211	10	10
176	676	96.9433	10	10
176	827	57.8969	10	10
176	935	59.5853	10	10
176	964	106.375	10	10
176	1397	96.6063	10	10
177	183	33.0689	10	10
177	376	117.347	10	10
177	753	56.4575	10	10
177	779	14.4889	10	10
177	948	91.949	10	10
177	999	7.5835	10	10
177	1531	33.4875	10	10
178	300	30.8481	1	1
178	445	70.2064	1	2
178	1241	34.7568	1	1
178	1316	48.589	1	9
178	1555	44.143	1	9
180	183	184.312	10	10
180	219	6.6941	10	10
180	240	35.9499	10	10
180	400	14.25	10	10
180	558	92.4189	10	10
180	632	32.0721	10	10
180	690	31.0507	10	10
180	938	51.9538	10	10
180	976	50.17	10	10
180	999	36.8788	10	10
180	1025	48.0008	10	10
180	1031	27.4545	10	10
180	1183	89.0475	10	10
180	1242	61.6775	10	10
180	1272	19.6379	10	10
180	1531	40.4204	10	10
183	219	43.3222	10	10
183	240	26.8369	10	10
183	345	23.5883	10	10
183	347	138.528	10	10
183	376	32.2748	10	10
183	400	118.988	10	10
183	558	64.8915	10	10
183	779	141.407	10	10
183	790	108.317	10	10
183	948	60.9893	10	10
183	999	86.7758	10	10
183	1031	32.899	10	10
183	1531	61.7596	10	10
185	262	78.8872	10	10
185	545	64.2505	10	10
185	731	45.3619	10	10
185	733	21.315	10	10
185	953	79.4485	10	10
185	1029	40.9183	10	10
185	1314	112.893	10	10
185	1598	16.1287	10	10
188	253	117.673	1	9
188	832	39.1946	1	1
188	900	35.0956	1	1
188	903	23.4276	1	1
188	1092	26.9145	1	2
188	1241	39.4513	1	1
188	1503	95.5626	1	2
189	300	109.17	9	1
189	436	116.269	9	1
189	445	45.1489	9	2
189	493	134.567	9	2
189	590	70.4144	9	9
189	901	90.7703	9	1
189	1393	23.385	9	2
189	1552	37.2395	9	2
192	207	107.763	10	10
192	345	81.6161	10	10
192	558	39.17	10	10
192	568	43.0899	10	10
192	788	114.319	10	10
192	1055	56.5555	10	10
192	1272	62.2001	10	10
195	259	132.076	10	10
195	469	62.1664	10	9
195	472	29.7564	10	1
195	965	40.9254	10	10
195	1097	133.525	10	10
195	1119	26.9816	10	10
195	1278	110.145	10	10
195	1359	59.9358	10	2
195	1475	13.9241	10	10
197	231	34.2263	10	10
197	262	36.8034	10	10
197	446	60.2161	10	10
197	505	44.7259	10	10
197	626	42.0423	10	10
197	636	127.292	10	10
197	742	11.311	10	3
197	893	139.219	10	10
197	1097	54.3384	10	10
197	1358	90.1172	10	10
197	1407	2.1455	10	10
197	1442	27.8112	10	10
197	1479	20.1712	10	10
197	1506	85.6476	10	10
197	1540	249.857	10	3
199	630	83.8475	10	10
199	642	119.906	10	10
199	656	12.2455	10	10
199	773	61.3857	10	10
199	864	11.8396	10	10
199	867	86.1345	10	10
199	1285	50.3194	10	10
199	1340	67.5232	10	10
199	1481	12.5236	10	10
200	215	12.4208	10	10
200	358	35.2794	10	10
200	482	27.8967	10	10
200	564	44.7154	10	10
200	721	16.2235	10	10
200	811	17.0261	10	10
200	1025	49.0672	10	10
200	1183	16.8654	10	10
203	351	110.745	10	10
203	514	41.4659	10	10
203	578	60.5289	10	10
203	583	7.6362	10	10
203	758	108.798	10	9
203	786	8.9044	10	2
203	912	23.6048	10	10
203	1289	60.1524	10	10
203	1559	58.6218	10	2
203	1593	107.233	10	10
207	309	63.1402	10	10
207	345	5.0212	10	10
207	408	27.4579	10	10
207	674	101.832	10	10
207	1055	36.549	10	10
209	235	8.2124	10	10
209	783	65.9334	10	10
209	884	35.7037	10	10
209	1200	32.2583	10	10
209	1532	32.0896	10	10
209	1542	67.3636	10	10
212	327	67.2928	1	1
212	515	78.4914	1	9
212	813	46.699	1	9
212	863	87.356	1	2
212	969	65.4763	1	1
212	1352	70.3116	1	2
212	1371	33.6285	1	1
214	217	89.4243	1	2
214	515	60.428	1	9
214	525	12.4948	1	2
214	688	102.351	1	1
214	813	133.861	1	9
214	825	41.5434	1	1
214	1471	35.1663	1	10
214	1488	70.3232	1	2
214	1539	74.3762	1	1
215	240	37.6444	10	10
215	358	26.2656	10	10
215	482	16.3139	10	10
215	721	34.669	10	10
215	976	36.6963	10	10
215	1025	26.6209	10	10
215	1183	46.5931	10	10
215	1477	19.9126	10	10
217	515	35.9356	2	9
217	525	261.672	2	2
217	554	49.6617	2	3
217	688	73.9957	2	1
217	717	18.15	2	9
217	813	41.3898	2	9
217	838	42.2354	2	9
217	863	48.0423	2	2
217	962	118.668	2	3
217	971	58.6879	2	2
217	1244	25.5146	2	2
217	1352	27.4595	2	2
217	1464	12.9489	2	3
217	1488	305.866	2	2
219	400	199.985	10	10
219	642	2.2921	10	10
219	690	52.9653	10	10
219	790	94.5517	10	10
219	938	64.3578	10	10
219	967	39.9402	10	10
219	1021	44.6133	10	10
219	1250	15.8022	10	10
219	1499	7.2484	10	10
226	575	2.38	3	3
226	1464	4.3209	3	3
229	314	71.9588	10	10
229	333	74.7986	10	1
229	359	64.9712	10	10
229	611	145.352	10	10
229	769	46.1946	10	10
229	960	116.764	10	10
229	1231	74.9459	10	9
229	1235	50.9071	10	10
229	1405	154.847	10	2
229	1454	33.5661	10	2
231	314	175.097	10	10
231	430	39.4904	10	9
231	557	149.645	10	2
231	585	65.2126	10	10
231	626	199.637	10	10
231	636	5.4778	10	10
231	742	27.6896	10	3
231	858	16.9061	10	1
231	871	24.7815	10	10
231	1085	253.572	10	10
231	1173	151.987	10	10
231	1358	118.604	10	10
231	1434	85.7417	10	10
231	1540	11.8815	10	3
231	1645	3.8773	10	10
235	400	93.7861	10	10
235	884	105.949	10	10
235	967	21.0478	10	10
235	1200	92.0819	10	10
235	1318	39.6129	10	10
240	400	45.1909	10	10
240	948	34.3319	10	10
240	976	11.4915	10	10
240	1183	42.6829	10	10
240	1318	71.7988	10	10
240	1531	70.8789	10	10
245	273	176.079	2	2
245	413	65.8103	2	2
245	445	5.1181	2	2
245	612	167.344	2	10
245	855	35.5022	2	2
245	1213	177.491	2	1
245	1245	106.568	2	3
245	1280	19.3167	2	10
245	1283	92.177	2	9
245	1316	85.6811	2	9
245	1533	15.9126	2	9
245	1655	102.263	2	2
247	559	198.675	3	2
247	588	68.3356	3	3
247	1065	27.9238	3	2
247	1095	20.5028	3	3
247	1150	52.3595	3	3
247	1157	107.735	3	2
247	1321	157.567	3	3
247	1382	105.926	3	3
247	1463	36.2984	3	3
250	307	196.415	3	3
250	423	29.5263	3	2
250	456	167.448	3	3
250	766	202.264	3	3
250	835	54.8121	3	3
250	891	10.0978	3	3
250	904	12.1646	3	2
250	936	63.8446	3	2
250	1054	94.5223	3	2
250	1221	75.6722	3	2
250	1291	84.0423	3	3
250	1345	154.653	3	2
252	355	16.0057	10	10
252	446	55.2004	10	10
252	475	29.1716	10	3
252	603	6.6329	10	3
252	636	97.4087	10	10
252	742	23.6198	10	3
252	773	36.9313	10	10
252	792	45.7837	10	3
252	893	5.6958	10	10
252	943	7.2365	10	10
252	1240	7.1595	10	10
253	275	73.6305	9	9
253	407	73.2655	9	1
253	900	29.2908	9	1
253	1092	68.5066	9	2
253	1241	52.9954	9	1
253	1502	70.8617	9	2
253	1503	51.7445	9	2
255	383	90.5798	1	2
255	465	59.589	1	1
255	946	126.489	1	9
255	979	60.9912	1	9
255	1065	38.9971	1	2
255	1129	42.0101	1	1
255	1203	38.3596	1	1
255	1395	85.0169	1	9
255	1408	89.9902	1	1
255	1637	37.9932	1	2
257	522	51.1944	10	10
257	555	39.6205	10	10
257	935	79.5019	10	10
257	964	98.2794	10	10
257	1465	20.8382	10	10
257	1475	88.772	10	10
259	472	18.1378	10	1
259	626	82.1333	10	10
259	1097	98.1018	10	10
259	1119	64.7301	10	10
259	1249	26.6711	10	1
259	1278	11.1458	10	10
259	1359	85.9325	10	2
259	1525	98.8998	10	10
259	1605	64.6765	10	10
262	505	106.909	10	10
262	522	60.9377	10	10
262	533	17.0406	10	10
262	676	47.9495	10	10
262	731	109.375	10	10
262	733	51.7286	10	10
262	893	22.1285	10	10
262	915	53.7975	10	10
262	935	45.2192	10	10
262	1029	109.632	10	10
262	1082	23.2789	10	10
262	1278	90.7041	10	10
262	1314	79.0087	10	10
262	1358	17.0575	10	10
262	1479	17.4702	10	10
265	323	10.3469	10	10
265	482	3.8012	10	10
267	709	137.768	10	10
267	880	63.0461	10	10
267	1185	31.7987	10	10
267	1381	30.3119	10	10
267	1583	39.2633	10	10
267	1596	83.4203	10	10
268	435	3.7991	10	10
268	484	83.8552	10	10
268	695	102.094	10	10
268	822	94.5562	10	10
268	850	2.2454	10	10
268	927	125.841	10	10
268	1002	127.851	10	10
268	1020	15.4048	10	10
268	1030	43.9454	10	10
268	1219	135.612	10	10
268	1505	81.8336	10	10
269	584	20.6569	2	1
269	619	88.889	2	10
269	660	116.496	2	3
269	779	67.6448	2	10
269	967	161.075	2	10
269	968	138.887	2	9
269	1221	147.02	2	2
269	1235	29.0981	2	10
269	1454	119.754	2	2
269	1563	76.0357	2	1
269	1585	211.428	2	2
273	275	52.8528	2	9
273	407	79.1352	2	1
273	445	114.779	2	2
273	575	173.985	2	3
273	651	36.8482	2	9
273	684	75.3685	2	2
273	1213	114.772	2	1
273	1267	16.6099	2	2
273	1533	93.2273	2	9
273	1655	28.3861	2	2
275	407	97.3956	9	1
275	445	34.3275	9	2
275	1213	18.1738	9	1
275	1241	81.114	9	1
279	341	119.78	10	10
279	414	78.5112	10	10
279	462	286.747	10	10
279	579	48.871	10	10
279	695	328.333	10	10
279	887	137.361	10	10
279	888	44.9075	10	10
279	1056	30.1108	10	10
279	1087	17.8447	10	10
279	1185	29.2915	10	10
279	1381	80.3446	10	10
290	307	43.6523	2	3
290	346	53.2995	2	1
290	415	104.747	2	2
290	468	115.428	2	1
290	671	72.1928	2	9
290	766	133.292	2	3
290	795	174.013	2	10
290	836	47.3178	2	9
290	904	301.956	2	2
290	1017	6.1809	2	2
290	1083	71.5994	2	1
290	1175	129.762	2	3
290	1221	98.1469	2	2
290	1513	34.7695	2	2
291	378	13.1705	10	1
291	415	69.9921	10	2
291	495	33.3072	10	10
291	506	199.823	10	10
291	552	2.2848	10	10
291	725	43.3852	10	3
291	809	71.4802	10	1
291	870	104.198	10	10
291	987	97.2148	10	10
291	1017	210.22	10	2
291	1018	73.9119	10	10
291	1168	71.4099	10	9
291	1175	44.3465	10	3
291	1179	112.779	10	10
291	1335	34.5587	10	10
291	1427	20.5007	10	10
291	1510	16.0254	10	1
291	1663	49.0881	10	10
296	314	97.5904	10	10
296	359	41.9007	10	10
296	361	71.6824	10	10
296	831	12.4311	10	10
296	871	76.0978	10	10
296	970	47.3315	10	1
296	1181	36.5078	10	10
296	1227	40.3218	10	10
299	443	2.0564	10	10
299	978	2.5902	10	10
299	1483	8.8463	10	10
300	445	62.6357	1	2
300	1241	107.076	1	1
306	522	119.518	10	10
306	965	96.2105	10	10
306	1040	67.1977	10	10
306	1082	68.7464	10	10
306	1119	33.8952	10	10
306	1475	27.6724	10	10
307	344	43.3838	3	10
307	660	369.523	3	3
307	766	153.559	3	3
307	835	108.742	3	3
307	891	50.1208	3	3
307	1054	49.1372	3	2
307	1175	51.4462	3	3
307	1221	134.324	3	2
307	1454	13.284	3	2
308	649	64.0358	10	10
308	800	66.6546	10	10
308	981	59.0563	10	10
308	1276	42.7403	10	10
308	1294	73.1035	10	10
308	1324	105.582	10	10
308	1425	40.4343	10	10
308	1524	45.6719	10	10
308	1549	48.2945	10	10
308	1573	108.616	10	10
309	388	69.3441	10	10
309	391	139.131	10	10
309	408	31.8616	10	10
309	433	37.778	10	10
309	440	7.3118	10	10
309	743	29.0299	10	10
309	1051	57.3663	10	10
309	1088	52.9663	10	10
309	1582	100.63	10	10
312	780	95.8401	9	1
312	838	88.7895	9	9
312	1244	44.2397	9	2
312	1355	89.9567	9	10
312	1448	50.1063	9	10
312	1488	18.4713	9	2
312	1511	83.0907	9	10
312	1539	138.261	9	1
312	1592	145.566	9	2
314	359	128.187	10	10
314	361	24.1509	10	10
314	557	215.844	10	2
314	611	80.2487	10	10
314	636	45.8792	10	10
314	742	96.3841	10	3
314	858	38.4669	10	1
314	871	103.126	10	10
314	960	69.9414	10	10
314	970	84.8832	10	1
314	1085	6.6569	10	10
314	1227	150.504	10	10
314	1358	112.97	10	10
314	1401	8.3136	10	9
314	1405	42.1257	10	2
317	616	72.4656	10	10
317	1532	15.9555	10	10
320	449	2.3653	10	10
320	1107	22.0141	10	10
320	1298	37.7051	10	10
320	1673	5.9679	10	10
322	378	19.7639	9	1
322	664	79.2195	9	2
322	814	14.1284	9	2
322	833	126.276	9	1
322	836	86.2684	9	9
322	904	87.6965	9	2
322	1083	90.3589	9	1
322	1390	88.31	9	9
322	1419	59.771	9	1
322	1513	33.4276	9	2
323	811	4.1067	10	10
323	1025	23.1865	10	10
323	1242	31.5736	10	10
323	1272	7.9182	10	10
323	1450	23.6	10	10
323	1477	2.3455	10	10
325	481	8.5908	1	9
325	936	130.838	1	2
325	947	79.9329	1	9
325	1035	20.0692	1	9
325	1054	74.0068	1	2
325	1209	100.693	1	9
325	1261	42.1039	1	1
325	1400	73.8583	1	1
327	565	107.482	1	2
327	863	20.0418	1	2
327	969	89.9932	1	1
327	997	91.5831	1	9
327	1224	42.5704	1	1
327	1352	100.765	1	2
327	1371	34.0008	1	1
328	364	4.0518	10	10
328	532	9.3086	10	10
328	733	17.9712	10	10
328	741	4.4185	10	10
328	915	6.1553	10	10
328	1166	17.2783	10	10
328	1169	7.3949	10	10
329	423	320.9	2	2
329	480	25.1435	2	9
329	537	42.647	2	3
329	771	66.8238	2	1
329	966	10.7562	2	9
329	1502	21.4989	2	2
329	1565	357.732	2	2
329	1589	63.8576	2	1
329	1650	94.0546	2	1
329	1651	58.0949	2	2
333	359	82.5323	1	10
333	769	5.2049	1	10
333	832	34.5217	1	1
333	903	38.2813	1	1
333	1060	116.322	1	2
333	1231	89.488	1	9
333	1361	88.4863	1	1
333	1401	110.921	1	9
333	1405	131.257	1	2
336	530	103.517	2	9
336	594	32.0784	2	3
336	677	117.316	2	10
336	750	277.339	2	2
336	786	40.6081	2	2
336	813	9.093	2	9
336	846	41.4244	2	10
336	866	13.0632	2	2
336	1020	257.834	2	10
336	1102	86.3597	2	10
336	1308	88.4696	2	3
336	1371	9.2174	2	1
336	1448	22.7016	2	10
336	1614	85.6095	2	10
341	414	24.7759	10	10
341	458	42.301	10	10
341	695	13.9811	10	10
341	716	188.308	10	10
341	887	34.4012	10	10
341	888	157.398	10	10
341	1056	50.6511	10	10
341	1253	18.9516	10	10
341	1274	5.5312	10	10
341	1615	115.263	10	10
341	1631	39.8667	10	10
344	411	117.304	10	10
344	660	81.6506	10	3
344	725	49.7257	10	3
344	766	64.3497	10	3
344	782	50.5272	10	3
344	792	92.1664	10	3
344	820	16.9269	10	10
344	891	26.076	10	3
344	1175	198.391	10	3
344	1240	131.339	10	10
344	1326	28.3861	10	10
344	1427	63.999	10	10
345	347	143.39	10	10
345	440	153.412	10	10
345	558	203.22	10	10
345	715	6.4688	10	10
345	788	87.1116	10	10
345	1031	67.5839	10	10
345	1055	88.7507	10	10
345	1134	40.7627	10	10
345	1430	53.5668	10	10
346	468	58.5251	1	1
346	795	97.123	1	10
346	1430	32.5679	1	10
346	1432	101.331	1	10
347	376	39.9447	10	10
347	440	41.3987	10	10
347	715	65.9217	10	10
347	753	5.6886	10	10
347	779	52.8624	10	10
347	790	71.4393	10	10
347	795	230.673	10	10
347	999	6.4081	10	10
347	1134	56.0156	10	10
347	1335	158.861	10	10
347	1427	58.8256	10	10
347	1430	147.505	10	10
347	1432	95.5609	10	10
349	615	61.0227	10	10
349	649	9.4518	10	10
349	714	75.6258	10	10
349	797	30.0843	10	10
349	859	10.4948	10	10
349	1303	77.2555	10	10
351	578	35.3679	10	10
351	579	13.7398	10	10
351	583	74.9276	10	10
351	912	92.9975	10	10
351	1087	48.3496	10	10
351	1182	112.299	10	10
351	1593	9.291	10	10
351	1596	106.481	10	10
355	773	16.9131	10	10
355	893	19.362	10	10
355	943	6.5505	10	10
356	360	275.014	2	2
356	469	65.0376	2	9
356	489	67.7067	2	1
356	725	78.4108	2	3
356	739	104.87	2	3
356	805	108.646	2	3
356	870	93.3334	2	10
356	872	155.832	2	1
356	958	54.1243	2	3
356	983	99.0047	2	10
356	1013	44.9441	2	10
356	1017	40.2068	2	2
356	1168	31.7327	2	9
356	1288	30.4907	2	9
356	1359	103.948	2	2
356	1576	36.6379	2	9
358	482	61.2277	10	10
358	721	51.3676	10	10
359	361	83.0519	10	10
359	960	8.1974	10	10
359	970	44.3372	10	1
359	1401	99.0768	10	9
359	1405	23.4	10	2
360	489	129.368	2	1
360	559	294.821	2	2
360	588	182.382	2	3
360	739	80.4238	2	3
360	856	13.2076	2	2
360	872	28.1186	2	1
360	958	113.696	2	3
360	1095	12.4597	2	3
360	1288	159.605	2	9
360	1359	33.0133	2	2
360	1463	3.2293	2	3
360	1513	45.2751	2	2
360	1558	60.5619	2	1
360	1576	94.6094	2	9
361	454	48.4826	10	10
361	960	81.7247	10	10
361	1099	61.4376	10	10
361	1181	72.1994	10	10
361	1227	56.8751	10	10
361	1578	37.0858	10	10
363	717	113.925	1	9
363	838	30.4709	1	9
363	971	39.9779	1	2
363	1101	66.7039	1	1
363	1390	28.6763	1	9
363	1419	43.1346	1	1
363	1651	28.9835	1	2
364	443	20.7387	10	10
364	532	37.5948	10	10
364	733	11.786	10	10
364	978	6.0349	10	10
364	1166	18.6335	10	10
364	1340	32.145	10	10
364	1375	30.2563	10	10
364	1470	5.2814	10	10
364	1521	12.3504	10	10
364	1595	9.4313	10	10
364	1598	40.1755	10	10
365	413	30.5919	10	2
365	516	43.2597	10	10
365	780	61.3106	10	1
365	829	60.2475	10	9
365	1075	158.024	10	10
365	1123	77.6892	10	1
365	1244	8.5624	10	2
365	1431	55.3919	10	10
365	1511	159.45	10	10
365	1592	125.742	10	2
365	1655	23.6176	10	2
370	458	11.607	10	10
370	887	45.4636	10	10
370	1080	53.7127	10	10
370	1608	73.4089	10	10
376	753	32.0539	10	10
376	999	42.7759	10	10
376	1432	72.7539	10	10
378	809	196.086	1	1
378	833	35.5813	1	1
378	836	143.88	1	9
378	987	124.895	1	10
378	1017	72.1213	1	2
378	1018	24.4049	1	10
378	1513	62.4185	1	2
383	493	92.8537	2	2
383	565	30.8374	2	2
383	839	125.46	2	3
383	946	34.3024	2	9
383	979	6.0847	2	9
383	997	64.0579	2	9
383	1081	18.329	2	3
383	1352	42.5089	2	2
383	1393	39.6116	2	2
383	1408	139.184	2	1
383	1547	33.901	2	3
383	1557	9.0559	2	3
383	1637	267.116	2	2
384	684	49.6039	1	2
384	829	100.776	1	9
384	966	78.889	1	9
384	1123	56.0351	1	1
384	1267	25.1866	1	2
384	1548	16.3875	1	1
384	1565	42.8416	1	2
384	1589	50.8431	1	1
387	590	75.4827	9	9
387	896	56.782	9	2
387	903	178.685	9	1
387	1144	86.8124	9	2
387	1187	98.4998	9	9
387	1275	106.572	9	2
387	1365	23.1438	9	1
387	1402	92.8036	9	1
387	1503	5.1066	9	2
388	433	88.5772	10	10
388	743	116.007	10	10
388	1028	104.211	10	10
388	1051	8.0365	10	10
388	1088	89.8111	10	10
388	1225	37.2744	10	10
388	1251	14.1686	10	10
388	1397	99.5564	10	10
389	447	55.0318	10	10
389	514	217.902	10	10
389	578	114.537	10	10
389	579	205.09	10	10
389	583	136.276	10	10
389	695	31.073	10	10
389	822	84.6854	10	10
389	1030	15.4602	10	10
389	1087	48.0929	10	10
389	1219	23.1434	10	10
389	1369	70.8414	10	10
391	408	97.4791	10	10
391	433	102.042	10	10
391	440	94.1037	10	10
391	506	123.688	10	10
391	681	6.1064	10	10
391	1018	52.852	10	10
391	1051	31.7219	10	10
391	1088	11.1694	10	10
391	1246	80.1669	10	10
391	1335	78.6409	10	10
391	1582	34.8312	10	10
391	1663	66.33	10	10
400	779	73.3009	10	10
400	884	51.7168	10	10
400	938	77.6205	10	10
400	948	52.5772	10	10
400	967	108.201	10	10
400	1021	14.4344	10	10
400	1183	80.2277	10	10
400	1318	157.886	10	10
400	1435	106.746	10	10
400	1542	43.9637	10	10
403	773	36.3583	10	10
403	1098	4.9672	10	10
403	1340	37.2679	10	10
403	1449	18.3832	10	10
403	1642	35.3445	10	10
406	505	6.1896	10	10
406	533	61.9824	10	10
406	655	42.1613	10	10
406	676	71.4525	10	10
406	743	96.6543	10	10
406	827	18.134	10	10
406	980	99.729	10	10
406	1051	108.838	10	10
406	1098	17.8536	10	10
406	1254	38.7558	10	10
407	480	96.9686	1	9
407	651	29.8111	1	9
407	1213	46.2697	1	1
407	1400	50.6983	1	1
407	1502	80.7287	1	2
407	1533	11.5393	1	9
408	674	134.133	10	10
408	681	56.7405	10	10
408	715	52.1466	10	10
408	1018	50.1047	10	10
408	1335	33.2087	10	10
408	1582	113.464	10	10
409	447	41.8645	10	10
409	514	81.9906	10	10
409	530	86.3957	10	9
409	786	51.0007	10	2
409	1020	77.6851	10	10
409	1369	137.442	10	10
409	1614	80.6221	10	10
411	725	75.9664	10	3
411	739	19.3673	10	3
411	782	22.992	10	3
411	792	52.6962	10	3
411	820	36.6164	10	10
411	1326	39.1688	10	10
411	1442	81.5361	10	10
413	612	13.3955	2	10
413	1075	67.5489	2	10
413	1115	55.6788	2	3
413	1245	44.4777	2	3
413	1283	93.9619	2	9
413	1460	40.1519	2	10
413	1548	52.1595	2	1
413	1592	79.2647	2	2
413	1655	264.612	2	2
414	458	17.7179	10	10
414	578	8.6426	10	10
414	582	68.8853	10	10
414	629	156.849	10	10
414	695	141.974	10	10
414	716	49.757	10	10
414	887	165.658	10	10
414	1080	129.606	10	10
414	1087	90.7312	10	10
414	1274	59.2382	10	10
414	1381	6.0946	10	10
415	715	17.326	2	10
415	795	209.428	2	10
415	836	10.7774	2	9
415	987	229.351	2	10
415	1017	78.5866	2	2
415	1083	13.0882	2	1
415	1175	175.771	2	3
415	1335	95.3416	2	10
415	1427	17.5946	2	10
418	423	130.467	1	2
418	737	57.3963	1	1
418	771	39.8251	1	1
418	947	18.2933	1	9
418	1035	91.2859	1	9
418	1345	34.4117	1	2
418	1650	54.1121	1	1
418	1668	47.2213	1	1
423	456	111.046	2	3
423	537	45.3702	2	3
423	687	22.9305	2	9
423	771	113.049	2	1
423	814	103.293	2	2
423	936	33.4779	2	2
423	1035	83.3388	2	9
423	1345	294.64	2	2
423	1496	27.0985	2	2
423	1589	33.9098	2	1
423	1650	24.0594	2	1
423	1651	8.2467	2	2
423	1668	57.8406	2	1
429	479	8.0564	10	10
429	563	20.0413	10	10
429	587	59.5857	10	10
429	644	10.2531	10	10
429	680	13.063	10	10
429	770	13.2672	10	10
429	853	2.1199	10	10
429	910	46.2564	10	10
429	1071	29.5625	10	10
429	1348	35.5918	10	10
430	557	39.3532	9	2
430	626	159.449	9	10
430	1023	90.745	9	9
430	1173	139.429	9	10
430	1434	152.394	9	10
430	1525	51.3162	9	10
430	1541	34.0609	9	1
432	492	20.3219	10	10
432	564	32.7304	10	10
432	690	85.9288	10	10
432	938	46.7384	10	10
432	1025	2.3437	10	10
432	1031	2.3134	10	10
432	1250	58.5154	10	10
433	506	37.0896	10	10
433	553	60.2108	10	10
433	1051	78.3173	10	10
433	1088	27.8756	10	10
433	1225	92.3562	10	10
433	1246	39.0903	10	10
433	1251	110.269	10	10
433	1397	11.1788	10	10
433	1663	8.9456	10	10
435	695	6.8601	10	10
435	1030	3.8256	10	10
436	493	37.3695	1	2
436	901	48.6073	1	1
436	979	52.2583	1	9
436	1289	59.8683	1	10
436	1310	90.5038	1	9
436	1552	107.189	1	2
440	656	56.7848	10	10
440	790	87.9948	10	10
440	851	2.047	10	10
440	1031	154.804	10	10
440	1051	72.1059	10	10
440	1098	81.8059	10	10
440	1158	5.0419	10	10
440	1246	102.539	10	10
440	1335	96.1706	10	10
440	1427	124.168	10	10
443	531	17.3867	10	10
443	560	2.63	10	10
443	656	28.7279	10	10
443	794	47.7222	10	10
443	1332	19.2154	10	10
443	1336	4.8045	10	10
443	1444	10.4689	10	10
443	1521	7.753	10	10
445	493	66.7621	2	2
445	575	172.831	2	3
445	1241	53.5059	2	1
445	1552	114.086	2	2
446	636	53.455	10	10
446	742	58.8583	10	3
446	792	41.8967	10	3
446	893	8.9208	10	10
446	1263	60.5975	10	3
446	1326	10.6714	10	10
446	1442	101.675	10	10
446	1540	43.7758	10	3
447	514	56.3483	10	10
447	579	132.908	10	10
447	583	72.0995	10	10
447	667	48.2457	10	10
447	880	12.1045	10	10
447	1182	76.8014	10	10
447	1369	113.201	10	10
447	1593	37.6549	10	10
448	1240	3.1329	10	10
448	1427	9.2249	10	10
448	1481	6.2337	10	10
449	531	67.3286	10	10
449	1113	4.0165	10	10
449	1298	31.4613	10	10
449	1336	11.7325	10	10
450	655	9.8484	10	10
450	741	6.3829	10	10
450	1170	12.4221	10	10
450	1449	5.8943	10	10
454	622	98.0956	10	10
454	769	6.3948	10	10
454	960	27.2631	10	10
454	1099	93.6001	10	10
454	1276	6.2451	10	10
454	1578	59.1583	10	10
456	537	100.258	3	3
456	936	110.498	3	2
456	1291	39.63	3	3
456	1496	89.5122	3	2
458	887	69.0928	10	10
458	888	21.2786	10	10
458	1080	52.812	10	10
458	1274	76.3114	10	10
458	1615	65.6412	10	10
459	773	5.0857	10	10
459	915	12.2519	10	10
459	951	3.1308	10	10
459	1170	11.3316	10	10
459	1326	14.596	10	10
459	1479	15.3356	10	10
459	1642	25.665	10	10
462	887	113.389	10	10
462	888	67.9571	10	10
462	1056	5.249	10	10
462	1185	23.2368	10	10
462	1302	92.3364	10	10
462	1381	13.7876	10	10
462	1583	59.2432	10	10
465	856	45.2571	1	2
465	1065	176.913	1	2
465	1129	91.1034	1	1
465	1249	25.9316	1	1
465	1372	59.7458	1	1
465	1408	36.3226	1	1
465	1607	106.179	1	1
467	630	58.3056	10	10
467	744	52.3781	10	10
467	765	61.5852	10	10
467	1021	2.742	10	10
467	1285	14.5846	10	10
467	1470	17.8968	10	10
468	671	156.123	1	9
468	687	23.341	1	9
468	814	10.135	1	2
468	904	106.291	1	2
468	1432	29.6868	1	10
468	1562	61.2407	1	1
469	472	77.6753	9	1
469	489	18.7491	9	1
469	983	109.215	9	10
469	1013	132.232	9	10
469	1097	3.9706	9	10
469	1288	77.6921	9	9
469	1359	149.843	9	2
470	627	39.1016	10	10
470	1301	36.2975	10	10
470	1550	48.3854	10	10
470	1636	9.4123	10	10
472	1249	147.164	1	1
472	1288	105.582	1	9
472	1359	203.12	1	2
472	1372	44.5812	1	1
475	603	62.1103	3	3
475	611	163.621	3	10
475	619	33.3655	3	10
475	636	3.5771	3	10
475	660	122.406	3	3
475	742	67.2793	3	3
475	792	63.9167	3	3
475	835	124.777	3	3
475	1240	38.7805	3	10
475	1405	75.2806	3	2
475	1454	171.551	3	2
479	563	41.82	10	10
479	587	13.8525	10	10
479	621	27.1885	10	10
479	797	8.6022	10	10
479	910	27.4915	10	10
479	1411	35.417	10	10
480	651	94.9096	9	9
480	1035	96.7865	9	9
480	1400	33.9217	9	1
480	1496	7.2034	9	2
480	1502	88.1755	9	2
480	1565	32.0329	9	2
480	1650	91.7745	9	1
481	1054	74.9492	9	2
481	1060	26.6237	9	2
481	1209	73.1702	9	9
481	1231	42.5677	9	9
481	1261	127.742	9	1
481	1361	105.346	9	1
481	1454	153.227	9	2
482	1025	4.0372	10	10
484	1002	60.1003	10	10
484	1180	30.868	10	10
484	1219	71.7356	10	10
484	1447	39.5492	10	10
484	1466	62.9131	10	10
484	1505	223.256	10	10
489	559	84.1163	1	2
489	872	86.405	1	1
489	1013	35.1913	1	10
489	1224	54.2752	1	1
489	1288	167.423	1	9
489	1558	141.339	1	1
492	690	19.6863	10	10
492	1031	7.5506	10	10
492	1298	2.2567	10	10
492	1673	14.0752	10	10
493	575	70.3888	2	3
493	839	87.3988	2	3
493	901	89.4115	2	1
493	946	24.1376	2	9
493	979	111.466	2	9
493	1081	97.7664	2	3
493	1393	230.689	2	2
493	1552	230.491	2	2
493	1633	26.1117	2	3
493	1637	71.0671	2	2
495	506	86.2013	10	10
495	552	138.97	10	10
495	870	47.4965	10	10
495	1038	133.237	10	10
495	1168	66.0777	10	9
495	1179	97.3532	10	10
495	1225	72.8136	10	10
495	1251	43.8371	10	10
495	1465	10.4443	10	10
498	1331	7.0465	3	3
498	1633	7.0696	3	3
505	533	50.8818	10	10
505	552	142.623	10	10
505	553	33.2357	10	10
505	676	96.3269	10	10
505	820	17.1733	10	10
505	935	163.051	10	10
505	1051	37.3343	10	10
505	1246	76.0802	10	10
505	1254	97.694	10	10
505	1407	79.5507	10	10
505	1479	163.911	10	10
505	1506	110.489	10	10
506	552	101.439	10	10
506	681	41.8024	10	10
506	1018	111.975	10	10
506	1179	47.1022	10	10
506	1225	21.601	10	10
506	1246	136.261	10	10
506	1251	76.403	10	10
506	1335	142.905	10	10
506	1427	28.5306	10	10
506	1663	157.303	10	10
507	523	40.6772	10	10
507	721	75.1774	10	10
507	884	43.9278	10	10
507	1318	43.0982	10	10
507	1435	78.5608	10	10
508	545	9.353	10	10
508	731	30.9441	10	10
508	824	24.3124	10	10
508	1010	82.761	10	10
508	1377	34.3313	10	10
514	578	69.2596	10	10
514	583	87.1658	10	10
514	677	23.7147	10	10
514	786	313.636	10	2
514	822	53.8186	10	10
514	1020	32.9522	10	10
514	1030	46.0294	10	10
514	1369	20.3634	10	10
514	1559	57.3392	10	2
514	1593	77.1371	10	10
515	525	135.614	9	2
515	565	58.4345	9	2
515	813	79.8089	9	9
515	825	108.746	9	1
515	969	107.853	9	1
515	1352	73.5139	9	2
515	1612	78.783	9	9
516	1002	73.1905	10	10
516	1355	130.541	10	10
516	1366	64.6898	10	10
516	1431	87.0739	10	10
516	1448	17.6617	10	10
516	1466	169.052	10	10
516	1505	102.758	10	10
516	1511	144.334	10	10
516	1592	157.031	10	2
516	1652	61.1924	10	10
520	622	48.4681	10	10
520	630	45.4113	10	10
520	659	78.1713	10	10
520	864	121.5	10	10
520	1099	51.6791	10	10
520	1276	75.3138	10	10
520	1285	96.2529	10	10
520	1453	63.3009	10	10
520	1636	50.5391	10	10
522	676	109.287	10	10
522	731	150.094	10	10
522	827	13.8901	10	10
522	935	142.086	10	10
522	965	50.9407	10	10
522	1082	54.9462	10	10
522	1278	53.4849	10	10
522	1475	174.509	10	10
523	616	23.3279	10	10
523	884	51.2766	10	10
523	1435	11.3585	10	10
523	1532	62.9475	10	10
523	1542	36.0183	10	10
525	554	15.9277	2	3
525	565	61.7202	2	2
525	688	142.228	2	1
525	706	110.907	2	3
525	717	32.3861	2	9
525	791	35.78	2	1
525	825	130.313	2	1
525	962	73.1483	2	3
525	971	41.0341	2	2
525	1331	164.578	2	3
525	1352	43.0605	2	2
525	1390	68.0806	2	9
525	1391	235.988	2	2
525	1612	9.4777	2	9
525	1651	67.5928	2	2
530	691	52.9697	9	1
530	750	62.5802	9	2
530	786	15.7302	9	2
530	866	122.504	9	2
530	997	82.1025	9	9
530	1020	6.3774	9	10
530	1371	95.4333	9	1
530	1614	92.1669	9	10
531	532	4.5556	10	10
531	560	29.698	10	10
531	662	67.2291	10	10
531	1107	37.9066	10	10
531	1332	13.9514	10	10
531	1336	69.0693	10	10
531	1375	14.7455	10	10
532	662	38.675	10	10
532	1169	80.4938	10	10
532	1336	29.1556	10	10
532	1375	22.384	10	10
532	1483	27.5065	10	10
532	1500	40.0851	10	10
532	1514	13.1377	10	10
532	1522	2.5092	10	10
532	1595	17.5966	10	10
532	1598	26.1141	10	10
533	662	16.2508	10	10
533	676	135.235	10	10
533	741	10.5114	10	10
533	915	27.27	10	10
533	1029	50.4621	10	10
533	1169	43.7354	10	10
533	1170	16.7029	10	10
533	1254	19.9441	10	10
533	1479	21.91	10	10
537	706	202.017	3	3
537	814	113.921	3	2
537	1331	73.8414	3	3
537	1391	75.0194	3	2
537	1633	9.3743	3	3
537	1651	153.072	3	2
545	731	60.3484	10	10
545	1029	64.1049	10	10
545	1169	17.649	10	10
545	1226	16.1703	10	10
545	1500	51.8848	10	10
545	1598	54.5916	10	10
551	619	4.4353	3	10
551	1175	5.5221	3	3
551	1427	5.3587	3	10
552	553	110.736	10	10
552	870	98.3167	10	10
552	935	99.7219	10	10
552	1038	125.051	10	10
552	1225	41.9986	10	10
552	1246	90.0895	10	10
552	1407	68.1612	10	10
552	1465	44.2532	10	10
552	1506	14.1738	10	10
553	676	65.2976	10	10
553	935	98.706	10	10
553	964	26.3687	10	10
553	1051	69.652	10	10
553	1225	105.005	10	10
553	1246	38.5125	10	10
553	1397	110.311	10	10
553	1465	65.0598	10	10
554	575	95.4243	3	3
554	684	35.062	3	2
554	706	202.682	3	3
554	962	99.4212	3	3
554	971	124.19	3	2
554	1244	35.1475	3	2
554	1267	91.8914	3	2
554	1633	29.4586	3	3
555	935	142.623	10	10
555	1013	38.5987	10	10
555	1038	94.8064	10	10
555	1407	70.4446	10	10
[truncated: 1,591 more rows]
