# Supplementary material for: Topological analysis of multicellular complexity in the plant hypocotyl
Source: eLife. 2017 Jul 6;6:e26023. doi: 10.7554/eLife.26023 (PMC5499946; doi:10.7554/eLife.26023)
Supplement: Supplementary file 1. — Cells are represented by arbitrary labels, and interaction size (μm2) and cell types for each cell-cell interaction are included in additional columns. Details are explained in the associated readme file. Biological triplicate samples for each genetic background are labelled sequentially. DOI: http://dx.doi.org/10.7554/eLife.26023.028 [file elife-26023-supp1.zip › ara_monopteros_3.csv]

Label	Neighbour	Shared_Wall_Area	Label_Cell_Type	Neighbour_Cell_Type
1	36	11.7417	1	2
1	218	23.6152	1	1
1	543	40.3492	1	1
1	601	82.3426	1	1
1	699	22.2624	1	2
1	728	65.8329	1	9
1	874	129.055	1	2
1	924	32.4162	1	9
1	929	45.3179	1	1
1	1016	7.3246	1	1
2	121	58.7894	2	3
2	231	23.6927	2	2
2	282	159.665	2	9
2	298	127.114	2	2
2	451	89.3067	2	3
2	534	23.1073	2	2
2	652	67.8512	2	3
2	723	79.6132	2	2
2	809	25.8704	2	2
2	899	179.895	2	3
2	992	185.008	2	2
2	1056	39.2757	2	2
2	1080	205.6	2	9
2	1172	63.2948	2	9
4	115	82.378	3	3
4	136	10.6521	3	2
4	222	153.435	3	3
4	271	40.7233	3	3
4	544	86.0816	3	2
4	587	156.016	3	2
4	707	9.7062	3	2
4	811	108.322	3	3
4	824	126.989	3	2
4	920	28.6736	3	3
4	957	39.9738	3	3
4	1060	75.9098	3	3
4	1125	64.068	3	3
4	1222	48.9378	3	3
5	219	82.2202	10	10
5	257	38.7633	10	10
5	339	118.693	10	10
5	503	27.9055	10	10
5	640	2.7886	10	10
5	960	26.3563	10	10
5	1148	86.7631	10	10
5	1239	56.248	10	10
6	185	66.018	2	2
6	217	9.7516	2	10
6	344	18.159	2	1
6	368	65.3617	2	10
6	429	129.435	2	10
6	558	354.861	2	2
6	658	31.7088	2	10
6	688	133.383	2	10
6	724	60.1073	2	2
6	810	134.886	2	9
6	850	374.707	2	10
6	852	113.775	2	10
6	893	82.1449	2	1
6	1089	74.7673	2	10
6	1108	115.36	2	10
6	1174	195.665	2	10
10	34	62.3486	10	10
10	95	68.0592	10	10
10	468	200.245	10	10
10	557	58.1028	10	10
10	604	131.559	10	10
10	639	89.8814	10	10
10	1186	85.0394	10	10
14	111	191.46	1	1
14	285	108.225	1	9
14	438	48.8756	1	9
14	455	73.7807	1	1
14	458	2.3038	1	2
14	459	49.1883	1	2
14	627	54.5101	1	2
14	705	75.0388	1	1
16	36	70.5892	1	2
16	187	36.065	1	1
16	231	4.6307	1	2
16	490	33.5906	1	1
16	499	132.28	1	9
16	601	35.0877	1	1
16	878	73.316	1	1
17	58	4.4895	10	10
17	173	3.6309	10	10
17	236	92.2385	10	10
17	315	144.949	10	10
17	355	19.3762	10	10
17	665	43.2	10	10
17	832	14.2496	10	10
17	976	38.2034	10	10
17	979	76.3371	10	10
17	1032	4.68	10	10
17	1049	19.6764	10	10
17	1067	22.948	10	10
17	1151	16.0582	10	10
17	1180	35.1214	10	10
17	1231	18.9282	10	10
19	100	127.208	9	1
19	136	9.1039	9	2
19	312	100.939	9	9
19	327	25.8026	9	1
19	544	14.8444	9	2
19	553	14.8967	9	1
19	629	79.3375	9	1
19	707	12.686	9	2
19	1010	154.719	9	2
19	1094	100.959	9	9
19	1133	33.5917	9	1
21	86	39.3153	10	10
21	128	73.0334	10	10
21	461	101.958	10	10
21	564	18.8972	10	10
21	626	73.5713	10	10
21	779	90.3016	10	10
21	879	86.8464	10	10
21	894	38.8385	10	10
21	954	111.219	10	10
21	973	5.7424	10	10
21	997	53.9368	10	10
21	1179	73.6118	10	10
21	1220	33.1689	10	10
23	36	170.286	3	2
23	121	15.1592	3	3
23	211	194.784	3	2
23	215	112.36	3	2
23	222	53.8682	3	3
23	271	120.518	3	3
23	298	135.73	3	2
23	495	41.2047	3	2
23	589	17.7708	3	3
23	656	33.7061	3	2
23	706	224.281	3	2
23	720	102.271	3	3
23	809	17.8277	3	2
23	874	102.641	3	2
23	899	182.778	3	3
23	957	159.093	3	3
23	1023	66.0699	3	3
23	1048	81.9793	3	3
23	1068	25.8496	3	2
23	1187	138.295	3	3
24	44	29.5576	1	9
24	100	53.317	1	1
24	103	47.9271	1	1
24	136	113.156	1	2
24	147	56.6728	1	1
24	544	51.5356	1	2
24	1133	71.182	1	1
24	1210	25.3362	1	1
25	35	5.2081	10	10
25	128	9.3861	10	10
25	219	61.355	10	10
25	386	39.5688	10	10
25	623	39.3226	10	10
25	817	32.0481	10	10
25	895	53.4912	10	10
25	973	31.2301	10	10
26	226	20.3731	10	10
26	233	26.8035	10	10
26	448	93.7211	10	10
26	563	40.5661	10	10
26	725	11.5565	10	10
26	1043	6.3491	10	10
27	150	18.9151	1	9
27	509	33.1111	1	9
27	607	76.7036	1	2
27	675	61.5815	1	9
27	694	193.448	1	1
29	30	14.5692	10	10
29	56	43.437	10	10
29	137	49.1908	10	10
29	332	84.0846	10	10
29	392	86.5908	10	10
29	422	6.9611	10	10
29	561	11.9548	10	10
29	566	5.848	10	10
29	736	10.297	10	10
29	831	24.0096	10	10
29	855	107.258	10	10
29	860	50.9816	10	10
29	964	10.6079	10	10
29	978	12.5222	10	10
29	1033	111.043	10	10
29	1145	9.3477	10	10
29	1180	4.8553	10	10
30	89	30.3279	10	10
30	137	21.2133	10	10
30	360	29.2449	10	10
30	422	73.8017	10	10
30	582	67.3124	10	10
30	583	164.27	10	10
30	609	26.1765	10	10
30	714	33.5377	10	10
30	781	13.6484	10	10
30	831	16.5092	10	10
30	855	45.4826	10	10
30	860	74.9404	10	10
30	950	21.0294	10	10
31	78	37.8975	2	9
31	142	52.1058	2	9
31	192	65.4285	2	9
31	197	92.6066	2	1
31	265	133.564	2	2
31	363	135.333	2	10
31	381	89.8657	2	2
31	549	56.7365	2	2
31	671	65.182	2	2
31	804	2.1025	2	10
31	839	11.5321	2	9
31	1090	72.0772	2	3
34	95	124.053	10	10
34	468	50.3672	10	10
34	522	98.6901	10	10
34	604	113.419	10	10
34	622	43.4955	10	10
34	673	139.564	10	10
34	1073	97.0594	10	10
34	1166	246.939	10	10
35	54	81.3572	10	10
35	128	52.0524	10	10
35	623	55.843	10	10
35	870	41.7808	10	10
35	894	6.077	10	10
35	895	46.3806	10	10
36	211	7.1972	2	2
36	227	16.4931	2	1
36	231	209.594	2	2
36	298	47.2449	2	2
36	490	20.3171	2	1
36	499	45.755	2	9
36	601	84.2974	2	1
36	656	51.7406	2	2
36	874	177.002	2	2
36	899	20.3897	2	3
36	924	54.5689	2	9
36	1016	69.831	2	1
36	1068	151.618	2	2
37	210	63.9808	10	10
37	286	117.573	10	10
37	351	117.578	10	10
37	362	9.4015	10	10
37	884	189.424	10	10
37	979	40.5852	10	10
37	1043	103.895	10	10
37	1231	93.594	10	10
38	207	60.5342	10	10
38	290	9.9209	10	10
38	293	119.175	10	10
38	360	79.6513	10	10
38	448	42.364	10	10
38	583	59.5906	10	10
38	678	194.307	10	10
38	714	87.4025	10	10
38	725	3.7484	10	10
38	814	101.682	10	10
38	946	102.884	10	10
38	1036	28.2594	10	10
38	1132	131.971	10	10
38	1137	30.2229	10	10
44	136	92.7462	9	2
44	147	30.9372	9	1
44	299	15.5611	9	1
44	357	21.2814	9	9
44	500	38.8762	9	2
44	824	26.0891	9	2
44	1044	65.2624	9	1
44	1192	53.6968	9	2
45	99	15.3641	10	10
45	173	12.7398	10	10
45	842	56.9323	10	10
45	849	3.3316	10	10
45	927	15.674	10	10
45	1203	22.335	10	10
47	73	19.2058	2	9
47	83	174.294	2	2
47	264	142.473	2	2
47	271	124.969	2	3
47	318	69.1492	2	9
47	519	114.925	2	9
47	656	108.493	2	2
47	819	72.1548	2	9
47	824	46.3717	2	2
47	975	146.148	2	1
47	1048	47.7759	2	3
47	1068	109.001	2	2
47	1192	41.169	2	2
51	67	73.875	10	10
51	181	99.4469	10	1
51	263	29.9592	10	10
51	367	24.7464	10	10
51	476	53.7209	10	10
51	541	21.5717	10	10
51	1147	47.503	10	10
51	1148	91.7492	10	10
51	1239	34.009	10	10
52	236	6.252	10	10
52	293	5.0572	10	10
52	927	5.8318	10	10
52	1049	13.1995	10	10
52	1100	2.5322	10	10
54	128	67.4562	10	10
54	437	31.1457	10	10
54	870	34.9407	10	10
54	879	109.094	10	10
54	894	59.8415	10	10
54	895	19.2302	10	10
54	907	25.6947	10	10
54	973	8.7726	10	10
54	1157	40.4477	10	10
54	1220	46.9502	10	10
55	348	95.7232	10	10
55	349	111.805	10	10
55	379	180.803	10	10
55	407	108.523	10	10
55	426	35.8538	10	10
55	528	253.511	10	10
55	582	19.1575	10	10
55	641	157.923	10	10
55	669	23.275	10	10
55	674	54.4463	10	10
55	1095	117.644	10	10
55	1152	27.5461	10	10
55	1223	101.162	10	10
56	58	16.6755	10	10
56	315	191.008	10	10
56	332	296.424	10	10
56	475	31.021	10	10
56	507	155.601	10	10
56	516	3.0299	10	10
56	528	116.655	10	10
56	561	23.8516	10	10
56	674	254.535	10	10
56	679	134.21	10	10
56	904	26.2705	10	10
56	1033	31.575	10	10
56	1067	158.329	10	10
56	1145	8.1817	10	10
56	1180	153.142	10	10
57	164	60.1478	3	10
57	237	109.084	3	3
57	428	28.3904	3	2
57	486	124.584	3	10
57	493	142.142	3	2
57	520	9.7681	3	3
57	658	45.1949	3	10
57	710	55.0444	3	10
57	881	43.2647	3	3
57	886	182.826	3	3
57	988	21.1284	3	3
57	1026	117.868	3	10
57	1063	162.453	3	2
58	233	164.748	10	10
58	315	58.9196	10	10
58	338	79.6097	10	10
58	414	293.873	10	10
58	475	378.786	10	10
58	674	65.2394	10	10
58	679	47.1109	10	10
58	786	85.4028	10	10
58	790	8.7472	10	10
58	884	142.427	10	10
58	979	252.532	10	10
58	1043	75.1812	10	10
58	1067	83.1327	10	10
58	1095	18.8283	10	10
58	1136	31.1742	10	10
61	125	22.3915	10	10
61	165	61.1701	10	10
61	385	36.8716	10	10
61	506	5.1311	10	10
61	570	48.4241	10	10
61	633	57.1867	10	10
61	792	11.0029	10	10
61	1052	27.5934	10	10
61	1237	86.4309	10	10
63	133	59.08	10	10
63	161	207.636	10	10
63	214	55.8193	10	10
63	288	33.4967	10	10
63	386	45.6678	10	10
63	432	30.7719	10	10
63	506	13.5177	10	10
63	577	2.3226	10	10
63	793	14.474	10	10
63	812	17.9642	10	10
63	817	30.7807	10	10
63	895	13.4366	10	10
63	907	55.1052	10	10
63	973	262.65	10	10
63	1025	26.8113	10	10
63	1164	34.0744	10	10
63	1170	41.4669	10	10
63	1179	21.4837	10	10
67	181	30.3044	10	1
67	310	37.0458	10	2
67	367	56.8107	10	10
67	454	19.3819	10	10
67	541	50.9051	10	10
67	657	69.8579	10	1
67	768	44.4009	10	1
68	73	36.3044	1	9
68	83	57.0338	1	2
68	449	38.89	1	9
68	975	19.9434	1	1
68	1162	9.8926	1	2
68	1242	66.4294	1	1
69	168	82.9792	10	10
69	266	24.9711	10	10
69	269	13.4868	10	10
69	439	55.4833	10	10
69	535	38.3713	10	10
69	570	75.0048	10	10
69	643	41.1727	10	10
69	703	115.201	10	10
69	1131	9.8275	10	10
69	1237	9.1136	10	10
71	97	82.8496	10	10
71	171	15.9429	10	10
71	230	186.334	10	10
71	362	104.119	10	10
71	414	187.814	10	10
71	603	96.8009	10	10
71	763	135.819	10	10
71	786	115.441	10	10
71	884	5.254	10	10
71	1136	37.5851	10	10
73	83	72.453	9	2
73	335	104.028	9	1
73	445	105.346	9	1
73	449	84.1771	9	9
73	819	81.9044	9	9
73	975	84.0608	9	1
73	989	30.4415	9	2
73	1068	97.0748	9	2
77	78	68.6408	1	9
77	146	58.8316	1	2
77	299	67.405	1	1
77	318	35.7395	1	9
77	519	101.305	1	9
77	824	85.1812	1	2
77	1044	57.5353	1	1
77	1102	47.356	1	1
77	1192	155.025	1	2
77	1230	40.896	1	1
78	146	66.8063	9	2
78	192	86.907	9	9
78	197	76.1518	9	1
78	264	84.4939	9	2
78	265	183.879	9	2
78	289	70.5309	9	1
78	519	69.553	9	9
78	671	24.9329	9	2
78	1192	8.6346	9	2
78	1230	120.168	9	1
80	183	88.1883	10	10
80	188	45.3607	10	10
80	280	139.41	10	10
80	515	72.652	10	10
80	536	82.2997	10	10
80	546	201.698	10	10
80	1006	46.9807	10	10
80	1021	178.496	10	10
80	1071	189.852	10	10
80	1223	34.8921	10	10
81	216	93.838	10	10
81	258	22.284	10	10
81	349	134.529	10	10
81	426	79.4533	10	10
81	468	215.44	10	10
81	522	92.4418	10	10
81	580	55.9085	10	10
81	604	121.318	10	10
81	750	26.7762	10	10
81	923	123.994	10	10
81	970	115.31	10	10
81	1152	258.736	10	10
81	1166	347.486	10	10
81	1186	195.721	10	10
83	271	73.8678	2	3
83	318	135.097	2	9
83	449	16.4369	2	9
83	532	41.6797	2	9
83	587	57.0168	2	2
83	824	44.6484	2	2
83	975	44.9061	2	1
83	989	96.3869	2	2
83	1068	81.489	2	2
83	1162	218.489	2	2
83	1222	143.392	2	3
83	1242	100.663	2	1
85	300	47.6151	10	10
85	352	107.626	10	10
85	415	80.0638	10	10
85	483	108.224	10	10
85	594	29.2236	10	10
85	603	137.667	10	10
85	763	77.2736	10	10
85	764	106.073	10	10
85	911	97.0318	10	10
85	934	72.5787	10	10
85	980	40.5307	10	10
85	1008	16.1129	10	10
85	1066	36.0873	10	10
85	1104	159.798	10	10
86	353	36.1452	10	10
86	440	61.2047	10	10
86	467	57.2565	10	10
86	564	49.8042	10	10
86	626	25.6855	10	10
86	779	67.1563	10	10
86	827	103.216	10	10
86	954	18.5099	10	10
86	997	95.8178	10	10
87	89	218.483	10	10
87	116	10.6513	10	10
87	258	295.201	10	10
87	426	83.5225	10	10
87	468	158.487	10	10
87	583	168.065	10	10
87	597	203.202	10	10
87	678	37.2717	10	10
87	714	34.8189	10	10
87	841	28.1406	10	10
87	860	49.353	10	10
87	1166	23.929	10	10
88	147	66.1923	1	1
88	277	69.1136	1	2
88	390	90.6799	1	1
88	500	2.0585	1	2
88	1002	64.3375	1	9
88	1076	41.5305	1	9
88	1133	89.9712	1	1
89	116	267.479	10	10
89	468	9.4475	10	10
89	486	134.373	10	10
89	583	43.2652	10	10
89	597	4.6096	10	10
89	599	40.9168	10	10
89	609	16.6976	10	10
89	622	105.733	10	10
89	714	85.3658	10	10
89	855	125.966	10	10
89	860	222.531	10	10
89	978	94.3456	10	10
89	1018	60.4327	10	10
89	1026	267.03	10	10
89	1051	55.7595	10	10
89	1098	45.3507	10	10
89	1156	48.4335	10	10
91	115	184.688	3	3
91	121	75.9973	3	3
91	222	6.2172	3	3
91	451	171.06	3	3
91	497	38.8345	3	2
91	652	32.0234	3	3
91	899	46.0942	3	3
91	920	127.288	3	3
91	1010	12.9733	3	2
91	1023	55.119	3	3
91	1083	91.4825	3	3
91	1113	70.284	3	3
91	1201	50.7854	3	3
93	352	61.6489	10	10
93	466	88.8323	10	10
93	661	191.546	10	10
93	769	161.019	10	10
93	982	110.422	10	10
93	1008	79.3268	10	10
94	236	39.8442	10	10
94	621	6.6364	10	10
94	751	4.9708	10	10
94	927	26.5893	10	10
94	1100	12.321	10	10
94	1231	48.2935	10	10
95	468	52.0629	10	10
95	545	56.7969	10	10
95	557	43.3128	10	10
95	622	174.818	10	10
95	666	121.597	10	10
95	673	127.081	10	10
95	1098	70.6945	10	10
97	171	110.367	10	10
97	230	204.011	10	10
97	338	245.434	10	10
97	362	8.0207	10	10
97	406	2.8175	10	10
97	414	17.3233	10	10
97	511	84.6223	10	10
97	786	98.8934	10	10
97	884	104.731	10	10
97	1085	118.963	10	10
97	1096	264.948	10	10
97	1117	61.3644	10	10
98	341	85.6321	1	1
98	587	100.972	1	2
98	642	109.632	1	2
98	908	41.8998	1	1
98	1044	34.6723	1	1
98	1055	107.318	1	9
98	1102	13.198	1	1
99	135	24.589	10	10
99	842	13.4027	10	10
100	103	85.2621	1	1
100	136	7.361	1	2
100	544	59.2977	1	2
100	705	55.9266	1	1
100	707	74.1247	1	2
100	1058	16.4413	1	2
100	1094	31.9817	1	9
100	1133	61.0583	1	1
101	209	32.2126	10	10
101	275	124.252	10	10
101	417	73.253	10	10
101	556	107.986	10	10
101	593	227.042	10	10
101	688	11.4121	10	10
101	790	92.0333	10	10
101	1054	45.4801	10	10
101	1108	9.2775	10	10
101	1150	21.132	10	10
102	348	88.672	10	10
102	364	204.656	10	10
102	365	184.593	10	10
102	441	4.301	10	10
102	483	24.4384	10	10
102	619	60.6622	10	10
102	769	11.4066	10	10
102	1008	41.275	10	10
102	1034	22.8209	10	10
102	1214	47.218	10	10
103	111	46.2897	1	1
103	458	61.4766	1	2
103	544	14.2506	1	2
103	705	102.612	1	1
103	707	89.1315	1	2
103	1055	110.186	1	9
103	1058	91.519	1	2
103	1210	21.489	1	1
105	147	9.4639	2	1
105	175	10.696	2	10
105	277	309.525	2	2
105	390	92.9118	2	1
105	463	43.9262	2	3
105	574	163.897	2	3
105	671	33.5418	2	2
105	686	112.79	2	1
105	759	39.3077	2	2
105	777	19.4192	2	2
105	796	257.283	2	2
105	903	52.1498	2	9
105	1076	46.5458	2	9
105	1196	65.1498	2	9
108	141	57.1691	9	2
108	228	44.1025	9	1
108	259	107.603	9	9
108	443	129.687	9	9
108	586	90.4555	9	2
108	630	62.0991	9	2
108	672	111.567	9	1
108	719	141.844	9	1
108	872	83.3142	9	2
111	455	60.6846	1	1
111	458	63.1949	1	2
111	459	86.0502	1	2
111	576	64.3701	1	1
111	627	176.766	1	2
111	705	49.1362	1	1
111	1226	32.0025	1	9
115	191	11.4906	3	2
115	222	27.4791	3	3
115	497	46.9648	3	2
115	544	109.802	3	2
115	707	149.191	3	2
115	811	89.8672	3	3
115	920	36.9776	3	3
115	1010	112.258	3	2
115	1023	112.011	3	3
115	1058	68.2812	3	2
115	1113	103.707	3	3
115	1125	73.2718	3	3
116	176	82.543	10	10
116	460	57.2141	10	10
116	468	55.6884	10	10
116	557	64.0606	10	10
116	597	252.095	10	10
116	599	48.5397	10	10
116	622	96.7201	10	10
116	666	134.919	10	10
116	846	161.429	10	10
116	986	7.1219	10	10
116	1018	223.563	10	10
116	1098	35.6377	10	10
116	1156	62.4113	10	10
117	139	149.695	3	3
117	237	162.887	3	3
117	558	57.2822	3	2
117	615	70.5793	3	3
117	847	104.263	3	3
117	886	75.3248	3	3
117	941	156.071	3	3
117	988	6.9914	3	3
117	1013	76.4489	3	3
117	1140	15.864	3	3
120	203	100.802	10	10
120	263	30.412	10	10
120	266	3.4286	10	10
120	385	115.919	10	10
120	390	26.4449	10	1
120	476	64.5206	10	10
120	796	39.9161	10	2
120	966	22.5557	10	10
120	1076	103.607	10	9
120	1225	120.231	10	10
121	191	28.5777	3	2
121	298	15.4642	3	2
121	451	96.2261	3	3
121	723	69.396	3	2
121	809	94.7957	3	2
121	899	81.2723	3	3
121	1010	22.5101	3	2
121	1023	122.342	3	3
123	173	121.997	10	10
123	286	114.264	10	10
123	414	23.0253	10	10
123	619	9.7412	10	10
123	664	3.2502	10	10
123	927	11.8131	10	10
123	1034	194.052	10	10
123	1214	88.4028	10	10
123	1231	44.6093	10	10
124	143	144.272	1	9
124	303	56.3231	1	1
124	481	125.183	1	2
124	545	48.1447	1	10
124	646	6.6768	1	1
124	1031	55.3745	1	1
124	1061	100.771	1	9
124	1146	17.904	1	2
124	1155	45.5091	1	2
125	570	29.4084	10	10
125	633	21.4168	10	10
125	643	88.6019	10	10
125	792	65.5792	10	10
125	958	66.0624	10	10
125	1237	21.5881	10	10
127	261	23.1025	10	10
127	842	2.8171	10	10
127	1132	6.2689	10	10
127	1137	10.2645	10	10
128	219	57.5222	10	10
128	257	51.6498	10	10
128	269	35.6652	10	10
128	339	5.1229	10	10
128	623	33.8457	10	10
128	703	17.6461	10	10
128	879	15.3792	10	10
128	894	305.218	10	10
128	895	5.5358	10	10
128	954	19.8736	10	10
128	973	284.842	10	10
128	1220	9.3778	10	10
130	364	176.076	10	10
130	365	104.596	10	10
130	407	74.2016	10	10
130	441	28.0732	10	10
130	466	116.286	10	10
130	521	97.4699	10	10
130	579	243.139	10	10
130	603	7.1281	10	10
130	625	133.864	10	10
130	681	64.524	10	10
130	1008	107.974	10	10
130	1034	76.632	10	10
130	1095	154.025	10	10
130	1136	80.745	10	10
130	1191	111.312	10	10
131	158	166.466	3	3
131	276	119.135	3	2
131	520	10.0164	3	3
131	534	6.3606	3	2
131	652	98.1027	3	3
131	864	42.9582	3	3
131	880	36.4742	3	3
131	984	70.5515	3	3
131	1082	77.1008	3	3
131	1093	55.1928	3	2
131	1240	164.705	3	3
132	240	55.1082	2	2
132	260	60.6019	2	2
132	428	9.3484	2	2
132	509	55.9601	2	9
132	537	208.611	2	2
132	548	26.2243	2	2
132	607	156.274	2	2
132	675	68.4442	2	9
132	694	181.896	2	1
132	988	235.718	2	3
132	1195	106.314	2	9
132	1201	87.0902	2	3
133	161	57.7158	10	10
133	214	27.6882	10	10
133	793	78.3085	10	10
133	1179	78.9065	10	10
135	261	42.2263	10	10
135	349	171.32	10	10
135	379	129.434	10	10
135	582	28.6899	10	10
135	682	33.4422	10	10
135	781	26.7787	10	10
135	842	13.2483	10	10
135	923	16.5987	10	10
135	1132	76.6359	10	10
136	147	16.7426	2	1
136	191	49.1168	2	2
136	312	32.8599	2	9
136	500	248.884	2	2
136	544	244.429	2	2
136	589	71.4861	2	3
136	824	14.813	2	2
136	865	23.4755	2	2
136	1010	10.3645	2	2
136	1060	76.5585	2	3
136	1125	152.119	2	3
136	1133	93.8179	2	1
136	1192	5.8875	2	2
137	164	32.4375	10	10
137	360	21.0964	10	10
137	470	69.5041	10	10
137	566	35.4626	10	10
137	609	82.671	10	10
137	613	9.9966	10	10
137	855	28.6392	10	10
137	950	21.3114	10	10
137	964	32.3573	10	10
137	969	3.7078	10	10
137	1110	30.2506	10	10
139	164	19.9376	3	10
139	237	78.8927	3	3
139	291	78.1788	3	10
139	470	15.1918	3	10
139	615	146.638	3	3
139	658	149.747	3	10
139	710	88.7391	3	10
139	729	109.359	3	10
139	886	2.0468	3	3
139	964	55.7548	3	10
139	1013	81.8554	3	3
139	1174	70.8231	3	10
140	355	3.7638	10	10
140	360	11.085	10	10
140	379	7.3082	10	10
140	422	27.7874	10	10
140	561	16.83	10	10
140	581	20.5627	10	10
140	748	5.1182	10	10
140	1097	25.6379	10	10
141	253	86.0196	2	1
141	259	31.5869	2	9
141	498	416.85	2	2
141	586	419.572	2	2
141	660	247.03	2	3
141	691	52.6664	2	9
141	719	129.639	2	1
141	739	80.7588	2	3
141	816	104.221	2	1
141	872	50.7848	2	2
141	967	104.637	2	2
141	1015	42.8971	2	9
141	1093	11.6934	2	2
141	1219	62.7465	2	2
142	197	75.4161	9	1
142	381	18.8536	9	2
142	549	8.0184	9	2
142	804	66.2614	9	10
142	839	94.0282	9	9
142	1135	83.677	9	1
143	646	87.8027	9	1
143	761	202.148	9	1
143	806	64.7567	9	9
143	967	111.263	9	2
143	1061	112.455	9	9
143	1093	118.595	9	2
143	1155	54.1074	9	2
145	300	20.68	10	10
145	755	60.2929	10	10
145	891	36.213	10	10
145	980	3.8086	10	10
146	264	29.3829	2	2
146	265	46.7397	2	2
146	277	5.7691	2	2
146	299	153.466	2	1
146	357	37.8688	2	9
146	500	7.0549	2	2
146	647	129.252	2	3
146	671	195.368	2	2
146	789	109.734	2	3
146	903	26.6212	2	9
146	1003	76.5884	2	3
146	1090	3.7615	2	3
146	1192	207.293	2	2
146	1230	59.7639	2	1
147	277	148.429	1	2
147	357	66.7264	1	9
147	390	15.0223	1	1
147	500	115.02	1	2
147	686	66.3809	1	1
147	903	37.7283	1	9
147	1133	49.0443	1	1
148	210	56.5183	10	10
148	338	125.64	10	10
148	351	149.882	10	10
148	391	183.821	10	10
148	784	142.432	10	10
148	790	163.351	10	10
148	884	143.359	10	10
148	965	13.5746	10	10
148	1043	137.769	10	10
148	1096	275.027	10	10
148	1150	234.806	10	10
148	1212	158.9	10	10
149	352	124.666	10	10
149	404	72.4216	10	10
149	466	129.164	10	10
149	530	71.8039	10	10
149	603	144.383	10	10
149	1008	2.2266	10	10
149	1136	75.4898	10	10
150	326	49.6555	9	1
150	497	167.73	9	2
150	552	23.7518	9	1
150	607	28.891	9	2
150	675	91.4449	9	9
150	723	47.5287	9	2
150	1010	64.0584	9	2
150	1056	45.2291	9	2
155	180	6.5966	1	1
155	303	183.637	1	1
155	481	28.4076	1	2
155	490	21.7848	1	1
155	517	120.625	1	1
155	534	81.4074	1	2
155	618	128.652	1	1
155	951	134.775	1	2
155	1016	13.3311	1	1
155	1031	25.4946	1	1
155	1155	96.045	1	2
158	276	43.6935	3	2
158	498	249.529	3	2
158	642	53.0592	3	2
158	660	147.404	3	3
158	718	19.1212	3	2
158	811	36.8328	3	3
158	837	141.106	3	3
158	864	101.944	3	3
158	880	168.813	3	3
158	920	31.4575	3	3
158	984	59.4158	3	3
158	1062	98.4353	3	2
158	1082	53.5345	3	3
158	1093	92.9919	3	2
159	183	183.421	10	10
159	248	9.6471	10	10
159	342	79.4182	10	2
159	412	53.694	10	10
159	436	84.0785	10	10
159	443	94.2584	10	9
159	515	147.144	10	10
159	516	56.3768	10	10
159	719	76.2331	10	1
159	1071	84.897	10	10
161	386	6.1824	10	10
161	432	47.876	10	10
161	491	9.6105	10	10
161	577	21.5999	10	10
161	812	48.0827	10	10
161	907	12.8964	10	10
161	1164	18.0598	10	10
162	170	65.5682	1	1
162	283	123.937	1	1
162	312	39.7986	1	9
162	553	73.2246	1	1
162	759	5.2489	1	2
162	865	35.1101	1	2
162	1002	123.772	1	9
162	1064	61.9299	1	1
162	1112	35.6107	1	2
164	392	110.255	10	10
164	470	24.6092	10	10
164	486	51.7992	10	10
164	609	6.7025	10	10
164	710	62.2295	10	10
164	855	82.2797	10	10
164	886	110.513	10	3
164	964	44.3225	10	10
164	978	23.376	10	10
164	1013	44.5578	10	3
164	1026	75.0059	10	10
165	203	109.73	10	10
165	257	64.1844	10	10
165	266	17.0416	10	10
165	385	34.97	10	10
165	503	3.7295	10	10
165	506	26.1706	10	10
165	640	17.2305	10	10
165	960	60.1482	10	10
165	1052	101.773	10	10
165	1237	22.4342	10	10
168	175	73.7294	10	10
168	177	34.5718	10	10
168	266	34.3366	10	10
168	535	105.703	10	10
168	966	53.1759	10	10
168	1131	68.1183	10	10
168	1196	90.4748	10	9
168	1205	73.1261	10	10
170	759	44.0734	1	2
170	777	9.5099	1	2
170	987	77.2704	1	1
170	1002	42.9554	1	9
170	1064	109.653	1	1
170	1076	112.224	1	9
170	1225	60.2449	1	10
171	230	36.7694	10	10
171	351	88.6908	10	10
171	362	49.9807	10	10
171	425	73.0386	10	10
171	554	42.9966	10	10
171	645	89.768	10	10
171	763	103.3	10	10
171	963	78.5246	10	10
171	1096	108.507	10	10
171	1117	155.779	10	10
172	180	69.2738	9	1
172	347	115.703	9	1
172	428	103.685	9	2
172	481	80.6102	9	2
172	548	47.127	9	2
172	618	104.642	9	1
172	917	39.1461	9	1
172	1063	117.074	9	2
172	1146	13.9564	9	2
172	1155	31.3489	9	2
172	1175	122.972	9	9
172	1176	78.6019	9	9
173	315	143.159	10	10
173	379	113.226	10	10
173	414	50.6227	10	10
173	669	55.3265	10	10
173	842	44.557	10	10
173	927	76.4615	10	10
173	976	50.6399	10	10
173	979	38.0395	10	10
173	1034	55.3901	10	10
173	1091	2.331	10	10
173	1095	198.622	10	10
173	1214	85.712	10	10
173	1231	120.961	10	10
175	192	3.4311	10	9
175	246	166.65	10	3
175	329	30.1701	10	10
175	363	53.1269	10	10
175	413	100.353	10	1
175	535	113.356	10	10
175	560	122.968	10	10
175	671	182.065	10	2
175	796	9.5672	10	2
175	966	7.2467	10	10
175	1129	17.42	10	10
175	1196	115.764	10	9
175	1205	32.313	10	10
176	313	103.154	10	10
176	460	101.491	10	10
176	493	42.1918	10	2
176	599	149.192	10	10
176	846	81.7658	10	10
176	896	34.7871	10	10
176	986	78.3503	10	10
176	1018	69.7352	10	10
176	1156	74.7697	10	10
176	1175	87.5978	10	9
177	385	62.8012	10	10
177	390	13.4145	10	1
177	686	82.0077	10	1
177	796	72.4867	10	2
177	966	76.9486	10	10
177	1131	61.5302	10	10
177	1196	42.1408	10	9
180	460	39.7045	1	10
180	481	77.0052	1	2
180	618	57.8393	1	1
180	1018	58.0554	1	10
180	1031	155.838	1	1
180	1146	109.764	1	2
180	1175	86.8267	1	9
181	241	70.8557	1	1
181	310	29.3276	1	2
181	476	17.5805	1	10
181	768	58.8335	1	1
181	777	31.6225	1	2
181	948	23.6341	1	1
181	1147	42.1438	1	10
183	188	72.5971	10	10
183	248	24.5386	10	10
183	332	23.7691	10	10
183	342	416.217	10	2
183	412	21.9599	10	10
183	443	80.4881	10	9
183	462	22.0585	10	2
183	507	9.2185	10	10
183	515	94.8327	10	10
183	516	218.394	10	10
183	528	10.3224	10	10
183	546	210.413	10	10
183	736	172.855	10	10
183	799	26.8727	10	10
183	1006	21.6114	10	10
183	1033	178.356	10	10
183	1051	151.703	10	10
185	237	103.514	2	3
185	239	62.3624	2	1
185	388	22.9168	2	10
185	395	197.088	2	1
185	493	32.7656	2	2
185	537	291.562	2	2
185	558	76.4989	2	2
185	658	260.167	2	10
185	852	40.7989	2	10
185	866	91.6669	2	9
185	1089	264.376	2	10
185	1178	77.746	2	10
187	231	106.978	1	2
187	303	14.5676	1	1
187	490	95.3562	1	1
187	499	46.2896	1	9
187	508	96.4564	1	9
187	534	37.5537	1	2
187	646	33.057	1	1
188	342	47.1643	10	2
188	741	75.0732	10	1
188	799	174.846	10	10
188	1006	165.322	10	10
188	1015	126.29	10	9
188	1021	146.608	10	10
188	1051	125.475	10	10
188	1073	149.259	10	10
191	215	99.9515	2	2
191	306	32.0577	2	1
191	312	27.6262	2	9
191	553	9.0306	2	1
191	809	108.648	2	2
191	865	298.711	2	2
191	952	69.5583	2	9
191	1010	320.359	2	2
191	1023	36.3291	2	3
191	1125	71.5085	2	3
191	1187	55.5173	2	3
192	197	83.1143	9	1
192	329	66.0204	9	10
192	363	78.3156	9	10
192	413	61.0346	9	1
192	671	40.2255	9	2
192	1230	24.6727	9	1
193	608	2.4296	10	10
193	842	12.7875	10	10
193	1137	5.9807	10	10
197	265	65.0648	1	2
197	289	52.1937	1	1
197	329	13.9434	1	10
197	363	47.2568	1	10
197	467	34.4757	1	10
197	501	38.0862	1	1
197	804	96.0173	1	10
197	839	80.5516	1	9
203	263	60.6299	10	10
203	266	23.4701	10	10
203	385	68.4332	10	10
203	503	26.583	10	10
203	640	82.7411	10	10
203	1225	30.4725	10	10
207	293	9.6007	10	10
207	814	148.548	10	10
207	1036	23.8784	10	10
207	1100	43.3065	10	10
207	1132	104.913	10	10
207	1137	41.7599	10	10
209	275	134.88	10	10
209	485	95.8856	10	10
209	563	17.7611	10	10
209	1054	152.339	10	10
209	1150	160.468	10	10
210	351	60.3755	10	10
210	485	143.611	10	10
210	965	27.4343	10	10
210	1036	51.4887	10	10
210	1043	220.641	10	10
210	1150	145.978	10	10
211	215	39.8036	2	2
211	298	92.126	2	2
211	452	44.5618	2	9
211	495	34.0717	2	2
211	706	89.0789	2	2
211	728	83.279	2	9
211	874	28.6318	2	2
211	924	67.3752	2	9
211	1172	116.216	2	9
214	269	12.1243	10	10
214	440	35.378	10	10
214	564	15.1033	10	10
214	812	5.7262	10	10
214	954	74.8146	10	10
214	973	34.1862	10	10
214	1119	50.7973	10	10
214	1170	111.071	10	10
214	1179	77.0855	10	10
215	298	14.6146	2	2
215	495	120.822	2	2
215	514	98.0183	2	1
215	552	31.2638	2	1
215	809	148.694	2	2
215	865	53.6088	2	2
215	952	51.786	2	9
215	1172	71.3335	2	9
215	1187	3.3807	2	3
216	255	60.1652	10	10
216	280	56.4008	10	10
216	426	79.3215	10	10
216	546	192.057	10	10
216	860	24.7515	10	10
216	970	95.8997	10	10
216	1021	130.307	10	10
216	1051	168.703	10	10
216	1073	80.6784	10	10
216	1152	285.069	10	10
216	1166	272.185	10	10
217	338	118.506	10	10
217	343	189.355	10	10
217	368	296.126	10	10
217	417	92.554	10	10
217	429	119.132	10	10
217	511	59.9522	10	10
217	567	141.379	10	10
217	784	113.68	10	10
217	810	67.7127	10	9
217	850	82.1278	10	10
218	488	25.3139	1	2
218	543	49.3835	1	1
218	573	58.4214	1	9
218	644	23.5053	1	9
218	699	78.1557	1	2
218	929	29.0896	1	1
218	1184	48.5584	1	1
219	339	63.534	10	10
219	367	52.1259	10	10
219	623	72.6923	10	10
219	817	58.602	10	10
219	894	21.4351	10	10
219	973	7.0728	10	10
219	1148	65.0974	10	10
222	271	39.2759	3	3
222	899	148.545	3	3
222	920	59.8287	3	3
222	957	58.2808	3	3
222	984	4.2933	3	3
222	1023	71.4149	3	3
222	1125	9.9456	3	3
222	1222	54.8274	3	3
224	360	17.0235	10	10
224	665	11.5308	10	10
224	748	13.4454	10	10
224	946	7.3447	10	10
224	1110	25.7464	10	10
224	1145	9.2289	10	10
224	1151	17.4638	10	10
224	1180	24.6253	10	10
226	275	43.8766	10	10
226	316	197.968	10	10
226	388	36.4133	10	10
226	394	125.046	10	10
226	417	155.441	10	10
226	430	152.216	10	10
226	448	2.8084	10	10
226	556	145.993	10	10
226	563	176.212	10	10
226	725	186.861	10	10
226	790	94.545	10	10
226	850	76.3295	10	10
227	231	4.0711	1	2
227	298	66.158	1	2
227	924	62.1437	1	9
227	1016	46.8723	1	1
227	1080	48.8014	1	9
227	1172	22.3098	1	9
228	259	115.842	1	9
228	341	31.7498	1	1
228	672	46.9199	1	1
228	718	72.8924	1	2
228	872	121.611	1	2
228	908	106.985	1	1
230	406	116.266	10	10
230	530	143.017	10	10
230	603	104.757	10	10
230	763	88.2394	10	10
230	771	16.128	10	10
230	786	202.662	10	10
230	900	19.4356	10	10
230	963	41.2435	10	10
230	1236	62.3482	10	10
230	1238	43.1817	10	10
231	276	30.1949	2	2
231	298	13.5621	2	2
231	490	135.528	2	1
231	499	31.0718	2	9
231	508	37.551	2	9
231	534	268.911	2	2
231	899	219.549	2	3
231	989	140.827	2	2
231	1016	132.715	2	1
231	1068	64.19	2	2
231	1080	65.406	2	9
233	236	118.34	10	10
233	290	55.9461	10	10
233	338	4.0313	10	10
233	417	68.0128	10	10
233	448	123.741	10	10
233	475	98.0937	10	10
233	636	229.21	10	10
233	665	47.9051	10	10
233	725	118.369	10	10
233	790	91.3051	10	10
233	979	141.118	10	10
233	1036	92.2188	10	10
233	1043	272.92	10	10
233	1067	53.7415	10	10
233	1231	9.3113	10	10
236	290	12.9283	10	10
236	293	109.075	10	10
236	355	5.1069	10	10
236	665	49.8771	10	10
236	751	7.8523	10	10
236	832	6.2889	10	10
236	927	23.1039	10	10
236	946	36.3989	10	10
236	979	81.9092	10	10
236	1036	73.7903	10	10
236	1100	11.6724	10	10
236	1231	103.554	10	10
237	493	36.3343	3	2
237	537	158.641	3	2
237	558	69.8619	3	2
237	658	250.339	3	10
237	710	23.5173	3	10
237	886	53.1855	3	3
237	941	21.6299	3	3
237	988	228.268	3	3
237	1063	79.155	3	2
239	388	35.3651	1	10
239	395	93.0949	1	1
239	537	90.4622	1	2
239	675	49.7796	1	9
239	694	64.5884	1	1
239	852	31.8968	1	10
240	260	346.555	2	2
240	285	72.3235	2	9
240	326	10.763	2	1
240	459	29.2194	2	2
240	513	24.0698	2	3
240	537	79.7042	2	2
240	558	347.615	2	2
240	627	33.6955	2	2
240	675	106.997	2	9
240	803	87.084	2	1
240	847	81.4981	2	3
240	941	41.4249	2	3
240	988	47.6439	2	3
240	1153	66.1441	2	1
241	759	40.5273	1	2
241	768	98.7928	1	1
241	777	41.7565	1	2
241	948	65.7122	1	1
241	953	15.4753	1	2
241	1167	43.8832	1	9
246	310	60.756	3	2
246	329	12.8242	3	10
246	363	81.3234	3	10
246	463	6.353	3	3
246	560	77.9161	3	10
246	671	7.0133	3	2
246	693	41.4541	3	3
246	1090	57.2711	3	3
246	1129	103.444	3	10
246	1138	123.38	3	10
248	516	12.3182	10	10
248	546	5.5301	10	10
248	1071	11.6371	10	10
253	287	39.0752	1	1
253	498	5.0779	1	2
253	515	53.8456	1	10
253	586	76.5844	1	2
253	719	156.774	1	1
253	816	157.903	1	1
253	1006	32.1854	1	10
255	280	267.11	10	10
255	750	129.775	10	10
255	970	263.396	10	10
255	1021	71.0705	10	10
255	1152	72.4312	10	10
255	1206	2.419	10	10
256	361	102.5	10	10
256	394	68.084	10	10
256	409	221.882	10	10
256	550	42.9622	10	10
256	843	88.4875	10	10
256	896	47.7883	10	10
256	898	80.1685	10	10
256	1099	37.9112	10	10
257	266	14.0813	10	10
257	269	7.7748	10	10
257	339	16.9013	10	10
257	503	176.85	10	10
257	506	152.173	10	10
257	640	8.4977	10	10
257	703	26.8291	10	10
257	894	39.8775	10	10
257	960	38.0352	10	10
257	1237	31.2015	10	10
258	349	74.9672	10	10
258	426	63.8896	10	10
258	468	48.7037	10	10
258	582	36.146	10	10
258	583	135.505	10	10
258	678	48.4389	10	10
258	781	4.7662	10	10
258	841	108.775	10	10
258	923	182.105	10	10
258	1132	111.867	10	10
259	341	74.9329	9	1
259	498	67.6617	9	2
259	532	5.4596	9	9
259	642	23.2528	9	2
259	718	75.9713	9	2
259	719	47.9269	9	1
259	872	50.0054	9	2
259	1106	153.294	9	9
260	285	31.9101	2	9
260	326	88.0989	2	1
260	327	39.4029	2	1
260	438	72.2263	2	9
260	458	30.5516	2	2
260	459	50.3419	2	2
260	497	324.51	2	2
260	513	89.166	2	3
260	607	38.6489	2	2
260	675	89.7772	2	9
260	803	48.8909	2	1
260	941	9.705	2	3
260	988	30.2471	2	3
260	1083	22.9451	2	3
260	1113	19.2333	2	3
260	1201	66.0869	2	3
261	480	7.6607	10	10
261	781	7.295	10	10
261	842	2.2462	10	10
261	1132	88.4116	10	10
261	1137	11.9352	10	10
263	266	41.4379	10	10
263	476	275.997	10	10
263	503	237.281	10	10
263	541	57.1441	10	10
263	640	40.0493	10	10
263	894	6.6762	10	10
263	966	51.9782	10	10
263	1079	14.9365	10	10
263	1148	32.4642	10	10
263	1205	23.4646	10	10
263	1225	4.7328	10	10
263	1239	39.9871	10	10
264	265	130.514	2	2
264	289	124.162	2	1
264	519	90.0721	2	9
264	656	49.9957	2	2
264	789	55.589	2	3
264	819	60.3961	2	9
264	835	154.633	2	2
264	859	7.7191	2	1
264	1048	79.5349	2	3
264	1192	47.2112	2	2
265	289	34.8418	2	1
265	381	109.068	2	2
265	501	60.1484	2	1
265	671	23.1934	2	2
265	789	66.2922	2	3
265	835	48.6498	2	2
265	839	24.1592	2	9
265	1090	30.6562	2	3
266	385	119.101	10	10
266	503	51.6346	10	10
266	570	31.3558	10	10
266	703	47.3021	10	10
266	966	174.612	10	10
266	1131	76.8315	10	10
266	1205	76.9733	10	10
266	1237	95.0332	10	10
269	439	25.1303	10	10
269	506	2.8128	10	10
269	643	66.8801	10	10
269	703	128.162	10	10
269	954	109.731	10	10
269	973	35.0289	10	10
269	1119	21.2524	10	10
269	1170	91.6957	10	10
269	1237	78.4541	10	10
271	656	30.9529	3	2
271	824	113.301	3	2
271	899	11.6858	3	3
271	957	48.3364	3	3
271	1048	141.406	3	3
271	1060	35.8756	3	3
271	1068	158.102	3	2
271	1192	11.1996	3	2
271	1222	166.056	3	3
275	316	75.2918	10	10
275	485	4.8096	10	10
275	556	71.3639	10	10
275	563	160.46	10	10
275	600	95.4511	10	10
275	790	87.4354	10	10
276	335	40.7812	2	1
276	449	114.849	2	9
276	508	78.85	2	9
276	534	250.952	2	2
276	591	20.5098	2	1
276	654	30.5397	2	1
276	806	209.844	2	9
276	840	101.668	2	9
276	880	98.5139	2	3
276	899	27.1779	2	3
276	951	62.3229	2	2
276	989	269.95	2	2
276	1062	111.936	2	2
276	1093	280.098	2	2
276	1162	81.3978	2	2
276	1222	35.3143	2	3
276	1240	24.2876	2	3
277	307	169.117	2	3
277	357	31.1492	2	9
277	463	17.1386	2	3
277	500	271.627	2	2
277	574	3.8765	2	3
277	647	58.7056	2	3
277	759	78.6036	2	2
277	903	54.8299	2	9
277	1002	52.5514	2	9
277	1076	21.276	2	9
277	1112	18.9009	2	2
280	536	150.569	10	10
280	546	59.1335	10	10
280	1021	105.296	10	10
280	1152	104.075	10	10
280	1206	123.692	10	10
280	1223	72.0806	10	10
282	347	36.0144	9	1
282	509	48.9359	9	9
282	552	48.492	9	1
282	723	3.6241	9	2
282	992	129.534	9	2
282	1056	66.0518	9	2
282	1080	92.5942	9	9
282	1172	57.2456	9	9
282	1176	28.9537	9	9
283	306	109.459	1	1
283	553	26.8622	1	1
283	865	36.8387	1	2
283	1064	77.9984	1	1
283	1086	74.2944	1	9
283	1112	41.9889	1	2
283	1169	21.3248	1	1
285	438	108.482	9	9
285	455	95.6414	9	1
285	459	55.1293	9	2
285	558	101.112	9	2
285	627	137.06	9	2
285	803	165.483	9	1
285	810	113.141	9	9
285	893	36.2487	9	1
286	362	150.372	10	10
286	414	102.066	10	10
286	884	11.0432	10	10
286	979	5.7998	10	10
286	1034	10.0867	10	10
286	1231	148.391	10	10
287	498	160.603	1	2
287	532	21.64	1	9
287	719	12.8336	1	1
287	816	33.0018	1	1
287	861	176.417	1	1
287	1062	72.5457	1	2
287	1106	148.9	1	9
287	1242	33.3216	1	1
288	491	122.15	10	10
288	506	145.135	10	10
288	577	33.7011	10	10
288	633	28.7002	10	10
288	792	42.6928	10	10
288	812	21.4824	10	10
288	960	3.5436	10	10
288	1025	20.2298	10	10
288	1052	20.6456	10	10
288	1170	2.4259	10	10
289	501	45.8966	1	1
289	519	54.5822	1	9
289	819	111.647	1	9
289	859	55.6211	1	1
289	975	37.3082	1	1
290	430	80.2727	10	10
290	448	34.4913	10	10
290	636	85.8983	10	10
290	665	110.258	10	10
290	678	39.4436	10	10
290	714	109.877	10	10
290	725	235.969	10	10
290	729	22.691	10	10
290	856	209.48	10	10
290	946	99.2724	10	10
290	969	32.8796	10	10
290	1156	22.608	10	10
291	332	147.9	10	10
291	429	27.5958	10	10
291	482	136.124	10	10
291	529	84.6543	10	3
291	566	10.8859	10	10
291	615	203.17	10	3
291	724	176.397	10	2
291	729	83.3484	10	10
291	964	61.4283	10	10
291	1067	245.704	10	10
291	1174	182.15	10	10
293	355	19.2453	10	10
293	360	2.4624	10	10
293	692	4.463	10	10
293	946	28.0628	10	10
293	1036	42.6101	10	10
293	1049	16.2267	10	10
293	1100	27.7866	10	10
293	1137	14.9893	10	10
297	441	88.21	10	10
297	521	56.8145	10	10
297	611	71.622	10	10
298	809	45.4314	2	2
298	899	108.539	2	3
298	924	7.4303	2	9
298	1080	54.1494	2	9
298	1172	136.982	2	9
299	357	27.2705	1	9
299	671	48.4909	1	2
299	903	52.788	1	9
299	1044	40.4174	1	1
299	1192	62.9933	1	2
299	1196	21.3386	1	9
299	1230	44.7209	1	1
300	594	41.8455	10	10
300	755	38.1669	10	10
300	763	10.462	10	10
300	771	31.2401	10	10
300	891	18.8378	10	10
300	934	50.5728	10	10
300	963	40.7346	10	10
300	980	103.454	10	10
300	1066	51.9217	10	10
300	1238	19.5035	10	10
303	481	16.1355	1	2
303	534	72.0326	1	2
303	646	169.269	1	1
303	951	106.872	1	2
303	1031	12.8797	1	1
303	1155	108.618	1	2
306	553	106.914	1	1
306	629	52.895	1	1
306	865	60.1317	1	2
306	952	99.7222	1	9
306	1010	54.7426	1	2
306	1086	8.9979	1	9
307	463	11.8738	3	3
307	500	41.3927	3	2
307	551	55.7417	3	3
307	574	142.567	3	3
307	589	125.118	3	3
307	647	61.7443	3	3
307	706	26.6754	3	2
307	720	61.766	3	3
307	732	7.5224	3	2
307	759	98.0328	3	2
307	1112	80.6557	3	2
307	1199	100.263	3	3
310	471	14.1895	2	2
310	476	67.0913	2	10
310	541	357.517	2	10
310	560	113.881	2	10
310	574	34.2759	2	3
310	644	26.0854	2	9
310	657	84.1593	2	1
310	693	34.4688	2	3
310	768	49.0084	2	1
310	777	21.9147	2	2
310	882	79.3573	2	2
310	953	348.593	2	2
310	1114	43.0476	2	10
310	1138	52.2757	2	10
312	500	25.2169	9	2
312	553	91.1294	9	1
312	865	90.296	9	2
312	1002	103.912	9	9
312	1010	14.2049	9	2
312	1133	130.894	9	1
313	493	128.277	10	2
313	599	100.48	10	10
313	866	34.3076	10	9
313	896	49.8832	10	10
313	917	71.2619	10	1
313	1175	48.939	10	9
313	1178	120.769	10	10
315	355	9.658	10	10
315	379	120.865	10	10
315	528	32.642	10	10
315	561	24.2881	10	10
315	674	140.317	10	10
315	748	16.3843	10	10
315	842	19.5399	10	10
315	904	33.0294	10	10
315	979	45.0581	10	10
315	1067	6.571	10	10
315	1095	85.4858	10	10
315	1097	72.5915	10	10
315	1180	46.2779	10	10
316	388	37.5053	10	10
316	394	62.1138	10	10
316	430	2.904	10	10
316	556	65.3305	10	10
316	563	43.6649	10	10
316	600	75.9542	10	10
316	843	103.932	10	10
316	1181	54.5822	10	10
318	519	68.5288	9	9
318	532	83.0527	9	9
318	824	63.1277	9	2
318	975	53.4477	9	1
318	1102	80.1884	9	1
318	1242	50.5698	9	1
324	410	37.1873	1	1
324	452	64.2718	1	9
324	514	85.4179	1	1
324	543	54.8606	1	1
324	573	41.9312	1	9
324	706	24.748	1	2
324	768	26.896	1	1
324	1199	98.4382	1	3
325	380	3.688	10	10
325	608	10.6694	10	10
325	751	3.6948	10	10
325	927	3.0353	10	10
325	1072	2.415	10	10
325	1100	6.6903	10	10
325	1137	6.2192	10	10
325	1203	2.8354	10	10
326	327	88.8346	1	1
326	497	60.641	1	2
326	675	190.19	1	9
326	803	76.6344	1	1
326	1153	81.8216	1	1
327	438	74.7785	1	9
327	497	119.584	1	2
327	629	57.5552	1	1
327	803	51.8906	1	1
327	1010	19.23	1	2
327	1094	87.2302	1	9
328	692	5.807	10	10
328	842	5.7268	10	10
328	1032	2.9453	10	10
328	1137	2.8226	10	10
329	363	110.824	10	10
329	413	47.9461	10	1
329	467	105.315	10	10
329	535	78.0735	10	10
329	827	34.0422	10	10
329	1129	54.3016	10	10
332	392	12.7857	10	10
332	462	143.765	10	2
332	482	17.3556	10	10
332	507	256.933	10	10
332	516	6.8665	10	10
332	528	4.9832	10	10
332	529	261.513	10	3
332	566	62.3834	10	10
332	736	36.2548	10	10
332	964	79.2283	10	10
332	1033	152.028	10	10
332	1067	63.0961	10	10
332	1180	36.847	10	10
335	445	60.3404	1	1
335	449	127.788	1	9
335	499	41.8341	1	9
335	508	110.035	1	9
335	591	22.8865	1	1
335	654	41.2918	1	1
335	806	23.9967	1	9
335	989	101.676	1	2
335	1068	22.0744	1	2
338	417	128.072	10	10
338	475	121.717	10	10
338	511	155.432	10	10
338	567	271.239	10	10
338	784	171.86	10	10
338	786	254.971	10	10
338	790	102.647	10	10
338	884	119.632	10	10
338	1043	23.0033	10	10
338	1085	100.586	10	10
338	1096	53.5225	10	10
339	506	28.0649	10	10
339	817	26.5221	10	10
339	960	47.7099	10	10
339	973	16.2764	10	10
339	1025	116.506	10	10
341	532	111.058	1	9
341	587	44.8933	1	2
341	642	151.248	1	2
341	718	36.2044	1	2
341	908	7.6197	1	1
341	1102	42.3783	1	1
342	443	92.4541	2	9
342	462	3.1332	2	2
342	515	90.5235	2	10
342	529	27.0236	2	3
342	586	509.698	2	2
342	630	7.3499	2	2
342	719	56.6125	2	1
342	736	170.53	2	10
342	739	101.42	2	3
342	799	109.168	2	10
342	1006	69.4525	2	10
342	1015	4.179	2	9
343	384	165.167	10	10
343	429	99.5362	10	10
343	455	41.1435	10	1
343	511	54.0797	10	10
343	567	83.246	10	10
343	810	75.5911	10	9
343	1085	71.733	10	10
344	558	55.0403	1	2
344	688	55.4509	1	10
344	893	76.8218	1	1
344	1108	27.8816	1	10
344	1153	68.2081	1	1
347	428	70.245	1	2
347	509	85.3463	1	9
347	548	127.874	1	2
347	917	55.7873	1	1
347	992	64.2323	1	2
347	1063	35.772	1	2
347	1176	100.085	1	9
347	1195	88.2464	1	9
348	364	115.225	10	10
348	407	68.9667	10	10
348	441	279.425	10	10
348	641	203.075	10	10
348	669	128.2	10	10
348	1095	26.6016	10	10
348	1223	13.1258	10	10
349	379	44.7539	10	10
349	426	197.166	10	10
349	580	140.335	10	10
349	582	78.676	10	10
349	641	81.9698	10	10
349	923	127.515	10	10
349	1132	33.711	10	10
349	1152	107.893	10	10
351	362	131.014	10	10
351	391	121.211	10	10
351	425	78.2225	10	10
351	554	45.0895	10	10
351	884	109.6	10	10
351	965	13.3642	10	10
351	1096	110.782	10	10
352	466	62.6319	10	10
352	530	58.6796	10	10
352	594	16.0648	10	10
352	603	168.437	10	10
352	769	36.8405	10	10
352	982	26.7464	10	10
352	1008	109.849	10	10
352	1104	283.055	10	10
352	1236	34.8275	10	10
353	461	34.2243	10	10
353	467	69.5032	10	10
353	626	57.0684	10	10
353	804	25.827	10	10
353	997	20.9516	10	10
353	1065	37.7672	10	10
355	360	21.1142	10	10
355	692	4.2901	10	10
355	748	3.8654	10	10
355	832	2.6042	10	10
355	1049	11.1599	10	10
355	1097	4.4343	10	10
355	1151	27.7001	10	10
356	560	2.2227	5	10
357	500	35.2055	9	2
357	903	89.0582	9	9
360	422	10.5209	10	10
360	581	4.3446	10	10
360	583	15.4577	10	10
360	609	5.6269	10	10
360	692	13.3813	10	10
360	714	58.5458	10	10
360	748	8.6036	10	10
360	781	25.0238	10	10
360	946	50.6103	10	10
360	950	2.0125	10	10
360	969	6.9607	10	10
360	1110	5.5528	10	10
360	1137	10.7644	10	10
360	1151	28.972	10	10
360	1185	6.4598	10	10
361	409	22.76	10	10
361	550	51.6898	10	10
361	595	160.077	10	10
361	678	129.891	10	10
361	782	52.4166	10	10
361	814	160.671	10	10
361	841	27.9601	10	10
361	1038	153.049	10	10
361	1099	237.106	10	10
362	414	247.907	10	10
362	554	112.818	10	10
362	603	16.6725	10	10
362	664	184.519	10	10
362	763	189.757	10	10
362	884	109.162	10	10
362	1034	71.2518	10	10
363	467	43.3683	10	10
363	471	27.2971	10	2
363	549	67.4119	10	2
363	671	3.6771	10	2
363	804	130.719	10	10
363	1090	27.4577	10	3
363	1129	18.792	10	10
363	1138	104.553	10	10
364	365	59.5173	10	10
364	441	23.1321	10	10
364	669	19.8757	10	10
364	1008	16.5688	10	10
364	1034	73.7448	10	10
364	1095	168.622	10	10
364	1214	75.3974	10	10
365	441	39.0124	10	10
365	521	132.723	10	10
365	661	92.9721	10	10
365	769	24.1976	10	10
365	1008	95.577	10	10
365	1191	115.854	10	10
367	454	49.2919	10	10
367	541	13.711	10	10
367	623	15.4651	10	10
367	894	43.5253	10	10
367	1148	94.0419	10	10
368	417	126.605	10	10
368	593	51.2157	10	10
368	784	34.2028	10	10
368	810	47.6869	10	9
368	850	84.8278	10	10
368	893	27.7996	10	1
368	1108	172.145	10	10
368	1212	51.47	10	10
379	422	30.3602	10	10
379	528	44.6581	10	10
379	561	6.5917	10	10
379	581	5.8565	10	10
379	582	88.1638	10	10
379	634	12.853	10	10
379	669	96.5206	10	10
379	842	89.9162	10	10
379	1095	38.0101	10	10
380	927	2.0527	10	10
380	976	4.6465	10	10
380	1049	3.9497	10	10
380	1100	7.576	10	10
380	1137	9.2988	10	10
381	411	166.692	2	9
381	488	96.4734	2	2
381	501	12.2076	2	1
381	549	144.548	2	2
381	699	84.9652	2	2
381	758	7.052	2	9
381	789	36.8357	2	3
381	835	156.125	2	2
381	839	33.6244	2	9
381	1090	153.845	2	3
381	1135	70.5061	2	1
[truncated: 1,798 more rows]
