# Supplementary material for: Topological analysis of multicellular complexity in the plant hypocotyl
Source: eLife. 2017 Jul 6;6:e26023. doi: 10.7554/eLife.26023 (PMC5499946; doi:10.7554/eLife.26023)
Supplement: Supplementary file 1. — Cells are represented by arbitrary labels, and interaction size (μm2) and cell types for each cell-cell interaction are included in additional columns. Details are explained in the associated readme file. Biological triplicate samples for each genetic background are labelled sequentially. DOI: http://dx.doi.org/10.7554/eLife.26023.028 [file elife-26023-supp1.zip › foxglove_1.csv]

Label	Neighbour	Shared_Wall_Area	Label_Cell_Type	Neighbour_Cell_Type
2	3	44.0333	1	1
2	5	193.563	1	9
2	6	178.655	1	9
2	13	173.32	1	9
2	16	53.5205	1	9
2	28	193.571	1	9
2	315	23.1895	1	2
2	326	49.2943	1	2
2	327	78.6046	1	2
3	4	95.3936	1	9
3	6	25.3783	1	9
3	8	115.937	1	9
3	14	21.5472	1	1
3	15	125.177	1	9
3	28	15.5418	1	9
3	315	51.0108	1	2
3	328	29.0448	1	2
3	379	12.879	1	2
4	8	28.9004	9	9
4	9	154.163	9	1
4	14	183.303	9	1
4	33	16.9835	9	1
4	52	57.2311	9	9
4	57	46.8489	9	1
4	328	45.2752	9	2
4	365	20.8151	9	2
4	366	32.3606	9	2
4	379	45.1022	9	2
5	6	65.5922	9	9
5	7	151.289	9	9
5	10	50.1046	9	1
5	11	99.6039	9	1
5	12	77.732	9	1
5	16	32.7599	9	9
5	298	72.8011	9	2
5	326	93.6153	9	2
5	327	38.7764	9	2
5	329	23.1974	9	2
5	340	3.9916	9	2
6	8	89.8147	9	9
6	10	181.326	9	1
6	298	7.4117	9	2
6	309	27.095	9	2
6	315	62.6395	9	2
6	327	63.3482	9	2
7	12	68.5538	9	1
7	16	108.845	9	9
7	21	156.297	9	9
7	29	36.9067	9	9
7	67	92.6323	9	9
7	329	51.8283	9	2
7	340	115.544	9	2
7	367	21.7921	9	2
8	9	36.1627	9	1
8	10	145.168	9	1
8	34	56.657	9	9
8	299	4.5114	9	2
8	309	16.7612	9	2
8	315	23.8774	9	2
8	328	68.3103	9	2
9	33	83.8075	1	1
9	34	140.6	1	9
9	66	12.3505	1	9
9	328	26.0066	1	2
9	366	23.3127	1	2
10	11	39.2649	1	1
10	23	147.439	1	1
10	24	103.425	1	1
10	34	55.9834	1	9
10	43	34.5775	1	1
10	298	25.7853	1	2
10	299	24.5551	1	2
10	309	66.2703	1	2
11	12	135.255	1	1
11	24	104.51	1	1
11	137	72.9875	1	9
11	298	107.709	1	2
12	67	144.304	1	9
12	137	22.1223	1	9
12	158	127.838	1	9
12	298	31.0931	1	2
12	329	129.351	1	2
13	16	117.013	9	9
13	28	90.5154	9	9
13	35	173.023	9	1
13	54	30.1119	9	1
13	326	26.3045	9	2
13	327	4.1108	9	2
13	350	52.262	9	2
13	360	55.0787	9	2
14	15	113.802	1	9
14	44	30.6421	1	1
14	57	52.491	1	1
14	83	188.429	1	9
14	352	8.7715	1	2
14	365	20.2674	1	2
14	379	91.4647	1	2
15	28	92.2268	9	9
15	44	142.073	9	1
15	315	3.8231	9	2
15	352	77.8444	9	2
15	379	14.2304	9	2
16	29	156.906	9	9
16	54	156.7	9	1
16	326	33.9265	9	2
16	340	71.9954	9	2
16	360	39.8305	9	2
16	364	35.7271	9	2
21	29	170.125	9	9
21	58	133.031	9	9
21	63	142.515	9	1
21	67	33.3917	9	9
21	93	88.6527	9	9
21	339	107.986	9	2
21	340	17.8201	9	2
21	361	5.9994	9	2
21	367	130.773	9	2
23	24	111.965	1	1
23	43	100.102	1	1
23	147	110.674	1	9
23	173	31.4849	1	9
23	299	46.1032	1	2
23	309	77.9638	1	2
24	137	57.7187	1	9
24	147	50.2194	1	9
24	298	30.1203	1	2
24	309	48.6315	1	2
28	35	62.0696	9	1
28	44	86.7355	9	1
28	315	23.1723	9	2
28	327	16.911	9	2
28	350	75.5957	9	2
28	352	31.8224	9	2
29	54	32.5964	9	1
29	58	18.5797	9	9
29	70	109.125	9	9
29	81	142.762	9	1
29	339	115.655	9	2
29	340	42.0646	9	2
29	364	34.1973	9	2
29	398	11.9484	9	2
33	52	141.032	1	9
33	66	132.277	1	9
33	106	55.878	1	10
33	121	7.9952	1	10
33	366	61.2676	1	2
34	43	92.5308	9	1
34	66	88.1218	9	9
34	79	30.0111	9	1
34	299	20.6713	9	2
34	328	28.4847	9	2
34	356	36.3375	9	2
34	366	21.1328	9	2
35	44	73.6295	1	1
35	54	83.3553	1	1
35	124	118.273	1	9
35	148	167.555	1	9
35	350	107.945	1	2
35	360	39.2505	1	2
43	79	104.195	1	1
43	173	40.1476	1	9
43	174	41.3753	1	9
43	299	61.417	1	2
43	356	28.2174	1	2
44	83	51.3601	1	9
44	124	115.194	1	9
44	138	165.349	1	9
44	350	11.8392	1	2
44	352	125.765	1	2
48	61	135.357	9	9
48	62	74.418	9	10
48	68	125.014	9	9
48	69	166.242	9	9
48	73	103.636	9	10
48	92	227.752	9	1
48	380	77.6294	9	10
48	381	80.8684	9	2
48	393	41.4102	9	2
48	423	4.8951	9	10
48	424	108.578	9	2
52	57	84.978	9	1
52	74	135.371	9	10
52	106	97.314	9	10
52	131	69.5508	9	10
52	365	32.6633	9	2
52	366	54.7543	9	2
52	413	34.3168	9	10
52	425	32.4202	9	10
54	81	95.2663	1	1
54	148	96.7908	1	9
54	149	107.017	1	9
54	360	58.9475	1	2
54	364	89.4067	1	2
57	74	74.1185	1	10
57	83	81.1717	1	9
57	365	43.3089	1	2
58	61	129.858	9	9
58	63	104.384	9	1
58	70	119.713	9	9
58	77	25.5564	9	1
58	84	114.761	9	9
58	339	105.863	9	2
58	361	69.4945	9	2
58	393	46.9888	9	2
60	73	19.9316	10	10
60	85	118.362	10	10
60	87	164.169	10	10
60	91	83.6453	10	10
60	98	55.8218	10	10
60	107	104.828	10	10
60	354	91.0736	10	10
61	69	84.0012	9	9
61	77	133.079	9	1
61	84	56.5361	9	9
61	92	42.8806	9	1
61	361	32.2556	9	2
61	381	31.6191	9	2
61	393	121.761	9	2
62	73	228.51	10	10
62	91	126.128	10	10
62	92	89.2031	10	1
62	108	22.2471	10	10
62	115	164.769	10	10
62	354	30.544	10	10
62	369	68.727	10	10
62	380	98.251	10	10
63	77	118.432	1	1
63	93	57.3343	1	9
63	135	164.718	1	9
63	146	14.3547	1	9
63	361	122.519	1	2
63	367	27.2072	1	2
66	79	93.4809	9	1
66	117	51.7663	9	1
66	121	80.8897	9	10
66	356	13.662	9	2
66	366	58.459	9	2
66	383	51.2989	9	2
67	93	196.167	9	9
67	158	81.2504	9	9
67	183	57.498	9	1
67	329	71.6478	9	2
67	367	76.4669	9	2
67	456	37.2188	9	2
68	69	146.169	9	9
68	73	74.2189	9	10
68	104	146.49	9	10
68	139	66.8082	9	1
68	159	169.503	9	10
68	423	52.4534	9	10
68	424	75.0994	9	2
68	451	129.361	9	2
69	84	115.314	9	9
69	125	43.2938	9	1
69	139	154.745	9	1
69	393	97.8365	9	2
69	421	89.6599	9	2
69	424	41.9465	9	2
69	451	9.2426	9	2
70	81	122.844	9	1
70	84	131.435	9	9
70	125	91.4769	9	1
70	339	92.0575	9	2
70	398	18.8429	9	2
70	412	46.0107	9	2
73	85	117.675	10	10
73	91	122.722	10	10
73	104	205.887	10	10
73	354	97.403	10	10
73	380	54.1452	10	10
73	405	63.0556	10	10
73	423	118.877	10	10
74	83	5.6664	10	9
74	130	151.702	10	10
74	131	54.5397	10	10
74	365	11.7372	10	2
74	425	48.2214	10	10
77	92	86.0433	1	1
77	145	13.3861	1	9
77	146	134.906	1	9
77	361	104.898	1	2
77	381	32.5453	1	2
79	117	85.7731	1	1
79	174	70.6288	1	9
79	189	46.7135	1	9
79	356	76.5191	1	2
79	383	23.9799	1	2
81	125	47.3108	1	1
81	149	114.341	1	9
81	175	133.882	1	9
81	364	33.8056	1	2
81	398	134.224	1	2
81	412	4.0076	1	2
83	130	25.8204	9	10
83	138	117.384	9	9
83	141	219.062	9	1
83	352	6.1621	9	2
83	365	64.1282	9	2
83	379	35.0535	9	2
83	452	31.5705	9	2
84	125	189.533	9	1
84	339	12.2824	9	2
84	393	89.4198	9	2
84	412	22.4934	9	2
84	421	40.2453	9	2
85	87	85.5806	10	10
85	104	20.8248	10	10
85	126	131.687	10	10
85	150	79.5693	10	10
85	354	58.5012	10	10
85	404	43.2689	10	10
85	405	69.2821	10	10
87	126	50.6715	10	10
87	354	5.5382	10	10
87	404	54.0771	10	10
87	422	38.5034	10	10
91	107	76.4462	10	10
91	108	144.17	10	10
91	354	134.68	10	10
91	369	34.6713	10	10
91	399	4.0781	10	10
92	115	79.3295	1	10
92	145	237.116	1	9
92	380	90.3611	1	10
92	381	114.269	1	2
93	135	123.844	9	9
93	183	85.2422	9	1
93	367	116.137	9	2
93	456	27.9104	9	2
93	466	9.741	9	2
98	107	141.179	10	10
98	399	21.0853	10	10
104	150	101.46	10	10
104	159	145.204	10	10
104	405	32.883	10	10
104	423	71.4199	10	10
104	451	19.5108	10	2
104	463	48.9129	10	10
106	121	117.898	10	10
106	131	51.0821	10	10
106	157	73.8789	10	10
106	170	8.8335	10	10
106	413	64.2661	10	10
107	108	108.337	10	10
107	354	41.1305	10	10
107	399	93.7828	10	10
108	115	103.423	10	10
108	196	106.252	10	10
108	205	80.2883	10	10
108	369	145.758	10	10
108	399	58.9148	10	10
115	145	111.626	10	9
115	205	105.66	10	10
115	217	129.774	10	1
115	369	171.814	10	10
115	505	44.4272	10	10
117	121	57.953	1	10
117	163	91.037	1	10
117	189	49.0581	1	9
117	223	30.6163	1	10
117	383	53.9162	1	2
117	427	14.3823	1	10
121	163	34.4923	10	10
121	170	90.771	10	10
121	383	3.9237	10	2
121	413	47.1621	10	10
121	427	30.2323	10	10
124	138	90.6269	9	9
124	148	97.4281	9	9
124	201	126.403	9	1
124	218	74.3163	9	9
124	350	33.3359	9	2
124	352	21.3092	9	2
124	496	107.985	9	2
125	139	74.0487	1	1
125	175	235.97	1	9
125	186	101.406	1	9
125	412	74.1402	1	2
125	421	102.61	1	2
126	150	96.5966	10	10
126	202	32.829	10	10
126	203	137.743	10	10
126	404	114.439	10	10
126	405	5.4691	10	10
126	463	20.9708	10	10
130	131	21.0787	10	10
130	141	21.2696	10	1
130	168	69.0317	10	10
130	177	150.235	10	10
130	212	17.3796	10	10
130	365	2.6866	10	2
130	425	59.9735	10	10
131	157	42.1438	10	10
131	168	81.8387	10	10
131	180	142.541	10	10
131	413	36.1133	10	10
131	425	57.8908	10	10
131	500	16.7658	10	10
135	146	131.951	9	9
135	183	61.7276	9	1
135	216	122.846	9	1
135	361	76.4149	9	2
135	367	22.7766	9	2
135	466	64.9804	9	2
135	489	32.6199	9	2
137	147	82.9856	9	9
137	158	73.3521	9	9
137	206	160.154	9	1
137	298	114.316	9	2
137	483	9.4077	9	2
137	485	34.2666	9	2
138	141	18.315	9	1
138	184	42.5596	9	1
138	201	53.5879	9	1
138	211	210.02	9	1
138	352	36.299	9	2
138	452	47.2104	9	2
138	523	93.5391	9	2
139	159	59.037	1	10
139	186	180.3	1	9
139	210	21.9717	1	9
139	421	56.9045	1	2
139	451	50.7291	1	2
141	177	84.0666	1	10
141	184	99.8387	1	1
141	193	26.3494	1	1
141	365	33.9691	1	2
141	452	38.7628	1	2
141	498	30.8492	1	2
145	146	136.268	9	9
145	214	103.687	9	1
145	217	142.878	9	1
145	380	48.004	9	10
145	381	132	9	2
145	489	27.2057	9	2
145	505	9.1846	9	10
145	532	126.648	9	2
146	214	90.4837	9	1
146	216	60.8984	9	1
146	361	79.3882	9	2
146	381	13.3223	9	2
146	489	89.7663	9	2
147	173	59.0768	9	9
147	200	138.726	9	1
147	206	22.5868	9	1
147	299	10.7555	9	2
147	309	92.325	9	2
147	484	17.3792	9	2
147	485	26.0371	9	2
148	149	110.75	9	9
148	208	108.939	9	1
148	218	177.122	9	9
148	350	42.878	9	2
148	360	78.3492	9	2
148	364	2.283	9	2
148	496	14.2418	9	2
148	537	118.737	9	2
149	175	80.6261	9	9
149	207	106.073	9	1
149	208	77.0595	9	1
149	364	74.084	9	2
149	398	12.0437	9	2
149	511	93.3126	9	2
150	159	63.9704	10	10
150	202	71.2084	10	10
150	405	40.9856	10	10
150	463	75.3183	10	10
157	170	108.753	10	10
157	180	75.0182	10	10
157	251	44.1348	10	10
157	413	24.9365	10	10
157	503	25.9946	10	10
158	183	108.603	9	1
158	206	51.4782	9	1
158	282	176.248	9	9
158	298	4.9848	9	2
158	329	69.7445	9	2
158	456	47.3165	9	2
158	483	82.6913	9	2
159	202	59.4927	10	10
159	210	173.509	10	9
159	227	192.888	10	10
159	451	117.331	10	2
159	463	84.1798	10	10
163	170	60.4474	10	10
163	223	73.7765	10	10
163	235	39.1878	10	10
163	262	44.3487	10	10
163	427	38.923	10	10
163	482	26.9684	10	10
168	180	30.9429	10	10
168	212	139.857	10	10
168	258	44.1132	10	10
168	425	9.4425	10	10
168	500	25.9702	10	10
170	235	106.712	10	10
170	251	35.4476	10	10
170	413	25.7817	10	10
170	427	4.4714	10	10
170	482	39.9855	10	10
170	503	41.7533	10	10
173	174	124.451	9	9
173	200	47.7132	9	1
173	270	55.1669	9	1
173	299	59.77	9	2
173	484	56.4783	9	2
174	189	109.002	9	9
174	270	6.4735	9	1
174	283	122.653	9	1
174	299	6.8905	9	2
174	356	74.2891	9	2
174	484	24.7185	9	2
174	543	49.106	9	2
175	186	98.1354	9	9
175	207	114.425	9	1
175	230	183.347	9	1
175	238	65.0986	9	1
175	398	61.8305	9	2
175	412	91.7985	9	2
175	421	10.8686	9	2
175	511	43.238	9	2
175	583	45.0157	9	2
175	584	77.9206	9	2
177	193	85.8714	10	1
177	212	80.5596	10	10
177	241	81.0515	10	10
177	425	29.3538	10	10
177	498	57.7088	10	2
177	572	19.8961	10	10
180	251	46.439	10	10
180	258	112.362	10	10
180	500	31.959	10	10
180	503	37.2456	10	10
180	573	33.4935	10	10
183	216	93.4076	1	1
183	282	35.0624	1	9
183	333	162.603	1	9
183	456	118.428	1	2
183	466	72.5718	1	2
184	193	92.222	1	1
184	211	53.5863	1	1
184	294	88.7373	1	9
184	452	35.9671	1	2
184	498	21.356	1	2
186	210	110.484	9	9
186	238	240.246	9	1
186	421	129.148	9	2
186	451	19.5562	9	2
186	582	93.8035	9	2
186	583	43.7349	9	2
189	223	130.907	9	10
189	283	48.3326	9	1
189	356	4.9488	9	2
189	373	48.7494	9	10
189	383	62.7287	9	2
189	543	18.4063	9	2
189	601	47.6627	9	2
193	241	59.1876	1	10
193	294	24.9736	1	9
193	313	78.8566	1	10
193	498	50.604	1	2
196	205	127.851	10	10
196	369	60.6121	10	10
196	399	67.4953	10	10
196	406	92.9675	10	10
196	645	24.5732	10	10
196	646	74.9491	10	10
200	206	50.0256	1	1
200	270	63.6736	1	1
200	302	73.4588	1	1
200	484	39.7213	1	2
200	485	28.7576	1	2
201	211	51.6361	1	1
201	218	50.145	1	9
201	292	169.787	1	9
201	496	50.4772	1	2
201	523	6.3117	1	2
202	203	120.65	10	10
202	227	77.809	10	10
202	334	84.0454	10	10
202	346	63.2923	10	10
202	463	79.0515	10	10
202	610	2.9272	10	10
202	621	65.6487	10	10
203	334	92.7819	10	10
203	404	62.9858	10	10
203	422	22.1166	10	10
203	463	8.2172	10	10
203	610	107.908	10	10
205	217	82.7573	10	1
205	369	113.383	10	10
205	386	112.639	10	10
205	406	58.5782	10	10
205	505	70.2872	10	10
205	645	56.6232	10	10
206	282	61.2668	1	9
206	302	128.202	1	1
206	483	32.3852	1	2
206	485	53.5896	1	2
207	208	96.6089	1	1
207	230	105.868	1	1
207	357	121.533	1	1
207	391	49.6031	1	1
207	511	148.127	1	2
207	584	5.0293	1	2
208	218	97.1204	1	9
208	345	103.494	1	1
208	357	90.0837	1	1
208	511	63.3075	1	2
208	537	111.178	1	2
210	227	100.471	9	10
210	238	44.3909	9	1
210	319	180.251	9	1
210	392	10.7302	9	10
210	451	90.7563	9	2
210	582	89.4751	9	2
210	619	58.1355	9	10
211	292	27.9838	1	9
211	294	17.2878	1	9
211	303	192.869	1	9
211	452	36.8671	1	2
211	523	42.5009	1	2
212	241	55.2324	10	10
212	258	20.9801	10	10
212	304	104.833	10	10
212	338	80.5908	10	10
212	425	12.942	10	10
212	500	30.815	10	10
212	572	63.015	10	10
212	573	3.9247	10	10
212	668	16.4112	10	10
214	216	107.523	1	1
214	217	77.2464	1	1
214	387	111.55	1	9
214	390	58.5894	1	9
214	489	121.596	1	2
214	532	44.0879	1	2
216	333	55.9196	1	9
216	390	145.179	1	9
216	466	73.0153	1	2
216	489	111.61	1	2
217	386	53.0821	1	10
217	387	49.7455	1	9
217	389	98.0021	1	9
217	505	117.351	1	10
217	532	110.398	1	2
218	292	61.7355	9	9
218	345	148.758	9	1
218	375	53.0543	9	1
218	496	51.7632	9	2
218	537	97.634	9	2
218	642	37.2699	9	2
223	262	85.4254	10	10
223	373	116.972	10	10
223	383	4.9951	10	2
223	427	65.1222	10	10
223	430	67.964	10	10
223	482	31.5851	10	10
223	601	17.1528	10	2
227	344	19.3477	10	10
227	346	77.4885	10	10
227	392	106.838	10	10
227	451	6.6419	10	2
227	463	60.0229	10	10
227	619	94.3755	10	10
227	621	17.0124	10	10
230	238	85.5223	1	1
230	391	123.08	1	1
230	583	15.6816	1	2
230	584	82.7163	1	2
235	251	61.9548	10	10
235	262	101.619	10	10
235	331	100.772	10	10
235	384	16.5678	10	10
235	482	39.357	10	10
235	503	15.2753	10	10
235	633	42.7952	10	10
238	319	73.0158	1	1
238	391	65.2869	1	1
238	470	81.3565	1	9
238	471	123.225	1	9
238	582	104.006	1	2
238	583	154.176	1	2
241	304	73.6185	10	10
241	313	45.9218	10	10
241	377	101.802	10	10
241	498	3.3127	10	2
241	572	48.3525	10	10
251	331	126.849	10	10
251	503	69.7867	10	10
251	660	62.8391	10	10
258	338	207.727	10	10
258	500	6.3905	10	10
258	573	61.0549	10	10
258	658	55.0557	10	10
262	384	106.155	10	10
262	430	75.6085	10	10
262	482	66.4762	10	10
262	535	15.8365	10	10
262	633	32.7387	10	10
270	283	79.2349	1	1
270	302	62.7143	1	1
270	469	80.9464	1	9
270	476	58.2361	1	9
270	484	113.363	1	2
282	302	71.7551	9	1
282	333	148.867	9	9
282	456	46.1555	9	2
282	483	205.775	9	2
282	492	50.9015	9	9
282	493	153.04	9	1
282	546	64.9102	9	1
282	728	32.8936	9	2
282	755	84.4205	9	2
283	373	43.2703	1	10
283	475	84.8466	1	9
283	476	81.4794	1	9
283	484	16.4939	1	2
283	543	70.2468	1	2
283	601	6.5223	1	2
292	303	63.7582	9	9
292	375	196.321	9	1
292	416	37.631	9	1
292	496	47.0644	9	2
292	523	22.4879	9	2
292	642	35.8606	9	2
292	705	55.0971	9	2
294	303	51.9981	9	9
294	313	98.9583	9	10
294	420	119.201	9	1
294	452	23.7991	9	2
294	498	22.3251	9	2
294	685	9.0241	9	2
294	733	30.6847	9	2
298	309	202.016	2	2
298	326	57.3508	2	2
298	327	132.888	2	2
298	329	198.354	2	2
298	483	66.0442	2	2
298	485	85.8589	2	2
298	689	69.6459	2	3
298	735	142.17	2	3
299	309	188.525	2	2
299	328	111.627	2	2
299	356	169.525	2	2
299	484	118.69	2	2
299	669	90.6869	2	3
299	712	43.9886	2	3
302	469	140.107	1	9
302	483	7.481	1	2
302	484	19.4697	1	2
302	485	140.23	1	2
302	492	107.839	1	9
303	416	151.795	9	1
303	420	58.1652	9	1
303	452	26.6153	9	2
303	523	43.4846	9	2
303	685	43.2006	9	2
303	705	27.5165	9	2
304	338	41.2899	10	10
304	377	121.735	10	10
304	572	18.3	10	10
304	668	24.7332	10	10
309	315	110.309	2	2
309	327	27.6256	2	2
309	328	22.944	2	2
309	484	45.3982	2	2
309	485	82.5851	2	2
309	669	139.31	2	3
309	689	82.0942	2	3
313	377	90.2149	10	10
313	420	33.5012	10	1
313	488	94.7826	10	10
313	498	54.3957	10	2
313	572	2.962	10	10
313	733	36.3689	10	2
313	777	17.366	10	10
315	327	204.159	2	2
315	328	171.309	2	2
315	350	22.7573	2	2
315	352	120.454	2	2
315	379	27.1549	2	2
315	669	49.393	2	3
315	689	7.471	2	3
315	707	169.628	2	3
319	344	8.4436	1	10
319	392	65.0758	1	10
319	470	29.8861	1	9
319	517	148.74	1	9
319	582	99.2204	1	2
319	619	19.6428	1	10
326	327	202.653	2	2
326	329	71.0032	2	2
326	340	190.18	2	2
326	350	25.29	2	2
326	360	111.304	2	2
326	721	176.138	2	3
326	735	41.7333	2	3
326	767	11.177	2	3
327	350	117.556	2	2
327	689	50.0485	2	3
327	707	121.905	2	3
327	721	25.4618	2	3
327	735	26.5797	2	3
328	356	28.056	2	2
328	366	178.766	2	2
328	379	147.898	2	2
328	669	53.278	2	3
328	708	117.111	2	3
328	709	39.8743	2	3
328	712	57.2168	2	3
329	340	89.8526	2	2
329	367	111.755	2	2
329	456	87.3129	2	2
329	483	100.871	2	2
329	694	16.3619	2	3
329	735	34.6753	2	3
329	767	149.931	2	3
331	384	89.4578	10	10
331	633	24.6221	10	10
331	660	43.2631	10	10
333	390	104.069	9	9
333	456	68.4717	9	2
333	466	70.8726	9	2
333	545	108.149	9	1
333	546	91.4604	9	1
333	728	51.9621	9	2
333	756	105.612	9	2
334	346	102.386	10	10
334	460	143.93	10	10
334	548	60.5418	10	10
334	610	62.0635	10	10
334	621	80.6198	10	10
338	573	23.1488	10	10
338	658	31.498	10	10
338	668	75.4246	10	10
339	340	130.642	2	2
339	361	129.222	2	2
339	364	37.5606	2	2
339	367	170.501	2	2
339	393	123.483	2	2
339	398	183.606	2	2
339	412	109.097	2	2
339	706	146.727	2	3
339	791	209.688	2	3
340	360	32.7631	2	2
340	364	100.11	2	2
340	367	140.112	2	2
340	694	18.143	2	3
340	706	173.894	2	3
340	721	40.6714	2	3
340	767	30.9176	2	3
344	392	108.275	10	10
345	357	18.1785	1	1
345	375	59.221	1	1
345	477	168.507	1	1
345	537	73.0493	1	2
345	570	83.0429	1	1
345	642	14.9155	1	2
346	392	75.3837	10	10
346	547	54.4835	10	10
346	548	81.1275	10	10
346	619	66.5999	10	10
346	621	85.7104	10	10
350	352	198.959	2	2
350	360	252.32	2	2
350	496	159.632	2	2
350	537	36.3898	2	2
350	707	66.5529	2	3
350	721	41.7661	2	3
350	845	34.2798	2	3
350	869	141.607	2	3
352	379	215.329	2	2
352	452	4.4067	2	2
352	496	97.4763	2	2
352	523	126.992	2	2
352	707	48.4016	2	3
352	708	6.7326	2	3
352	847	125.975	2	3
352	869	20.3212	2	3
354	369	222.781	10	10
354	380	91.5681	10	10
354	399	163.701	10	10
354	404	125.029	10	10
354	405	287.616	10	10
354	423	36.4883	10	10
354	827	52.878	10	10
354	852	30.1909	10	10
354	930	258.039	10	10
356	366	93.3051	2	2
356	383	140.105	2	2
356	484	3.5082	2	2
356	543	79.2572	2	2
356	712	60.3152	2	3
356	713	71.4049	2	3
357	391	49.424	1	1
357	477	54.1343	1	1
357	508	192.558	1	9
357	511	84.3097	1	2
360	364	273.286	2	2
360	537	123.941	2	2
360	721	153.075	2	3
360	845	100.953	2	3
361	367	231.337	2	2
361	381	235.683	2	2
361	393	193.274	2	2
361	466	38.6023	2	2
361	489	238.17	2	2
361	791	134.547	2	3
361	875	175.778	2	3
361	877	114.63	2	3
361	931	64.5657	2	3
361	940	17.1586	2	3
364	398	213.852	2	2
364	511	93.5531	2	2
364	537	42.2767	2	2
364	706	145.987	2	3
364	721	2.0124	2	3
364	845	20.9656	2	3
364	953	86.3013	2	3
365	366	118.985	2	2
365	379	184.806	2	2
365	425	185.136	2	10
365	452	60.7752	2	2
365	498	80.2081	2	2
365	709	51.6818	2	3
365	710	48.1383	2	3
365	809	89.9094	2	3
365	848	22.3891	2	3
366	379	4.476	2	2
366	383	76.5558	2	2
366	413	147.759	2	10
366	425	11.7776	2	10
366	709	102.911	2	3
366	710	88.8298	2	3
366	712	9.9155	2	3
366	713	65.0138	2	3
366	751	18.7152	2	3
367	456	130.895	2	2
367	466	91.3552	2	2
367	694	132.235	2	3
367	706	66.2273	2	3
367	791	43.8822	2	3
367	877	181.804	2	3
369	380	238.641	10	10
369	399	237.025	10	10
369	505	242.415	10	10
369	645	158.854	10	10
369	646	20.4294	10	10
369	827	27.4886	10	10
369	930	61.382	10	10
369	1047	182.767	10	10
369	1061	65.8087	10	10
373	430	121.544	10	10
373	475	80.0022	10	9
373	601	99.6629	10	2
373	609	123.568	10	10
373	674	51.3181	10	10
375	416	46.107	1	1
375	570	208.746	1	1
375	577	40.2853	1	1
375	642	72.7947	1	2
375	705	25.6615	1	2
377	488	84.9366	10	10
377	559	149.264	10	10
377	572	65.3081	10	10
377	668	18.4857	10	10
377	777	43.8218	10	10
377	937	39.9961	10	10
379	452	55.9302	2	2
379	523	21.8771	2	2
379	708	79.4389	2	3
379	709	41.5412	2	3
379	809	94.1542	2	3
379	847	18.7332	2	3
380	381	243.322	10	2
380	423	186.625	10	10
380	424	98.2374	10	2
380	505	117.413	10	10
380	532	44.9292	10	2
380	811	55.0943	10	3
380	827	251.507	10	10
380	1037	67.789	10	3
380	1047	5.666	10	10
381	393	154.697	2	2
381	424	72.547	2	2
381	489	60.9705	2	2
381	532	175.5	2	2
381	811	152.17	2	3
381	875	90.297	2	3
381	931	85.1183	2	3
383	413	25.0205	2	10
383	427	178.625	2	10
383	543	17.2333	2	2
383	601	66.9673	2	2
383	713	68.8899	2	3
383	751	30.2641	2	3
383	919	9.6248	2	3
384	535	80.1569	10	10
384	633	86.9312	10	10
386	389	51.7541	10	9
386	406	71.7663	10	10
386	505	93.5762	10	10
386	507	152.661	10	10
386	645	21.8588	10	10
387	389	184.746	9	9
387	390	136.336	9	9
387	489	33.8506	9	2
387	532	106.591	9	2
387	608	74.8678	9	1
387	662	33.5279	9	1
387	834	119.849	9	2
389	505	37.5129	9	10
389	507	113.45	9	10
389	532	69.1905	9	2
389	662	103.983	9	1
389	834	8.7781	9	2
389	903	79.682	9	2
390	466	22.1126	9	2
390	489	156.257	9	2
390	545	51.8844	9	1
390	608	218.999	9	1
390	756	131.597	9	2
390	834	51.7482	9	2
391	471	52.751	1	9
391	508	51.2657	1	9
391	511	7.2531	1	2
391	569	204.205	1	9
391	583	30.4906	1	2
391	584	72.1947	1	2
392	517	42.0042	10	9
392	547	99.287	10	10
392	619	110.155	10	10
392	667	12.9603	10	1
393	412	26.1807	2	2
393	421	281.938	2	2
393	424	145.251	2	2
393	791	58.6718	2	3
393	811	17.7791	2	3
393	875	22.6637	2	3
393	940	211.632	2	3
398	412	237.168	2	2
398	511	168.045	2	2
398	584	32.05	2	2
398	706	122.038	2	3
398	791	46.3036	2	3
398	953	34.9641	2	3
398	1030	120.929	2	3
398	1032	5.0193	2	3
399	646	80.6487	10	10
399	852	49.8078	10	10
399	930	32.9432	10	10
399	1061	99.1646	10	10
404	405	134.399	10	10
404	422	285.82	10	10
404	463	136.074	10	10
404	610	189.078	10	10
404	852	56.9439	10	10
404	930	30.4538	10	10
404	978	76.6129	10	10
404	1156	126.111	10	10
405	423	158.024	10	10
405	463	277.804	10	10
405	827	15.5892	10	10
405	930	69.0826	10	10
405	978	94.7813	10	10
405	991	61.8868	10	10
406	474	21.5526	10	10
406	507	37.0349	10	10
406	536	133.116	10	10
406	645	117.769	10	10
406	646	39.277	10	10
412	421	224.777	2	2
412	583	35.0083	2	2
412	584	123.012	2	2
412	791	133.033	2	3
412	1032	69.3555	2	3
412	1058	23.8684	2	3
413	425	117.686	10	10
413	427	70.8758	10	10
413	482	25.9067	10	10
413	500	5.487	10	10
413	503	134.328	10	10
413	710	42.9663	10	3
413	751	52.243	10	3
413	813	82.0536	10	10
413	818	34.4944	10	10
416	420	66.3947	1	1
416	577	186.416	1	1
416	579	32.564	1	1
416	685	24.8161	1	2
416	705	36.2826	1	2
420	488	49.0766	1	10
420	579	195.192	1	1
420	685	30.5173	1	2
420	733	48.4024	1	2
421	424	44.67	2	2
421	451	189.247	2	2
421	582	128.451	2	2
421	583	161.397	2	2
421	791	29.0035	2	3
421	928	8.3591	2	3
421	940	184.802	2	3
421	1031	74.8426	2	3
421	1058	132.144	2	3
422	610	68.8042	10	10
422	852	32.9409	10	10
423	424	187.243	10	2
423	451	161.618	10	2
423	463	63.2721	10	10
423	827	108.782	10	10
423	928	12.8579	10	3
423	991	139.379	10	10
424	451	196.762	2	2
424	811	89.1282	2	3
424	827	8.9436	2	10
424	928	141.894	2	3
425	498	52.4616	10	2
425	500	154.247	10	10
425	572	78.5753	10	10
425	710	70.7629	10	3
425	813	42.6906	10	10
425	848	47.1951	10	3
425	929	56.252	10	10
427	482	169.054	10	10
427	601	43.2363	10	2
427	674	23.3201	10	10
427	751	50.4674	10	3
427	818	14.678	10	10
427	919	24.2074	10	3
427	982	15.177	10	10
430	482	41.029	10	10
430	535	118.819	10	10
430	609	18.4208	10	10
430	633	13.2708	10	10
430	663	123.624	10	10
430	674	107.588	10	10
430	1022	22.2851	10	10
451	463	239.158	2	10
451	582	208.26	2	2
451	619	175.788	2	10
451	928	166.802	2	3
451	991	87.432	2	10
451	1031	52.045	2	3
451	1127	3.3852	2	10
451	1168	151.732	2	3
452	498	213.127	2	2
452	523	237.92	2	2
452	685	101.583	2	2
452	733	10.5135	2	2
452	809	111.9	2	3
452	1136	52.4788	2	3
456	466	168.661	2	2
456	483	93.5625	2	2
456	694	149.876	2	3
456	728	108.274	2	2
456	755	27.3373	2	2
456	756	21.6084	2	2
456	767	17.3144	2	3
456	877	80.227	2	3
460	548	76.4585	10	10
460	610	136.578	10	10
460	621	19.2102	10	10
460	664	153.447	10	10
460	1028	40.7012	10	10
463	610	33.5259	10	10
463	619	119.636	10	10
463	621	250.39	10	10
463	978	128.015	10	10
463	991	133.854	10	10
463	1127	115.234	10	10
466	489	216.652	2	2
466	756	160.881	2	2
466	877	193.66	2	3
469	476	107.677	9	9
469	484	82.6004	9	2
469	485	48.7959	9	2
469	492	107.652	9	9
469	701	23.8567	9	1
469	715	200.486	9	1
469	905	2.5598	9	2
469	933	102.092	9	2
469	934	19.5115	9	2
470	471	132.884	9	9
470	517	101.463	9	9
470	582	116.814	9	2
470	760	144.165	9	1
470	1089	5.9654	9	2
470	1110	14.9546	9	2
471	569	63.4938	9	9
471	582	16.8081	9	2
471	583	96.8986	9	2
471	729	110.697	9	1
471	760	28.4841	9	1
471	1042	3.2333	9	2
471	1089	40.0176	9	2
474	536	110.2	10	10
474	646	114.627	10	10
474	783	61.6461	10	10
475	476	119.683	9	9
475	543	42.8061	9	2
475	601	54.2363	9	2
475	609	80.2276	9	10
475	714	45.402	9	1
475	739	117.393	9	1
475	934	6.1965	9	2
475	1001	65.8205	9	2
475	1002	7.3467	9	10
476	484	53.3117	9	2
476	543	23.525	9	2
476	714	95.2623	9	1
476	715	18.9823	9	1
476	934	83.8542	9	2
477	508	29.3752	1	9
477	511	7.1541	1	2
477	537	66.6278	1	2
477	570	56.4607	1	1
477	650	55.0844	1	9
477	702	166.484	1	9
482	503	61.3238	10	10
482	633	135.697	10	10
482	674	61.9329	10	10
482	818	83.9094	10	10
482	942	13.1798	10	10
482	982	21.4247	10	10
482	1082	12.3878	10	10
483	485	174.11	2	2
483	492	22.2439	2	9
483	735	128.787	2	3
483	755	175.662	2	2
483	767	77.2043	2	3
483	905	45.9423	2	2
484	485	188.286	2	2
484	543	144.593	2	2
484	669	174.496	2	3
484	712	64.8727	2	3
484	933	68.1718	2	2
484	934	143.743	2	2
485	492	34.4929	2	9
485	669	21.7995	2	3
485	689	154.709	2	3
485	735	46.7083	2	3
485	905	127.327	2	2
485	933	78.9782	2	2
488	559	108.124	10	10
488	579	48.0239	10	1
488	733	27.8583	10	2
488	746	84.5021	10	10
488	777	78.6751	10	10
488	820	86.8766	10	10
489	532	257.503	2	2
489	756	128.625	2	2
489	834	146.379	2	2
489	877	73.7379	2	3
489	931	273.998	2	3
489	1250	103.198	2	3
489	1292	40.8066	2	3
492	493	125.252	9	1
492	701	143.119	9	1
492	740	16.5307	9	9
492	755	6.3034	9	2
492	905	117.433	9	2
493	546	68.1191	1	1
493	740	119.023	1	9
493	755	100.672	1	2
496	523	201.141	2	2
496	537	91.2732	2	2
496	642	246.525	2	2
496	705	40.4066	2	2
496	845	39.6968	2	3
496	847	50.683	2	3
496	869	119.26	2	3
496	1224	66.519	2	3
496	1242	26.2518	2	3
498	572	178.721	2	10
498	733	136.536	2	2
498	777	18.6554	2	10
498	809	41.1264	2	3
498	848	90.9827	2	3
498	1136	11.7572	2	3
498	1155	79.29	2	10
500	503	39.3925	10	10
500	572	35.3996	10	10
500	573	155.927	10	10
500	668	16.946	10	10
500	813	46.9166	10	10
500	929	33.422	10	10
503	573	63.8967	10	10
503	633	34.6017	10	10
503	660	117.916	10	10
503	813	66.2316	10	10
503	818	23.8738	10	10
503	942	54.9377	10	10
503	965	48.3798	10	10
505	507	39.0718	10	10
505	532	302.973	10	2
505	645	236.567	10	10
505	903	144.961	10	2
505	1037	148.833	10	3
505	1047	102.324	10	10
505	1348	30.0246	10	3
505	1431	45.1609	10	10
507	536	66.5634	10	10
507	645	113.322	10	10
507	662	81.3364	10	1
507	774	112.61	10	10
507	903	95.1266	10	2
508	511	102.556	9	2
508	569	66.4669	9	9
508	584	10.0016	9	2
508	650	160.938	9	9
508	744	131.611	9	1
508	1065	21.1024	9	2
511	537	307.042	2	2
511	584	260.458	2	2
511	650	48.8547	2	9
511	953	191.395	2	3
511	1030	147.65	2	3
511	1065	123.174	2	2
511	1111	152.941	2	2
517	547	58.5561	9	10
517	582	108.345	9	2
517	619	60.7668	9	10
517	760	186.033	9	1
517	775	61.5859	9	10
517	1110	15.2829	9	2
517	1152	14.027	9	2
523	685	27.4501	2	2
523	705	215.348	2	2
523	809	75.5668	2	3
523	847	109.101	2	3
523	1136	30.9504	2	3
523	1224	9.8339	2	3
523	1279	72.293	2	3
532	834	135.112	2	2
532	903	83.7071	2	2
532	931	188.488	2	3
532	1037	95.8714	2	3
532	1292	52.0495	2	3
532	1348	79.0289	2	3
535	633	40.7825	10	10
535	663	20.1434	10	10
535	859	71.8314	10	10
535	1022	88.4618	10	10
536	645	78.7947	10	10
536	646	67.8441	10	10
536	774	34.6977	10	10
536	783	36.6349	10	10
536	835	133.41	10	10
537	570	6.4793	2	1
537	642	164.376	2	2
537	650	11.2803	2	9
537	702	84.8006	2	9
537	845	313.585	2	3
537	953	19.2988	2	3
537	1010	177.301	2	2
537	1111	79.4394	2	2
543	601	156.906	2	2
543	712	32.616	2	3
543	713	93.5773	2	3
543	934	44.7288	2	2
543	1001	46.3747	2	2
545	546	90.5077	1	1
545	608	69.8628	1	1
545	756	113.828	1	2
545	804	150.242	1	9
546	728	72.3649	1	2
546	740	40.3816	1	9
546	755	33.2277	1	2
546	756	13.2836	1	2
546	804	150.672	1	9
547	548	96.9236	10	10
547	619	134.473	10	10
547	775	201.421	10	10
547	838	23.0023	10	10
547	1041	20.1296	10	10
548	619	2.8973	10	10
548	621	51.9041	10	10
548	664	27.1326	10	10
548	838	153.535	10	10
548	1028	44.391	10	10
548	1041	42.7137	10	10
559	777	19.2631	10	10
559	820	63.1854	10	10
559	937	79.4127	10	10
559	987	86.2185	10	10
569	583	31.5145	9	2
569	584	77.1971	9	2
569	729	106.815	9	1
569	744	138.895	9	1
569	1042	46.7108	9	2
569	1065	15.3328	9	2
570	577	36.458	1	1
570	642	71.5509	1	2
570	702	40.2936	1	9
570	705	6.6764	1	2
570	761	175.627	1	9
570	784	82.3388	1	9
572	668	152.219	10	10
572	777	97.0347	10	10
572	848	14.3847	10	3
572	929	95.3018	10	10
572	937	25.8752	10	10
572	1155	14.6396	10	10
572	1211	65.0825	10	10
573	658	124.541	10	10
573	668	78.4255	10	10
573	813	9.8565	10	10
573	965	45.7883	10	10
573	1069	62.5971	10	10
577	579	58.0021	1	1
577	685	6.3554	1	2
577	705	84.8852	1	2
577	784	137.821	1	9
577	862	100.415	1	9
579	685	48.5685	1	2
579	733	32.8347	1	2
579	746	84.7337	1	10
579	862	22.0391	1	9
579	885	135.959	1	9
582	583	228.925	2	2
582	619	227.397	2	10
582	1031	233.435	2	3
582	1058	47.4364	2	3
582	1089	82.2817	2	2
582	1110	239.863	2	2
582	1152	31.8404	2	2
582	1168	95.9919	2	3
583	584	303.6	2	2
583	1042	102.293	2	2
583	1058	189.361	2	3
583	1089	83.2069	2	2
584	1030	57.0166	2	3
584	1032	154.884	2	3
584	1042	74.7933	2	2
584	1058	15.5387	2	3
584	1065	136.822	2	2
601	609	9.4749	2	10
601	674	100.88	2	10
601	713	43.8035	2	3
601	919	105.426	2	3
601	1001	42.8967	2	2
601	1002	46.7885	2	10
608	662	43.9794	1	1
608	756	74.8109	1	2
608	834	127.262	1	2
608	860	257.141	1	9
608	895	27.0298	1	9
609	663	87.1186	10	10
609	674	56.8252	10	10
609	739	32.4013	10	1
609	836	148.976	10	10
609	1002	47.2069	10	10
609	1118	12.1445	10	10
610	621	297.492	10	10
610	978	33.6873	10	10
610	1028	76.9411	10	10
610	1156	67.617	10	10
610	1461	167.753	10	10
619	621	167.024	10	10
619	667	17.9386	10	1
619	775	33.4599	10	10
619	1041	133.577	10	10
619	1127	145.54	10	10
619	1152	197.499	10	2
619	1168	145.878	10	3
621	978	77.7611	10	10
621	1028	97.4013	10	10
621	1041	116.279	10	10
621	1127	175.924	10	10
621	1461	88.8502	10	10
633	660	45.8867	10	10
633	674	3.2459	10	10
633	942	64.4481	10	10
633	1022	74.7763	10	10
633	1050	40.9386	10	10
633	1082	28.9384	10	10
633	1187	27.1643	10	10
642	705	190.94	2	2
642	761	77.0684	2	9
642	784	40.2825	2	9
642	845	13.2866	2	3
642	1010	257.298	2	2
642	1224	74.5781	2	3
642	1242	60.6082	2	3
642	1298	16.8373	2	2
645	646	352.779	10	10
645	774	93.6341	10	10
645	835	56.4787	10	10
645	903	132.095	10	2
645	1047	155.848	10	10
645	1061	31.3019	10	10
645	1333	169.862	10	10
645	1349	93.8668	10	10
645	1431	199.339	10	10
645	1450	94.1815	10	10
646	783	69.482	10	10
646	835	22.7019	10	10
646	1061	125.804	10	10
646	1309	110.946	10	10
646	1333	54.6561	10	10
646	1391	88.0842	10	10
646	1450	97.4976	10	10
650	702	116.254	9	9
650	744	67.5521	9	1
650	1027	188.585	9	1
650	1065	6.2494	9	2
650	1111	86.0821	9	2
658	660	59.0348	10	10
658	668	13.8522	10	10
658	965	41.7105	10	10
658	1069	38.5044	10	10
660	942	2.0492	10	10
660	965	68.6618	10	10
660	1050	46.3839	10	10
662	774	47.0761	1	10
662	834	38.7938	1	2
662	895	254.838	1	9
662	903	94.586	1	2
663	674	45.957	10	10
663	859	69.7871	10	10
663	907	124.897	10	10
663	1022	23.9036	10	10
663	1118	21.4328	10	10
663	1204	27.2238	10	10
664	838	44.0695	10	10
664	924	111.513	10	10
664	1028	31.6005	10	10
668	929	21.5058	10	10
668	937	118.848	10	10
668	1069	99.4169	10	10
668	1211	17.6357	10	10
668	1336	43.8583	10	10
669	689	416.669	3	3
669	707	47.6995	3	3
669	708	100.239	3	3
669	712	348.761	3	3
669	933	51.632	3	2
669	934	26.1593	3	2
669	1323	14.6756	3	7
669	1329	83.9482	3	7
669	1374	190.303	3	7
669	1434	14.0792	3	3
669	1435	95.1979	3	3
674	919	7.4195	10	3
674	982	102.498	10	10
674	1002	29.3795	10	10
674	1022	65.0275	10	10
674	1082	51.5683	10	10
674	1118	65.7735	10	10
674	1204	10.7405	10	10
685	705	199.641	2	2
685	733	195.475	2	2
685	862	30.5998	2	9
685	885	50.367	2	9
685	1136	94.1653	2	3
685	1315	34.5564	2	2
685	1317	64.3199	2	2
689	707	122.956	3	3
689	735	376.737	3	3
689	905	48.1531	3	2
689	933	31.0345	3	2
689	1323	7.0809	3	7
689	1346	166.278	3	7
689	1374	95.5786	3	7
689	1433	107.556	3	3
689	1435	24.3582	3	3
689	1708	34.013	3	7
694	706	127.625	3	3
694	728	68.4462	3	2
694	755	8.1975	3	2
694	767	419.513	3	3
694	877	249.712	3	3
694	1387	225.609	3	7
694	1400	56.9964	3	3
694	1453	34.3924	3	3
694	1761	12.5716	3	7
701	715	96.7945	1	1
701	740	88.0229	1	9
701	905	106.663	1	2
701	933	11.0263	1	2
701	1064	124.876	1	9
701	1087	35.8672	1	9
702	761	96.2	9	9
702	1010	97.6943	9	2
702	1027	111.114	9	1
702	1055	94.9703	9	9
702	1111	7.7951	9	2
705	784	90.5663	2	9
705	862	38.1675	2	9
705	1136	31.2994	2	3
705	1224	28.5237	2	3
705	1279	101.089	2	3
705	1298	95.0896	2	2
705	1315	117.775	2	2
706	721	253.729	3	3
706	767	18.526	3	3
706	791	279.949	3	3
706	845	25.9766	3	3
706	877	53.7217	3	3
706	953	131.351	3	3
706	1030	71.6835	3	3
706	1387	62.549	3	7
706	1422	394.155	3	7
706	1445	82.1833	3	7
707	708	171.27	3	3
707	721	175.746	3	3
707	735	5.8982	3	3
707	847	56.6791	3	3
707	869	130.205	3	3
707	1323	173.526	3	7
707	1346	2.2332	3	7
707	1358	34.0463	3	7
708	709	149.153	3	3
708	712	30.6028	3	3
708	809	41.949	3	3
708	847	118.46	3	3
708	1323	71.5479	3	7
708	1329	3.807	3	7
708	1341	158.811	3	7
709	710	175.424	3	3
709	712	53.626	3	3
709	713	39.0297	3	3
709	809	122.047	3	3
709	1200	8.8072	3	7
709	1284	47.1324	3	7
709	1303	125.977	3	7
709	1329	2.0909	3	7
710	713	19.6212	3	3
710	751	95.0594	3	3
710	809	21.1625	3	3
710	813	148.571	3	10
710	848	85.3917	3	3
710	929	8.5672	3	10
710	1200	26.1947	3	7
710	1284	86.4147	3	7
710	1307	8.1878	3	10
710	1324	74.1539	3	10
712	713	336.006	3	3
712	934	50.5979	3	2
712	1329	180.965	3	7
712	1434	87.5159	3	3
713	751	89.2732	3	3
713	919	148.41	3	3
713	934	12.5178	3	2
713	1001	46.6706	3	2
713	1200	174.96	3	7
713	1329	39.5857	3	7
713	1434	3.9184	3	3
713	1455	81.3933	3	3
714	715	84.6185	1	1
714	739	97.9467	1	1
714	934	85.1849	1	2
714	1001	11.9831	1	2
714	1086	69.8124	1	9
714	1123	63.5501	1	9
715	933	115.039	1	2
715	934	53.9573	1	2
715	1064	84.2946	1	9
715	1086	33.964	1	9
715	1107	120.521	1	9
721	735	105.473	3	3
721	767	83.4974	3	3
721	845	136.843	3	3
721	869	112.38	3	3
721	1346	54.6448	3	7
721	1358	249.53	3	7
721	1422	92.1844	3	7
728	755	265.429	2	2
728	756	236.375	2	2
728	804	53.1021	2	9
728	877	13.5431	2	3
728	1208	58.7326	2	2
728	1310	47.1003	2	2
728	1400	44.1516	2	3
728	1453	93.6261	2	3
729	744	101.898	1	1
729	760	92.065	1	1
729	1042	106.784	1	2
729	1089	43.9366	1	2
729	1131	185.863	1	1
729	1181	47.5058	1	1
733	746	76.9693	2	10
733	777	160.357	2	10
733	885	16.6375	2	9
733	1136	22.2651	2	3
733	1155	118.208	2	10
733	1317	72.6016	2	2
733	1318	55.3837	2	10
735	755	27.2065	3	2
735	767	328.154	3	3
735	905	39.0358	3	2
735	1251	103.778	3	3
735	1346	238.214	3	7
735	1433	32.2987	3	3
735	1688	27.3804	3	7
735	1708	4.1059	3	7
739	836	58.2084	1	10
739	1001	63.7828	1	2
739	1002	40.5874	1	10
739	1084	39.7761	1	10
739	1123	29.9147	1	9
739	1180	100.41	1	10
740	755	84.186	9	2
740	804	74.2784	9	9
740	905	37.139	9	2
740	1085	89.4569	9	1
740	1087	84.222	9	9
740	1208	80.4126	9	2
744	1027	76.549	1	1
744	1042	21.2073	1	2
744	1065	156.323	1	2
744	1181	206.805	1	1
746	777	12.0234	10	10
746	820	102.296	10	10
746	885	97.4132	10	9
746	1133	120.235	10	10
746	1150	38.6244	10	10
746	1317	11.6218	10	2
746	1318	37.7886	10	10
751	813	16.2855	3	10
751	818	118.184	3	10
751	919	81.5523	3	3
751	982	5.3735	3	10
751	1200	14.8757	3	7
751	1307	103.355	3	10
755	767	69.618	2	3
755	804	9.0333	2	9
755	905	173.075	2	2
755	1208	155.621	2	2
755	1251	103.382	2	3
755	1400	78.4771	2	3
756	804	101.712	2	9
756	834	155.247	2	2
756	860	78.9844	2	9
756	877	81.9611	2	3
756	1250	139.469	2	3
756	1310	142.826	2	2
756	1350	143.929	2	2
756	1375	32.9323	2	2
756	1399	164.912	2	3
756	1453	56.9949	2	3
760	775	80.0915	1	10
760	1089	47.4808	1	2
760	1110	131.395	1	2
760	1131	19.4973	1	1
760	1147	198.783	1	1
760	1148	99.7903	1	10
760	1152	24.3185	1	2
761	784	103.836	9	9
761	1010	65.643	9	2
761	1055	122.526	9	9
761	1125	66.5685	9	9
767	1251	31.713	3	3
767	1346	94.0496	3	7
767	1387	71.0131	3	7
767	1400	43.4321	3	3
767	1688	18.0722	3	7
767	1761	3.8611	3	7
774	835	134.303	10	10
774	895	94.9417	10	9
774	903	35.8242	10	2
774	1220	125.136	10	10
774	1333	5.6756	10	10
774	1349	101.453	10	10
775	838	93.707	10	10
775	1041	81.3159	10	10
775	1148	156.089	10	10
775	1152	77.7229	10	2
775	1295	85.2174	10	10
777	820	66.6729	10	10
777	937	134.25	10	10
777	1155	36.2703	10	10
777	1211	55.9191	10	10
777	1318	17.5157	10	10
777	1369	62.8643	10	10
783	835	101.351	10	10
783	1175	75.2466	10	10
783	1176	63.8888	10	10
783	1309	68.155	10	10
783	1333	13.387	10	10
784	862	65.8451	9	9
784	1010	12.4033	9	2
784	1108	72.621	9	1
784	1125	184.095	9	9
784	1298	61.637	9	2
784	1315	5.3669	9	2
791	875	86.6575	3	3
791	877	80.8634	3	3
791	940	292.614	3	3
791	1030	48.4093	3	3
791	1032	109.933	3	3
791	1058	51.4672	3	3
791	1345	58.7122	3	7
791	1445	394.191	3	7
791	1567	3.2645	3	7
791	1603	13.5569	3	7
804	860	101.577	9	9
804	1085	51.1869	9	1
804	1124	154.44	9	1
804	1130	92.7633	9	1
804	1208	48.8209	9	2
804	1310	122.467	9	2
804	1350	24.0142	9	2
809	847	195.285	3	3
809	848	162.175	3	3
809	1136	171.919	3	3
809	1155	26.7006	3	10
809	1279	49.9142	3	3
809	1284	70.6806	3	7
809	1303	82.659	3	7
809	1341	40.9828	3	7
809	1646	23.2155	3	7
809	1662	68.6646	3	7
811	827	156.33	3	10
811	875	130.149	3	3
811	928	119.359	3	3
811	931	87.4527	3	3
811	940	123.371	3	3
811	1037	61.1097	3	3
811	1568	118.174	3	7
811	1590	41.064	3	7
811	1608	29.6399	3	7
813	818	80.3855	10	10
813	929	112.668	10	10
813	942	3.1447	10	10
813	965	108.623	10	10
813	1069	12.1402	10	10
813	1307	6.8017	10	10
813	1324	59.7537	10	10
813	1342	44.2236	10	10
813	1347	114.025	10	10
818	942	117.326	10	10
818	982	61.0022	10	10
818	1082	10.7378	10	10
818	1307	23.033	10	10
818	1347	17.3333	10	10
818	1448	52.5506	10	10
820	937	12.879	10	10
820	987	76.9682	10	10
820	1150	157.16	10	10
820	1369	28.6428	10	10
827	928	47.211	10	3
827	930	171.709	10	10
827	991	223.751	10	10
827	1037	119.047	10	3
827	1047	136.527	10	10
827	1551	120.159	10	10
827	1590	163.245	10	7
834	860	61.2858	2	9
834	895	61.0321	2	9
834	903	154.09	2	2
834	1219	170.711	2	2
834	1250	43.1346	2	3
834	1292	201.723	2	3
834	1348	33.1046	2	3
834	1375	112.253	2	2
835	1175	55.9408	10	10
835	1220	31.3758	10	10
835	1333	81.2043	10	10
836	907	77.5508	10	10
836	1002	32.5195	10	10
836	1084	93.9404	10	10
836	1118	40.7042	10	10
836	1146	22.3084	10	10
838	924	61.9779	10	10
838	1028	126.838	10	10
838	1041	81.5556	10	10
838	1257	51.9797	10	10
838	1295	178.43	10	10
845	869	177.113	3	3
845	953	367.223	3	3
845	1010	91.68	3	2
845	1111	41.3888	3	2
845	1242	98.3048	3	3
845	1358	28.094	3	7
845	1422	20.1657	3	7
845	1501	310.786	3	3
845	1556	4.7104	3	2
845	1645	45.981	3	7
845	1957	33.158	3	3
847	869	201.192	3	3
847	1224	99.9766	3	3
847	1279	89.7738	3	3
847	1323	118.201	3	7
847	1341	64.6043	3	7
847	1717	31.011	3	7
848	929	161.675	3	10
848	1155	115.086	3	10
848	1284	19.7523	3	7
848	1324	59.529	3	10
848	1646	24.9265	3	7
848	1647	7.3503	3	10
852	930	210.057	10	10
852	1061	36.5435	10	10
852	1156	78.6168	10	10
852	1505	25.0636	10	10
852	1586	15.5955	10	10
852	1607	4.8503	10	10
852	1610	59.7632	10	10
859	907	66.2442	10	10
859	1022	72.2649	10	10
859	1204	13.8278	10	10
859	1271	35.7254	10	10
859	1364	62.387	10	10
860	895	77.8844	9	9
860	1130	160.108	9	1
860	1162	104.093	9	1
860	1219	12.4849	9	2
860	1350	49.0357	9	2
860	1375	96.2235	9	2
862	885	105.627	9	9
862	1108	76.6583	9	1
862	1149	75.4239	9	1
862	1315	45.6183	9	2
869	1224	45.7687	3	3
869	1242	134.327	3	3
869	1323	99.2452	3	7
869	1358	118.773	3	7
869	1501	8.1473	3	3
869	1717	12.7959	3	7
875	877	25.3943	3	3
875	931	237.624	3	3
875	940	228.842	3	3
875	1345	20.8487	3	7
875	1567	148.255	3	7
875	1568	8.6094	3	7
877	931	92.996	3	3
877	1250	35.988	3	3
877	1345	339.838	3	7
877	1387	91.5529	3	7
877	1399	115	3	3
877	1453	74.0574	3	3
885	1133	56.5021	9	10
885	1149	79.5333	9	1
885	1317	43.5255	9	2
895	903	83.1577	9	2
895	1162	128.342	9	1
895	1219	163.612	9	2
895	1220	20.7117	9	10
895	1311	134.617	9	1
895	1349	52.6318	9	10
903	1219	103.082	2	2
903	1348	168.86	2	3
903	1349	127.282	2	10
903	1431	58.0278	2	10
905	933	227.674	2	2
905	1064	31.1219	2	9
905	1087	24.9268	2	9
905	1208	51.0918	2	2
905	1251	90.7773	2	3
905	1433	134.107	2	3
905	1483	21.8296	2	2
905	1494	149.406	2	2
907	1118	15.7041	10	10
907	1146	83.5182	10	10
907	1204	39.942	10	10
907	1271	55.0048	10	10
919	982	173.651	3	10
919	1001	9.9373	3	2
919	1002	43.7813	3	10
919	1200	20.0499	3	7
919	1307	68.9463	3	10
919	1455	41.6755	3	3
919	1540	28.7108	3	10
924	1028	14.8401	10	10
924	1257	183.705	10	10
928	940	178.27	3	3
928	991	202.98	3	10
928	1031	88.5329	3	3
928	1168	105.05	3	3
928	1590	2.6132	3	7
928	1603	55.2826	3	7
928	1608	93.0305	3	7
928	1753	69.8472	3	7
928	2408	75.2043	3	10
929	1069	71.8749	10	10
929	1155	11.8659	10	10
929	1211	113.098	10	10
929	1324	44.1115	10	10
929	1342	77.1559	10	10
929	1647	26.3127	10	10
930	978	183.163	10	10
930	991	24.0527	10	10
930	1047	96.4873	10	10
930	1061	121.925	10	10
930	1156	35.1969	10	10
930	1505	51.0297	10	10
930	1551	90.8542	10	10
930	1607	10.0701	10	10
930	1610	86.8042	10	10
930	2408	10.4839	10	10
931	1037	134.649	3	3
931	1250	109.421	3	3
931	1292	177.771	3	3
931	1345	53.0554	3	7
931	1348	37.8149	3	3
931	1567	204.325	3	7
931	1568	128.531	3	7
[truncated: 9,253 more rows]
