# Supplementary material for: Topological analysis of multicellular complexity in the plant hypocotyl
Source: eLife. 2017 Jul 6;6:e26023. doi: 10.7554/eLife.26023 (PMC5499946; doi:10.7554/eLife.26023)
Supplement: Supplementary file 1. — Cells are represented by arbitrary labels, and interaction size (μm2) and cell types for each cell-cell interaction are included in additional columns. Details are explained in the associated readme file. Biological triplicate samples for each genetic background are labelled sequentially. DOI: http://dx.doi.org/10.7554/eLife.26023.028 [file elife-26023-supp1.zip › foxglove_2.csv]

Label	Neighbour	Shared_Wall_Area	Label_Cell_Type	Neighbour_Cell_Type
1	122	83.1416	2	9
1	290	68.1669	2	10
1	657	36.4375	2	1
1	673	159.139	2	3
1	674	15.4817	2	3
1	852	149.519	2	2
1	1017	32.6926	2	10
1	1126	201.738	2	3
1	1294	472.677	2	2
1	1589	473.812	2	2
1	1822	40.2205	2	9
1	2570	18.909	2	2
1	2657	24.6847	2	1
1	3065	23.8481	2	2
1	3156	93.375	2	1
1	3628	141.138	2	2
2	675	137.322	10	10
2	1266	55.7485	10	10
2	1446	60.2717	10	10
2	1766	124.654	10	10
2	2095	197.891	10	10
2	2804	129.97	10	10
2	2982	117.848	10	10
2	3381	162.007	10	10
3	82	203.654	10	10
3	216	37.872	10	1
3	769	45.1002	10	10
3	822	46.7685	10	10
3	875	89.4222	10	10
3	1966	30.3808	10	10
3	2057	97.481	10	10
3	2291	147.819	10	10
4	544	46.1443	5	5
4	758	42.0101	5	5
4	1184	95.2194	5	5
4	1291	21.5192	5	5
4	1669	5.884	5	5
4	1905	6.0373	5	5
4	2075	0.2184	5	5
4	2145	6.0115	5	5
4	2322	25.3959	5	5
4	2409	15.1046	5	5
4	2498	79.0916	5	5
4	3205	1.2162	5	5
4	3339	6.9946	5	5
4	3507	0.3331	5	5
4	3776	13.0393	5	5
4	3896	4.6663	5	5
4	3982	1.7381	5	5
5	169	29.1941	1	9
5	554	135.394	1	9
5	1936	44.3488	1	2
5	2842	130.793	1	1
5	3122	78.5461	1	2
5	3167	141.098	1	1
5	3259	55.2483	1	9
5	3517	131.726	1	9
6	237	113.615	2	2
6	757	18.0687	2	9
6	872	97.8681	2	9
6	1064	8.7079	2	9
6	1369	59.8831	2	2
6	1503	21.1471	2	1
6	1568	186.545	2	2
6	1773	118.296	2	3
6	2122	72.4349	2	1
6	2226	70.1914	2	3
6	2489	184.023	2	2
6	2850	26.3576	2	2
6	3174	337.802	2	2
6	3274	13.0033	2	1
6	3372	14.4586	2	1
6	3599	69.4097	2	9
7	929	32.213	5	5
7	1110	9.4915	5	5
7	1178	24.5528	5	5
7	1420	4.86	5	5
7	1815	18.453	5	5
7	3322	0.6974	5	5
7	3388	63.9068	5	5
8	676	36.534	10	10
8	813	38.9426	10	9
8	1859	46.1296	10	10
8	1876	138.707	10	9
8	1931	44.8671	10	10
8	1960	88.8354	10	1
8	2001	264.818	10	10
8	2079	35.6986	10	2
8	3067	147.067	10	10
8	3743	403.257	10	10
9	309	96.0996	1	1
9	1935	80.7487	1	9
9	2295	123.937	1	2
9	2368	31.741	1	1
9	2891	137.49	1	1
9	3050	37.1705	1	9
9	4006	120.328	1	1
10	255	89.6698	10	10
10	1361	204.701	10	10
10	1766	296.436	10	10
10	1897	48.6484	10	9
10	2095	95.0238	10	10
10	2739	86.1571	10	1
10	3402	64.7101	10	2
10	3876	89.8477	10	1
11	696	48.3839	7	4
11	1383	16.1744	7	3
11	1385	94.3218	7	4
11	1479	45.1053	7	3
11	1718	95.5351	7	3
11	2031	98.0083	7	7
11	2102	122.681	7	3
11	2372	42.9213	7	7
11	2972	185.479	7	7
11	3164	17.7109	7	3
11	3298	70.2388	7	7
11	3621	197.102	7	7
13	795	34.7241	10	10
13	870	35.009	10	10
13	873	107.379	10	10
13	1161	85.7547	10	10
13	1189	179.257	10	10
13	1303	51.8281	10	10
13	2052	39.2013	10	10
13	3504	198.924	10	10
13	3909	108.229	10	10
14	2165	2.2148	10	10
14	2169	40.8728	10	10
14	2870	5.7319	10	10
14	2987	10.2828	10	10
14	3048	6.9345	10	10
14	3055	11.4968	10	10
14	3260	20.0154	10	10
14	3578	23.1575	10	10
14	4002	16.8776	10	10
15	827	136.777	1	1
15	1003	35.6153	1	9
15	1547	78.5702	1	2
15	1692	62.2132	1	2
15	1733	140.422	1	1
15	2672	60.5727	1	9
15	2886	202.3	1	9
15	3136	177.746	1	9
16	204	367.279	2	2
16	846	391.597	2	2
16	893	39.0465	2	9
16	992	13.512	2	9
16	1056	30.8875	2	3
16	1113	30.0456	2	1
16	1137	52.2037	2	3
16	1623	189.707	2	3
16	1751	86.0232	2	2
16	2039	84.9114	2	2
16	2081	111.863	2	2
16	2142	58.3216	2	1
16	3227	76.8778	2	9
16	3453	91.3509	2	9
16	3845	132.175	2	2
17	254	27.7227	5	5
17	262	11.7843	5	5
17	297	26.222	5	5
17	565	2.816	5	5
17	1141	2.4358	5	5
17	1217	0.3103	5	5
17	1543	28.6035	5	5
17	1691	15.2248	5	5
17	1817	22.9152	5	5
17	2455	38.0266	5	5
17	2764	4.5757	5	5
17	3420	1.3378	5	5
17	3471	18.7536	5	5
17	3482	1.2258	5	5
17	3494	0.8546	5	5
18	74	55.0543	10	10
18	570	53.3397	10	10
18	578	32.102	10	10
18	1964	17.7108	10	10
18	2105	104.068	10	10
18	2687	73.8441	10	10
18	3539	13.5899	10	10
18	3568	124.693	10	10
18	3703	5.3874	10	10
18	4003	75.3864	10	10
19	160	18.1442	10	5
19	736	27.9507	10	10
19	1349	4.7572	10	10
19	2778	3.3025	10	5
19	2835	15.3892	10	10
19	2851	3.2264	10	10
19	3239	65.3775	10	10
19	3379	14.3004	10	10
19	3722	12.7243	10	10
19	4032	68.9329	10	10
20	806	74.5964	9	2
20	1592	11.0314	9	2
20	2146	17.413	9	2
20	2238	73.8943	9	1
20	2727	23.6849	9	2
20	3137	185.869	9	9
20	3696	64.3538	9	1
20	3796	122.521	9	1
20	3898	169.994	9	9
22	960	243.488	10	10
22	969	235.965	10	10
22	1313	92.2936	10	10
22	1992	49.1197	10	10
22	2309	225.96	10	10
22	3146	370.317	10	10
22	3229	157.65	10	10
22	3511	57.2431	10	10
22	3524	14.5437	10	10
22	3800	159.257	10	10
22	3839	36.1511	10	10
22	3961	63.1532	10	10
23	87	171.609	9	1
23	130	69.1999	9	2
23	457	56.3867	9	2
23	545	63.5859	9	1
23	1063	54.1078	9	2
23	1325	43.4286	9	10
23	2417	121.532	9	1
23	2581	131.629	9	9
23	2632	51.8756	9	1
23	3436	39.4574	9	2
23	3596	41.543	9	10
23	3710	160.164	9	10
25	651	63.3143	10	10
25	1200	74.3562	10	10
25	1275	29.6926	10	10
25	1830	48.3112	10	10
25	2000	160.694	10	10
25	2181	11.9912	10	10
25	2405	20.628	10	10
25	2419	18.1115	10	10
25	2652	102.698	10	10
25	3041	326.214	10	10
25	3233	175.551	10	10
25	3434	120.233	10	10
27	229	72.4581	4	5
27	342	55.634	4	4
27	1409	36.9929	4	4
27	1694	59.6744	4	7
27	1848	31.4194	4	4
27	3258	41.0711	4	5
27	3326	23.6172	4	4
27	3438	71.4995	4	7
27	3989	5.7387	4	4
29	295	39.3232	9	2
29	525	103.156	9	2
29	1245	37.3238	9	2
29	1952	153.137	9	1
29	2074	64.8922	9	1
29	2263	55.2955	9	1
29	2298	50.8846	9	2
29	3150	164.175	9	1
29	3275	150.513	9	9
29	3719	138.734	9	9
30	330	125.891	2	3
30	508	85.8241	2	9
30	563	27.6541	2	2
30	690	62.2577	2	3
30	1150	29.5535	2	1
30	1182	23.811	2	3
30	1260	63.3654	2	1
30	1353	19.0614	2	2
30	2016	35.3142	2	2
30	2289	27.5527	2	1
30	2406	38.1266	2	2
30	2706	377.23	2	2
30	2843	368.66	2	2
30	3365	25.5821	2	3
30	3581	41.2009	2	9
32	133	147.507	3	3
32	270	226.964	3	3
32	295	74.0272	3	2
32	525	140.253	3	2
32	1832	159.088	3	3
32	2186	231.818	3	3
32	2655	182.248	3	2
32	2656	98.94	3	3
32	3030	15.1951	3	7
32	3353	33.0804	3	3
32	3606	329.56	3	7
32	4031	142.133	3	2
33	319	190.469	1	1
33	363	36.7544	1	9
33	714	97.391	1	1
33	1984	101.827	1	1
33	2011	10.071	1	2
33	2886	176.426	1	9
33	2896	84.9111	1	2
34	51	37.2191	10	10
34	101	45.1239	10	10
34	476	122.322	10	10
34	1041	95.867	10	10
34	1179	74.1886	10	10
34	1247	64.4268	10	10
34	1262	50.3102	10	10
34	2634	144.011	10	1
35	60	2.8643	5	5
35	148	0.4034	5	5
35	378	0.4084	5	5
35	1197	7.7297	5	5
35	1388	1.5806	5	5
35	1552	5.6558	5	5
35	1609	2.4803	5	5
35	1853	0.6	5	5
35	2149	5.8595	5	5
35	3579	3.489	5	5
36	1789	5.0217	10	10
36	2870	9.5549	10	10
36	4002	10.3358	10	10
38	369	10.8547	2	9
38	575	44.0773	2	2
38	738	49.126	2	10
38	822	82.2642	2	10
38	1527	43.9223	2	1
38	1606	43.4975	2	10
38	1924	18.2155	2	10
38	2352	29.8528	2	2
38	2623	8.7626	2	3
38	2728	319.909	2	2
38	2931	51.4261	2	3
38	3158	28.6795	2	9
38	3177	21.4112	2	10
38	3337	298.214	2	10
38	3373	41.3003	2	10
38	3933	5.4155	2	1
38	4001	73.7911	2	3
39	343	25.1331	10	10
39	415	150.57	10	10
39	530	9.3003	10	10
39	753	370.275	10	10
39	1085	154.272	10	10
39	1225	124.746	10	10
39	1996	28.2114	10	10
39	2000	39.061	10	10
39	2405	177.936	10	10
39	2456	57.1737	10	10
39	2775	147.611	10	10
39	3012	24.3974	10	10
39	3752	154.384	10	10
39	3799	140.203	10	10
40	541	20.156	1	2
40	920	191.348	1	9
40	1549	8.4202	1	2
40	1636	96.9187	1	1
40	1670	160.543	1	1
40	1717	85.0335	1	2
40	2645	77.9116	1	1
40	2863	129.197	1	9
40	3401	123.703	1	1
40	3765	89.4914	1	2
41	65	70.3554	9	1
41	503	19.4977	9	1
41	710	28.0613	9	2
41	887	83.2393	9	9
41	1715	120.112	9	1
41	1732	9.7061	9	2
41	2009	92.3898	9	1
41	2158	134.662	9	9
41	2457	58.8985	9	2
41	2489	53.3927	9	2
41	3830	68.7627	9	1
42	165	18.1209	3	2
42	533	14.8319	3	7
42	541	103.958	3	2
42	1004	310.675	3	3
42	1103	201.52	3	3
42	1494	288.32	3	7
42	1717	35.3048	3	2
42	1781	287.568	3	3
42	2380	221.265	3	3
42	2425	195.946	3	2
42	2469	21.2387	3	7
42	2864	43.8923	3	7
42	3001	12.3789	3	7
42	3667	47.8692	3	3
43	327	9.5365	5	5
43	726	3.1488	5	5
43	1201	15.3495	5	5
43	1219	34.6245	5	5
43	1580	16.1533	5	5
43	1980	15.809	5	5
43	2621	12.4135	5	5
43	3057	38.3628	5	5
43	3323	45.2398	5	4
45	349	15.8796	2	2
45	621	23.9148	2	9
45	735	81.9595	2	9
45	1099	160.468	2	2
45	1191	78.0136	2	2
45	1757	49.5729	2	9
45	2086	341.954	2	2
45	2113	50.7811	2	1
45	2141	350.827	2	2
45	2311	66.8461	2	1
45	2495	201.981	2	2
45	2912	21.6959	2	9
45	3026	37.368	2	2
45	3033	93.7771	2	3
45	3501	137.561	2	3
45	3558	75.5807	2	3
45	4047	5.7946	2	3
47	750	16.7194	1	2
47	933	142.071	1	9
47	1055	105.965	1	1
47	1731	34.2831	1	9
47	2318	45.7035	1	9
47	2823	136.96	1	1
47	2990	189.384	1	9
47	3611	106.786	1	2
49	516	4.477	5	5
49	641	9.0956	5	5
49	2069	5.3984	5	5
49	2176	14.2502	5	5
49	2821	0.3483	5	5
49	3527	6.082	5	5
50	63	16.4	10	4
50	648	83.3402	10	5
50	682	121.372	10	10
50	1190	8.49	10	5
50	1320	29.9407	10	10
50	1561	7.0797	10	10
50	1927	26.2411	10	5
50	2085	27.3701	10	10
50	2090	18.7336	10	5
50	2173	34.6781	10	10
50	2260	57.646	10	5
50	2675	27.4865	10	5
50	2819	15.1221	10	4
50	3190	9.7879	10	10
50	3622	33.045	10	10
51	101	63.2556	10	10
51	196	2.0695	10	2
51	677	29.7891	10	10
51	1051	28	10	2
51	1179	135.421	10	10
51	1408	131.499	10	9
51	1890	33.7259	10	10
51	2634	90.01	10	1
51	3362	122.691	10	1
52	243	30.5069	4	10
52	347	76.667	4	4
52	862	4.0553	4	7
52	885	36.3775	4	5
52	1159	9.6886	4	5
52	2058	199.321	4	7
52	2131	30.1869	4	10
52	2300	7.8994	4	5
52	2357	54.92	4	10
52	2762	13.1242	4	10
52	3223	24.3951	4	5
52	3631	34.9916	4	5
52	3874	89.5283	4	4
52	3950	25.6015	4	10
52	3975	55.9973	4	4
52	4034	9.2965	4	5
54	263	72.648	4	4
54	371	54.6187	4	5
54	479	67.817	4	7
54	491	6.1258	4	5
54	611	57.494	4	4
54	696	22.4059	4	4
54	1539	51.5577	4	4
54	2244	58.4253	4	4
54	2372	91.9737	4	7
54	2725	9.7419	4	5
54	3121	6.9373	4	4
54	3220	54.1046	4	5
55	669	66.2257	1	1
55	813	54.7444	1	9
55	1531	111.938	1	1
55	2153	150.586	1	1
55	2284	148.136	1	1
55	2570	105.027	1	2
55	3004	114.224	1	9
55	3628	23.9604	1	2
56	120	124.061	9	1
56	564	16.7293	9	2
56	1625	68.5802	9	1
56	1784	180.626	9	9
56	2660	76.7178	9	2
56	3083	169.798	9	9
56	3149	21.4968	9	2
56	3795	41.1149	9	1
57	132	103.867	1	1
57	433	81.0191	1	9
57	723	120.47	1	1
57	1012	107.093	1	1
57	1611	104.199	1	2
57	1862	98.4147	1	1
57	2925	168.102	1	9
57	3332	31.3236	1	2
57	3820	18.4547	1	2
59	802	94.6079	10	10
59	960	75.9905	10	10
59	978	27.7622	10	10
59	1591	138.055	10	10
59	1617	109.861	10	10
59	2302	41.265	10	10
59	2542	39.9	10	10
59	3844	118.364	10	10
59	3921	91.6881	10	10
59	3943	213.164	10	10
60	378	2.6421	5	5
60	956	1.5378	5	5
60	999	1.5144	5	5
60	1197	0.44	5	5
60	3502	1.003	5	5
60	3579	10.5635	5	5
62	507	307.044	10	10
62	733	258.801	10	10
62	753	126.307	10	10
62	830	113.218	10	10
62	899	44.7832	10	10
62	1225	194.419	10	10
62	1362	22.25	10	10
62	1602	3.9127	10	10
62	1763	65.7557	10	10
62	3039	199.365	10	10
62	3102	239.557	10	10
62	3231	135.248	10	10
62	3609	123.564	10	10
62	3910	218.88	10	10
63	347	47.0918	4	4
63	398	33.5324	4	7
63	682	50.0256	4	10
63	1856	284.824	4	7
63	1892	71.1195	4	5
63	1927	51.7703	4	5
63	1981	29.7747	4	4
63	2418	23.7452	4	4
63	2675	131.1	4	5
63	2819	23.9695	4	4
63	3185	20.1176	4	4
63	3843	35.6918	4	4
64	148	6.2236	5	5
64	1609	0.277	5	5
64	2631	3.405	5	5
64	2710	5.4016	5	5
64	2753	1.3445	5	5
64	3258	5.3248	5	5
65	710	3.3287	1	2
65	1011	87.9808	1	1
65	1732	52.2481	1	2
65	2009	93.0013	1	1
65	2158	95.0867	1	9
65	2403	142.969	1	1
65	2850	12.4901	1	2
65	2879	18.8826	1	1
66	986	150.927	1	1
66	2231	48.3363	1	2
66	2511	72.4746	1	1
66	3510	224.26	1	9
66	3516	71.1264	1	9
66	3543	66.5296	1	2
66	3716	91.5645	1	1
67	126	218.252	9	1
67	943	53.5816	9	2
67	1250	64.2063	9	1
67	1518	37.7354	9	2
67	1894	143.255	9	9
67	1897	141.617	9	9
67	2015	78.6378	9	2
67	2734	60.9213	9	2
67	2739	35.1153	9	1
67	3327	95.7765	9	2
67	3725	128.114	9	1
67	3852	256.934	9	1
70	181	40.6614	10	10
70	194	8.6591	10	10
70	1135	9.3821	10	10
70	1875	7.8078	10	10
70	2169	55.8274	10	10
70	2430	29.4517	10	10
70	2590	41.5957	10	10
70	2676	76.6712	10	10
70	3048	3.8912	10	10
70	3468	23.4523	10	10
70	3578	26.9556	10	10
70	3665	15.1706	10	10
70	4020	49.2638	10	10
71	588	350.963	2	2
71	668	77.9484	2	1
71	1087	142.71	2	3
71	1133	135.466	2	2
71	1865	8.2878	2	1
71	1923	37.7265	2	9
71	2072	44.6152	2	2
71	2388	314.704	2	2
71	2502	71.1833	2	9
71	3371	32.7878	2	9
71	3746	51.3062	2	3
71	3860	38.4491	2	9
71	3877	104.7	2	2
71	3917	48.152	2	2
72	102	135.723	10	10
72	287	152.086	10	10
72	803	56.5992	10	2
72	808	88.6086	10	10
72	857	483.284	10	2
72	1045	49.8503	10	10
72	1116	48.4728	10	10
72	1136	179.162	10	10
72	2203	500.556	10	10
72	2204	150.97	10	10
72	2630	33.6431	10	10
72	3269	72.4483	10	10
72	3668	5.6932	10	9
72	3692	44.0386	10	10
72	3794	237.912	10	10
73	1437	111.157	9	1
73	1477	102.349	9	9
73	1711	19.2021	9	2
73	1991	116.339	9	9
73	2088	172.326	9	1
73	2600	5.2028	9	2
73	2918	93.6662	9	2
73	3021	38.1945	9	2
73	3025	68.1273	9	2
73	3547	57.5152	9	1
73	3878	261.929	9	1
74	570	2.9395	10	10
74	1964	178.586	10	10
74	2225	4.2657	10	10
74	3539	109.593	10	10
74	3703	11.5863	10	10
74	4003	29.1245	10	10
76	1268	130.649	1	2
76	1365	125.665	1	1
76	1799	170.793	1	1
76	2681	92.8921	1	9
76	2871	62.2081	1	9
76	3045	91.6441	1	1
76	3096	92.0852	1	9
77	460	54.8299	9	1
77	480	33.3742	9	2
77	1864	123.694	9	9
77	1886	133.164	9	9
77	3300	61.7656	9	2
77	3936	92.9537	9	1
77	3964	46.8537	9	1
78	444	6.1384	10	10
78	550	9.6898	10	10
78	712	128.372	10	10
78	1114	25.5335	10	10
78	1951	64.9736	10	10
78	2003	49.059	10	10
78	2049	45.0396	10	5
78	2599	61.7972	10	10
78	2614	12.765	10	10
78	3735	20.9717	10	10
78	3774	29.1459	10	10
80	168	103.036	1	1
80	1991	188.285	1	9
80	2088	137.93	1	1
80	2221	23.317	1	2
80	2619	79.669	1	2
80	3160	219.426	1	9
80	3195	27.7126	1	9
81	620	6.5692	10	10
81	635	20.2949	10	10
81	833	2.5326	10	5
81	1581	5.8122	10	10
81	1667	46.7267	10	10
81	1764	28.6787	10	10
81	1978	81.0897	10	10
81	2224	8.1612	10	5
81	2413	15.0932	10	10
81	2531	18.7373	10	10
81	2715	31.1555	10	10
81	3111	2.5249	10	10
81	3162	10.9649	10	10
81	3416	13.9594	10	10
81	3446	9.2579	10	10
81	3983	10.5557	10	10
82	216	108.535	10	1
82	445	130.733	10	10
82	467	14.0998	10	9
82	769	83.9438	10	10
82	822	52.841	10	10
82	2057	48.7938	10	10
82	2746	89.511	10	10
82	2779	22.3931	10	10
82	3380	132.838	10	10
83	112	13.151	5	5
83	320	10.7237	5	4
83	670	27.4887	5	4
83	1078	29.4314	5	5
83	1460	37.6289	5	5
83	2698	4.4692	5	5
83	3099	31.1687	5	5
83	3687	17.1538	5	4
85	784	387.08	10	3
85	803	121.424	10	2
85	1108	41.1084	10	2
85	1139	57.6702	10	7
85	2204	127.959	10	10
85	2334	35.7546	10	10
85	2760	349.146	10	10
85	2933	59.9296	10	10
85	2970	30.2279	10	3
85	3256	427.634	10	10
85	3557	243.043	10	10
85	3699	310.82	10	10
85	3794	221.538	10	10
87	130	38.0119	1	2
87	1063	54.8285	1	2
87	1325	94.0469	1	10
87	1540	123.084	1	10
87	2313	79.3963	1	1
87	2632	122.879	1	1
88	518	30.3705	5	4
88	1018	24.6011	5	4
89	133	93.2574	2	3
89	525	143.557	2	2
89	686	150.386	2	2
89	880	298.967	2	2
89	1276	91.6251	2	9
89	1306	90.459	2	2
89	1645	31.1695	2	9
89	2227	21.0561	2	9
89	2298	69.0982	2	2
89	2438	290.293	2	2
89	3593	128.919	2	1
89	3643	92.8013	2	9
89	3901	111.363	2	3
91	301	22.99	5	5
91	697	3.7919	5	5
91	1020	17.0755	5	5
91	1956	0.4001	5	5
91	2037	9.9493	5	5
91	2260	1.3245	5	5
91	2422	10.1759	5	5
91	2445	11.8807	5	10
91	2981	12.8891	5	5
91	3082	1.4494	5	5
91	3522	12.7082	5	5
91	3780	4.2188	5	5
91	3854	6.8653	5	5
93	205	15.4848	5	5
93	731	13.1762	5	4
93	917	7.1509	5	5
93	1223	30.2153	5	4
93	1478	16.9076	5	5
93	2392	0.4113	5	5
93	2452	14.326	5	5
93	2463	23.2534	5	4
93	2783	39.5081	5	4
93	2905	17.5441	5	5
94	257	5.8211	4	7
94	264	36.3351	4	5
94	353	26.8429	4	5
94	398	5.1626	4	7
94	653	57.8483	4	4
94	727	15.6317	4	5
94	850	49.438	4	4
94	1142	13.8147	4	7
94	1382	40.142	4	5
94	1469	38.0369	4	5
94	1834	67.7871	4	4
94	1981	25.4556	4	4
94	2832	73.2748	4	7
94	3525	33.9945	4	4
94	3550	27.8848	4	4
94	3827	43.6502	4	5
94	3872	225.65	4	7
95	1114	52.2066	10	10
95	2270	37.7786	10	10
95	3735	4.4336	10	10
95	3817	12.838	10	10
96	304	205.701	10	10
96	854	45.6818	10	10
96	1214	166.681	10	10
96	1851	167.41	10	10
96	2203	136.303	10	10
96	2272	151.493	10	10
96	2630	49.2332	10	10
96	2903	46.607	10	10
96	2979	57.3982	10	10
96	3256	137.924	10	10
96	3495	111.997	10	10
96	3794	272.319	10	10
96	4011	147.576	10	10
98	202	87.8317	2	3
98	204	110.842	2	2
98	633	149.522	2	9
98	1129	118.693	2	3
98	1164	138.196	2	1
98	1346	130.255	2	10
98	1450	24.9617	2	10
98	1751	492.265	2	2
98	2302	112.948	2	10
98	2420	26.8693	2	10
98	2704	79.3074	2	10
98	2808	134.231	2	2
98	3109	495.801	2	10
98	3309	163.616	2	10
98	3538	77.8818	2	10
99	231	108.897	10	10
99	306	186.734	10	10
99	2152	140.646	10	10
99	3093	93.7365	10	10
101	677	35.0445	10	10
101	688	60.9218	10	10
101	1041	76.6632	10	10
101	1051	20.713	10	2
101	1179	12.4626	10	10
101	1262	210.683	10	10
101	1333	8.3131	10	2
101	1471	57.946	10	3
101	2161	4.2974	10	9
101	2378	150.062	10	3
101	2634	73.6497	10	1
101	2948	34.1952	10	10
101	3734	232.671	10	2
101	3846	14.7275	10	10
102	792	68.5059	10	1
102	857	65.949	10	2
102	1045	196.298	10	10
102	1136	187.363	10	10
102	1816	59.5027	10	1
102	2203	10.9176	10	10
102	2355	79.7948	10	10
102	3692	84.7715	10	10
103	530	92.1786	10	10
103	634	469.434	10	2
103	733	353.859	10	10
103	753	127.631	10	10
103	802	113.576	10	10
103	856	102.08	10	10
103	1074	7.2296	10	3
103	1096	72.4801	10	10
103	1515	103.133	10	10
103	1528	23.3068	10	10
103	1716	20.5079	10	10
103	2063	69.7626	10	10
103	2952	26.2051	10	3
103	3597	27.2522	10	10
103	3910	179.202	10	10
104	228	77.8355	3	3
104	524	114.433	3	3
104	770	58.3564	3	3
104	985	15.8629	3	2
104	1624	54.0129	3	7
104	1985	62.4857	3	3
104	2288	126.203	3	2
104	2600	201.208	3	2
104	2741	26.7093	3	2
104	2781	54.5471	3	2
104	3025	135.112	3	2
104	3042	411.121	3	3
104	3089	226.926	3	7
104	3785	381.317	3	3
105	481	33.3847	2	3
105	563	380.416	2	2
105	593	22.4983	2	9
105	690	179.9	2	3
105	734	102.926	2	1
105	906	77.1583	2	9
105	1026	81.5699	2	1
105	1798	43.6939	2	1
105	2219	127.861	2	3
105	2231	52.4209	2	2
105	2350	124.281	2	3
105	2706	51.0592	2	2
105	3519	420.298	2	2
105	3546	105.025	2	2
105	3670	104.712	2	2
105	3809	92.6787	2	1
105	3895	77.249	2	9
108	181	27.778	10	10
108	620	22.8885	10	10
108	1135	16.1183	10	10
108	1287	3.9311	10	10
108	2076	45.4321	10	10
108	2133	12.7767	10	10
108	2360	22.6131	10	10
108	2520	13.6888	10	10
108	2961	22.0687	10	10
108	3343	23.0903	10	10
108	3662	12.2726	10	10
109	325	101.468	2	2
109	481	98.6345	2	3
109	593	6.0226	2	9
109	1373	87.381	2	3
109	1760	60.9274	2	9
109	2349	46.9578	2	2
109	2466	40.9109	2	2
109	2811	411.695	2	2
109	3050	26.4487	2	9
109	3196	90.1473	2	1
109	3450	96.7872	2	1
109	3519	418.139	2	2
111	170	23.0833	5	5
111	311	21.9326	5	5
111	458	39.416	5	4
111	461	13.2111	5	5
111	996	10.3223	5	5
111	1199	0.3629	5	5
111	1351	13.0093	5	5
111	1838	26.5267	5	4
111	2232	8.7768	5	5
111	3143	74.0112	5	5
111	3340	11.9794	5	4
111	3407	48.9958	5	5
111	4033	42.8436	5	4
112	670	35.4502	5	4
112	820	22.7383	5	5
112	1460	17.1848	5	5
112	1605	8.1264	5	5
112	2698	2.4767	5	5
112	3099	9.1827	5	5
112	3712	11.817	5	5
113	1489	3.9525	10	10
113	1567	15.54	10	10
113	1902	5.2196	10	10
113	2381	3.9781	10	10
113	2861	13.8242	10	10
113	3017	15.099	10	10
113	3512	22.0796	10	10
113	3922	61.2504	10	10
115	493	132.378	1	1
115	549	130.117	1	9
115	961	30.6438	1	2
115	1171	77.5858	1	2
115	1697	69.8639	1	9
115	1912	118.709	1	1
115	3088	149.483	1	9
115	3422	28.4582	1	9
115	3833	31.9351	1	2
116	288	243.973	2	2
116	1022	73.3942	2	9
116	1229	12.1269	2	3
116	1315	55.0524	2	2
116	1333	72.3611	2	2
116	1441	59.9569	2	9
116	1459	36.42	2	10
116	1471	31.3797	2	3
116	1486	60.0695	2	2
116	2098	123.336	2	3
116	2512	20.7258	2	10
116	2713	6.6343	2	9
116	2881	26.7892	2	2
116	3028	17.7839	2	10
116	3213	228.574	2	2
116	3454	90.47	2	1
118	263	84.4021	4	4
118	491	62.3851	4	5
118	1539	89.6918	4	4
118	1838	30.5423	4	4
118	2326	214.067	4	7
118	2577	14.4065	4	5
118	2651	5.6357	4	7
118	2792	25.3996	4	5
118	2921	82.6764	4	4
118	3298	12.8096	4	7
118	3340	30.3857	4	4
118	3503	56.198	4	5
119	478	194.203	10	10
119	1906	59.9873	10	10
119	1931	102.302	10	10
119	2667	67.0469	10	10
119	3683	55.1687	10	10
119	4037	129.701	10	10
120	564	80.008	1	2
120	853	117.153	1	1
120	1012	127.073	1	1
120	1784	26.6274	1	9
120	1862	127.285	1	1
120	2992	100.335	1	1
120	3083	62.0421	1	9
120	3149	74.5456	1	2
121	658	14.5753	10	10
121	1277	48.0416	10	10
121	1350	19.2384	10	10
121	1903	39.0399	10	10
121	2165	20.3699	10	10
121	2169	2.1171	10	10
121	2573	40.4065	10	10
121	2590	30.0617	10	10
121	2795	18.9827	10	10
121	3419	71.8695	10	10
121	3499	6.1952	10	5
121	3825	40.9265	10	5
121	4043	42.5096	10	10
122	1531	230.562	9	1
122	1589	24.4907	9	2
122	2269	107.653	9	10
122	2570	25.4511	9	2
122	2657	128.777	9	1
122	3156	106.668	9	1
122	3171	104.351	9	9
122	3628	61.1678	9	2
123	1708	50.9687	10	10
123	1850	184.602	10	10
123	2125	36.7306	10	10
123	2152	107.4	10	10
123	2543	115.449	10	10
123	2569	23.951	10	10
123	2658	328.354	10	10
123	2704	28.0024	10	10
123	2968	67.5076	10	10
123	3043	112.917	10	9
123	3093	113.141	10	10
124	371	12.1677	5	5
124	491	1.1598	5	5
124	1401	4.1876	5	5
124	1468	0.479	5	5
124	2014	3.6383	5	5
124	2092	24.5479	5	5
124	2725	0.2546	5	5
124	2818	0.6441	5	5
124	3220	33.4708	5	5
124	3842	10.8103	5	5
126	589	54.9298	1	9
126	809	83.894	1	2
126	1155	136.889	1	10
126	1319	200.474	1	9
126	1897	127.061	1	9
126	2015	126.069	1	2
126	3327	43.3528	1	2
126	3440	94.2247	1	9
126	3725	133.267	1	1
127	639	15.9098	1	2
127	896	60.0901	1	1
127	1919	139.186	1	9
127	2482	69.7613	1	9
127	2616	50.4935	1	1
127	3066	150.861	1	1
127	3134	50.755	1	9
127	3515	102.38	1	1
127	3821	86.745	1	2
127	3970	20.7081	1	2
130	159	82.9818	2	2
130	457	13.8465	2	2
130	489	25.205	2	10
130	636	3.3241	2	10
130	838	118.832	2	3
130	1063	330.862	2	2
130	1325	52.1119	2	10
130	1506	37.8403	2	9
130	1540	99.8075	2	10
130	1735	13.758	2	10
130	2102	36.2789	2	3
130	2822	304.298	2	10
130	3164	75.4401	2	3
130	3436	79.061	2	2
130	3710	37.9363	2	10
130	3727	72.0529	2	3
131	144	265.158	3	3
131	178	131.778	3	2
131	288	11.293	3	2
131	743	9.3336	3	2
131	980	67.4283	3	3
131	1008	84.4507	3	3
131	1090	72.7044	3	3
131	1235	135.995	3	3
131	1556	3.2942	3	7
131	2098	246.891	3	3
131	2326	173.062	3	7
131	2565	53.8407	3	7
131	2651	80.0941	3	7
131	2881	34.6332	3	2
131	3116	81.8417	3	2
131	4009	128.3	3	2
132	528	105.609	1	1
132	598	113.27	1	1
132	723	26.0133	1	1
132	860	115.08	1	9
132	2834	51.4695	1	2
132	2925	58.1746	1	9
132	3332	53.4584	1	2
133	209	28.3521	3	7
133	525	136.356	3	2
133	686	13.3077	3	2
133	880	187.534	3	2
133	1306	54.4668	3	2
133	1826	17.5103	3	7
133	2186	28.3042	3	3
133	2485	132.741	3	3
133	2656	246.438	3	3
133	2662	6.6258	3	7
133	3030	209.512	3	7
133	3867	209.393	3	3
133	3901	398.996	3	3
133	4031	27.4137	3	2
135	175	0.5368	5	5
135	514	0.8907	5	5
135	1110	13.0981	5	5
135	1613	24.3713	5	5
135	1885	3.5265	5	5
135	1915	13.7628	5	5
135	2013	0.2437	5	5
135	2337	13.4572	5	5
135	2401	10.0332	5	4
135	2659	24.0637	5	5
135	3008	18.753	5	5
135	3403	30.0693	5	5
135	3717	0.3024	5	5
135	3720	5.2553	5	5
135	4015	4.7194	5	5
136	254	0.3761	5	5
136	356	2.2546	5	5
136	1110	63.7932	5	5
136	1141	0.3676	5	5
136	1478	10.4105	5	5
136	1817	1.3607	5	5
136	1885	27.2227	5	5
136	2120	8.5207	5	5
136	2452	30.6513	5	5
136	2493	4.3393	5	5
136	3389	27.3147	5	5
136	3934	2.959	5	5
137	1114	2.2814	10	10
137	1631	2.7634	10	10
139	989	4.4528	10	10
139	1902	72.3884	10	10
139	2953	69.7291	10	10
139	3487	21.573	10	10
140	855	99.3113	4	4
140	1296	46.4969	4	7
140	1300	15.1644	4	4
140	1412	24.5117	4	7
140	1522	80.0958	4	5
140	1616	68.7095	4	4
140	1657	33.9514	4	7
140	1990	76.0208	4	4
140	2239	189.289	4	7
140	2620	57.1603	4	5
140	2880	108.004	4	4
140	3405	49.632	4	5
140	3537	4.0821	4	7
141	142	72.6301	7	3
141	452	64.8766	7	4
141	510	85.5143	7	3
141	810	108.328	7	7
141	1456	60.556	7	3
141	1585	238.139	7	7
141	1628	26.118	7	4
141	1688	130.903	7	3
141	2166	87.6091	7	7
141	3033	13.7539	7	3
141	3173	2.9368	7	7
141	3555	212.352	7	7
141	3724	181.818	7	4
141	3928	79.2927	7	7
142	270	19.8939	3	3
142	510	272.041	3	3
142	810	32.8377	3	7
142	1326	75.1054	3	2
142	1456	128.668	3	3
142	1688	28.1467	3	3
142	1934	50.9096	3	2
142	2099	35.7318	3	2
142	2261	112.572	3	2
142	2656	273.961	3	3
142	3173	40.4948	3	7
142	3378	107.852	3	3
142	3555	60.6699	3	7
144	546	104.148	3	3
144	743	92.6123	3	2
144	1008	24.4031	3	3
144	1206	22.5649	3	7
144	1235	44.2685	3	3
144	1681	42.6433	3	7
144	2022	19.4448	3	2
144	2471	279.327	3	3
144	2565	150.657	3	7
144	2651	17.9413	3	7
144	3116	76.9978	3	2
144	3122	137.565	3	2
144	3266	163.624	3	3
146	148	11.9813	5	5
146	150	7.6818	5	5
146	153	6.4899	5	5
146	519	11.4019	5	5
146	1911	1.8582	5	5
146	3816	2.2316	5	5
147	572	54.6004	10	10
147	623	115.699	10	10
147	1779	84.8431	10	10
147	1896	5.4568	10	10
147	2638	67.211	10	10
147	2644	77.7983	10	10
147	2945	13.0811	10	10
147	3197	15.1484	10	10
147	3763	134.236	10	10
148	153	2.2799	5	5
148	378	6.4074	5	5
148	513	16.1337	5	5
148	895	3.1629	5	5
148	999	0.2549	5	5
148	1335	5.8303	5	5
148	1388	10.0239	5	5
148	1609	27.4228	5	5
148	1911	5.1065	5	5
148	2149	11.6541	5	5
148	3816	6.3751	5	5
149	556	31.8972	10	10
149	630	150.077	10	10
149	1964	111.234	10	10
149	2061	27.6829	10	10
149	2225	51.4006	10	10
149	2294	86.8971	10	10
149	2343	133.876	10	10
149	2559	27.2474	10	10
149	2816	47.5692	10	10
149	3086	42.0389	10	10
149	3897	37.938	10	10
150	513	10.1604	5	5
150	519	63.2726	5	5
150	895	23.5815	5	5
150	1290	18.4367	5	5
150	1402	18.7399	5	5
150	1871	3.1978	5	5
150	1911	2.6373	5	5
150	2200	0.3291	5	5
150	2449	12.4887	5	5
150	2753	0.5823	5	5
150	2793	41.9163	5	5
150	3689	4.2854	5	5
150	3816	19.8721	5	5
150	3918	2.8893	5	5
150	3938	12.0515	5	5
150	4019	17.1877	5	5
153	229	4.4452	5	5
153	342	56.8761	5	4
153	378	0.7431	5	5
153	461	41.1434	5	5
153	519	43.6394	5	5
153	1336	33.0626	5	5
153	1609	31.5044	5	5
153	1748	5.1714	5	5
153	1911	5.0053	5	5
153	2007	0.5381	5	5
153	2077	12.6348	5	5
153	2383	10.2141	5	5
153	2710	3.9377	5	5
153	3258	42.3012	5	5
153	3425	19.1261	5	5
153	3503	7.2679	5	5
153	3989	74.4475	5	4
154	675	73.907	10	10
154	718	176.507	10	10
154	1987	12.3595	10	10
154	2691	155.702	10	10
154	3212	134.298	10	10
155	827	95.7591	1	1
155	898	174.639	1	9
155	1132	115.366	1	9
155	1279	162.227	1	1
155	3136	104.728	1	9
155	3345	100.645	1	1
155	3442	67.9577	1	2
155	3754	75.6523	1	2
156	444	150.509	10	10
156	465	7.1412	10	10
156	707	99.1209	10	10
156	712	70.7743	10	10
156	854	156.985	10	10
156	1576	6.3285	10	10
156	2293	213.187	10	10
156	2504	94.3497	10	10
156	2521	3.8111	10	10
156	2805	9.8696	10	10
156	2875	68.389	10	10
156	2927	160.104	10	10
156	2934	33.5082	10	10
156	3059	15.7286	10	10
156	3311	121.484	10	10
157	748	62.9048	9	1
157	933	78.1608	9	9
157	1776	157.637	9	9
157	1919	124.082	9	9
157	2482	33.115	9	9
157	2823	159.005	9	1
157	3024	77.9874	9	1
157	3207	31.5542	9	2
157	3611	17.4015	9	2
157	3690	84.2216	9	2
157	3967	38.6213	9	2
159	219	6.1066	2	10
159	489	23.8076	2	10
159	636	233.547	2	10
159	838	122.501	2	3
159	843	30.4502	2	1
159	1063	6.8094	2	2
159	1506	83.5658	2	9
159	1629	51.0471	2	9
159	1922	88.7267	2	10
159	1957	24.5978	2	10
159	2094	16.8856	2	10
159	2102	79.2346	2	3
159	2280	239.414	2	2
159	2457	21.2721	2	2
159	2790	111.09	2	2
159	3986	62.9095	2	3
160	381	0.3121	5	5
160	755	27.8313	5	5
160	936	39.1636	5	5
160	1424	3.7533	5	5
160	1643	0.6883	5	5
160	1785	18.5928	5	5
160	1810	18.5138	5	5
160	1825	2.4862	5	5
160	1866	1.9306	5	5
160	1930	1.5189	5	5
160	2299	118.608	5	10
160	2362	26.7922	5	5
160	2778	9.4442	5	5
160	2851	112.882	5	10
160	3316	3.4063	5	5
160	3722	76.8415	5	10
160	3797	0.3736	5	5
160	4015	42.4032	5	5
160	4032	4.0528	5	10
161	253	13.6225	4	5
161	745	27.1774	4	5
161	1018	51.796	4	4
161	1039	13.7618	4	4
161	1596	72.1141	4	5
161	1881	23.3179	4	4
161	2389	34.9805	4	5
161	2911	26.07	4	5
161	2962	9.3407	4	5
161	3003	2.3398	4	5
161	3290	5.3944	4	5
161	3328	95.2091	4	7
161	3338	32.7369	4	4
161	3548	12.8693	4	7
161	3960	196.766	4	7
162	434	4.5525	10	10
162	1447	5.5258	10	10
162	2688	3.3325	10	10
162	2941	4.963	10	10
162	3383	4.6854	10	10
163	330	102.122	3	3
163	349	69.1264	3	2
163	559	185.298	3	7
163	935	38.5833	3	3
163	1181	37.0857	3	3
163	2141	127.347	3	2
163	2406	65.4732	3	2
163	2817	30.2201	3	7
163	3282	400.736	3	3
163	3501	408.488	3	3
163	3506	98.7708	3	3
163	3928	10.7732	3	7
163	4005	15.1526	3	7
164	215	33.4102	3	2
164	257	63.4708	3	7
164	639	126.674	3	2
164	1142	279.496	3	7
164	2400	180.022	3	3
164	2832	17.3587	3	7
164	2906	163.791	3	3
164	3207	208.301	3	2
164	3235	79.5572	3	3
164	3611	57.6231	3	2
164	3649	326.972	3	3
164	3690	46.0647	3	2
164	3775	335.86	3	3
164	3821	100.307	3	2
164	3872	27.3606	3	7
164	3967	58.4543	3	2
165	422	62.5426	2	2
165	920	104.904	2	9
165	1717	73.6292	2	2
165	1751	39.0894	2	2
165	1781	158.272	2	3
165	2081	167.653	2	2
165	2380	87.9016	2	3
165	2385	47.9908	2	9
165	2416	98.3217	2	1
165	2425	460.577	2	2
165	2831	43.7272	2	9
165	2863	48.3631	2	9
165	3019	145.787	2	1
165	3037	78.8359	2	1
165	3587	449.055	2	2
165	3667	156.237	2	3
165	3765	66.7938	2	2
166	242	79.9449	7	7
166	415	41.0527	7	10
166	568	122.864	7	7
166	680	167.355	7	4
166	1056	202.529	7	3
166	1137	191.051	7	3
166	1180	21.006	7	4
166	1623	4.0616	7	3
166	1641	202.433	7	7
166	1855	97.6153	7	7
166	2333	91.9961	7	7
166	2374	36.428	7	7
166	2998	33.3024	7	4
166	3262	55.5104	7	4
168	308	33.6815	1	2
168	681	139.065	1	9
168	757	111.809	1	9
168	1106	121.714	1	1
168	1991	90.873	1	9
168	2221	69.3756	1	2
168	3160	90.5318	1	9
169	554	120.352	9	9
169	1209	157.062	9	1
169	1455	76.0081	9	2
169	1936	68.5399	9	2
169	2022	18.7842	9	2
169	2802	102.322	9	9
169	2842	134.411	9	1
169	3117	63.1792	9	1
170	461	27.0634	5	5
170	1023	8.6424	5	5
170	1199	2.1159	5	5
170	1351	8.3519	5	5
170	1828	0.209	5	5
170	1950	5.0961	5	5
170	2007	4.3966	5	5
170	2077	6.1442	5	5
170	2232	25.5553	5	5
170	2699	1.9849	5	5
170	3168	18.2596	5	5
170	3188	24.1542	5	5
170	3407	10.4105	5	5
170	3650	40.5926	5	5
171	261	4.5468	10	10
171	913	82.521	10	10
171	988	17.5119	10	10
171	2172	22.2827	10	10
171	2215	35.2774	10	10
171	2441	59.5306	10	10
171	2961	33.4405	10	10
171	3270	16.0534	10	10
171	3447	49.648	10	10
173	556	80.3106	10	10
173	706	16.6127	10	10
173	921	9.8449	10	10
173	1561	149.853	10	10
173	1578	48.4839	10	10
173	2183	87.2952	10	10
173	2566	27.3657	10	10
173	2721	79.2971	10	10
173	2806	80.9485	10	10
173	3897	32.4006	10	10
174	1356	149.713	1	9
174	2039	7.2443	1	2
174	2845	141.563	1	1
174	3227	222.231	1	9
174	3597	72.5943	1	10
174	3845	161.476	1	2
174	3969	148.809	1	1
175	266	6.1512	5	5
175	979	2.5475	5	5
175	1076	0.9984	5	5
175	1110	14.7632	5	5
175	1915	0.3859	5	5
175	1986	24.9871	5	5
175	3403	11.9563	5	5
175	4015	18.6831	5	5
177	258	29.839	7	10
177	823	61.8985	7	3
177	1005	85.5883	7	3
177	1744	49.0516	7	7
177	1854	195.348	7	4
177	2089	8.3071	7	10
177	2259	265.765	7	7
177	2538	43.2314	7	7
177	2673	20.1719	7	10
177	2696	7.5752	7	10
177	3257	243.215	7	10
177	3472	19.6122	7	10
178	288	275.721	2	2
178	441	61.5871	2	1
178	652	50.0695	2	9
178	1008	12.9317	2	3
178	1090	39.6699	2	3
178	1315	29.837	2	2
178	2126	87.3851	2	2
178	2713	4.1647	2	9
178	2881	30.4133	2	2
178	3116	260.561	2	2
178	3167	31.5514	2	1
178	3394	56.8472	2	9
178	4009	59.1941	2	2
178	4014	7.4919	2	9
181	1135	45.1457	10	10
181	2430	7.5604	10	10
181	2961	25.6577	10	10
181	3081	25.8629	10	10
181	3343	27.717	10	10
181	3662	3.334	10	10
181	3665	17.3124	10	10
181	4020	26.0727	10	10
182	366	33.6009	10	10
182	1372	111.29	10	10
182	1812	33.2312	10	10
182	2202	86.5039	10	10
182	3062	218.342	10	10
182	3197	9.2254	10	10
182	3224	99.6634	10	10
182	3635	44.3518	10	10
182	3873	7.7707	10	10
184	335	24.6714	5	5
184	452	15.6899	5	4
184	1628	41.1738	5	4
184	2409	17.0168	5	5
184	2893	30.2999	5	5
184	3205	16.5255	5	5
184	3339	45.8092	5	5
184	3724	24.2753	5	4
184	3756	23.7116	5	5
184	3840	23.5119	5	5
186	434	21.226	10	10
186	505	22.7115	10	10
186	602	17.7062	10	10
186	606	22.8663	10	10
186	736	37.9109	10	10
186	1349	230.46	10	10
186	2214	20.8984	10	10
186	2580	28.5116	10	10
186	2688	7.0843	10	10
186	2777	38.8826	10	10
186	3325	155.214	10	10
186	3376	47.2967	10	10
186	3946	110.349	10	10
186	4032	3.5439	10	10
188	216	117.72	1	1
188	467	36.8263	1	9
188	1587	41.749	1	1
188	2727	25.2528	1	2
188	3226	108.716	1	1
188	3769	44.0189	1	2
188	3796	100.28	1	1
188	3898	91.8298	1	9
189	214	44.4242	10	10
189	343	50.8134	10	10
189	1049	6.0769	10	10
189	1222	2.8127	10	10
189	1719	2.7797	10	10
189	2019	145.804	10	10
189	2789	117.011	10	10
189	3800	285.878	10	10
189	3851	135.762	10	10
192	219	158.235	10	10
192	382	20.549	10	10
192	515	70.6674	10	10
192	636	45.195	10	10
192	737	58.059	10	10
192	967	11.9993	10	10
192	2073	46.9259	10	10
192	2078	127.739	10	10
192	2094	42.8498	10	10
192	2546	142.085	10	10
192	2602	32.0389	10	10
192	3199	29.155	10	10
192	3693	79.1369	10	10
192	4036	57.9079	10	10
193	764	16.8124	5	5
193	1059	3.7799	5	5
193	1796	6.234	5	5
193	1949	13.2511	5	5
193	3473	0.3505	5	5
194	1689	5.2732	10	10
194	1754	3.0806	10	10
194	2430	6.3919	10	10
194	2676	8.2192	10	10
194	3081	16.8294	10	10
196	580	91.6895	2	3
196	1051	265.905	2	2
196	1088	28.7502	2	9
196	1408	26.1719	2	9
196	1502	296.914	2	2
196	1886	7.6265	2	9
196	2041	26.6455	2	1
196	2378	30.5958	2	3
196	2568	40.8353	2	3
196	2841	49.9512	2	2
196	3002	2.9557	2	10
196	3299	66.2039	2	1
196	3362	50.6758	2	1
196	3734	50.2191	2	2
199	1374	9.4539	10	10
199	1537	13.7843	10	10
199	1690	11.6751	10	10
199	2444	8.9748	10	10
199	3446	10.7371	10	10
199	3686	6.3813	10	10
200	317	3.9277	10	10
200	649	22.2005	10	10
200	679	11.2878	10	10
200	1532	10.9964	10	10
200	2743	4.226	10	10
200	3270	10.87	10	10
200	3705	15.5947	10	10
202	1004	153.323	3	3
202	1129	152.211	3	3
202	1375	52.3598	3	3
202	1751	122.899	3	2
202	2380	265.88	3	3
202	2425	46.0935	3	2
202	2469	122.975	3	7
202	2650	75.7489	3	10
202	2808	86.6022	3	2
202	3309	277.558	3	10
204	856	102.72	2	10
204	1056	63.9735	2	3
204	1113	130.45	2	1
204	1129	244.2	2	3
204	1623	22.3692	2	3
204	1751	184.236	2	2
204	2302	304.785	2	10
204	2952	51.4316	2	3
204	3227	41.3548	2	9
204	3453	87.6778	2	9
204	3538	105.016	2	10
204	3844	58.4103	2	10
204	3845	266.3	2	2
204	3943	28.3374	2	10
205	917	48.8304	5	5
205	1271	3.0868	5	5
205	1478	8.8206	5	5
205	1972	23.3782	5	5
205	2463	48.5078	5	4
205	2499	14.1253	5	5
205	2666	40.7272	5	5
205	2785	4.1271	5	5
205	2905	22.6366	5	5
205	3329	4.2129	5	5
205	3792	1.3149	5	5
205	3883	0.8925	5	5
206	295	13.2625	9	2
206	541	8.4767	9	2
206	861	108.479	9	9
206	1125	79.4808	9	1
206	1245	81.0477	9	2
206	1717	37.2517	9	2
206	1741	32.2208	9	2
206	1816	135.739	9	1
206	2589	86.1985	9	1
206	3834	110.794	9	1
206	4025	176.931	9	1
208	342	35.245	4	4
208	458	43.6459	4	4
208	671	10.0132	4	5
208	911	8.1095	4	5
208	1633	98.8682	4	4
208	1821	19.3951	4	5
208	1848	72.1218	4	4
208	2248	58.4834	4	5
208	2323	233.864	4	7
208	2329	11.8976	4	7
208	2487	24.2515	4	5
208	2707	15.0649	4	5
208	3057	62.8207	4	5
208	3323	45.8914	4	4
208	3438	21.3869	4	7
208	4005	85.6338	4	7
208	4030	41.2882	4	4
209	784	32.6325	7	3
209	1139	130.095	7	7
209	1541	48.715	7	7
209	2186	66.7138	7	3
209	2277	31.3682	7	4
209	2421	28.641	7	4
209	2505	5.8679	7	4
209	2662	116.029	7	7
209	2683	63.6142	7	7
209	2887	157.412	7	4
209	3030	157.542	7	7
209	3520	29.0138	7	7
209	3901	189.091	7	3
211	340	122.228	4	7
211	486	38.538	4	5
211	855	75.1026	4	4
211	1399	181.532	4	7
211	1466	3.5889	4	5
211	1548	29.2579	4	5
211	2118	51.9433	4	5
211	2237	72.6452	4	5
211	2410	36.9337	4	5
211	3127	35.6193	4	5
211	3421	38.4648	4	4
211	3525	63.2002	4	4
211	3550	53.9638	4	4
211	3644	26.9991	4	4
211	3857	44.617	4	4
212	575	64.2708	10	2
212	738	109.062	10	10
212	987	190.913	10	10
212	1744	4.7124	10	7
212	1790	6.9962	10	10
212	2458	29.5017	10	2
212	2673	103.638	10	10
212	3472	120.16	10	10
212	3588	177.12	10	3
212	3783	28.4215	10	10
212	3805	64.411	10	10
213	612	29.2922	4	4
213	1061	54.3129	4	4
213	1131	35.6581	4	4
213	1316	40.9272	4	5
213	1780	7.4939	4	5
213	2944	34.2116	4	4
213	3173	125.399	4	7
213	3606	54.3252	4	7
213	3882	34.5516	4	4
213	3896	79.7613	4	5
214	312	22.2956	10	10
214	499	4.5089	10	10
214	1391	63.6336	10	10
214	1427	9.0934	10	10
214	1719	18.4221	10	10
214	2019	6.7622	10	10
214	2214	17.4171	10	10
214	2718	11.3763	10	10
214	2789	103.201	10	10
214	3325	145.387	10	10
214	3456	15.2558	10	10
214	3851	50.2744	10	10
215	355	34.2647	2	3
215	564	47.5006	2	2
215	639	356.033	2	2
215	645	30.9635	2	9
215	896	55.5487	2	1
215	1749	366.446	2	2
215	2028	24.8311	2	2
215	2400	88.0523	2	3
215	2622	20.8097	2	9
215	2756	85.7656	2	1
215	3134	13.9837	2	9
215	3149	23.7401	2	2
215	3161	10.8815	2	1
215	3207	46.0486	2	2
215	3431	24.6987	2	9
215	3775	61.0603	2	3
216	467	130.769	1	9
216	822	40.3916	1	10
216	875	125.858	1	10
216	3226	28.9294	1	1
216	3769	47.895	1	2
217	329	75.3608	10	10
217	547	12.6757	10	10
217	623	159.481	10	10
217	1030	70.3756	10	10
217	1262	75.8538	10	10
217	2550	72.7994	10	10
217	2709	50.0052	10	10
217	2948	180.424	10	10
217	3584	78.0296	10	10
217	3763	165.066	10	10
217	3846	34.6375	10	10
217	4045	52.551	10	10
219	382	43.4652	10	10
219	515	46.2023	10	10
219	636	89.6753	10	10
219	967	76.1986	10	10
219	1957	37.9339	10	10
219	2094	104.693	10	10
219	2602	33.3403	10	10
219	2790	180.571	10	2
219	2965	13.8079	10	10
219	3740	14.4971	10	10
220	879	55.232	10	10
220	949	22.0458	10	10
220	975	52.2459	10	10
220	1036	25.3248	10	10
220	1243	12.2191	10	10
220	1263	3.6692	10	10
220	1621	8.8149	10	10
220	1631	20.1169	10	10
220	2310	32.1873	10	10
220	3572	26.5428	10	10
220	3666	2.7586	10	10
220	4032	23.4535	10	10
221	398	7.3519	4	7
221	850	6.4471	4	4
221	1324	6.296	4	7
221	1981	4.5192	4	4
221	2418	15.3496	4	4
222	254	13.2077	5	5
222	912	4.6256	5	5
222	1297	16.3122	5	5
222	1669	18.4021	5	5
222	1704	51.2317	5	5
222	2211	2.4439	5	5
222	2755	19.1791	5	5
222	2899	0.7792	5	5
222	3035	3.1726	5	5
223	932	120.399	1	1
223	1133	32.3106	1	2
223	1443	72.5753	1	1
223	2072	69.6442	1	2
223	2924	122.252	1	1
223	3195	187.335	1	9
223	3252	91.8823	1	1
224	703	97.5388	1	1
224	743	18.4057	1	2
224	771	83.6371	1	1
224	1196	95.9952	1	9
224	2787	156.58	1	1
224	2881	41.9899	1	2
224	3394	142.836	1	9
224	3540	135.859	1	9
224	4009	116.269	1	2
224	4014	26.9779	1	9
225	410	68.6561	10	10
225	411	155.5	10	10
225	752	76.71	10	10
225	789	182.146	10	9
225	1213	121.07	10	10
225	3187	56.3278	10	10
225	3286	122.398	10	10
225	3788	28.958	10	10
227	304	109.754	10	10
227	306	196.426	10	10
227	1498	23.4894	10	10
227	1651	75.5667	10	10
227	2143	89.6722	10	10
227	2569	27.7347	10	10
227	2968	273.293	10	10
227	3093	53.7803	10	10
227	3556	371.236	10	10
227	3911	161.167	10	10
228	325	138.85	3	2
228	359	63.4476	3	7
228	848	40.6533	3	3
228	1373	148.404	3	3
228	1457	171.391	3	7
228	1624	8.1962	3	7
228	1724	95.2402	3	2
228	1985	323.701	3	3
228	2288	161.635	3	2
228	2295	76.1057	3	2
228	2801	309.645	3	3
228	3377	60.2743	3	7
228	3785	118.853	3	3
228	4008	25.4395	3	7
229	342	10.4918	5	4
229	911	4.9009	5	5
229	1336	1.4025	5	5
229	1377	32.1412	5	5
229	1409	7.789	5	4
229	1821	36.0417	5	5
229	1848	36.6607	5	4
229	1939	5.4561	5	5
229	2317	6.6656	5	5
229	2710	30.3254	5	5
229	3258	1.4901	5	5
229	3425	4.6744	5	5
229	3444	12.5132	5	5
230	284	128.118	10	9
230	605	216.212	10	10
230	839	53.866	10	10
230	1269	138.564	10	10
230	2059	30.6305	10	2
230	2134	64.5906	10	1
230	2508	21.2118	10	2
230	2663	213.429	10	10
230	2841	11.6092	10	2
230	3913	20.7839	10	10
231	306	74.2621	10	10
231	571	70.6539	10	10
231	1700	314.8	10	10
231	1850	21.0451	10	10
231	2152	225.079	10	10
231	2569	79.578	10	10
234	994	96.1292	9	1
234	1064	97.609	9	9
234	1080	137.161	9	9
234	1240	58.226	9	1
234	1369	59.5373	9	2
234	1568	21.7242	9	2
234	2396	172.316	9	9
234	2402	81.6239	9	2
234	3372	88.1307	9	1
235	518	93.1841	10	4
235	551	250.904	10	10
235	606	3.7088	10	10
235	680	73.0665	10	4
235	1085	10.8781	10	10
235	1391	2.7629	10	10
235	1641	52.379	10	7
235	1802	18.2418	10	5
235	2333	180.044	10	7
235	2611	11.3663	10	4
235	2650	6.9963	10	10
235	2775	29.5428	10	10
235	3456	31.4865	10	10
235	3758	31.3886	10	5
236	1755	99.5255	9	9
236	1857	64.2651	9	1
236	2436	94.0698	9	1
236	2466	48.6376	9	2
236	2495	78.1472	9	2
236	3058	58.3343	9	1
236	3200	35.0845	9	2
236	3248	128.369	9	1
236	3546	41.6374	9	2
236	3931	100.249	9	9
237	308	321.049	2	2
237	446	16.3605	2	9
237	546	108.273	2	3
237	743	27.5492	2	2
237	757	56.5196	2	9
237	872	10.5631	2	9
237	1011	37.6286	2	1
237	1106	69.6976	2	1
237	1510	49.729	2	1
237	1773	70.7367	2	3
237	2022	105.756	2	2
237	2226	25.4867	2	3
237	2850	352.098	2	2
237	3174	19.6399	2	2
237	3534	67.2987	2	9
238	270	95.1703	2	3
238	338	16.1581	2	1
238	424	419.66	2	2
238	598	36.5628	2	1
238	695	30.0991	2	9
238	835	52.1007	2	9
238	861	20.6521	2	9
238	886	105.327	2	2
238	2070	102.066	2	1
238	2099	27.1669	2	2
238	2655	411.76	2	2
238	3090	7.3553	2	9
238	3353	89.0554	2	3
238	4031	63.3259	2	2
240	1087	105.714	3	3
240	1133	99.438	3	2
240	1322	139.014	3	3
240	1412	7.186	3	7
240	1634	154.003	3	2
240	1664	395.165	3	3
240	1839	218.72	3	3
240	1879	25.842	3	2
240	1982	203.204	3	7
240	2221	54.7662	3	2
240	2388	70.0311	3	2
240	2524	34.2436	3	7
240	2619	138.725	3	2
240	3537	49.5024	3	7
240	3746	412.145	3	3
240	3785	6.3558	3	3
241	865	155.537	1	9
241	1173	69.8126	1	9
241	1295	16.4645	1	2
241	1798	104.455	1	1
241	2016	139.219	1	2
241	2562	103.087	1	1
241	2627	66.9556	1	1
241	3249	130.495	1	1
242	303	7.3488	7	3
242	533	109.808	7	7
242	770	33.1098	7	3
242	948	156.771	7	7
242	1137	6.4728	7	3
242	1623	213.461	7	3
242	1641	76.6752	7	7
242	1855	162.445	7	7
242	2766	198.94	7	4
242	2998	71.3485	7	4
242	3225	125.302	7	3
242	3505	147.823	7	7
242	3667	23.1567	7	3
242	3786	25.6167	7	4
243	536	16.4758	10	10
243	862	17.4533	10	7
243	921	76.5554	10	10
243	950	34.4357	10	10
243	953	114.434	10	10
243	972	24.3863	10	7
243	1107	5.1481	10	10
243	1216	24.195	10	10
243	1237	144.189	10	10
243	2058	185.416	10	7
243	2357	73.9367	10	10
243	2768	106.084	10	10
243	2963	86.8141	10	10
243	3480	106.998	10	10
243	3697	24.5541	10	10
243	3950	7.2148	10	10
243	3965	193.925	10	10
244	442	25.4231	2	1
244	631	9.6936	2	9
244	1014	283.234	2	2
244	1132	60.3219	2	9
244	1603	322.874	2	2
244	1904	81.8255	2	3
244	1958	73.4735	2	3
244	2243	3.2703	2	3
244	2266	80.2812	2	1
244	2660	37.6485	2	2
244	2722	96.0344	2	2
244	3051	64.3703	2	9
244	3278	11.7492	2	9
244	3411	77.7578	2	3
[truncated: 15,044 more rows]
