# Supplementary material for: Topological analysis of multicellular complexity in the plant hypocotyl
Source: eLife. 2017 Jul 6;6:e26023. doi: 10.7554/eLife.26023 (PMC5499946; doi:10.7554/eLife.26023)
Supplement: Supplementary file 1. — Cells are represented by arbitrary labels, and interaction size (μm2) and cell types for each cell-cell interaction are included in additional columns. Details are explained in the associated readme file. Biological triplicate samples for each genetic background are labelled sequentially. DOI: http://dx.doi.org/10.7554/eLife.26023.028 [file elife-26023-supp1.zip › foxglove_3.csv]

Label	Neighbour	Shared_Wall_Area	Label_Cell_Type	Neighbour_Cell_Type
4	6	63.6091	1	9
4	7	98.494	1	1
4	13	230.11	1	9
4	18	103.16	1	1
4	31	179.433	1	1
4	32	65.3646	1	1
4	34	34.511	1	9
4	282	34.9498	1	2
4	294	50.8761	1	2
4	320	71.1291	1	2
6	7	219.716	9	1
6	13	102.447	9	9
6	25	146.365	9	9
6	33	181.707	9	1
6	39	91.0002	9	1
6	282	68.1673	9	2
6	307	57.9958	9	2
6	1133	30.1639	9	2
6	1155	11.829	9	2
6	1157	59.1694	9	2
7	25	27.4074	1	9
7	27	111.606	1	1
7	31	78.8431	1	1
7	37	190.216	1	1
7	282	65.772	1	2
7	307	82.923	1	2
13	22	192.579	9	1
13	33	52.6777	9	1
13	34	120.041	9	9
13	282	7.9438	9	2
13	294	20.176	9	2
13	320	54.2175	9	2
13	337	13.3038	9	2
13	355	45.1293	9	2
13	1133	26.9123	9	2
14	15	90.9584	10	10
14	20	143.986	10	10
14	23	193.878	10	10
14	30	145.346	10	10
14	278	2.4308	10	10
14	280	178.049	10	10
14	1186	2.777	10	10
14	1190	49.309	10	10
15	23	97.5904	10	10
15	30	85.2801	10	10
15	41	190.018	10	10
15	43	175.26	10	10
15	65	85.2806	10	1
15	75	72.2513	10	9
15	77	34.1146	10	1
15	278	191.741	10	10
15	1177	77.3327	10	10
15	1186	77.4662	10	10
18	32	147.176	1	1
18	34	120.733	1	9
18	45	175.349	1	10
18	83	107.672	1	9
18	92	68.7156	1	10
18	109	41.5261	1	10
18	294	61.8523	1	2
18	330	7.95	1	10
18	369	114.812	1	2
20	30	106.043	10	10
20	52	74.6073	10	10
20	241	52.205	10	10
20	1190	43.1559	10	10
22	33	170.651	1	1
22	34	61.0961	1	9
22	44	112.802	1	1
22	91	214.074	1	1
22	96	45.4603	1	1
22	337	62.5096	1	2
22	355	86.9165	1	2
23	43	115.32	10	10
23	90	184.704	10	10
23	247	95.1484	10	10
23	278	40.4571	10	10
23	280	112.62	10	10
23	306	40.0751	10	10
25	27	185.131	9	1
25	39	132.906	9	1
25	42	73.2227	9	1
25	57	136.211	9	9
25	307	22.295	9	2
25	343	61.2506	9	2
25	1125	22.5605	9	2
25	1155	67.249	9	2
27	37	78.3665	1	1
27	49	111.073	1	1
27	57	41.595	1	9
27	62	128.918	1	1
27	307	23.0815	1	2
27	343	100.956	1	2
30	41	113.965	10	10
30	52	154.914	10	10
30	1186	63.2982	10	10
30	1190	109.657	10	10
31	32	107.79	1	1
31	37	72.1677	1	1
31	84	198.383	1	9
31	85	22.9979	1	9
31	282	56.416	1	2
31	294	8.6572	1	2
31	320	61.9388	1	2
32	83	78.7881	1	9
32	85	167.408	1	9
32	294	91.7127	1	2
32	369	10.0783	1	2
33	39	125.347	1	1
33	96	149.635	1	1
33	97	48.3738	1	1
33	355	4.17	1	2
33	1133	118.705	1	2
33	1157	35.6779	1	2
34	44	103.392	9	1
34	45	120.64	9	10
34	294	63.4713	9	2
34	337	48.4165	9	2
34	356	20.7385	9	2
37	62	130.255	1	1
37	84	37.9395	1	9
37	104	250.427	1	9
37	282	37.9347	1	2
37	307	116.322	1	2
37	343	11.7455	1	2
39	42	144.382	1	1
39	97	121.397	1	1
39	107	87.9205	1	1
39	1155	107.684	1	2
39	1157	41.7954	1	2
41	52	70.1483	10	10
41	77	111.021	10	1
41	111	196.415	10	10
41	116	43.4007	10	9
41	1177	87.7976	10	10
41	1186	144.874	10	10
42	57	152.052	1	9
42	64	27.2056	1	9
42	73	92.5416	1	1
42	107	115.917	1	1
42	113	138.127	1	1
42	1125	79.2274	1	2
42	1155	11.5405	1	2
42	1158	64.3832	1	2
43	75	147.089	10	9
43	90	132.816	10	10
43	98	115.291	10	1
43	163	237.491	10	10
43	278	112.849	10	10
43	306	123.003	10	10
43	1163	95.9645	10	2
44	45	96.1434	1	10
44	74	129.117	1	10
44	91	92.7643	1	1
44	130	123.281	1	10
44	337	26.1328	1	2
44	356	105.446	1	2
44	366	3.0047	1	10
45	74	55.4798	10	10
45	92	22.6233	10	10
45	101	118.32	10	10
45	330	16.5303	10	10
45	356	43.4619	10	2
45	366	24.1737	10	10
45	369	47.3029	10	2
46	47	118.523	1	1
46	48	76.2343	1	1
46	56	211.367	1	9
46	58	54.3484	1	9
46	78	164.178	1	1
46	94	103.273	1	9
46	1195	127.571	1	2
46	1198	21.132	1	2
47	58	211.633	1	9
47	59	87.18	1	1
47	76	61.0369	1	9
47	82	81.4522	1	1
47	94	145.261	1	9
47	352	141.35	1	2
47	1195	19.2388	1	2
48	49	134.293	1	1
48	56	102.566	1	9
48	64	166.166	1	9
48	78	116.21	1	1
48	93	122.203	1	9
48	374	91.0799	1	2
48	1198	52.7484	1	2
49	57	137.179	1	9
49	62	113.948	1	1
49	64	67.4933	1	9
49	93	113.28	1	9
49	343	7.9613	1	2
49	374	40.73	1	2
49	1204	86.3389	1	2
52	105	44.2701	10	10
52	111	31.9846	10	10
52	117	224.509	10	10
52	241	55.2241	10	10
52	1186	42.648	10	10
52	1190	99.0683	10	10
56	58	138.591	9	9
56	64	90.9675	9	9
56	68	160.707	9	1
56	72	135.135	9	1
56	1136	30.7018	9	2
56	1141	96.276	9	2
56	1195	69.4598	9	2
56	1198	42.2166	9	2
57	64	170.778	9	9
57	343	13.1509	9	2
57	1125	38.7132	9	2
57	1158	41.5269	9	2
57	1204	57.4846	9	2
58	72	170.936	9	1
58	76	123.971	9	9
58	99	108.7	9	1
58	352	63.2338	9	2
58	1136	17.7181	9	2
58	1137	30.1174	9	2
58	1148	82.2497	9	2
58	1195	36.7828	9	2
59	65	48.6441	1	1
59	75	40.6712	1	9
59	76	156.922	1	9
59	77	74.7253	1	1
59	81	213.567	1	9
59	82	331.721	1	1
59	352	2.7855	1	2
59	1174	137.007	1	2
59	1176	96.137	1	2
62	93	103.202	1	9
62	104	40.7057	1	9
62	122	204.754	1	9
62	343	92.768	1	2
62	1204	55.6605	1	2
64	68	45.5639	9	1
64	73	170.851	9	1
64	374	89.8727	9	2
64	1127	57.865	9	2
64	1141	8.9193	9	2
64	1158	45.5609	9	2
65	75	331.405	1	9
65	77	264.115	1	1
65	1173	91.0801	1	2
65	1176	11.1045	1	2
65	1177	42.4441	1	10
68	72	116.542	1	1
68	73	153.176	1	1
68	129	119.419	1	1
68	155	45.0589	1	1
68	1141	121.587	1	2
72	99	112.687	1	1
72	155	189.199	1	1
72	166	108.62	1	9
72	1136	109.639	1	2
72	1141	26.3184	1	2
72	1148	54.3087	1	2
73	113	112.708	1	1
73	129	67.1618	1	1
73	1127	80.5405	1	2
73	1141	5.4001	1	2
73	1158	21.4718	1	2
74	100	143.017	10	10
74	101	67.6504	10	10
74	130	109.114	10	10
74	366	69.1742	10	10
75	81	118.399	9	9
75	98	258.757	9	1
75	278	16.0339	9	10
75	1135	39.1895	9	2
75	1142	59.5467	9	2
75	1163	43.4884	9	2
75	1173	52.07	9	2
75	1176	27.804	9	2
75	1177	21.6155	9	10
76	81	136.293	9	9
76	99	127.533	9	1
76	114	65.7954	9	1
76	352	15.3266	9	2
76	1137	54.1503	9	2
76	1143	53.5453	9	2
76	1174	55.1728	9	2
77	82	80.5481	1	1
77	116	327.8	1	9
77	1173	155.265	1	2
77	1176	58.9661	1	2
77	1177	65.533	1	10
78	93	89.6777	1	9
78	94	148.865	1	9
78	126	156.194	1	9
78	1195	53.9846	1	2
78	1198	86.9091	1	2
81	98	125.904	9	1
81	114	101.273	9	1
81	1132	85.8812	9	2
81	1142	20.4913	9	2
81	1143	14.0916	9	2
81	1174	35.4763	9	2
81	1176	41.0712	9	2
82	94	68.1916	1	9
82	116	37.6688	1	9
82	144	210.712	1	9
82	157	209.857	1	9
82	352	49.494	1	2
82	1174	156.965	1	2
82	1176	78.4336	1	2
83	85	116.26	9	9
83	109	193.987	9	10
83	133	135.159	9	10
83	369	86.7157	9	2
83	408	59.3853	9	2
84	85	131.958	9	9
84	104	120.653	9	9
84	152	92.3045	9	1
84	154	67.3339	9	1
84	282	43.7958	9	2
84	320	32.1961	9	2
84	1214	27.8362	9	2
84	1221	62.59	9	2
85	133	35.2633	9	10
85	146	137.624	9	1
85	152	67.6317	9	1
85	294	72.6056	9	2
85	369	4.2173	9	2
85	408	48.031	9	2
85	1214	68.9461	9	2
90	142	281.047	10	10
90	163	83.5131	10	10
90	247	75.0341	10	10
90	306	142.122	10	10
91	96	89.3205	1	1
91	130	71.3988	1	10
91	161	141.496	1	9
91	173	152.604	1	9
91	337	90.5931	1	2
91	355	44.9252	1	2
91	356	15.3976	1	2
92	101	123.243	10	10
92	109	117.114	10	10
92	131	11.5003	10	10
92	137	93.2556	10	10
92	151	39.0336	10	10
92	330	93.5468	10	10
93	122	137.534	9	9
93	126	180.224	9	9
93	158	159.989	9	1
93	374	149.486	9	2
93	907	45.9204	9	2
93	1057	30.7841	9	2
93	1198	37.3708	9	2
93	1204	57.9617	9	2
94	126	76.1584	9	9
94	144	140.753	9	9
94	174	95.7777	9	9
94	183	186.436	9	9
94	352	97.9171	9	2
94	460	43.1777	9	2
94	1029	78.5038	9	2
94	1195	133.045	9	2
96	97	131.87	1	1
96	161	171.025	1	9
96	172	51.8518	1	9
96	355	27.3576	1	2
96	1133	81.194	1	2
97	107	97.3281	1	1
97	172	168.905	1	9
97	1155	15.3518	1	2
97	1157	65.2646	1	2
98	114	103.915	1	1
98	163	185.222	1	10
98	196	55.8908	1	9
98	201	158.373	1	9
98	1132	52.9741	1	2
98	1135	66.0687	1	2
98	1142	121.027	1	2
98	1163	28.8988	1	2
99	114	160.937	1	1
99	166	240.901	1	9
99	1137	109.85	1	2
99	1143	18.3187	1	2
99	1148	21.2081	1	2
100	101	94.1939	10	10
100	130	29.1585	10	10
100	131	81.6789	10	10
100	180	91.0257	10	10
100	189	131.842	10	10
100	366	41.7787	10	10
100	419	47.97	10	10
100	1145	8.4526	10	10
101	131	119.682	10	10
101	330	54.5485	10	10
101	366	46.8018	10	10
101	419	4.6059	10	10
104	122	139.661	9	9
104	154	55.1725	9	1
104	159	220.596	9	1
104	160	82.4735	9	1
104	282	15.387	9	2
104	307	68.1667	9	2
104	343	20.6515	9	2
104	464	121.903	9	2
104	1221	61.0799	9	2
105	117	110.083	10	10
105	165	146.837	10	10
105	241	107.198	10	10
105	1219	32.0915	10	10
107	113	108.002	1	1
107	172	88.3309	1	9
107	199	163.969	1	9
107	1125	49.9011	1	2
107	1155	68.2066	1	2
109	133	77.7355	10	10
109	151	162.619	10	10
109	184	70.2371	10	10
109	330	83.984	10	10
109	369	18.0006	10	2
109	408	11.9326	10	2
109	1210	57.9232	10	10
111	116	123.596	10	9
111	117	117.15	10	10
111	168	162.575	10	10
111	407	20.1755	10	10
111	1177	39.3619	10	10
111	1186	79.8482	10	10
111	1211	71.5233	10	10
113	129	100.706	1	1
113	194	118.69	1	9
113	199	140.748	1	9
113	1125	9.9737	1	2
113	1127	36.7846	1	2
113	1158	107.949	1	2
114	166	39.5895	1	9
114	196	151.745	1	9
114	1132	56.9959	1	2
114	1143	70.2441	1	2
116	157	106.301	9	9
116	168	137.523	9	10
116	185	224.062	9	9
116	1026	49.7388	9	2
116	1030	129.552	9	2
116	1173	120.928	9	2
116	1176	26.6668	9	2
116	1177	60.2741	9	10
116	1211	15.1589	9	10
117	165	41.5264	10	10
117	168	62.3815	10	10
117	191	192.105	10	10
117	241	12.5658	10	10
117	407	90.0772	10	10
117	1186	30.8523	10	10
117	1190	32.3087	10	10
117	1219	148.717	10	10
122	158	82.4414	9	1
122	160	265.681	9	1
122	343	42.2609	9	2
122	1057	49.3938	9	2
122	1204	47.3749	9	2
122	1223	66.6556	9	2
123	142	93.2667	10	10
123	224	54.4581	10	10
123	247	55.793	10	10
123	418	81.4622	10	10
126	158	119.408	9	1
126	174	144.865	9	9
126	907	35.0755	9	2
126	1029	52.725	9	2
126	1195	4.5282	9	2
126	1198	61.322	9	2
129	155	112.929	1	1
129	194	164.316	1	9
129	206	59.319	1	9
129	1127	22.3189	1	2
129	1141	77.4925	1	2
130	173	49.6468	10	9
130	189	67.3202	10	10
130	207	185.21	10	10
130	229	62.7408	10	10
130	356	61.0935	10	2
130	366	88.7931	10	10
131	137	159.578	10	10
131	180	82.346	10	10
131	220	86.5881	10	10
131	330	22.0278	10	10
131	419	28.8009	10	10
131	432	37.5285	10	10
131	1145	34.6077	10	10
133	146	174.693	10	1
133	184	147.921	10	10
133	258	107.662	10	10
133	259	98.2369	10	9
133	408	160.717	10	2
133	1210	46.2862	10	10
137	151	130.181	10	10
137	220	58.2936	10	10
137	227	50.6832	10	10
137	330	20.432	10	10
137	432	92.5046	10	10
142	163	80.1377	10	10
142	217	69.7271	10	1
142	224	151.133	10	10
142	247	76.5258	10	10
142	272	169.392	10	10
142	306	60.9871	10	10
142	325	74.8738	10	10
142	418	62.6002	10	10
142	491	20.6242	10	10
142	517	177.572	10	10
144	157	134.16	9	9
144	183	121.965	9	9
144	215	162.237	9	9
144	352	43.2656	9	2
144	460	88.6034	9	2
144	1027	47.9669	9	2
144	1174	51.8755	9	2
146	152	132.733	1	1
146	249	111.346	1	9
146	259	29.5311	1	9
146	408	40.8052	1	2
146	1214	50.7228	1	2
151	184	61.415	10	10
151	214	106.902	10	10
151	227	155.741	10	10
151	330	47.8869	10	10
151	432	86.2146	10	10
151	1210	58.6681	10	10
151	1217	7.431	10	10
152	154	168.624	1	1
152	249	54.9814	1	9
152	271	81.414	1	9
152	1214	142.116	1	2
152	1221	14.3379	1	2
154	159	152.33	1	1
154	271	45.9739	1	9
154	1221	74.9147	1	2
155	166	83.1105	1	9
155	206	231.918	1	9
155	1136	51.7683	1	2
155	1141	54.8662	1	2
157	185	132.255	9	9
157	215	87.2206	9	9
157	1026	38.4606	9	2
157	1027	83.1347	9	2
157	1174	27.5946	9	2
157	1176	38.4818	9	2
158	160	127.164	1	1
158	174	162.8	1	9
158	270	115.704	1	1
158	283	109.317	1	1
158	907	183.881	1	2
158	1057	68.3302	1	2
159	160	146.954	1	1
159	271	67.0756	1	9
159	303	47.8037	1	9
159	332	127.588	1	9
159	464	93.6245	1	2
159	1221	82.313	1	2
160	270	222.925	1	1
160	303	135.926	1	9
160	464	42.6804	1	2
160	1057	49.2727	1	2
160	1223	134.212	1	2
161	172	139.618	9	9
161	173	119.158	9	9
161	237	81.1058	9	1
161	252	159.006	9	1
161	263	51.8347	9	1
161	337	10.0194	9	2
161	355	53.6952	9	2
161	530	96.5845	9	2
161	540	99.3185	9	2
161	1133	30.6847	9	2
163	201	102.941	10	9
163	217	355.299	10	1
163	306	84.914	10	10
163	491	71.1666	10	10
163	575	18.1116	10	2
163	1106	64.502	10	2
163	1135	49.2098	10	2
163	1142	9.8776	10	2
163	1163	67.1832	10	2
165	191	130.69	10	10
165	266	86.5214	10	10
165	285	98.842	10	10
165	485	54.7291	10	10
165	1047	63.5313	10	10
165	1219	46.9569	10	10
166	196	167.494	9	9
166	206	132.533	9	9
166	276	280.599	9	9
166	326	74.8653	9	9
166	553	157.725	9	2
166	981	75.9412	9	2
166	1136	19.9235	9	2
166	1137	88.704	9	2
166	1143	30.4007	9	2
166	1148	57.1112	9	2
168	185	121.035	10	9
168	191	120.849	10	10
168	275	163.947	10	10
168	284	73.0561	10	9
168	407	14.4152	10	10
168	1030	103.648	10	2
168	1211	149.408	10	10
172	199	130.933	9	9
172	251	237.119	9	1
172	263	94.2542	9	1
172	540	54.8452	9	2
172	574	109.538	9	2
172	898	15.229	9	2
172	1133	9.4234	9	2
172	1155	42.5724	9	2
172	1157	49.1737	9	2
173	207	144.053	9	10
173	237	97.7094	9	1
173	254	69.9361	9	1
173	337	34.4264	9	2
173	356	25.6148	9	2
173	530	28.9358	9	2
173	957	78.5769	9	2
174	183	190.93	9	9
174	283	130.912	9	1
174	302	94.476	9	1
174	591	67.0231	9	2
174	907	34.839	9	2
174	1029	137.271	9	2
180	189	47.0326	10	10
180	220	141.07	10	10
180	238	150.645	10	10
180	1145	91.8188	10	10
180	1169	58.1234	10	10
183	215	157.456	9	9
183	302	173.375	9	1
183	322	73.3308	9	1
183	460	147.587	9	2
183	590	35.9454	9	2
183	840	47.1733	9	2
183	1029	45.1987	9	2
184	214	157.194	10	10
184	258	80.2638	10	10
184	311	28.5376	10	10
184	1210	104.073	10	10
185	215	142.073	9	9
185	284	148.662	9	9
185	301	150.51	9	1
185	824	25.8103	9	2
185	1026	132.777	9	2
185	1027	19.2754	9	2
185	1030	86.2243	9	2
185	1040	51.8046	9	2
189	229	128.175	10	10
189	238	78.0554	10	10
189	299	41.3941	10	10
189	366	23.1201	10	10
189	419	44.7011	10	10
189	1145	18.1245	10	10
191	275	163.379	10	10
191	285	151.058	10	10
191	407	91.887	10	10
191	616	44.2814	10	10
191	1047	94.3005	10	10
191	1211	15.254	10	10
191	1219	56.8121	10	10
194	199	133.937	9	9
194	206	133.403	9	9
194	253	126.593	9	1
194	315	163.933	9	9
194	548	63.3267	9	2
194	584	8.9556	9	2
194	828	86.726	9	2
194	1127	51.6904	9	2
194	1141	7.2606	9	2
194	1158	16.3776	9	2
196	201	193.015	9	9
196	305	52.902	9	9
196	326	149.365	9	9
196	575	48.6472	9	2
196	981	84.1473	9	2
196	1132	90.4367	9	2
196	1143	27.435	9	2
199	251	75.8193	9	1
199	253	221.079	9	1
199	584	97.3564	9	2
199	898	75.5595	9	2
199	1125	53.2316	9	2
199	1155	9.5537	9	2
199	1158	29.211	9	2
201	217	63.0499	9	1
201	305	141.865	9	9
201	575	108.947	9	2
201	1132	6.2618	9	2
201	1142	56.2207	9	2
206	276	121.52	9	9
206	315	72.0786	9	9
206	348	204.418	9	9
206	548	198.877	9	2
206	553	32.6578	9	2
206	1136	13.3046	9	2
206	1141	29.6416	9	2
207	229	117.655	10	10
207	254	94.3731	10	1
207	290	97.3838	10	10
207	356	21.7607	10	2
207	366	32.3295	10	10
207	565	79.9677	10	2
207	902	18.4466	10	10
207	957	14.8278	10	2
214	227	31.7773	10	10
214	300	124.979	10	10
214	311	123.548	10	10
214	1210	54.8243	10	10
214	1217	45.8445	10	10
215	301	155.823	9	1
215	322	119.542	9	1
215	460	27.7736	9	2
215	590	70.8594	9	2
215	824	39.5314	9	2
215	1027	148.304	9	2
217	305	63.9894	1	9
217	314	175.511	1	9
217	325	87.7306	1	10
217	491	68.61	1	10
217	575	10.1061	1	2
217	1106	71.3271	1	2
220	432	37.6593	10	10
220	1145	8.4337	10	10
220	1169	63.7892	10	10
220	1185	13.903	10	10
224	272	70.1049	10	10
224	334	180.918	10	10
224	418	119.762	10	10
224	517	8.4049	10	10
224	851	11.4852	10	10
224	952	63.3084	10	10
227	300	174.32	10	10
227	432	84.8444	10	10
227	606	30.3993	10	10
227	690	11.7313	10	10
227	1185	72.3485	10	10
227	1217	25.051	10	10
229	290	59.7399	10	10
229	299	117.682	10	10
229	335	107.853	10	10
229	366	27.8084	10	10
229	419	23.3292	10	10
229	635	29.0393	10	10
229	902	72.9744	10	10
237	252	154.489	1	1
237	254	156.295	1	1
237	403	130.174	1	1
237	530	91.6899	1	2
237	957	17.2315	1	2
238	299	159.428	10	10
238	384	60.9202	10	10
238	1145	40.0404	10	10
238	1169	35.4767	10	10
241	706	177.647	10	10
241	1190	258.996	10	10
241	1219	134.534	10	10
247	280	322.233	10	10
247	306	241.256	10	10
247	418	184.524	10	10
247	517	27.4978	10	10
247	644	211.363	10	10
247	812	39.7898	10	10
247	853	145.481	10	10
249	259	195.89	9	9
249	271	177.065	9	9
249	408	9.5241	9	2
249	428	110.927	9	9
249	607	66.7743	9	2
249	1048	17.1874	9	2
249	1214	81.8939	9	2
251	253	179.265	1	1
251	263	141.807	1	1
251	438	84.6251	1	9
251	574	113.488	1	2
251	898	101.894	1	2
251	942	178.848	1	9
252	263	171.45	1	1
252	403	34.4636	1	1
252	530	52.8644	1	2
252	540	65.1317	1	2
252	954	153.336	1	9
253	315	133.724	1	9
253	417	296.955	1	1
253	584	94.6597	1	2
253	828	60.3698	1	2
253	898	47.1863	1	2
253	942	40.0879	1	9
254	290	114.425	1	10
254	399	108.077	1	10
254	403	64.7206	1	1
254	565	18.896	1	2
254	957	81.5427	1	2
258	259	184.665	10	9
258	311	186.01	10	10
258	408	8.856	10	2
258	469	68.8233	10	10
258	667	90.2406	10	10
258	1048	54.1291	10	2
258	1210	60.7216	10	10
258	1255	140.749	10	10
259	408	66.4907	9	2
259	428	41.687	9	9
259	1048	123.092	9	2
259	1255	13.424	9	10
259	1261	91.151	9	9
263	438	110.183	1	9
263	540	97.6918	1	2
263	574	19.816	1	2
263	954	36.452	1	9
266	285	94.5979	10	10
266	414	46.2863	10	10
266	485	222.429	10	10
266	498	80.1251	10	10
270	283	154.411	1	1
270	303	108.473	1	9
270	465	138.358	1	9
270	907	54.551	1	2
270	1057	130.308	1	2
270	1223	42.0198	1	2
270	1254	133.319	1	9
271	332	192.398	9	9
271	428	110.345	9	9
271	497	44.1526	9	9
271	607	34.4238	9	2
271	617	154.742	9	2
271	1214	47.2738	9	2
271	1221	65.6834	9	2
271	1282	79.5746	9	9
272	325	169.637	10	10
272	334	113.984	10	10
272	517	71.1087	10	10
272	738	20.0418	10	10
272	851	84.3413	10	10
272	940	15.5433	10	10
272	1088	102.323	10	10
275	284	161.599	10	9
275	285	53.3811	10	10
275	414	67.6754	10	10
275	616	246.359	10	10
275	1030	10.8672	10	2
275	1211	54.7382	10	10
275	1274	189.815	10	10
276	326	153.61	9	9
276	348	108.635	9	9
276	421	330.487	9	1
276	548	7.0673	9	2
276	553	164.506	9	2
276	789	39.1973	9	2
276	790	5.6632	9	2
276	981	31.3395	9	2
278	280	186.014	10	10
278	306	337.013	10	10
278	812	29.5832	10	10
278	816	165.046	10	10
278	1163	166.521	10	2
278	1177	198.44	10	10
278	1186	248.223	10	10
280	306	59.7642	10	10
280	812	99.6291	10	10
280	853	163.965	10	10
280	1186	49.7375	10	10
280	1190	229.868	10	10
282	307	437.255	2	2
282	320	382.037	2	2
282	639	40.4989	2	3
282	704	57.3736	2	3
282	758	69.8073	2	3
282	819	50.874	2	3
282	1133	97.1522	2	2
282	1157	20.4041	2	2
282	1221	150.018	2	2
283	302	129.989	1	1
283	487	232.033	1	9
283	591	75.7841	1	2
283	907	140.005	1	2
283	1254	36.1078	1	9
284	301	129.401	9	1
284	616	59.2623	9	10
284	1030	49.2223	9	2
284	1040	131.331	9	2
284	1274	51.2456	9	10
284	1275	157.024	9	9
285	414	247.983	10	10
285	485	51.0177	10	10
285	616	18.8178	10	10
285	1047	138.604	10	10
290	335	141.554	10	10
290	399	162.512	10	10
290	565	59.1914	10	2
290	902	62.1961	10	10
290	1100	22.8381	10	10
294	320	347.587	2	2
294	337	78.1968	2	2
294	355	17.1956	2	2
294	356	30.5547	2	2
294	369	280.481	2	2
294	408	43.1938	2	2
294	623	126.073	2	3
294	663	148.851	2	3
294	1214	109.685	2	2
299	335	39.7119	10	10
299	384	114.141	10	10
299	404	179.013	10	10
299	635	63.5765	10	10
299	904	19.6053	10	10
299	1145	51.1857	10	10
299	1169	27.3639	10	10
300	311	59.6821	10	10
300	420	139.28	10	10
300	606	61.8356	10	10
300	690	59.0548	10	10
300	1217	28.0372	10	10
301	322	117.485	1	1
301	590	20.7286	1	2
301	824	183.585	1	2
301	1040	55.2176	1	2
301	1256	137.503	1	9
301	1275	151.154	1	9
302	322	150.002	1	1
302	487	107.231	1	9
302	590	36.4271	1	2
302	591	59.6262	1	2
302	840	145.195	1	2
302	1257	158.222	1	9
303	332	213.764	9	9
303	464	85.2905	9	2
303	465	116.902	9	9
303	863	22.6328	9	2
303	1059	7.02	9	2
303	1223	89.2877	9	2
303	1268	129.375	9	1
305	314	136.964	9	9
305	326	146.83	9	9
305	450	173.774	9	1
305	481	78.6661	9	1
305	575	166.629	9	2
305	728	53.2676	9	2
305	791	33.0564	9	2
305	1106	9.7987	9	2
306	491	184.187	10	10
306	517	324.803	10	10
306	644	16.1546	10	10
306	812	90.3853	10	10
306	816	134.217	10	10
306	1163	206.991	10	2
306	1414	30.8108	10	10
306	1436	45.202	10	10
307	343	399.756	2	2
307	464	118.467	2	2
307	704	22.7881	2	3
307	705	89.36	2	3
307	819	74.2766	2	3
307	854	78.2574	2	3
307	1155	72.3241	2	2
307	1157	85.6822	2	2
307	1221	23.2889	2	2
311	420	110.595	10	10
311	469	79.2793	10	10
311	606	14.6486	10	10
311	667	53.1737	10	10
311	1210	34.3712	10	10
311	1217	76.3364	10	10
311	1244	111.84	10	10
314	325	127.636	9	10
314	450	149.767	9	1
314	491	24.3152	9	10
314	726	27.8433	9	10
314	728	17.5177	9	2
314	1106	66.8631	9	2
315	348	191.05	9	9
315	417	13.8198	9	1
315	466	188.263	9	1
315	479	42.6856	9	1
315	548	51.9544	9	2
315	828	86.6377	9	2
315	859	3.1159	9	2
320	355	80.9609	2	2
320	639	79.9757	2	3
320	663	77.4593	2	3
320	758	63.6814	2	3
320	1133	40.228	2	2
320	1214	62.7616	2	2
320	1221	37.5059	2	2
322	590	153.041	1	2
322	1256	111.972	1	9
322	1257	69.5071	1	9
325	450	59.858	10	1
325	491	74.748	10	10
325	517	35.5889	10	10
325	726	50.0917	10	10
325	738	92.6022	10	10
325	940	182.99	10	10
326	421	16.9643	9	1
326	481	220.884	9	1
326	575	18.0783	9	2
326	789	24.5375	9	2
326	791	65.1959	9	2
326	981	123.045	9	2
330	366	88.8064	10	10
330	369	242.541	10	2
330	408	10.3712	10	2
330	419	50.5964	10	10
330	432	180.165	10	10
330	732	129.846	10	10
330	767	123.325	10	10
330	1210	127.82	10	10
332	464	68.9662	9	2
332	497	115.04	9	9
332	617	71.0461	9	2
332	863	43.9888	9	2
332	1221	14.2877	9	2
332	1268	89.1494	9	1
334	851	19.2266	10	10
334	952	147.23	10	10
334	1088	172.54	10	10
335	404	102.545	10	10
335	635	53.7959	10	10
335	902	48.6972	10	10
335	1100	156.39	10	10
337	355	398.827	2	2
337	356	377.046	2	2
337	530	63.6102	2	2
337	623	18.223	2	3
337	663	50.7159	2	3
337	957	39.7405	2	2
337	977	125.562	2	3
343	464	58.4444	2	2
343	705	104.753	2	3
343	854	147.946	2	3
343	1125	59.9504	2	2
343	1155	81.6746	2	2
343	1204	453.456	2	2
343	1223	77.9625	2	2
348	421	84.929	9	1
348	479	169.398	9	1
348	548	82.333	9	2
348	790	23.3906	9	2
348	859	14.152	9	2
352	460	226.616	2	2
352	1137	130.055	2	2
352	1148	115	2	2
352	1174	356.837	2	2
352	1195	349.233	2	2
352	1311	159.649	2	3
352	1318	7.7255	2	3
355	530	68.4706	2	2
355	540	22.1164	2	2
355	639	83.4588	2	3
355	663	26.6962	2	3
355	977	38.1176	2	3
355	980	72.6618	2	3
355	1133	356.512	2	2
356	366	352.481	2	10
356	369	90.4316	2	2
356	565	29.0587	2	2
356	623	100.006	2	3
356	767	18.7196	2	10
356	957	67.5538	2	2
356	977	14.5018	2	3
356	982	149.094	2	3
366	369	8.125	10	2
366	419	280.529	10	10
366	565	36.5755	10	2
366	732	17.8217	10	10
366	767	83.6238	10	10
366	902	69.7427	10	10
366	982	42.3617	10	3
366	985	94.7038	10	10
369	408	125.202	2	2
369	623	106.981	2	3
369	767	78.3293	2	10
374	852	90.5217	2	3
374	905	66.149	2	3
374	907	93.7038	2	2
374	1033	134.708	2	3
374	1057	62.4377	2	2
374	1127	111.91	2	2
374	1141	29.803	2	2
374	1158	47.4771	2	2
374	1198	431.393	2	2
374	1204	400.363	2	2
374	1342	58.3131	2	3
384	661	3.3297	10	10
384	904	33.1125	10	10
384	1169	46.7655	10	10
399	403	82.9431	10	1
399	539	99.1036	10	9
399	551	161.818	10	10
399	565	69.2921	10	2
399	902	19.0171	10	10
399	944	5.4551	10	10
399	957	21.7766	10	2
399	1100	55.5823	10	10
403	530	47.3487	1	2
403	539	22.6187	1	9
403	937	221.03	1	9
403	954	82.9923	1	9
403	957	36.9834	1	2
404	635	45.0252	10	10
404	904	9.6721	10	10
404	944	3.2616	10	10
404	955	97.1518	10	10
404	973	60.3803	10	10
404	1100	86.8749	10	10
407	616	117.704	10	10
407	1031	33.4856	10	10
407	1047	75.1881	10	10
407	1186	191.161	10	10
407	1211	306.859	10	10
407	1219	308.954	10	10
407	1325	62.4006	10	10
407	1396	58.7565	10	10
407	1486	26.8491	10	10
408	623	96.8826	2	3
408	767	66.7554	2	10
408	1048	203.755	2	2
408	1210	278.978	2	10
408	1214	304.752	2	2
408	1395	83.4464	2	3
408	1426	19.4207	2	10
408	1469	85.2246	2	3
414	485	49.5937	10	10
414	498	84.9605	10	10
414	616	48.574	10	10
414	718	90.0722	10	10
414	843	53.324	10	10
414	1047	58.3336	10	10
414	1274	105.245	10	10
414	1284	180.404	10	10
417	466	109.629	1	1
417	584	38.841	1	2
417	596	214.979	1	9
417	611	76.9646	1	9
417	828	56.3345	1	2
417	898	11.4516	1	2
417	942	69.8148	1	9
418	517	123.075	10	10
418	644	244.298	10	10
418	851	26.1905	10	10
418	952	231.038	10	10
418	969	66.9365	10	10
419	432	17.3427	10	10
419	635	22.8015	10	10
419	732	79.6633	10	10
419	902	13.6888	10	10
419	985	101.047	10	10
419	1145	342.803	10	10
420	606	48.1744	10	10
420	690	95.2044	10	10
420	1244	87.4042	10	10
421	479	86.6988	1	1
421	481	93.3886	1	1
421	789	87.7613	1	2
421	790	73.1699	1	2
421	884	236.926	1	9
421	888	61.1579	1	9
428	607	100.313	9	2
428	617	7.8567	9	2
428	1048	14.2631	9	2
428	1061	39.27	9	2
428	1261	116.82	9	9
428	1278	177.374	9	1
428	1282	132.522	9	9
432	606	12.2386	10	10
432	732	49.2882	10	10
432	1007	210.265	10	10
432	1145	64.5263	10	10
432	1169	40.8943	10	10
432	1185	129.676	10	10
432	1210	65.2735	10	10
432	1217	40.8307	10	10
438	540	60.8619	9	2
438	574	57.2909	9	2
438	697	23.3241	9	1
438	699	154.117	9	1
438	942	188.391	9	9
438	954	169.911	9	9
438	1391	3.8897	9	2
438	1422	71.1254	9	2
450	481	82.9018	1	1
450	643	15.1456	1	9
450	726	38.0918	1	10
450	728	114.03	1	2
450	791	20.3988	1	2
450	886	131.948	1	9
450	940	194.096	1	10
460	590	208.742	2	2
460	840	93.1369	2	2
460	1027	270.358	2	2
460	1029	291.493	2	2
460	1174	64.2757	2	2
460	1195	24.5122	2	2
460	1311	118.263	2	3
460	1318	28.0337	2	3
460	1324	46.1808	2	3
460	1544	109.617	2	3
460	1568	86.923	2	3
464	617	109.441	2	2
464	819	29.8246	2	3
464	854	122.588	2	3
464	863	154.286	2	2
464	1221	306.075	2	2
464	1223	448.928	2	2
464	1454	135.945	2	3
464	1522	72.6156	2	3
465	1057	27.1128	9	2
465	1059	3.7608	9	2
465	1068	125.548	9	1
465	1223	33.6077	9	2
465	1254	132.436	9	9
465	1268	96.6551	9	1
466	479	96.8197	1	1
466	611	120.118	1	9
466	656	81.8966	1	9
466	828	27.6001	1	2
466	859	57.1073	1	2
469	667	98.1655	10	10
469	1071	125.603	10	10
469	1244	163.617	10	10
469	1255	123.796	10	10
469	1276	52.7573	10	10
469	1383	14.985	10	10
469	1398	56.6237	10	10
479	656	265.915	1	9
479	790	71.925	1	2
479	859	62.8478	1	2
479	884	84.3135	1	9
481	643	148.324	1	9
481	789	22.8977	1	2
481	791	82.636	1	2
481	888	123.523	1	9
485	498	86.1795	10	10
485	718	122.895	10	10
485	843	18.3233	10	10
485	1047	317.432	10	10
485	1320	235.764	10	10
485	1396	79.8624	10	10
487	591	130.831	9	2
487	634	95.3166	9	1
487	840	20.4837	9	2
487	907	61.4501	9	2
487	1077	277.108	9	1
487	1254	140.327	9	9
487	1257	123.555	9	9
487	1370	98.2355	9	2
487	1399	43.675	9	2
491	517	229.885	10	10
491	726	173.036	10	10
491	738	86.3819	10	10
491	1106	299.184	10	2
491	1163	90.5927	10	2
491	1436	177.306	10	10
491	1508	24.5266	10	3
497	617	22.9912	9	2
497	863	37.592	9	2
497	871	52.2557	9	9
497	1062	97.9503	9	2
497	1080	72.3356	9	9
497	1268	168.602	9	1
497	1282	224.866	9	9
498	718	16.5858	10	10
498	845	60.339	10	10
498	865	51.737	10	10
498	1284	132.159	10	10
498	1320	110.527	10	10
517	644	119.655	10	10
517	738	121.27	10	10
517	851	216.338	10	10
517	1414	152.2	10	10
517	1436	42.1502	10	10
530	540	389.702	2	2
530	937	48.4963	2	9
530	954	43.3611	2	9
530	957	378.001	2	2
530	977	108.351	2	3
530	980	49.8713	2	3
530	1377	135.731	2	2
530	1413	15.9132	2	2
530	1540	78.7233	2	3
530	1571	96.5146	2	3
539	551	145.309	9	10
539	565	15.889	9	2
539	883	102.841	9	1
539	885	35.0639	9	10
539	937	143.485	9	9
539	957	25.0699	9	2
539	1413	43.7747	9	2
539	1448	38.4852	9	10
540	574	361.877	2	2
540	954	87.0569	2	9
540	980	116.688	2	3
540	1128	72.3055	2	3
540	1133	117.67	2	2
540	1157	31.0943	2	2
540	1377	5.2134	2	2
540	1391	118.739	2	2
540	1422	75.8215	2	2
540	1571	66.3132	2	3
540	1630	122.914	2	3
548	553	218.497	2	2
548	790	114.886	2	2
548	828	209.818	2	2
548	859	267.028	2	2
548	1127	53.2754	2	2
548	1136	97.7036	2	2
548	1141	284.946	2	2
548	1405	61.7883	2	3
548	1437	114.938	2	3
548	1483	88.115	2	3
551	565	27.2401	10	2
551	885	140.754	10	10
551	902	21.6363	10	10
551	944	115.538	10	10
551	1448	65.6599	10	10
553	789	164.814	2	2
553	790	176.152	2	2
553	981	189.115	2	2
553	1136	80.2699	2	2
553	1137	150.638	2	2
553	1148	155.136	2	2
553	1463	211.862	2	3
553	1483	57.0173	2	3
565	902	358.799	2	10
565	957	404.855	2	2
565	982	89.296	2	3
565	985	22.9257	2	10
565	1413	15.3221	2	2
565	1448	75.1539	2	10
565	1584	135.962	2	10
574	898	432.518	2	2
574	942	61.4336	2	9
574	1128	99.155	2	3
574	1155	59.4569	2	2
574	1157	81.016	2	2
574	1378	36.6816	2	3
574	1422	54.0164	2	2
574	1480	86.7914	2	2
574	1630	75.2424	2	3
574	1718	52.8935	2	3
575	728	176.24	2	2
575	791	202.83	2	2
575	981	187.928	2	2
575	1106	232.567	2	2
575	1132	119.251	2	2
575	1135	37.4349	2	2
575	1142	175.106	2	2
575	1449	209.159	2	3
575	1462	21.466	2	3
584	596	34.3937	2	9
584	828	486.248	2	2
584	898	440.521	2	2
584	1125	76.879	2	2
584	1158	137.446	2	2
584	1378	23.2931	2	3
584	1435	129.148	2	3
584	1482	138.855	2	2
584	1678	96.6442	2	3
584	1865	39.0715	2	3
590	824	248.912	2	2
590	840	282.951	2	2
590	1027	145.943	2	2
590	1256	65.4004	2	9
590	1257	85.4403	2	9
590	1354	301.796	2	2
590	1457	44.6658	2	2
590	1544	55.6291	2	3
590	1568	185.185	2	3
591	840	338.221	2	2
591	907	272.732	2	2
591	1029	203.743	2	2
591	1370	123.756	2	2
591	1399	86.0473	2	2
591	1533	43.8946	2	3
591	1591	125.45	2	3
596	611	162.873	9	9
596	723	174.559	9	1
596	828	9.2315	9	2
596	898	25.1046	9	2
596	925	176.132	9	1
596	942	128.161	9	9
596	1086	2.468	9	1
596	1434	5.6864	9	2
596	1447	20.9929	9	2
596	1482	109.121	9	2
606	690	277.05	10	10
606	1007	47.7258	10	10
606	1184	3.4228	10	10
606	1185	15.1846	10	10
606	1217	324.266	10	10
606	1244	53.2677	10	10
606	1453	48.2722	10	10
606	1488	30.6137	10	10
606	1575	72.7162	10	10
607	617	150.171	2	2
607	1048	155.511	2	2
607	1061	100.058	2	2
607	1214	183.988	2	2
607	1343	65.5263	2	2
607	1395	124.164	2	3
607	1419	29.9479	2	3
611	656	123.962	9	9
611	828	43.9576	9	2
611	859	13.2957	9	2
611	925	57.914	9	1
611	1086	89.8215	9	1
611	1434	86.5371	9	2
616	843	244.922	10	10
616	908	106.617	10	2
616	1030	160.484	10	2
616	1040	144.232	10	2
616	1047	242.576	10	10
616	1211	256.776	10	10
616	1274	167.308	10	10
616	1275	8.5425	10	9
616	1355	274.871	10	10
616	1396	50.8851	10	10
616	1486	277.731	10	10
616	1556	58.1845	10	3
617	863	79.9537	2	2
617	1061	90.8782	2	2
617	1062	156.773	2	2
617	1214	44.6856	2	2
617	1221	184.71	2	2
617	1282	27.0633	2	9
617	1419	115.251	2	3
617	1454	65.5592	2	3
623	663	464.916	3	3
623	767	422.259	3	10
623	977	43.1898	3	3
623	982	98.0209	3	3
623	1214	14.5819	3	2
623	1395	102.648	3	3
623	1469	19.16	3	3
623	1680	91.0524	3	7
623	1701	160.196	3	7
624	1255	45.9172	10	10
624	1261	79.8638	10	9
624	1276	149.613	10	10
624	1278	127.855	10	1
624	1294	132	10	1
624	1316	22.1791	10	10
624	1343	27.4057	10	2
624	1384	79.794	10	10
634	1068	130.78	1	1
634	1077	107.838	1	1
634	1254	111.077	1	9
634	1321	57.5557	1	1
634	1328	130.01	1	1
634	1370	66.0704	1	2
634	1371	68.4544	1	2
635	902	346.587	10	10
635	944	66.3569	10	10
635	973	237.6	10	10
635	985	40.1955	10	10
635	1100	38.9233	10	10
635	1145	46.8336	10	10
635	1336	63.1776	10	10
635	1515	20.8025	10	10
635	1550	34.7976	10	10
635	1632	111.04	10	10
639	663	286.516	3	3
639	704	363.133	3	3
639	758	133.518	3	3
639	977	41.0615	3	3
639	980	156.862	3	3
639	1133	79.7344	3	2
639	1683	132.972	3	7
639	1869	51.8428	3	7
639	1883	75.9122	3	7
640	1074	124.691	1	1
640	1076	79.6188	1	1
640	1256	133.28	1	9
640	1275	62.6421	1	9
640	1292	95.0879	1	9
640	1327	131.868	1	2
640	1354	22.9382	1	2
640	1386	102.622	1	9
643	791	119.763	9	2
643	886	228.146	9	9
643	888	187.228	9	9
643	1390	162.63	9	1
643	1412	42.6561	9	1
643	1582	49.5411	9	2
643	1616	51.8028	9	2
644	812	47.2195	10	10
644	851	29.0012	10	10
644	853	91.5078	10	10
644	969	197.963	10	10
644	1414	100.779	10	10
644	1507	213.839	10	10
655	738	15.7874	10	10
655	764	106.534	10	10
655	866	94.6758	10	10
655	923	55.2264	10	10
655	940	50.8219	10	10
655	1088	230.478	10	10
655	1095	183.519	10	10
655	1359	116.34	10	10
655	1404	88.4416	10	10
655	1549	26.6674	10	10
656	790	31.9751	9	2
656	859	107.211	9	2
656	884	112.557	9	9
656	1086	108.969	9	1
656	1335	314.019	9	1
656	1434	11.4196	9	2
656	1528	31.1362	9	2
656	1668	61.2643	9	2
656	1675	44.8476	9	2
661	904	14.465	10	10
661	1169	188.737	10	10
661	1184	56.5156	10	10
661	1185	49.4083	10	10
661	1495	153.266	10	10
663	758	198.086	3	3
663	977	80.2395	3	3
663	1214	80.786	3	2
663	1395	59.7702	3	3
663	1419	20.0094	3	3
663	1683	194.13	3	7
663	1701	27.2239	3	7
667	1048	169.348	10	2
667	1210	162.586	10	10
667	1217	116.908	10	10
667	1244	12.3381	10	10
667	1255	38.3729	10	10
667	1383	27.4876	10	10
667	1384	36.3511	10	10
667	1398	109.291	10	10
667	1426	99.6325	10	10
667	1453	105.62	10	10
675	697	172.518	1	1
675	882	142.778	1	1
675	937	55.4613	1	9
675	954	103.075	1	9
675	1377	73.4759	1	2
675	1391	32.1911	1	2
675	1479	119.818	1	1
690	1184	78.0759	10	10
690	1185	92.3803	10	10
690	1244	6.3161	10	10
690	1488	37.9762	10	10
690	1575	241.824	10	10
690	1636	49.0371	10	10
697	699	148.195	1	1
697	954	40.842	1	9
697	1391	89.1593	1	2
697	1445	120.807	1	1
697	1479	23.0322	1	1
699	723	186.72	1	1
699	942	102.624	1	9
699	1391	8.9079	1	2
699	1422	100.66	1	2
699	1445	76.2476	1	1
699	1447	17.954	1	2
699	1480	69.6276	1	2
699	1505	177.09	1	1
704	705	322.836	3	3
704	758	17.8285	3	3
704	819	101.448	3	3
704	980	41.2149	3	3
704	1128	97.9912	3	3
704	1133	59.6836	3	2
704	1157	66.613	3	2
704	1869	70.8786	3	7
704	1883	59.7006	3	7
704	1908	45.9646	3	7
705	819	43.6717	3	3
705	854	285.346	3	3
705	905	263.181	3	3
705	1125	71.6093	3	2
705	1128	85.505	3	3
705	1155	170.201	3	2
705	1157	54.7107	3	2
705	1204	7.4168	3	2
705	1378	142.302	3	3
705	1435	57.0837	3	3
705	1869	14.8131	3	7
705	1884	159.561	3	7
705	1908	149.373	3	7
705	1918	122.243	3	7
706	812	61.1729	10	10
706	853	78.8097	10	10
706	1031	267.555	10	10
706	1190	166.988	10	10
706	1219	81.6051	10	10
706	1396	112.23	10	10
706	1563	218.005	10	10
706	1823	47.204	10	10
706	1945	116.616	10	10
706	1983	4.0081	10	10
718	843	358.921	10	10
718	865	34.1321	10	10
718	1047	66.9643	10	10
718	1284	168.431	10	10
718	1320	261.556	10	10
718	1357	36.5271	10	10
718	1729	83.4249	10	10
723	925	97.0271	1	1
723	942	78.7409	1	9
723	1447	98.3989	1	2
723	1482	45.9664	1	2
723	1505	33.9742	1	1
723	1527	195.616	1	1
726	728	442.166	10	2
726	738	363.126	10	10
726	764	57.1792	10	10
726	940	86.3872	10	10
726	1106	80.7747	10	2
726	1436	60.2856	10	10
726	1508	33.0379	10	3
726	1601	64.1156	10	10
726	1697	141.368	10	2
726	1971	74.3027	10	10
726	2028	98.8971	10	3
728	764	23.7624	2	10
728	791	328.365	2	2
728	886	97.744	2	9
728	940	23.2783	2	10
728	1106	134.921	2	2
728	1449	113.614	2	3
728	1508	32.5434	2	3
728	1580	173.549	2	2
728	1616	44.7783	2	2
728	1697	60.1312	2	2
728	1992	99.5127	2	3
728	2028	100.741	2	3
732	767	408.977	10	10
732	985	96.8102	10	10
732	1007	364.12	10	10
732	1145	14.4721	10	10
732	1210	96.2804	10	10
732	1336	41.9048	10	10
732	1426	48.8196	10	10
732	1453	47.3697	10	10
732	1703	127.197	10	10
732	1736	91.1378	10	10
732	1809	34.9024	10	10
738	764	42.1189	10	10
738	851	333.162	10	10
738	940	145.088	10	10
738	1088	12.2742	10	10
738	1095	101.998	10	10
738	1414	13.4466	10	10
738	1436	83.0707	10	10
738	1549	125.053	10	10
738	1601	74.5029	10	10
738	1890	84.7849	10	10
738	1971	64.9464	10	10
758	819	307.358	3	3
758	1214	47.8026	3	2
758	1221	95.6874	3	2
758	1419	195.88	3	3
758	1454	17.7792	3	3
758	1683	71.52	3	7
758	1883	64.8394	3	7
758	1997	23.1726	3	7
758	1998	27.47	3	7
764	886	115.939	10	9
764	940	324.829	10	10
764	1404	79.3434	10	10
764	1412	80.8067	10	1
764	1473	212.844	10	10
764	1549	18.4389	10	10
764	1580	13.0869	10	2
764	1601	66.4045	10	10
764	1697	81.3979	10	2
767	982	55.9314	10	3
767	985	62.0095	10	10
767	1210	41.514	10	10
767	1426	40.2722	10	10
767	1469	55.0849	10	3
767	1680	145.09	10	7
767	1703	74.4261	10	10
789	790	316.288	2	2
789	791	327.425	2	2
789	884	110.824	2	9
789	888	65.3692	2	9
789	981	183.095	2	2
789	1462	77.1652	2	3
789	1463	77.1663	2	3
789	1674	203.431	2	2
789	1698	93.6534	2	2
789	1973	159.364	2	3
789	2020	75.178	2	3
790	859	342.172	2	2
790	884	71.027	2	9
790	1463	37.8397	2	3
790	1483	86.1307	2	3
790	1528	177.51	2	2
790	1675	51.4247	2	2
790	1698	27.9034	2	2
790	1972	19.5978	2	3
790	1973	34.2782	2	3
790	2029	151.493	2	3
791	886	5.2245	2	9
791	888	40.6701	2	9
791	981	124.687	2	2
791	1449	57.4834	2	3
791	1462	86.6373	2	3
791	1582	179.846	2	2
791	1616	115.759	2	2
791	1674	25.54	2	2
791	1992	94.2874	2	3
791	2020	129.422	2	3
812	816	350.209	10	10
812	853	236.282	10	10
812	1031	113.238	10	10
812	1186	51.5586	10	10
812	1190	63.3499	10	10
812	1414	160.624	10	10
812	1507	55.8201	10	10
812	1563	3.4765	10	10
812	1823	49.1292	10	10
812	1870	139.953	10	10
812	1906	121.757	10	10
816	1031	42.4108	10	10
816	1163	132.822	10	2
816	1177	73.75	10	10
816	1186	117.238	10	10
816	1325	120.076	10	10
816	1379	339.482	10	10
816	1414	91.5353	10	10
816	1436	181.886	10	10
816	1508	69.7998	10	3
816	1823	15.5538	10	10
816	1870	14.3249	10	10
816	1906	71.8158	10	10
816	1979	50.2698	10	10
816	2052	49.7028	10	10
816	2087	89.2515	10	10
819	854	282.117	3	3
819	1221	58.8562	3	2
819	1454	109.534	3	3
819	1883	14.9303	3	7
819	1908	56.1075	3	7
819	1998	57.0403	3	7
824	1026	95.5885	2	2
824	1027	192.08	2	2
824	1040	294.902	2	2
824	1256	61.5768	2	9
824	1275	29.7198	2	9
824	1327	215.852	2	2
824	1354	60.6311	2	2
824	1568	31.7698	2	3
824	1576	159.634	2	3
828	859	301.279	2	2
828	1127	65.7292	2	2
828	1158	33.2484	2	2
828	1405	134.677	2	3
828	1434	106.317	2	2
828	1435	4.1747	2	3
828	1482	25.4463	2	2
828	1865	123.092	2	3
840	1029	94.4436	2	2
840	1257	66.4605	2	9
840	1399	97.911	2	2
840	1457	75.99	2	2
840	1544	131.281	2	3
840	1591	30.9616	2	3
843	1047	95.5966	10	10
843	1078	40.2037	10	10
843	1274	55.0661	10	10
843	1284	98.6448	10	10
843	1320	131.922	10	10
843	1322	42.5573	10	10
843	1355	394.33	10	10
843	1357	35.4301	10	10
843	1396	161.637	10	10
843	1486	71.0309	10	10
843	1729	144.211	10	10
843	1810	175.548	10	10
843	2074	87.8482	10	10
843	2128	36.9534	10	10
845	865	141.701	10	10
845	1320	28.301	10	10
845	1545	43.5175	10	10
851	952	128.232	10	10
851	969	107.872	10	10
851	1088	67.3107	10	10
851	1095	216.397	10	10
851	1414	73.3342	10	10
851	1890	75.4679	10	10
852	905	229.924	3	3
852	1033	32.3357	3	3
852	1127	71.529	3	2
852	1136	43.9012	3	2
852	1141	197.852	3	2
852	1195	58.8263	3	2
852	1198	78.5836	3	2
852	1318	185.047	3	3
852	1342	282.951	3	3
852	1405	151.601	3	3
852	1437	165.452	3	3
852	1483	42.6809	3	3
852	1896	138.582	3	7
852	1943	147.116	3	7
853	1190	55.6855	10	10
853	1507	61.2268	10	10
854	905	40.7389	3	3
854	1033	249.393	3	3
854	1204	54.1994	3	2
854	1223	100.179	3	2
854	1454	48.9438	3	3
854	1522	144.833	3	3
854	1535	51.2243	3	3
854	1884	106.894	3	7
854	1908	64.4924	3	7
854	1998	85.8051	3	7
854	2045	45.2515	3	7
856	1061	63.1447	9	2
856	1080	165.087	9	9
856	1278	158.722	9	1
856	1282	102.581	9	9
856	1294	140.437	9	1
856	1343	72.5559	9	2
856	1569	244.95	9	9
856	1610	86.9271	9	2
856	1664	28.9325	9	9
859	1405	25.3096	2	3
859	1434	128.833	2	2
859	1437	57.2432	2	3
859	1483	13.9887	2	3
859	1668	131.066	2	2
859	1675	56.6463	2	2
859	1865	26.5723	2	3
859	1972	229.734	2	3
863	871	71.7451	2	9
863	872	2.3169	2	9
863	1059	330.166	2	2
863	1062	267.137	2	2
863	1223	24.3364	2	2
863	1268	173.992	2	1
863	1454	98.077	2	3
863	1522	72.364	2	3
863	1688	38.5481	2	2
863	1710	136.374	2	2
863	2047	114.364	2	3
865	1284	108.539	10	10
865	1320	144.817	10	10
865	1357	95.1824	10	10
865	1545	161.586	10	10
865	1729	27.8457	10	10
865	1888	29.3581	10	10
866	894	77.5992	10	10
866	923	150.855	10	10
866	1095	33.5727	10	10
866	1359	66.4601	10	10
866	1504	215.942	10	10
866	1615	41.9354	10	10
871	872	207.647	9	9
871	1062	12.5485	9	2
871	1080	203.547	9	9
871	1268	130.975	9	1
871	1688	48.2202	9	2
871	1689	73.6752	9	9
871	1690	88.0522	9	9
871	1710	74.2559	9	2
872	1059	68.3688	9	2
872	1068	111.41	9	1
872	1268	113.504	9	1
872	1321	182.157	9	1
872	1689	81.7019	9	9
872	1710	133.13	9	2
872	1715	126.676	9	9
882	883	171.144	1	1
882	937	125.594	1	9
882	1377	64.6573	1	2
882	1413	29.8077	1	2
882	1479	35.4458	1	1
882	1548	99.5145	1	1
883	885	73.5718	1	10
883	937	46.2575	1	9
883	1345	70.4429	1	10
883	1413	87.8674	1	2
883	1448	33.1954	1	10
883	1538	148.855	1	1
883	1548	35.4259	1	1
884	888	212.755	9	9
884	1335	69.414	9	1
884	1375	194.643	9	1
884	1528	39.9539	9	2
884	1674	24.7737	9	2
884	1698	70.0287	9	2
885	889	70.3679	10	10
885	944	57.8014	10	10
885	1345	196.335	10	10
885	1448	53.8694	10	10
885	1515	13.2608	10	10
886	940	70.8625	9	10
886	1412	145.305	9	1
886	1580	54.0613	9	2
886	1616	23.3117	9	2
888	1375	48.7372	9	1
888	1390	104.551	9	1
888	1582	15.3273	9	2
888	1674	63.3678	9	2
889	897	51.5972	10	10
889	944	199.705	10	10
889	1345	24.7256	10	10
889	1360	36.4043	10	10
889	1433	191.09	10	10
889	1515	37.8582	10	10
889	1550	39.5836	10	10
894	923	140.809	10	10
894	952	229.918	10	10
894	969	126.618	10	10
894	1088	6.9235	10	10
894	1095	298.005	10	10
894	1615	35.4048	10	10
894	1935	37.2357	10	10
894	2042	36.1359	10	10
894	2192	10.896	10	10
897	904	31.6954	10	10
897	944	124.92	10	10
897	955	235.325	10	10
897	973	27.7769	10	10
897	1100	14.5641	10	10
897	1360	150.988	10	10
897	1550	75.0927	10	10
897	1731	46.4427	10	10
898	942	82.1165	2	9
898	1125	44.7228	2	2
898	1155	74.14	2	2
898	1378	114.848	2	3
898	1447	133.309	2	2
898	1482	21.7906	2	2
898	1678	62.7038	2	3
898	1718	50.7602	2	3
902	944	45.4231	10	10
902	985	138.645	10	10
902	1100	27.5051	10	10
902	1448	39.3614	10	10
902	1515	42.9805	10	10
902	1584	77.6066	10	10
902	1632	42.4644	10	10
904	955	45.1925	10	10
904	973	262.59	10	10
904	1169	40.4218	10	10
904	1336	26.1286	10	10
904	1495	58.7892	10	10
904	1550	16.1788	10	10
904	1731	33.469	10	10
904	1769	91.2327	10	10
905	1033	177.554	3	3
905	1125	39.7544	3	2
905	1127	24.6113	3	2
905	1158	141.675	3	2
905	1204	109.502	3	2
905	1405	55.2077	3	3
905	1435	170.61	3	3
905	1884	119.932	3	7
905	1896	86.9504	3	7
905	1975	5.475	3	7
907	1029	222.237	2	2
907	1033	37.2407	2	3
907	1057	504.783	2	2
907	1198	85.778	2	2
907	1254	43.5827	2	9
907	1342	81.963	2	3
907	1370	102.539	2	2
907	1371	60.4958	2	2
907	1533	212.942	2	3
907	1555	54.3704	2	3
908	1040	193.786	2	2
908	1076	133.145	2	1
908	1078	11.5487	2	10
908	1274	29.2516	2	10
908	1275	81.5312	2	9
908	1292	14.3516	2	9
908	1295	80.0059	2	9
908	1327	389.879	2	2
908	1355	393.564	2	10
908	1556	165.102	2	3
908	1576	16.6819	2	3
908	1798	56.8015	2	10
908	1827	203.215	2	2
908	2106	76.6706	2	3
908	2147	118.799	2	3
923	1088	65.885	10	10
923	1095	3.3471	10	10
925	1086	135.377	1	1
925	1434	64.8866	1	2
925	1482	37.0978	1	2
925	1527	149.305	1	1
925	1653	51.9964	1	1
937	954	121.004	9	9
937	957	15.476	9	2
937	1377	69.4104	9	2
937	1413	62.6406	9	2
940	1088	105.883	10	10
942	1447	51.3446	9	2
942	1480	35.75	9	2
944	955	3.5736	10	10
944	973	14.5246	10	10
944	1100	287.784	10	10
944	1448	10.2008	10	10
[truncated: 14,340 more rows]
